# Supplementary material for: Cardiac dysfunction related to cardiac mRNA and protein traffic impairment due to reduced unconventional motor protein myosin-5b expression
Source: Eur Heart J. 2025 Feb 19;46(25):2437–54. doi: 10.1093/eurheartj/ehaf047 (PMC12208777; doi:10.1093/eurheartj/ehaf047)
Supplement: ehaf047_Supplementary_Data [file ehaf047_supplementary_data.zip]

Archive with 13 entries (13 files):
- Fig. S1 Rev.tiff
- Fig. S3 Rev.tiff
- Fig. S4 Rev.tiff
- Fig. S5 Rev.tiff
- Fig. S6 Rev.tiff
- Fig. S7 Rev.tiff
- Supplemental material RV2 07122024.docx
- Supplementary data 1.xls
- Supplementary data 2.xls
- Supplementary data 3.xls
- Supplementary data 4.xls
- Supplementary data 5.xls
- Supplementary data 6.pdf
