# Supplementary material for: Cardiac dysfunction related to cardiac mRNA and protein traffic impairment due to reduced unconventional motor protein myosin-5b expression
Source: Eur Heart J. 2025 Feb 19;46(25):2437–54. doi: 10.1093/eurheartj/ehaf047 (PMC12208777; doi:10.1093/eurheartj/ehaf047)
Supplement: ehaf047_Supplementary_Data [file ehaf047_supplementary_data.zip › Supplementary data 1.xls]

## Sheet: LV WT vs. KO
RNA Seq Raw Data LV of WT vs. Myo5b-KO mice
Data Set filtered: base mean read count ≥ 100
										WT			KO
Sort0	Gene ID	Gene name	Gene description	Chr	Start	End	Strand	Length	IGV coordinates	1: N1397 txt	2: N1398 txt	3: N1399 txt	4: N1394 txt	5: N1395 txt	6: N1396 txt	Base mean	log2(FC)	StdErr	Wald-Stats	P-value	P-adj
1	ENSMUSG00000025885.18	Myo5b	myosin VB [Source:MGI Symbol;Acc:MGI:106598]	chr18;chr18;chr18;chr18;chr18;chr18;chr18;chr18;chr18;chr18;chr18;chr18;chr18;chr18;chr18;chr18;chr18;chr18;chr18;chr18;chr18;chr18;chr18;chr18;chr18;chr18;chr18;chr18;chr18;chr18;chr18;chr18;chr18;chr18;chr18;chr18;chr18;chr18;chr18;chr18;chr18;chr18;chr18;chr18;chr18;chr18;chr18;chr18;chr18;chr18;chr18;chr18;chr18;chr18;chr18;chr18;chr18;chr18;chr18;chr18;chr18;chr18;chr18;chr18;chr18;chr18;chr…	74440936;74440964;74442537;74442605;74442607;74511423;74569767;74569767;74569767;74569767;74577455;74577455;74577455;74577455;74580390;74580390;74580390;74580390;74616923;74616923;74616923;74616923;74625562;74625562;74625562;74627171;74627171;74627171;74633177;74634461;74634461;74634461;74634461;74638042;74638042;74638042;74638042;74643927;74643927;74643927;74643927;74653360;74653360;74653360;746…	74441052;74441052;74442807;74442807;74442807;74512195;74569877;74569877;74569877;74569877;74577626;74577626;74577626;74577626;74580534;74580534;74580534;74580534;74617079;74617079;74617079;74617023;74625705;74625705;74625705;74627252;74627252;74627252;74633244;74634568;74634568;74634568;74634568;74638151;74638151;74638151;74638151;74644023;74644192;74644192;74644192;74653441;74653441;74653441;746…	+;+;+;+;+;+;+;+;+;+;+;+;+;+;+;+;+;+;+;+;+;+;+;+;+;+;+;+;+;+;+;+;+;+;+;+;+;+;+;+;+;+;+;+;+;+;+;+;+;+;+;+;+;+;+;+;+;+;+;+;+;+;+;+;+;+;+;+;+;+;+;+;+;+;+;+;+;+;+;+;+;+;+;+;+;+;+;+;+;+;+;+;+;+;+;+;+;+;+;+;+;+;+;+;+;+;+;+;+;+;+;+;+;+;+;+;+;+;+;+;+;+;+;+;+;+;+;+;+;+	9766	chr18:74440936-74771493	1579.54	1694.22	1836.12	523.292	502.889	489.277	1104.22	-1.55885	0.0718462	-21.6971	2.18482e-104	7.00736e-100
6	ENSMUSG00000060843.11	Ctnna3	catenin (cadherin associated protein), alpha 3 [Source:MGI Symbol;Acc:MGI:2661445]	chr10;chr10;chr10;chr10;chr10;chr10;chr10;chr10;chr10;chr10;chr10;chr10;chr10;chr10;chr10;chr10;chr10;chr10;chr10;chr10;chr10;chr10;chr10;chr10;chr10;chr10;chr10;chr10;chr10;chr10;chr10;chr10;chr10;chr10;chr10;chr10;chr10;chr10;chr10;chr10;chr10;chr10;chr10;chr10;chr10;chr10;chr10;chr10;chr10;chr10;chr10;chr10;chr10;chr10;chr10;chr10;chr10;chr10;chr10	63430098;63457510;63504032;63504032;63504037;63537521;63537521;63537521;63566804;63566804;63566804;63574506;63581944;63581944;63581944;63581944;63583189;63820222;63820222;63820222;63821055;63852622;63852622;63852622;63852622;64076861;64250698;64250698;64250698;64260813;64260813;64260813;64409191;64409191;64409191;64487462;64487462;64487462;64585960;64585960;64585960;64675765;64675765;64675765;648…	63430179;63457664;63504135;63504135;63504135;63537713;63537713;63537713;63566970;63566970;63566970;63574727;63582063;63582063;63582063;63582063;63585641;63820485;63820485;63820485;63821215;63852825;63852825;63852825;63852825;64077487;64250778;64250778;64250778;64260965;64260965;64260965;64409283;64409283;64409283;64487618;64487618;64487618;64586160;64586160;64586160;64675916;64675916;64675916;648…	+;+;+;+;+;+;+;+;+;+;+;+;+;+;+;+;+;+;+;+;+;+;+;+;+;+;+;+;+;+;+;+;+;+;+;+;+;+;+;+;+;+;+;+;+;+;+;+;+;+;+;+;+;+;+;+;+;+;+	7227	chr10:63430098-65003667	2842.74	2809.88	2232.1	1338.37	1438.43	1426.19	2014.62	-0.804518	0.073206	-10.9898	4.2799e-28	2.28782e-24
8	ENSMUSG00000003934.5	Efnb3	ephrin B3 [Source:MGI Symbol;Acc:MGI:109196]	chr11;chr11;chr11;chr11;chr11	69554092;69556693;69556906;69557200;69559692	69556269;69556797;69556998;69557492;69560205	-;-;-;-;-	3183	chr11:69554092-69560205	2045.33	2348.34	1993.87	1249.4	1236.15	1177.5	1675.1	-0.728867	0.06666	-10.9341	7.91935e-28	3.50548e-24
11	ENSMUSG00000024803.9	Ankrd1	ankyrin repeat domain 1 (cardiac muscle) [Source:MGI Symbol;Acc:MGI:1097717]	chr19;chr19;chr19;chr19;chr19;chr19;chr19;chr19;chr19;chr19;chr19;chr19;chr19;chr19;chr19;chr19;chr19;chr19;chr19;chr19;chr19;chr19;chr19;chr19;chr19;chr19;chr19;chr19;chr19;chr19;chr19;chr19;chr19;chr19;chr19;chr19;chr19;chr19;chr19;chr19;chr19;chr19;chr19;chr19;chr19;chr19;chr19;chr19;chr19;chr19;chr19;chr19	36111961;36111965;36111965;36111966;36111967;36112935;36114513;36114970;36114977;36114977;36114977;36114989;36115199;36115199;36115199;36115199;36115199;36115473;36115473;36115473;36115473;36115473;36116756;36116771;36116771;36116771;36116771;36116771;36117834;36117834;36117834;36117834;36117834;36117834;36118226;36118226;36118226;36118226;36118226;36118226;36119219;36119219;36119219;36119219;361…	36112817;36112817;36112817;36112817;36112808;36113019;36115571;36115091;36115075;36115075;36115075;36115075;36115297;36115297;36115297;36115297;36115297;36115571;36115571;36115571;36115558;36115571;36116869;36116869;36116869;36116869;36116869;36116869;36117941;36117941;36117941;36117941;36117941;36117941;36118363;36118363;36118363;36118363;36118363;36118363;36119398;36119398;36119398;36119398;361…	-;-;-;-;-;-;-;-;-;-;-;-;-;-;-;-;-;-;-;-;-;-;-;-;-;-;-;-;-;-;-;-;-;-;-;-;-;-;-;-;-;-;-;-;-;-;-;-;-;-;-;-	2886	chr19:36111961-36120099	16128.1	16164.5	20227.3	61361	47407.3	49861.1	35191.6	1.06128	0.10835	9.7949	1.1841e-22	3.45252e-19
12	ENSMUSG00000005667.8	Mthfd2	methylenetetrahydrofolate dehydrogenase (NAD+ dependent), methenyltetrahydrofolate cyclohydrolase [Source:MGI Symbol;Acc:MGI:1338850]	chr6;chr6;chr6;chr6;chr6;chr6;chr6;chr6;chr6;chr6;chr6;chr6;chr6;chr6;chr6;chr6;chr6;chr6;chr6;chr6;chr6;chr6;chr6;chr6;chr6;chr6;chr6;chr6;chr6	83305691;83306402;83306558;83308933;83308933;83308933;83309334;83309462;83309462;83309552;83310412;83310412;83310412;83310412;83311210;83311210;83311210;83311345;83311812;83311812;83311812;83311871;83312746;83313362;83313362;83313362;83317429;83317429;83325715	83306809;83306809;83306809;83309058;83309307;83309058;83309554;83309554;83309554;83309554;83310519;83310548;83310519;83310519;83311593;83311362;83311362;83311362;83312405;83311934;83311934;83311934;83312845;83313546;83313546;83313546;83317553;83317606;83325908	-;-;-;-;-;-;-;-;-;-;-;-;-;-;-;-;-;-;-;-;-;-;-;-;-;-;-;-;-	3487	chr6:83305691-83325908	65.4506	61.7556	61.1681	254.471	229.437	175.816	141.35	1.06164	0.112833	9.40897	5.01004e-21	1.33906e-17
13	ENSMUSG00000023169.15	Slc38a1	solute carrier family 38, member 1 [Source:MGI Symbol;Acc:MGI:2145895]	chr15;chr15;chr15;chr15;chr15;chr15;chr15;chr15;chr15;chr15;chr15;chr15;chr15;chr15;chr15;chr15;chr15;chr15;chr15;chr15;chr15;chr15;chr15;chr15;chr15;chr15;chr15;chr15;chr15;chr15;chr15;chr15;chr15;chr15;chr15;chr15;chr15;chr15;chr15;chr15;chr15;chr15;chr15;chr15;chr15;chr15;chr15;chr15;chr15;chr15;chr15;chr15;chr15;chr15;chr15;chr15;chr15;chr15;chr15;chr15;chr15;chr15;chr15;chr15;chr15;chr15;chr…	96571418;96571418;96575987;96578530;96578530;96578530;96578534;96578721;96578721;96578721;96578721;96579315;96579315;96579315;96579315;96580687;96584344;96584344;96584344;96585550;96585550;96585550;96585550;96586862;96586862;96586862;96586862;96587092;96587092;96587092;96587092;96588928;96588928;96588928;96588928;96590060;96590060;96590060;96590060;96590420;96590420;96590420;96590420;96592507;965…	96576812;96576812;96576812;96578627;96578627;96578627;96578627;96578862;96578862;96578862;96578862;96579584;96579433;96579433;96579433;96584444;96584444;96584444;96584444;96585629;96585629;96585629;96585629;96586972;96586972;96586972;96586972;96587150;96587150;96587150;96587150;96589010;96589010;96589010;96589010;96590141;96590141;96590141;96590141;96590512;96590512;96590512;96590512;96592580;965…	-;-;-;-;-;-;-;-;-;-;-;-;-;-;-;-;-;-;-;-;-;-;-;-;-;-;-;-;-;-;-;-;-;-;-;-;-;-;-;-;-;-;-;-;-;-;-;-;-;-;-;-;-;-;-;-;-;-;-;-;-;-;-;-;-;-;-	17236	chr15:96571418-96642913	628.326	606.18	531.197	1068.59	1191.2	977.397	833.815	0.751126	0.0801975	9.36595	7.5369e-21	1.85947e-17
16	ENSMUSG00000038670.11	Mybpc2	myosin binding protein C, fast-type [Source:MGI Symbol;Acc:MGI:1336170]	chr7;chr7;chr7;chr7;chr7;chr7;chr7;chr7;chr7;chr7;chr7;chr7;chr7;chr7;chr7;chr7;chr7;chr7;chr7;chr7;chr7;chr7;chr7;chr7;chr7;chr7;chr7;chr7;chr7;chr7;chr7;chr7;chr7	44501699;44503637;44504999;44505236;44505566;44506052;44506208;44506808;44506808;44507035;44507035;44508231;44508231;44508969;44508969;44509534;44509731;44511809;44512092;44512461;44513668;44514849;44515926;44516143;44516383;44516811;44520333;44520739;44521675;44521980;44522321;44522831;44524571	44501842;44503823;44505135;44505395;44505705;44506247;44506247;44506896;44506896;44507202;44507202;44508287;44508365;44509078;44509157;44509638;44509890;44511948;44512121;44512567;44513833;44515021;44516031;44516267;44516515;44517004;44520392;44520787;44521792;44522128;44522407;44522908;44524656	-;-;-;-;-;-;-;-;-;-;-;-;-;-;-;-;-;-;-;-;-;-;-;-;-;-;-;-;-;-;-;-;-	3611	chr7:44501699-44524656	583.602	514.359	759.773	1246.53	1153.74	1261.94	919.99	0.804266	0.0885527	9.08234	1.06265e-19	2.13014e-16
17	ENSMUSG00000027820.12	Mme	membrane metallo endopeptidase [Source:MGI Symbol;Acc:MGI:97004]	chr3;chr3;chr3;chr3;chr3;chr3;chr3;chr3;chr3;chr3;chr3;chr3;chr3;chr3;chr3;chr3;chr3;chr3;chr3;chr3;chr3;chr3;chr3;chr3;chr3;chr3;chr3;chr3;chr3;chr3;chr3;chr3;chr3;chr3;chr3;chr3;chr3;chr3;chr3;chr3;chr3;chr3;chr3;chr3;chr3;chr3;chr3;chr3;chr3;chr3;chr3;chr3;chr3;chr3;chr3;chr3;chr3;chr3;chr3;chr3;chr3;chr3;chr3;chr3;chr3;chr3;chr3;chr3;chr3;chr3;chr3;chr3;chr3;chr3;chr3;chr3;chr3;chr3;chr3;chr3…	63241537;63289852;63295266;63295448;63295561;63295872;63296095;63297052;63300125;63300125;63300125;63300125;63300125;63300125;63300125;63300160;63300979;63300979;63300979;63300979;63300979;63300979;63300979;63300979;63326714;63326714;63326714;63326714;63326714;63326714;63326714;63327785;63327785;63327785;63327785;63327785;63327785;63327785;63327785;63327972;63327972;63327972;63327972;63327972;633…	63241566;63290026;63295615;63295615;63295878;63295949;63296322;63297135;63300294;63300294;63300294;63300294;63300294;63300294;63300294;63300294;63301014;63301014;63301014;63301014;63301014;63301014;63301014;63301014;63326875;63326875;63326875;63326875;63326875;63326875;63326875;63327865;63327865;63327865;63327865;63327865;63327865;63327826;63327865;63328067;63328067;63328067;63328067;63328067;633…	+;+;+;+;+;+;+;+;+;+;+;+;+;+;+;+;+;+;+;+;+;+;+;+;+;+;+;+;+;+;+;+;+;+;+;+;+;+;+;+;+;+;+;+;+;+;+;+;+;+;+;+;+;+;+;+;+;+;+;+;+;+;+;+;+;+;+;+;+;+;+;+;+;+;+;+;+;+;+;+;+;+;+;+;+;+;+;+;+;+;+;+;+;+;+;+;+;+;+;+;+;+;+	11542	chr3:63241537-63386030	695.958	722.378	613.828	350.137	362.417	377.079	520.299	-0.756624	0.0845138	-8.95267	3.47001e-19	6.54668e-16
21	ENSMUSG00000036123.8	Slc9a3	solute carrier family 9 (sodium/hydrogen exchanger), member 3 [Source:MGI Symbol;Acc:MGI:105064]	chr13;chr13;chr13;chr13;chr13;chr13;chr13;chr13;chr13;chr13;chr13;chr13;chr13;chr13;chr13;chr13;chr13;chr13;chr13;chr13;chr13;chr13;chr13;chr13;chr13;chr13;chr13;chr13;chr13;chr13;chr13;chr13;chr13;chr13;chr13;chr13;chr13;chr13;chr13;chr13;chr13;chr13;chr13;chr13;chr13;chr13;chr13;chr13;chr13;chr13;chr13	74121457;74121515;74121515;74121515;74130568;74150660;74150660;74150660;74155089;74155089;74155089;74156985;74156985;74156985;74157605;74157605;74157605;74158675;74158675;74158675;74159229;74159229;74159229;74160221;74160221;74160221;74160427;74160427;74160427;74161697;74161697;74161697;74163020;74163020;74163020;74163683;74163683;74163683;74164164;74164164;74164164;74164524;74164524;74164524;741…	74121710;74121710;74121710;74121710;74130891;74150962;74150962;74150962;74155249;74155249;74155249;74157063;74157063;74157063;74157782;74157782;74157782;74158895;74158895;74158895;74159431;74159431;74159431;74160310;74160310;74160310;74160497;74160497;74160497;74161826;74161826;74161826;74163135;74163135;74163135;74163812;74163812;74163812;74164340;74164340;74164340;74164596;74164596;74164596;741…	+;+;+;+;+;+;+;+;+;+;+;+;+;+;+;+;+;+;+;+;+;+;+;+;+;+;+;+;+;+;+;+;+;+;+;+;+;+;+;+;+;+;+;+;+;+;+;+;+;+;+	5504	chr13:74121457-74169442	53.4514	50.3796	63.3144	214.292	150.773	207.046	123.209	0.979046	0.114102	8.58042	9.45252e-18	1.44367e-14
22	ENSMUSG00000026473.16	Glul	glutamate-ammonia ligase (glutamine synthetase) [Source:MGI Symbol;Acc:MGI:95739]	chr1;chr1;chr1;chr1;chr1;chr1;chr1;chr1;chr1;chr1;chr1;chr1;chr1;chr1;chr1;chr1;chr1;chr1;chr1;chr1;chr1;chr1;chr1;chr1;chr1	153899944;153900585;153900606;153902934;153902934;153902934;153903798;153904537;153904537;153904537;153904537;153906043;153906349;153906349;153906349;153906349;153907020;153907020;153907020;153907020;153907020;153907286;153907286;153907864;153907864	153900059;153901145;153900677;153903112;153903112;153903112;153903920;153904698;153904698;153904698;153904698;153906495;153906495;153906495;153906495;153906495;153907029;153907116;153907140;153907147;153907147;153907485;153907485;153908182;153909723	+;+;+;+;+;+;+;+;+;+;+;+;+;+;+;+;+;+;+;+;+;+;+;+;+	3782	chr1:153899944-153909723	8883.83	9093.51	10014.4	12431.8	12662.1	13314.6	11066.7	0.432534	0.0512314	8.44275	3.09953e-17	4.5187e-14
24	ENSMUSG00000022309.9	Angpt1	angiopoietin 1 [Source:MGI Symbol;Acc:MGI:108448]	chr15;chr15;chr15;chr15;chr15;chr15;chr15;chr15;chr15;chr15;chr15	42424723;42438275;42459667;42468156;42476378;42496227;42512284;42523504;42633306;42676165;42676165	42427130;42438405;42459833;42468257;42476505;42496459;42512405;42523659;42634250;42676749;42676977	-;-;-;-;-;-;-;-;-;-;-	5205	chr15:42424723-42676977	1449.73	1671.46	1383.26	969.095	789.451	916.093	1196.52	-0.654643	0.0779138	-8.40214	4.38402e-17	5.85869e-14
27	ENSMUSG00000022037.15	Clu	clusterin [Source:MGI Symbol;Acc:MGI:88423]	chr14;chr14;chr14;chr14;chr14;chr14;chr14;chr14;chr14;chr14;chr14;chr14;chr14;chr14;chr14;chr14;chr14;chr14;chr14;chr14;chr14;chr14;chr14;chr14;chr14;chr14;chr14;chr14;chr14;chr14;chr14;chr14;chr14;chr14;chr14;chr14;chr14;chr14;chr14;chr14;chr14;chr14	65968483;65968642;65968654;65969718;65970620;65970804;65971058;65971303;65971732;65971732;65971732;65971732;65971732;65971732;65971732;65971732;65973325;65973325;65973325;65973325;65973325;65973325;65973325;65974669;65974843;65974843;65974843;65974843;65974843;65974843;65974843;65975581;65975581;65975581;65975581;65975581;65975581;65975581;65976906;65979651;65980854;65981308	65968688;65968688;65968688;65969899;65970704;65970944;65971175;65971544;65971852;65971852;65971852;65971852;65972537;65971852;65971856;65971852;65973473;65973473;65973473;65973473;65973473;65973473;65973473;65975013;65975013;65974962;65975013;65975013;65975013;65975013;65975013;65975974;65975777;65975865;65975842;65975961;65975646;65975992;65977010;65979880;65981029;65981547	+;+;+;+;+;+;+;+;+;+;+;+;+;+;+;+;+;+;+;+;+;+;+;+;+;+;+;+;+;+;+;+;+;+;+;+;+;+;+;+;+;+	3437	chr14:65968483-65981547	10583.4	10490.3	10812.8	13612.3	13473.1	14522.2	12249	0.368738	0.0446352	8.26115	1.44281e-16	1.7139e-13
29	ENSMUSG00000057329.7	Bcl2	B cell leukemia/lymphoma 2 [Source:MGI Symbol;Acc:MGI:88138]	chr1;chr1;chr1	106538178;106710339;106712305	106543398;106713179;106714274	-;-;-	9157	chr1:106538178-106714274	579.238	590.741	738.31	1197.74	997.349	1133.55	872.821	0.676963	0.0838401	8.07445	6.77821e-16	7.49647e-13
33	ENSMUSG00000021091.8	Serpina3n	serine (or cysteine) peptidase inhibitor, clade A, member 3N [Source:MGI Symbol;Acc:MGI:105045]	chr12;chr12;chr12;chr12;chr12	104406729;104408654;104411127;104412334;104413412	104406795;104409307;104411400;104412484;104414329	+;+;+;+;+	2064	chr12:104406729-104414329	195.261	250.273	216.771	504.159	386.765	543.641	349.478	0.808496	0.101919	7.93273	2.14387e-15	2.08365e-12
34	ENSMUSG00000028369.15	Svep1	sushi, von Willebrand factor type A, EGF and pentraxin domain containing 1 [Source:MGI Symbol;Acc:MGI:1928849]	chr4;chr4;chr4;chr4;chr4;chr4;chr4;chr4;chr4;chr4;chr4;chr4;chr4;chr4;chr4;chr4;chr4;chr4;chr4;chr4;chr4;chr4;chr4;chr4;chr4;chr4;chr4;chr4;chr4;chr4;chr4;chr4;chr4;chr4;chr4;chr4;chr4;chr4;chr4;chr4;chr4;chr4;chr4;chr4;chr4;chr4;chr4;chr4;chr4;chr4;chr4;chr4;chr4;chr4;chr4;chr4;chr4;chr4;chr4	58042442;58043963;58046542;58048111;58049110;58053119;58054539;58057930;58064172;58066429;58068357;58072663;58082651;58083967;58084515;58084810;58087728;58088218;58089352;58090581;58091873;58094001;58096159;58097284;58099943;58100763;58104438;58106295;58107517;58108228;58111299;58113489;58115697;58116488;58118125;58120545;58121827;58123145;58123982;58128766;58133304;58135426;58138605;58143459;581…	58043168;58044056;58046637;58048206;58049280;58053295;58054712;58057993;58064327;58066654;58071139;58073335;58082818;58084158;58084599;58084986;58087847;58088391;58089522;58090704;58091997;58094176;58096360;58097441;58100144;58100876;58104551;58106391;58107608;58108389;58111460;58113650;58115930;58116652;58118233;58120666;58122021;58123276;58124089;58128895;58133422;58135620;58138784;58145337;581…	-;-;-;-;-;-;-;-;-;-;-;-;-;-;-;-;-;-;-;-;-;-;-;-;-;-;-;-;-;-;-;-;-;-;-;-;-;-;-;-;-;-;-;-;-;-;-;-;-;-;-;-;-;-;-;-;-;-;-	16117	chr4:58042442-58206859	1340.65	1207.48	1425.11	2362.95	1983.46	1924.72	1707.39	0.583294	0.0739777	7.88473	3.15228e-15	2.97362e-12
35	ENSMUSG00000017692.8	Rhbdl3	rhomboid like 3 [Source:MGI Symbol;Acc:MGI:2179276]	chr11;chr11;chr11;chr11;chr11;chr11;chr11;chr11;chr11;chr11;chr11;chr11;chr11	80300912;80302664;80319558;80319690;80323359;80323359;80330557;80331795;80337487;80346403;80346826;80353412;80353412	80301271;80302687;80319716;80319716;80324158;80323583;80330705;80331907;80337587;80346883;80346886;80353682;80355955	+;+;+;+;+;+;+;+;+;+;+;+;+	4734	chr11:80300912-80355955	442.883	433.914	421.738	222.901	217.263	253.314	332.002	-0.720829	0.0929729	-7.75311	8.96668e-15	8.21681e-12
37	ENSMUSG00000041801.5	Phlda3	pleckstrin homology like domain, family A, member 3 [Source:MGI Symbol;Acc:MGI:1351485]	chr1;chr1;chr1;chr1	135766119;135767134;135768478;135768478	135766894;135767257;135769136;135768922	+;+;+;+	1559	chr1:135766119-135769136	164.718	148.701	173.846	321.437	381.147	314.618	250.744	0.780888	0.101739	7.6754	1.64907e-14	1.42948e-11
39	ENSMUSG00000019851.8	Perp	PERP, TP53 apoptosis effector [Source:MGI Symbol;Acc:MGI:1929938]	chr10;chr10;chr10	18845020;18853537;18855650	18845406;18853677;18857073	+;+;+	1952	chr10:18845020-18857073	2649.66	2848.07	2849.15	3713.75	3866.72	3622.73	3258.35	0.400915	0.0526629	7.61284	2.68132e-14	2.20508e-11
41	ENSMUSG00000015647.9	Lama5	laminin, alpha 5 [Source:MGI Symbol;Acc:MGI:105382]	chr2;chr2;chr2;chr2;chr2;chr2;chr2;chr2;chr2;chr2;chr2;chr2;chr2;chr2;chr2;chr2;chr2;chr2;chr2;chr2;chr2;chr2;chr2;chr2;chr2;chr2;chr2;chr2;chr2;chr2;chr2;chr2;chr2;chr2;chr2;chr2;chr2;chr2;chr2;chr2;chr2;chr2;chr2;chr2;chr2;chr2;chr2;chr2;chr2;chr2;chr2;chr2;chr2;chr2;chr2;chr2;chr2;chr2;chr2;chr2;chr2;chr2;chr2;chr2;chr2;chr2;chr2;chr2;chr2;chr2;chr2;chr2;chr2;chr2;chr2;chr2;chr2;chr2;chr2;chr2…	180176373;180176373;180176454;180176888;180177103;180177168;180177274;180177274;180177289;180177491;180177491;180177491;180177735;180177735;180178009;180178277;180178340;180178515;180178721;180179010;180179010;180179252;180179252;180179606;180179606;180179836;180180074;180180310;180180609;180180842;180181093;180181350;180181572;180182358;180182767;180182964;180183320;180183618;180184018;180184401…	180176764;180176660;180176715;180177007;180177193;180177193;180177407;180177407;180177407;180177644;180177644;180177587;180177807;180177899;180178204;180178422;180178403;180178629;180178891;180179140;180179140;180179528;180179528;180179754;180179643;180179958;180180236;180180443;180180762;180180978;180181269;180181498;180181751;180182468;180182869;180183105;180183474;180183734;180184214;180184571…	-;-;-;-;-;-;-;-;-;-;-;-;-;-;-;-;-;-;-;-;-;-;-;-;-;-;-;-;-;-;-;-;-;-;-;-;-;-;-;-;-;-;-;-;-;-;-;-;-;-;-;-;-;-;-;-;-;-;-;-;-;-;-;-;-;-;-;-;-;-;-;-;-;-;-;-;-;-;-;-;-;-;-;-;-;-;-;-;-;-;-	11388	chr2:180176373-180225859	9114	9168.27	8923.04	6223.06	7001.11	7132.11	7926.93	-0.395768	0.0524306	-7.54841	4.40594e-14	3.44662e-11
42	ENSMUSG00000000184.12	Ccnd2	cyclin D2 [Source:MGI Symbol;Acc:MGI:88314]	chr6;chr6;chr6;chr6;chr6;chr6;chr6;chr6;chr6;chr6;chr6;chr6;chr6;chr6;chr6;chr6;chr6;chr6;chr6;chr6;chr6;chr6	127125162;127130509;127139093;127139103;127139103;127146023;127146023;127146023;127146593;127147502;127148283;127148300;127148664;127148664;127150582;127150582;127150582;127150582;127150781;127150867;127150867;127152162	127130487;127130585;127139251;127139152;127139251;127146182;127146182;127146182;127146688;127151007;127148879;127148879;127148879;127148879;127150800;127151007;127150800;127151060;127150800;127151033;127150961;127152193	-;-;-;-;-;-;-;-;-;-;-;-;-;-;-;-;-;-;-;-;-;-	9409	chr6:127125162-127152193	5660.39	5792.84	6306.76	7836.94	7636.04	7768.28	6833.54	0.369415	0.0494088	7.47671	7.6207e-14	5.68416e-11
48	ENSMUSG00000031762.7	Mt2	metallothionein 2 [Source:MGI Symbol;Acc:MGI:97172]	chr8;chr8;chr8;chr8;chr8;chr8	94172664;94172860;94173127;94173127;94173336;94173336	94172875;94172952;94173192;94173192;94173568;94173564	+;+;+;+;+;+	588	chr8:94172664-94173568	131.992	152.764	140.579	273.604	294.054	292.641	214.272	0.731807	0.102652	7.129	1.011e-12	6.75535e-10
49	ENSMUSG00000044067.7	Gpr22	G protein-coupled receptor 22 [Source:MGI Symbol;Acc:MGI:1920260]	chr12;chr12;chr12;chr12;chr12;chr12;chr12;chr12;chr12;chr12;chr12	31706867;31706873;31708712;31709449;31711571;31711571;31713500;31713500;31713500;31713500;31713891	31710035;31710035;31710035;31710035;31712561;31712561;31713743;31713947;31713926;31713926;31713933	-;-;-;-;-;-;-;-;-;-;-	4608	chr12:31706867-31713947	1887.16	1836.42	1525.98	1165.21	1057.28	1233.02	1450.85	-0.532224	0.0748694	-7.1087	1.17139e-12	7.66732e-10
50	ENSMUSG00000028223.8	Decr1	2,4-dienoyl CoA reductase 1, mitochondrial [Source:MGI Symbol;Acc:MGI:1914710]	chr4;chr4;chr4;chr4;chr4;chr4;chr4;chr4;chr4;chr4;chr4;chr4;chr4;chr4;chr4	15917240;15919194;15919832;15922485;15924254;15929727;15930914;15931125;15932893;15932977;15943691;15944463;15944463;15945170;15945283	15919094;15919256;15919978;15922557;15924353;15929874;15931000;15931182;15933095;15933095;15944363;15944489;15944603;15945275;15945507	-;-;-;-;-;-;-;-;-;-;-;-;-;-;-	3879	chr4:15917240-15945507	9252.54	9473.8	9208.49	7159.63	7352.29	7722.02	8361.46	-0.316473	0.0452939	-6.9871	2.80634e-12	1.78581e-09
51	ENSMUSG00000050640.16	Tmem150c	transmembrane protein 150C [Source:MGI Symbol;Acc:MGI:3041258]	chr5;chr5;chr5;chr5;chr5;chr5;chr5;chr5;chr5;chr5;chr5;chr5;chr5;chr5;chr5;chr5;chr5;chr5;chr5;chr5;chr5;chr5;chr5;chr5;chr5;chr5;chr5;chr5;chr5;chr5;chr5	100077872;100083574;100083946;100083947;100086006;100086127;100086127;100092767;100092767;100092767;100092767;100092935;100092935;100092935;100092935;100092935;100093059;100093059;100093059;100093059;100093059;100095607;100095607;100095607;100095607;100095607;100122635;100159219;100159368;100159466;100159466	100080061;100083751;100086254;100086254;100086254;100086254;100086254;100092834;100092834;100092834;100092834;100092967;100092967;100092967;100092967;100092967;100093112;100093112;100093112;100093112;100093112;100095696;100095696;100095696;100095696;100095696;100122796;100159281;100159432;100159570;100159808	-;-;-;-;-;-;-;-;-;-;-;-;-;-;-;-;-;-;-;-;-;-;-;-;-;-;-;-;-;-;-	5555	chr5:100077872-100159808	283.62	260.836	319.791	143.499	147.027	134.175	214.825	-0.725969	0.103926	-6.98544	2.83965e-12	1.78581e-09
54	ENSMUSG00000112327.1	Gm36827	predicted gene, 36827 [Source:MGI Symbol;Acc:MGI:5595986]	chr10;chr10;chr10;chr10;chr10;chr10	56970329;56972490;56975776;56976259;56981240;56982064	56970861;56972613;56975872;56976343;56981480;56982232	-;-;-;-;-;-	1249	chr10:56970329-56982232	860.676	751.631	604.169	429.54	429.843	425.659	583.586	-0.631316	0.0914617	-6.90252	5.10884e-12	3.03437e-09
56	ENSMUSG00000026202.13	Tuba4a	tubulin, alpha 4A [Source:MGI Symbol;Acc:MGI:1095410]	chr1;chr1;chr1;chr1;chr1;chr1;chr1;chr1;chr1;chr1;chr1;chr1;chr1;chr1;chr1;chr1;chr1;chr1;chr1;chr1;chr1;chr1;chr1;chr1;chr1	75214228;75214972;75215612;75215956;75216435;75216827;75216827;75216827;75216857;75216889;75216913;75217212;75217212;75217212;75217212;75217212;75217212;75217212;75217212;75218536;75218790;75218829;75219193;75219193;75219426	75216593;75216593;75216593;75216448;75216975;75216975;75216975;75216975;75216975;75216975;75216975;75217434;75217434;75217434;75217434;75217414;75217434;75217434;75217434;75218624;75218888;75218888;75219243;75219294;75219865	-;-;-;-;-;-;-;-;-;-;-;-;-;-;-;-;-;-;-;-;-;-;-;-;-	3701	chr1:75214228-75219865	9946.32	11302.9	11315	8151.69	8553.79	8271.44	9590.19	-0.36157	0.0527591	-6.85322	7.22052e-12	4.13542e-09
59	ENSMUSG00000074264.12	Amy1	amylase 1, salivary [Source:MGI Symbol;Acc:MGI:88019]	chr3;chr3;chr3;chr3;chr3;chr3;chr3;chr3;chr3;chr3;chr3;chr3;chr3;chr3;chr3;chr3;chr3;chr3;chr3;chr3;chr3;chr3;chr3;chr3;chr3;chr3;chr3;chr3;chr3;chr3;chr3;chr3;chr3;chr3;chr3;chr3;chr3	113555710;113555953;113556149;113558093;113558093;113558093;113558322;113558322;113558322;113561632;113561632;113561632;113561824;113561824;113561824;113562628;113562628;113562690;113563445;113563445;113563445;113564869;113564869;113564869;113564987;113569382;113569382;113569382;113569382;113569845;113569845;113569845;113569845;113574171;113574604;113577701;113605572	113556173;113556173;113556173;113558218;113558218;113558218;113558440;113558440;113558440;113561731;113561731;113561731;113562018;113561946;113561946;113562761;113562761;113562761;113563675;113563675;113563675;113565066;113565066;113565066;113565066;113569528;113569528;113569528;113569528;113570057;113570057;113570057;113570057;113574272;113574762;113577830;113606699	-;-;-;-;-;-;-;-;-;-;-;-;-;-;-;-;-;-;-;-;-;-;-;-;-;-;-;-;-;-;-;-;-;-;-;-;-	3446	chr3:113555710-113606699	233.441	221.02	187.797	85.1426	102.076	100.631	155.018	-0.743859	0.110054	-6.75902	1.38927e-11	7.43329e-09
60	ENSMUSG00000004347.17	Pde1c	phosphodiesterase 1C [Source:MGI Symbol;Acc:MGI:108413]	chr6;chr6;chr6;chr6;chr6;chr6;chr6;chr6;chr6;chr6;chr6;chr6;chr6;chr6;chr6;chr6;chr6;chr6;chr6;chr6;chr6;chr6;chr6;chr6;chr6;chr6;chr6;chr6;chr6;chr6;chr6;chr6;chr6;chr6;chr6;chr6;chr6;chr6;chr6;chr6;chr6;chr6;chr6;chr6;chr6;chr6;chr6;chr6;chr6;chr6;chr6;chr6;chr6;chr6;chr6;chr6;chr6;chr6;chr6;chr6;chr6;chr6;chr6;chr6;chr6;chr6;chr6;chr6;chr6;chr6;chr6;chr6;chr6;chr6;chr6;chr6;chr6;chr6;chr6;chr6…	56069804;56071701;56071701;56072205;56072311;56077843;56081923;56082038;56082091;56082129;56082371;56091363;56091363;56091363;56091363;56091363;56091363;56091363;56091363;56100446;56104008;56105718;56106172;56122992;56122992;56122992;56122992;56122992;56122992;56122992;56122992;56122992;56122992;56122992;56122992;56126859;56126859;56126859;56126859;56126859;56126859;56126859;56126859;56126859;561…	56071041;56072375;56072375;56072375;56072375;56082188;56082188;56082188;56082188;56082188;56082575;56091431;56091431;56091431;56091431;56091431;56091431;56091431;56091431;56106863;56106863;56106863;56106863;56123069;56123069;56123069;56123069;56123069;56123008;56123069;56123069;56123069;56123069;56123069;56123069;56127080;56127080;56127080;56127080;56127080;56127080;56127080;56127080;56127080;561…	-;-;-;-;-;-;-;-;-;-;-;-;-;-;-;-;-;-;-;-;-;-;-;-;-;-;-;-;-;-;-;-;-;-;-;-;-;-;-;-;-;-;-;-;-;-;-;-;-;-;-;-;-;-;-;-;-;-;-;-;-;-;-;-;-;-;-;-;-;-;-;-;-;-;-;-;-;-;-;-;-;-;-;-;-;-;-;-;-;-;-;-;-;-;-;-;-;-;-;-;-;-;-;-;-;-;-;-;-;-;-;-;-;-;-;-;-;-;-;-;-;-;-;-;-;-;-;-;-;-;-;-;-;-;-;-;-;-;-;-;-;-;-;-;-;-;-;-;-;-;-;-;-;-;-;-;-;-;-;-;-;-;-;-;-;-;-;-;-;-;-;-;-;-;-;-;-;-;-;-;-;-;-;-;-;-;-;-;-;-;-;-;-;-;-;-;-;-;-;-…	20520	chr6:56069804-56652487	2650.75	2456.41	2705.35	3424.84	3330.12	3821.68	3064.86	0.405097	0.0599355	6.75889	1.39057e-11	7.43329e-09
62	ENSMUSG00000042842.11	Serpinb6b	serine (or cysteine) peptidase inhibitor, clade B, member 6b [Source:MGI Symbol;Acc:MGI:894688]	chr13;chr13;chr13;chr13;chr13;chr13;chr13;chr13;chr13;chr13;chr13;chr13;chr13;chr13;chr13;chr13;chr13;chr13;chr13;chr13;chr13;chr13	32965209;32965444;32965503;32968500;32968500;32971471;32971471;32971471;32971498;32972247;32972247;32972247;32972247;32974897;32974897;32974897;32977525;32977525;32977525;32977955;32977955;32977955	32965543;32965543;32965543;32968674;32968674;32971623;32971623;32971623;32971623;32972426;32972364;32972364;32972364;32975039;32975046;32975039;32977680;32977680;32977680;32979062;32979062;32979067	+;+;+;+;+;+;+;+;+;+;+;+;+;+;+;+;+;+;+;+;+;+	2262	chr13:32965209-32979067	903.219	938.523	1099.95	1481.86	1346.65	1458.58	1204.8	0.482727	0.0726903	6.64087	3.11831e-11	1.6019e-08
64	ENSMUSG00000028364.15	Tnc	tenascin C [Source:MGI Symbol;Acc:MGI:101922]	chr4;chr4;chr4;chr4;chr4;chr4;chr4;chr4;chr4;chr4;chr4;chr4;chr4;chr4;chr4;chr4;chr4;chr4;chr4;chr4;chr4;chr4;chr4;chr4;chr4;chr4;chr4;chr4;chr4;chr4;chr4;chr4;chr4;chr4;chr4;chr4;chr4;chr4;chr4;chr4;chr4;chr4;chr4;chr4;chr4;chr4;chr4;chr4;chr4;chr4;chr4;chr4;chr4;chr4;chr4;chr4;chr4;chr4;chr4;chr4;chr4;chr4;chr4;chr4;chr4;chr4;chr4;chr4;chr4;chr4;chr4;chr4;chr4;chr4;chr4;chr4;chr4;chr4;chr4;chr4…	63959785;63959785;63959785;63961987;63961987;63961987;63964598;63964598;63964598;63965584;63965584;63965584;63966511;63966511;63966511;63967217;63967217;63967217;63970314;63970314;63970314;63971158;63971158;63971158;63972678;63972678;63972678;63975202;63975202;63975202;63976446;63976446;63976446;63982651;63982651;63982651;63984460;63993027;63993027;63993027;63995541;63995541;63995541;63999913;639…	63960543;63960543;63960543;63962150;63962150;63962150;63964759;63964759;63964759;63965680;63965680;63965680;63966662;63966662;63966662;63967349;63967349;63967349;63970444;63970444;63970444;63971301;63971301;63971301;63972797;63972797;63972797;63975345;63975345;63975345;63976568;63976568;63976568;63982923;63982923;63982923;63984732;63993299;63993299;63993299;63995813;63995813;63995813;64000185;640…	-;-;-;-;-;-;-;-;-;-;-;-;-;-;-;-;-;-;-;-;-;-;-;-;-;-;-;-;-;-;-;-;-;-;-;-;-;-;-;-;-;-;-;-;-;-;-;-;-;-;-;-;-;-;-;-;-;-;-;-;-;-;-;-;-;-;-;-;-;-;-;-;-;-;-;-;-;-;-;-;-;-	7772	chr4:63959785-64047015	76.3591	82.8825	79.4113	183.678	161.074	297.268	146.779	0.754076	0.114689	6.57495	4.86692e-11	2.43901e-08
69	ENSMUSG00000039976.4	Tbc1d16	TBC1 domain family, member 16 [Source:MGI Symbol;Acc:MGI:2652878]	chr11;chr11;chr11;chr11;chr11;chr11;chr11;chr11;chr11;chr11;chr11;chr11;chr11;chr11;chr11;chr11;chr11;chr11;chr11;chr11;chr11;chr11;chr11;chr11;chr11;chr11	119143045;119147135;119148931;119148931;119151028;119151028;119153889;119153889;119155082;119155082;119156020;119156020;119156643;119156643;119157740;119157740;119158731;119158731;119208771;119208771;119210505;119210505;119210641;119221844;119228396;119228396	119147816;119147816;119149077;119149077;119151207;119151207;119154075;119154075;119155216;119155216;119156168;119156168;119156807;119156810;119157887;119157887;119158892;119158892;119209368;119209368;119210740;119210740;119210740;119221976;119228461;119228499	-;-;-;-;-;-;-;-;-;-;-;-;-;-;-;-;-;-;-;-;-;-;-;-;-;-	7119	chr11:119143045-119228499	3299.8	3500.57	3388.93	2581.06	2686.76	2723.99	3030.18	-0.332772	0.0515444	-6.45602	1.07495e-10	4.99662e-08
70	ENSMUSG00000078486.3	Perm1	PPARGC1 and ESRR induced regulator, muscle 1 [Source:MGI Symbol;Acc:MGI:1921433]	chr4;chr4;chr4;chr4	156215868;156216717;156219741;156220110	156215975;156219185;156219866;156221307	+;+;+;+	3901	chr4:156215868-156221307	10824.5	11151	10503.8	9021.29	8857.21	8542.1	9816.62	-0.286165	0.0446947	-6.40267	1.52686e-10	6.99586e-08
73	ENSMUSG00000050541.14	Adra1b	adrenergic receptor, alpha 1b [Source:MGI Symbol;Acc:MGI:104774]	chr11;chr11;chr11;chr11;chr11;chr11;chr11;chr11;chr11;chr11;chr11;chr11;chr11	43774606;43774606;43774606;43776023;43835140;43835140;43835140;43835140;43836793;43836793;43844237;43901094;43901094	43776459;43776459;43776459;43776459;43836281;43836281;43836332;43836332;43836860;43836860;43844386;43901210;43901210	-;-;-;-;-;-;-;-;-;-;-;-;-	3382	chr11:43774606-43901210	1078.85	1099.41	891.767	584.518	680.819	729.867	844.205	-0.526298	0.0838014	-6.2803	3.3793e-10	1.48472e-07
74	ENSMUSG00000103476.1	Gm34302	predicted gene, 34302 [Source:MGI Symbol;Acc:MGI:5593461]	chr3;chr3;chr3	63481112;63481286;63483815	63481193;63481381;63483879	-;-;-	243	chr3:63481112-63483879	277.074	324.217	260.769	149.239	93.6478	161.936	211.147	-0.692912	0.11086	-6.25033	4.09586e-10	1.77522e-07
75	ENSMUSG00000026107.11	Nabp1	nucleic acid binding protein 1 [Source:MGI Symbol;Acc:MGI:1923258]	chr1;chr1;chr1;chr1;chr1;chr1;chr1;chr1;chr1;chr1;chr1;chr1;chr1;chr1;chr1;chr1;chr1;chr1;chr1;chr1;chr1;chr1;chr1;chr1;chr1;chr1;chr1;chr1;chr1;chr1;chr1;chr1;chr1;chr1;chr1;chr1;chr1;chr1;chr1;chr1;chr1;chr1;chr1;chr1;chr1;chr1;chr1;chr1;chr1;chr1;chr1;chr1;chr1;chr1;chr1	51465862;51466007;51468690;51469488;51469820;51469820;51469820;51469857;51470807;51470971;51470971;51471129;51471142;51471339;51472329;51472329;51472329;51472329;51472329;51472329;51472329;51472329;51472329;51473006;51473006;51473006;51473006;51473006;51473006;51473006;51473006;51473006;51474534;51474534;51474534;51474534;51474534;51474534;51474534;51474534;51475592;51477478;51477478;51477478;514…	51469086;51469086;51469086;51471411;51471411;51469926;51469926;51471411;51471411;51471411;51471411;51471411;51471411;51471411;51472380;51472380;51472380;51472380;51472380;51472380;51472380;51472380;51472380;51473396;51473081;51473081;51473081;51473081;51473081;51473081;51473081;51473081;51474605;51474605;51474605;51474605;51474605;51474605;51474605;51474605;51478399;51477616;51477616;51477616;514…	-;-;-;-;-;-;-;-;-;-;-;-;-;-;-;-;-;-;-;-;-;-;-;-;-;-;-;-;-;-;-;-;-;-;-;-;-;-;-;-;-;-;-;-;-;-;-;-;-;-;-;-;-;-;-	8498	chr1:51465862-51478425	2601.66	2611.61	2677.45	3530.07	3440.62	3161.22	3003.77	0.340003	0.054504	6.23812	4.42852e-10	1.88583e-07
76	ENSMUSG00000025092.7	Hspa12a	heat shock protein 12A [Source:MGI Symbol;Acc:MGI:1920692]	chr19;chr19;chr19;chr19;chr19;chr19;chr19;chr19;chr19;chr19;chr19;chr19;chr19;chr19;chr19;chr19;chr19;chr19;chr19;chr19;chr19;chr19;chr19;chr19;chr19;chr19;chr19;chr19;chr19;chr19;chr19;chr19;chr19;chr19;chr19;chr19;chr19;chr19;chr19;chr19;chr19;chr19;chr19;chr19;chr19;chr19;chr19;chr19;chr19;chr19;chr19	58795750;58799682;58799698;58800813;58800813;58800813;58804466;58805401;58806026;58808898;58809450;58819719;58821000;58821000;58821000;58821000;58821036;58822064;58822064;58822064;58822064;58822064;58825251;58825251;58825251;58825251;58825308;58827556;58827556;58827556;58827556;58827556;58827556;58828253;58828253;58828253;58828253;58828253;58846033;58860387;58860847;58860847;58860847;58926840;589…	58799998;58799998;58799998;58801259;58800916;58800916;58804724;58805505;58806112;58809621;58809621;58820377;58821116;58821116;58821116;58821116;58821116;58822168;58822168;58822168;58822121;58822168;58825437;58825437;58825437;58825437;58825437;58827680;58827680;58827680;58827680;58827680;58827680;58828338;58828338;58828338;58828338;58828338;58846445;58860638;58860967;58861012;58860984;58927438;589…	-;-;-;-;-;-;-;-;-;-;-;-;-;-;-;-;-;-;-;-;-;-;-;-;-;-;-;-;-;-;-;-;-;-;-;-;-;-;-;-;-;-;-;-;-;-;-;-;-;-;-	9192	chr19:58795750-58943654	1624.27	1718.59	1594.66	1112.59	1239.9	1273.51	1427.25	-0.407761	0.0653808	-6.23671	4.46865e-10	1.88583e-07
77	ENSMUSG00000026204.15	Ptprn	protein tyrosine phosphatase, receptor type, N [Source:MGI Symbol;Acc:MGI:102765]	chr1;chr1;chr1;chr1;chr1;chr1;chr1;chr1;chr1;chr1;chr1;chr1;chr1;chr1;chr1;chr1;chr1;chr1;chr1;chr1;chr1;chr1;chr1;chr1;chr1;chr1;chr1;chr1;chr1;chr1;chr1;chr1;chr1;chr1;chr1;chr1;chr1;chr1;chr1;chr1;chr1;chr1;chr1;chr1	75247027;75247837;75248102;75248726;75251751;75252256;75252468;75252771;75253012;75253260;75253923;75254585;75254779;75255125;75255627;75256843;75256858;75257293;75257293;75257945;75258379;75258491;75258491;75258559;75258583;75260571;75260571;75260571;75260571;75262027;75262027;75262027;75262027;75262027;75262323;75262323;75262323;75262323;75262323;75263858;75263948;75264004;75264004;75264434	75247620;75247910;75248166;75248779;75251917;75252375;75252545;75252844;75253159;75253460;75254141;75254649;75254858;75255211;75255901;75256880;75256880;75257997;75257424;75258296;75258637;75258637;75258637;75258637;75258637;75260667;75260667;75260667;75260667;75262140;75262140;75262140;75262140;75262140;75262373;75262373;75262373;75262373;75262373;75263907;75264050;75264208;75264213;75264502	-;-;-;-;-;-;-;-;-;-;-;-;-;-;-;-;-;-;-;-;-;-;-;-;-;-;-;-;-;-;-;-;-;-;-;-;-;-;-;-;-;-;-;-	4249	chr1:75247027-75264502	90.5401	99.134	100.874	221.945	188.232	194.323	149.175	0.683384	0.109707	6.22915	4.68967e-10	1.9534e-07
80	ENSMUSG00000026043.18	Col3a1	collagen, type III, alpha 1 [Source:MGI Symbol;Acc:MGI:88453]	chr1;chr1;chr1;chr1;chr1;chr1;chr1;chr1;chr1;chr1;chr1;chr1;chr1;chr1;chr1;chr1;chr1;chr1;chr1;chr1;chr1;chr1;chr1;chr1;chr1;chr1;chr1;chr1;chr1;chr1;chr1;chr1;chr1;chr1;chr1;chr1;chr1;chr1;chr1;chr1;chr1;chr1;chr1;chr1;chr1;chr1;chr1;chr1;chr1;chr1;chr1;chr1;chr1;chr1;chr1;chr1;chr1;chr1;chr1;chr1;chr1;chr1;chr1;chr1;chr1;chr1;chr1;chr1;chr1;chr1;chr1;chr1;chr1;chr1;chr1;chr1;chr1;chr1;chr1;chr1…	45311538;45311538;45311647;45315580;45321497;45321497;45321942;45321942;45322406;45322406;45323723;45325360;45325805;45326571;45327589;45327589;45327810;45327810;45328433;45328433;45328877;45329053;45330103;45330555;45331106;45331517;45331678;45331973;45332135;45332965;45333563;45334007;45334200;45334214;45334597;45334597;45334761;45334761;45335135;45335135;45335728;45335728;45335766;45336660;453…	45311832;45311832;45311832;45317003;45321696;45321696;45321992;45321992;45322519;45325018;45323797;45325413;45325858;45326624;45327642;45327642;45327863;45327863;45328894;45328486;45328921;45329106;45330147;45330608;45331204;45331561;45331776;45332026;45332242;45333018;45333661;45334060;45334312;45334312;45334650;45334650;45334814;45334814;45335188;45335188;45335781;45335781;45335781;45336704;453…	+;+;+;+;+;+;+;+;+;+;+;+;+;+;+;+;+;+;+;+;+;+;+;+;+;+;+;+;+;+;+;+;+;+;+;+;+;+;+;+;+;+;+;+;+;+;+;+;+;+;+;+;+;+;+;+;+;+;+;+;+;+;+;+;+;+;+;+;+;+;+;+;+;+;+;+;+;+;+;+;+;+;+	9816	chr1:45311538-45349706	7454.83	7307.48	9066.83	10364.4	11547.7	10448.3	9364.93	0.402473	0.0655938	6.13585	8.47063e-10	3.39598e-07
81	ENSMUSG00000075590.4	Nrbp2	nuclear receptor binding protein 2 [Source:MGI Symbol;Acc:MGI:2385017]	chr15;chr15;chr15;chr15;chr15;chr15;chr15;chr15;chr15;chr15;chr15;chr15;chr15;chr15;chr15;chr15;chr15;chr15;chr15;chr15;chr15;chr15;chr15;chr15;chr15;chr15;chr15;chr15;chr15;chr15;chr15;chr15;chr15;chr15;chr15;chr15;chr15;chr15;chr15;chr15;chr15;chr15;chr15;chr15;chr15;chr15;chr15;chr15;chr15;chr15;chr15;chr15;chr15;chr15;chr15;chr15;chr15;chr15;chr15;chr15;chr15;chr15;chr15;chr15;chr15;chr15;chr…	76085518;76085518;76085594;76085595;76087231;76087231;76087231;76087231;76087373;76087373;76087373;76087373;76087521;76087521;76087521;76087521;76088291;76088291;76088291;76088291;76088298;76088510;76088510;76088510;76088510;76088510;76088542;76088650;76088650;76088650;76088650;76088650;76088650;76088865;76088865;76088865;76088865;76088865;76089437;76089437;76089437;76089437;76089437;76089455;760…	76087144;76087144;76087144;76087144;76087286;76087286;76087286;76087286;76087436;76087436;76087436;76087436;76087574;76087574;76087574;76087574;76088426;76088426;76088426;76088426;76088426;76088560;76088560;76088560;76088560;76088560;76088560;76088752;76088994;76088752;76088752;76088752;76088752;76088997;76088997;76088997;76088997;76088997;76089532;76089532;76089532;76089532;76089532;76089532;760…	-;-;-;-;-;-;-;-;-;-;-;-;-;-;-;-;-;-;-;-;-;-;-;-;-;-;-;-;-;-;-;-;-;-;-;-;-;-;-;-;-;-;-;-;-;-;-;-;-;-;-;-;-;-;-;-;-;-;-;-;-;-;-;-;-;-;-;-;-;-;-;-;-;-;-;-;-;-;-;-;-;-;-;-;-;-;-;-;-;-	3894	chr15:76085518-76091627	738.501	758.131	716.848	994.925	1006.71	1094.22	884.89	0.431152	0.0704634	6.1188	9.42832e-10	3.73326e-07
82	ENSMUSG00000045838.8	Ccdc9b	coiled-coil domain containing 9B [Source:MGI Symbol;Acc:MGI:2685199]	chr2;chr2;chr2;chr2;chr2;chr2;chr2;chr2;chr2;chr2;chr2;chr2;chr2;chr2;chr2;chr2;chr2;chr2;chr2;chr2;chr2	118754158;118757498;118757839;118757839;118758413;118758413;118758590;118758590;118759201;118759201;118759508;118759508;118760321;118760321;118760526;118761289;118761289;118761645;118761645;118762506;118762506	118757756;118757756;118757878;118757878;118758503;118758503;118758643;118758643;118759256;118759256;118759707;118759707;118760681;118760449;118760681;118761396;118761396;118761758;118761758;118762625;118762661	-;-;-;-;-;-;-;-;-;-;-;-;-;-;-;-;-;-;-;-;-	4779	chr2:118754158-118762661	1507.55	1441.51	1351.07	2012.81	1857.97	1849.54	1670.07	0.379294	0.0622588	6.09221	1.11359e-09	4.35564e-07
83	ENSMUSG00000026888.14	Grb14	growth factor receptor bound protein 14 [Source:MGI Symbol;Acc:MGI:1355324]	chr2;chr2;chr2;chr2;chr2;chr2;chr2;chr2;chr2;chr2;chr2;chr2;chr2;chr2;chr2;chr2;chr2;chr2;chr2;chr2;chr2;chr2;chr2;chr2;chr2;chr2;chr2;chr2;chr2;chr2;chr2;chr2;chr2;chr2;chr2;chr2;chr2;chr2	64912476;64912476;64912476;64912476;64914716;64914716;64914716;64916829;64916829;64916829;64917035;64917035;64917035;64917199;64917199;64917199;64923537;64928723;64929900;64930186;64930189;64933220;64933220;64933220;64936291;64936417;64936417;64938369;64938369;64953562;64953562;64953562;64975557;64975557;65021087;65022460;65022668;65024689	64912853;64912853;64912853;64912875;64914809;64914809;64915019;64916916;64916916;64916916;64917107;64917107;64917107;64917315;64917315;64917240;64923617;64930296;64929995;64930296;64930296;64933357;64934442;64933357;64938490;64936491;64936491;64938490;64938490;64953718;64953718;64953718;64975746;64975769;65021219;65022782;65022748;65024987	-;-;-;-;-;-;-;-;-;-;-;-;-;-;-;-;-;-;-;-;-;-;-;-;-;-;-;-;-;-;-;-;-;-;-;-;-;-	7185	chr2:64912476-65024987	4027.4	4344.02	3662.58	2959.9	3191.52	2991.18	3529.43	-0.367519	0.0603853	-6.08622	1.15606e-09	4.46726e-07
84	ENSMUSG00000094377.1	Gm24407	predicted gene, 24407 [Source:MGI Symbol;Acc:MGI:5454184]	chr5	115490254	115490394	+	141	chr5:115490254-115490394	2692.2	2850.51	2754.71	3564.51	3392.86	3438.82	3115.6	0.307868	0.0509969	6.037	1.57006e-09	5.95552e-07
86	ENSMUSG00000036880.10	Acaa2	acetyl-Coenzyme A acyltransferase 2 (mitochondrial 3-oxoacyl-Coenzyme A thiolase) [Source:MGI Symbol;Acc:MGI:1098623]	chr18;chr18;chr18;chr18;chr18;chr18;chr18;chr18;chr18;chr18;chr18;chr18;chr18	74779197;74787119;74792351;74793287;74793383;74795131;74795131;74798312;74799045;74801297;74804001;74805855;74805863	74779265;74787285;74792479;74793403;74793403;74795278;74795267;74798487;74799174;74801367;74804155;74806208;74806208	+;+;+;+;+;+;+;+;+;+;+;+;+	1516	chr18:74779197-74806208	16830.6	17385.8	15914.5	12882.4	14076.2	13608.4	15116.3	-0.291357	0.0484474	-6.0139	1.81118e-09	6.75464e-07
88	ENSMUSG00000029763.17	Exoc4	exocyst complex component 4 [Source:MGI Symbol;Acc:MGI:1096376]	chr6;chr6;chr6;chr6;chr6;chr6;chr6;chr6;chr6;chr6;chr6;chr6;chr6;chr6;chr6;chr6;chr6;chr6;chr6;chr6;chr6;chr6;chr6;chr6;chr6;chr6;chr6;chr6;chr6;chr6;chr6;chr6;chr6;chr6;chr6;chr6;chr6;chr6;chr6;chr6;chr6;chr6;chr6;chr6;chr6;chr6;chr6;chr6;chr6;chr6;chr6;chr6;chr6;chr6;chr6;chr6;chr6;chr6;chr6;chr6;chr6;chr6;chr6;chr6;chr6;chr6;chr6;chr6;chr6;chr6;chr6;chr6;chr6;chr6;chr6;chr6;chr6;chr6	33249085;33249128;33249128;33249128;33249132;33249136;33265940;33265940;33265940;33265940;33265940;33265940;33277187;33277187;33277187;33277187;33277187;33277187;33296733;33296733;33296733;33296733;33296733;33296733;33305285;33305285;33305285;33305285;33305285;33305285;33319120;33332211;33332211;33332211;33332211;33332211;33332355;33333417;33347783;33347783;33347783;33347783;33347783;33347783;333…	33249238;33249238;33249238;33249238;33249238;33249238;33266129;33266129;33266129;33266129;33266129;33266129;33277381;33277381;33277381;33277381;33277381;33277381;33296917;33296917;33296917;33296917;33296917;33296917;33305394;33305394;33305394;33305394;33305394;33305394;33319396;33332454;33332454;33332454;33332454;33332454;33332454;33333475;33347957;33348134;33347957;33347957;33347957;33350972;333…	+;+;+;+;+;+;+;+;+;+;+;+;+;+;+;+;+;+;+;+;+;+;+;+;+;+;+;+;+;+;+;+;+;+;+;+;+;+;+;+;+;+;+;+;+;+;+;+;+;+;+;+;+;+;+;+;+;+;+;+;+;+;+;+;+;+;+;+;+;+;+;+;+;+;+;+;+;+	12640	chr6:33249085-33973979	2176.23	2350.78	2317.95	2877.63	2924.62	2851.22	2583.07	0.318479	0.0532245	5.98369	2.18135e-09	7.95029e-07
89	ENSMUSG00000002346.16	Slc25a42	solute carrier family 25, member 42 [Source:MGI Symbol;Acc:MGI:1920345]	chr8;chr8;chr8;chr8;chr8;chr8;chr8;chr8;chr8;chr8;chr8;chr8;chr8;chr8;chr8;chr8;chr8;chr8;chr8;chr8;chr8;chr8;chr8;chr8;chr8;chr8;chr8;chr8;chr8;chr8;chr8;chr8	70184340;70184340;70184340;70185292;70187716;70188300;70188300;70188300;70188833;70188833;70188833;70188833;70189411;70189411;70190063;70190063;70190063;70190063;70191861;70191861;70191861;70191861;70192369;70194124;70194124;70194124;70194124;70212228;70212228;70212228;70212228;70212228	70186776;70186776;70185225;70186776;70188451;70188451;70188451;70188451;70189577;70189577;70188949;70188949;70189577;70189577;70190088;70190088;70190088;70190088;70191966;70191966;70191966;70191966;70194236;70194236;70194236;70194236;70194236;70212305;70212305;70212305;70212305;70212256	-;-;-;-;-;-;-;-;-;-;-;-;-;-;-;-;-;-;-;-;-;-;-;-;-;-;-;-;-;-;-;-	5996	chr8:70184340-70212305	2443.49	2432.85	2131.23	1734.42	1812.09	1780.13	2055.7	-0.365639	0.0615219	-5.94322	2.79473e-09	1.00714e-06
90	ENSMUSG00000022215.6	Fitm1	fat storage-inducing transmembrane protein 1 [Source:MGI Symbol;Acc:MGI:1915930]	chr14;chr14	55575617;55576315	55575947;55576954	+;+	971	chr14:55575617-55576954	1650.45	1890.05	1587.15	1283.84	1223.98	1261.94	1482.9	-0.403016	0.0678874	-5.93654	2.91103e-09	1.03739e-06
93	ENSMUSG00000024132.6	Eci1	enoyl-Coenzyme A delta isomerase 1 [Source:MGI Symbol;Acc:MGI:94871]	chr17;chr17;chr17;chr17;chr17;chr17;chr17;chr17;chr17;chr17;chr17;chr17;chr17;chr17;chr17;chr17;chr17;chr17;chr17;chr17;chr17;chr17;chr17;chr17;chr17;chr17;chr17;chr17;chr17;chr17;chr17	24426641;24426683;24426702;24426704;24426853;24426853;24426854;24426991;24433133;24433133;24433133;24433133;24433133;24433142;24436178;24436178;24436178;24436178;24436178;24437220;24437220;24437220;24437220;24437384;24437432;24437432;24437432;24438949;24438949;24438949;24438949	24426742;24426742;24426939;24426939;24426939;24426939;24426939;24427122;24433586;24433260;24433260;24433260;24433260;24433260;24436324;24436324;24436324;24436670;24436324;24437341;24437341;24437341;24437341;24437610;24437610;24437610;24437610;24439220;24439348;24439320;24439320	+;+;+;+;+;+;+;+;+;+;+;+;+;+;+;+;+;+;+;+;+;+;+;+;+;+;+;+;+;+;+	2127	chr17:24426641-24439348	4591.36	4484.59	4414.84	3553.03	3802.1	3482.77	4054.78	-0.299258	0.0505713	-5.91755	3.26782e-09	1.12698e-06
95	ENSMUSG00000029359.13	Tesc	tescalcin [Source:MGI Symbol;Acc:MGI:1930803]	chr5;chr5;chr5;chr5;chr5;chr5;chr5;chr5;chr5;chr5;chr5;chr5;chr5;chr5;chr5;chr5;chr5;chr5;chr5;chr5;chr5;chr5;chr5;chr5;chr5;chr5;chr5;chr5;chr5;chr5;chr5;chr5;chr5;chr5;chr5;chr5;chr5	118027743;118027765;118027870;118036031;118041316;118041317;118045010;118046315;118046315;118046315;118046315;118046315;118046315;118053584;118053584;118053584;118053584;118053584;118054830;118054830;118054830;118054830;118056377;118056377;118056377;118056377;118056537;118056537;118056537;118059442;118059442;118059442;118059442;118061602;118061602;118061602;118061602	118027987;118027987;118027987;118036129;118041533;118041533;118045154;118046380;118046384;118046384;118046384;118046384;118046384;118053664;118053664;118053664;118053664;118053664;118054969;118054969;118054969;118054969;118056443;118056644;118056443;118056438;118056644;118056644;118056644;118059489;118059489;118059489;118059489;118061773;118061870;118061845;118061878	+;+;+;+;+;+;+;+;+;+;+;+;+;+;+;+;+;+;+;+;+;+;+;+;+;+;+;+;+;+;+;+;+;+;+;+;+	1591	chr5:118027743-118061878	1446.46	1450.44	1211.56	1046.58	890.591	949.637	1165.88	-0.446778	0.0758121	-5.89323	3.78729e-09	1.27863e-06
96	ENSMUSG00000022788.16	Fgd4	FYVE, RhoGEF and PH domain containing 4 [Source:MGI Symbol;Acc:MGI:2183747]	chr16;chr16;chr16;chr16;chr16;chr16;chr16;chr16;chr16;chr16;chr16;chr16;chr16;chr16;chr16;chr16;chr16;chr16;chr16;chr16;chr16;chr16;chr16;chr16;chr16;chr16;chr16;chr16;chr16;chr16;chr16;chr16;chr16;chr16;chr16;chr16;chr16;chr16;chr16;chr16;chr16;chr16;chr16;chr16;chr16;chr16;chr16;chr16;chr16;chr16;chr16;chr16;chr16;chr16;chr16;chr16;chr16;chr16;chr16;chr16;chr16;chr16;chr16;chr16;chr16;chr16;chr…	16416917;16422563;16422602;16423916;16423916;16423916;16425767;16425767;16425767;16435706;16435706;16435941;16435941;16435941;16436533;16436533;16436533;16436533;16436533;16437010;16437010;16437010;16437010;16437010;16452719;16453480;16453992;16453992;16453992;16453992;16453992;16461594;16461594;16461594;16461594;16461594;16461594;16461594;16462001;16462001;16462001;16462001;16462001;16462001;164…	16422820;16422820;16422820;16424056;16424056;16424056;16425907;16425907;16425907;16436066;16436066;16436066;16436066;16436066;16436625;16436625;16436625;16436625;16436625;16437040;16437040;16437040;16437040;16437040;16454164;16454164;16454164;16454164;16454164;16454164;16454164;16461740;16461740;16461740;16461740;16461740;16461740;16461740;16462059;16462059;16462059;16462059;16462059;16462059;164…	-;-;-;-;-;-;-;-;-;-;-;-;-;-;-;-;-;-;-;-;-;-;-;-;-;-;-;-;-;-;-;-;-;-;-;-;-;-;-;-;-;-;-;-;-;-;-;-;-;-;-;-;-;-;-;-;-;-;-;-;-;-;-;-;-;-;-;-;-;-;-;-;-;-;-;-;-;-;-;-;-;-;-;-;-;-;-;-;-;-;-;-;-;-;-;-;-;-;-;-;-;-;-;-;-;-;-;-;-;-;-;-;-;-;-;-;-;-;-;-;-;-;-;-;-;-	17517	chr16:16416917-16600549	2673.66	2506.79	2469.26	1862.61	2049.01	2020.72	2263.68	-0.341633	0.0580909	-5.88101	4.07772e-09	1.36234e-06
97	ENSMUSG00000020029.6	Nudt4	nudix (nucleoside diphosphate linked moiety X)-type motif 4 [Source:MGI Symbol;Acc:MGI:1918457]	chr10;chr10;chr10;chr10;chr10	95547007;95549776;95551449;95552486;95563662	95549490;95549860;95551493;95552596;95564146	-;-;-;-;-	3210	chr10:95547007-95564146	6554.88	6863	5672.54	5049.24	4886.54	4691.51	5619.62	-0.355661	0.0605531	-5.87353	4.26617e-09	1.41061e-06
98	ENSMUSG00000111765.1	Gm10635	predicted gene 10635 [Source:MGI Symbol;Acc:MGI:3641740]	chr9;chr9;chr9	79444037;79450531;79518920	79447220;79450684;79519302	-;-;-	3721	chr9:79444037-79519302	244.349	215.332	126.629	74.6193	78.6642	89.0646	138.11	-0.667611	0.114854	-5.81271	6.14698e-09	2.01176e-06
99	ENSMUSG00000039239.14	Tgfb2	transforming growth factor, beta 2 [Source:MGI Symbol;Acc:MGI:98726]	chr1;chr1;chr1;chr1;chr1;chr1;chr1;chr1;chr1;chr1;chr1;chr1;chr1;chr1;chr1;chr1;chr1;chr1;chr1;chr1;chr1;chr1;chr1;chr1;chr1;chr1;chr1;chr1;chr1;chr1;chr1	186622792;186624218;186625580;186628883;186628883;186628883;186628883;186630610;186630610;186630610;186630610;186632458;186632458;186632458;186632458;186632678;186632678;186632678;186632678;186632767;186649735;186649735;186649735;186649735;186649735;186668005;186690721;186690724;186704052;186704429;186704429	186625606;186625606;186625606;186629036;186629036;186629036;186629036;186630787;186630672;186630787;186630787;186632568;186632568;186632568;186632568;186632810;186632810;186632810;186632810;186632810;186649898;186650056;186649990;186649898;186649898;186668155;186690804;186690804;186704333;186705700;186705989	-;-;-;-;-;-;-;-;-;-;-;-;-;-;-;-;-;-;-;-;-;-;-;-;-;-;-;-;-;-;-	5791	chr1:186622792-186705989	338.162	326.655	309.06	739.497	469.175	506.627	448.196	0.59348	0.102548	5.78734	7.15082e-09	2.31665e-06
103	ENSMUSG00000002985.16	Apoe	apolipoprotein E [Source:MGI Symbol;Acc:MGI:88057]	chr7;chr7;chr7;chr7;chr7;chr7;chr7;chr7;chr7;chr7;chr7;chr7;chr7;chr7;chr7;chr7;chr7;chr7;chr7;chr7;chr7;chr7;chr7;chr7;chr7;chr7;chr7;chr7;chr7;chr7;chr7;chr7;chr7;chr7;chr7;chr7;chr7;chr7	19696109;19696267;19696272;19696272;19696272;19696620;19696621;19696724;19696735;19696844;19697240;19697256;19697479;19697479;19697479;19697479;19697479;19697479;19697479;19697479;19698188;19698188;19698188;19698188;19698188;19698188;19698188;19698188;19698188;19698188;19698404;19698524;19698972;19699011;19699011;19699011;19699011;19699011	19697103;19696337;19697103;19697103;19697103;19697103;19697103;19697103;19697631;19697103;19697647;19697647;19697647;19697614;19697647;19697647;19697647;19697647;19697647;19697647;19698267;19698253;19698247;19698253;19698253;19698253;19698407;19698272;19698253;19698253;19698473;19698621;19699008;19699050;19699038;19699052;19699052;19699188	-;-;-;-;-;-;-;-;-;-;-;-;-;-;-;-;-;-;-;-;-;-;-;-;-;-;-;-;-;-;-;-;-;-;-;-;-;-	2138	chr7:19696109-19699188	3050	2705.06	3090.6	3884.99	3649.45	3741.87	3353.66	0.328163	0.057369	5.72022	1.06387e-08	3.31278e-06
104	ENSMUSG00000034330.10	Plcg2	phospholipase C, gamma 2 [Source:MGI Symbol;Acc:MGI:97616]	chr8;chr8;chr8;chr8;chr8;chr8;chr8;chr8;chr8;chr8;chr8;chr8;chr8;chr8;chr8;chr8;chr8;chr8;chr8;chr8;chr8;chr8;chr8;chr8;chr8;chr8;chr8;chr8;chr8;chr8;chr8;chr8;chr8	117498291;117504135;117555975;117557303;117558069;117566802;117568164;117573341;117573917;117577823;117579776;117581657;117583483;117585164;117586461;117589264;117589843;117590119;117592626;117596262;117598422;117601128;117603822;117605191;117607071;117609138;117610733;117612904;117614168;117615215;117621175;117634274;117634785	117498429;117504373;117556118;117557396;117558116;117566886;117568247;117573384;117573989;117577924;117579894;117581742;117583603;117585332;117586565;117589353;117590018;117590319;117592745;117596442;117598493;117601237;117603918;117605257;117607228;117609240;117610942;117613049;117614282;117615382;117621263;117634458;117635142	+;+;+;+;+;+;+;+;+;+;+;+;+;+;+;+;+;+;+;+;+;+;+;+;+;+;+;+;+;+;+;+;+	4298	chr8:117498291-117635142	283.62	286.839	314.426	509.899	438.272	436.07	378.187	0.519742	0.0915489	5.67721	1.36911e-08	4.22226e-06
105	ENSMUSG00000031626.18	Sorbs2	sorbin and SH3 domain containing 2 [Source:MGI Symbol;Acc:MGI:1924574]	chr8;chr8;chr8;chr8;chr8;chr8;chr8;chr8;chr8;chr8;chr8;chr8;chr8;chr8;chr8;chr8;chr8;chr8;chr8;chr8;chr8;chr8;chr8;chr8;chr8;chr8;chr8;chr8;chr8;chr8;chr8;chr8;chr8;chr8;chr8;chr8;chr8;chr8;chr8;chr8;chr8;chr8;chr8;chr8;chr8;chr8;chr8;chr8;chr8;chr8;chr8;chr8;chr8;chr8;chr8;chr8;chr8;chr8;chr8;chr8;chr8;chr8;chr8;chr8;chr8;chr8;chr8;chr8;chr8;chr8;chr8;chr8;chr8;chr8;chr8;chr8;chr8;chr8;chr8;chr8…	45507788;45507788;45507794;45507795;45507808;45507818;45507918;45507918;45627739;45627745;45627803;45628185;45628201;45645761;45645761;45645761;45648196;45658292;45658354;45658670;45658676;45658696;45658705;45658709;45658784;45658803;45658803;45658803;45658803;45658803;45658803;45658803;45658803;45658803;45658803;45658803;45658803;45658803;45658804;45661993;45661996;45688333;45688337;45694558;457…	45510365;45507957;45507957;45507957;45507957;45507957;45507957;45507957;45628272;45628272;45628272;45628272;45628272;45645852;45645852;45645852;45649302;45658471;45658471;45658941;45658941;45658941;45658941;45658941;45658941;45658941;45658941;45658941;45658941;45658941;45658941;45658941;45658941;45658941;45658941;45658941;45658941;45658941;45658941;45662081;45662081;45688447;45688447;45694613;457…	+;+;+;+;+;+;+;+;+;+;+;+;+;+;+;+;+;+;+;+;+;+;+;+;+;+;+;+;+;+;+;+;+;+;+;+;+;+;+;+;+;+;+;+;+;+;+;+;+;+;+;+;+;+;+;+;+;+;+;+;+;+;+;+;+;+;+;+;+;+;+;+;+;+;+;+;+;+;+;+;+;+;+;+;+;+;+;+;+;+;+;+;+;+;+;+;+;+;+;+;+;+;+;+;+;+;+;+;+;+;+;+;+;+;+;+;+;+;+;+;+;+;+;+;+;+;+;+;+;+;+;+;+;+;+;+;+;+;+;+;+;+;+;+;+;+;+;+;+;+;+;+;+;+;+;+;+;+;+;+;+;+;+;+;+;+;+;+;+;+;+;+;+;+;+;+;+;+;+;+;+;+;+;+;+;+;+;+;+;+;+;+;+;+;+;+;+;+;+;+…	28634	chr8:45507788-45827906	20044.3	21308.1	19371	27002.6	24549.8	23843.9	22686.6	0.29516	0.0522333	5.6508	1.597e-08	4.87814e-06
106	ENSMUSG00000074802.11	Gas2l3	growth arrest-specific 2 like 3 [Source:MGI Symbol;Acc:MGI:1918780]	chr10;chr10;chr10;chr10;chr10;chr10;chr10;chr10;chr10;chr10;chr10;chr10;chr10;chr10;chr10;chr10;chr10;chr10;chr10;chr10;chr10;chr10;chr10;chr10;chr10;chr10;chr10;chr10;chr10;chr10;chr10;chr10;chr10;chr10;chr10;chr10;chr10;chr10;chr10;chr10;chr10;chr10;chr10;chr10;chr10;chr10;chr10;chr10;chr10;chr10;chr10;chr10;chr10;chr10;chr10;chr10	89408823;89409263;89412459;89414168;89417020;89417020;89417020;89421457;89421457;89421457;89421512;89422215;89422215;89422215;89422215;89426408;89426408;89426408;89426408;89429030;89429030;89429030;89429030;89429092;89430884;89430884;89430884;89430884;89430932;89430932;89433765;89433765;89433765;89433765;89433765;89433765;89433765;89434290;89434290;89434290;89434290;89434293;89434293;89434293;894…	89414492;89414492;89413182;89414492;89417127;89417127;89417127;89421595;89421595;89421595;89421595;89422278;89422278;89422278;89422278;89426549;89426549;89426549;89426549;89429145;89429145;89429145;89429145;89429145;89431052;89431052;89431052;89431052;89431052;89431052;89433812;89433807;89433812;89433842;89433812;89433812;89433812;89434361;89434361;89434361;89434361;89434379;89434361;89434361;894…	-;-;-;-;-;-;-;-;-;-;-;-;-;-;-;-;-;-;-;-;-;-;-;-;-;-;-;-;-;-;-;-;-;-;-;-;-;-;-;-;-;-;-;-;-;-;-;-;-;-;-;-;-;-;-;-	7032	chr10:89408823-89443967	106.903	107.26	137.36	263.081	199.47	220.927	172.5	0.620839	0.109939	5.64713	1.63152e-08	4.93659e-06
107	ENSMUSG00000030972.6	Acsm5	acyl-CoA synthetase medium-chain family member 5 [Source:MGI Symbol;Acc:MGI:2444086]	chr7;chr7;chr7;chr7;chr7;chr7;chr7;chr7;chr7;chr7;chr7;chr7;chr7;chr7;chr7;chr7;chr7;chr7;chr7;chr7;chr7;chr7;chr7;chr7;chr7;chr7;chr7;chr7;chr7;chr7;chr7;chr7;chr7;chr7;chr7;chr7;chr7;chr7;chr7;chr7;chr7;chr7;chr7;chr7;chr7;chr7;chr7;chr7;chr7;chr7;chr7;chr7;chr7;chr7;chr7;chr7;chr7;chr7;chr7;chr7;chr7;chr7;chr7;chr7;chr7;chr7;chr7;chr7;chr7;chr7;chr7;chr7;chr7;chr7;chr7;chr7;chr7;chr7;chr7;chr7…	119519463;119519728;119521700;119522593;119526208;119526243;119526259;119526264;119526329;119526341;119527304;119528419;119528419;119528419;119528419;119528419;119528419;119528426;119530268;119530268;119530268;119530268;119530268;119530268;119531773;119531773;119531773;119531773;119531773;119531773;119534234;119534234;119534234;119534234;119534234;119534234;119534762;119534762;119534762;119534762…	119519503;119519940;119521775;119522726;119526437;119526437;119526437;119526437;119526437;119526437;119527393;119528638;119528638;119528608;119528638;119528638;119528638;119528638;119530478;119530478;119530478;119530478;119530478;119530478;119531980;119531980;119531980;119531980;119531980;119531980;119534414;119534377;119534377;119534414;119534377;119534377;119534928;119534999;119534915;119534915…	+;+;+;+;+;+;+;+;+;+;+;+;+;+;+;+;+;+;+;+;+;+;+;+;+;+;+;+;+;+;+;+;+;+;+;+;+;+;+;+;+;+;+;+;+;+;+;+;+;+;+;+;+;+;+;+;+;+;+;+;+;+;+;+;+;+;+;+;+;+;+;+;+;+;+;+;+;+;+;+;+;+	3799	chr7:119519463-119545551	173.444	130.012	148.091	49.7462	84.283	46.2673	105.307	-0.648508	0.115039	-5.63731	1.7273e-08	5.17755e-06
108	ENSMUSG00000063856.7	Gpx1	glutathione peroxidase 1 [Source:MGI Symbol;Acc:MGI:104887]	chr9;chr9;chr9;chr9;chr9;chr9;chr9;chr9	108338903;108339054;108339243;108339276;108339421;108339777;108339777;108339780	108339802;108339558;108339558;108339316;108339558;108340250;108340343;108340250	+;+;+;+;+;+;+;+	1441	chr9:108338903-108340343	788.68	763.819	806.99	1193.91	1149.99	963.517	944.485	0.428403	0.0763426	5.61158	2.00487e-08	5.9539e-06
109	ENSMUSG00000069516.8	Lyz2	lysozyme 2 [Source:MGI Symbol;Acc:MGI:96897]	chr10;chr10;chr10;chr10	117277331;117278643;117280641;117282107	117278187;117278721;117280805;117282321	-;-;-;-	1316	chr10:117277331-117282321	2303.86	2248.39	2795.49	3745.32	3235.53	3132.3	2910.15	0.409506	0.0730391	5.60667	2.06261e-08	6.06917e-06
110	ENSMUSG00000015568.16	Lpl	lipoprotein lipase [Source:MGI Symbol;Acc:MGI:96820]	chr8;chr8;chr8;chr8;chr8;chr8;chr8;chr8;chr8;chr8;chr8;chr8;chr8;chr8;chr8;chr8;chr8;chr8;chr8;chr8;chr8;chr8;chr8;chr8;chr8;chr8;chr8;chr8;chr8	68880491;68880555;68880555;68880657;68887443;68887443;68887443;68890744;68891378;68892595;68892595;68892595;68894627;68894627;68894627;68895662;68895662;68895662;68896599;68896599;68899417;68899417;68901148;68901148;68902284;68902284;68904506;68904506;68907233	68880840;68884508;68880840;68880840;68889681;68887603;68887603;68890933;68891588;68892774;68892774;68892774;68894738;68894738;68894738;68895819;68895895;68895895;68896841;68896841;68899537;68899537;68901330;68901330;68902385;68902385;68904567;68906934;68907448	+;+;+;+;+;+;+;+;+;+;+;+;+;+;+;+;+;+;+;+;+;+;+;+;+;+;+;+;+	10478	chr8:68880491-68907448	134374	140012	134557	112658	116615	118621	126139	-0.225873	0.040353	-5.59744	2.17546e-08	6.34305e-06
112	ENSMUSG00000074218.3	Cox7a1	cytochrome c oxidase subunit 7A1 [Source:MGI Symbol;Acc:MGI:1316714]	chr7;chr7;chr7;chr7;chr7;chr7;chr7;chr7	30184144;30184194;30185085;30185085;30185275;30185275;30185912;30185912	30184245;30184339;30185171;30185171;30185359;30185359;30186030;30186078	+;+;+;+;+;+;+;+	535	chr7:30184144-30186078	9187.09	9729.76	9198.83	7814.94	7979.73	7199.2	8518.26	-0.27574	0.0497357	-5.5441	2.95466e-08	8.46113e-06
115	ENSMUSG00000046805.10	Mpeg1	macrophage expressed gene 1 [Source:MGI Symbol;Acc:MGI:1333743]	chr19;chr19	12460779;12461033	12460861;12465283	+;+	4334	chr19:12460779-12465283	325.072	319.341	316.572	514.682	442.954	496.217	402.473	0.488456	0.0885837	5.51406	3.50654e-08	9.77958e-06
116	ENSMUSG00000087579.7	Hectd2os	Hectd2, opposite strand [Source:MGI Symbol;Acc:MGI:1919243]	chr19;chr19;chr19;chr19;chr19;chr19;chr19;chr19;chr19;chr19;chr19;chr19;chr19;chr19;chr19;chr19;chr19;chr19;chr19;chr19;chr19;chr19;chr19;chr19;chr19;chr19;chr19;chr19;chr19;chr19;chr19	36614052;36619418;36619430;36619435;36625223;36625223;36625223;36625223;36625841;36625959;36625988;36643546;36645683;36645684;36645684;36645684;36658428;36658428;36658428;36658428;36658597;36675832;36676741;36685527;36685527;36685527;36689239;36689239;36689239;36689239;36705443	36614481;36621492;36621492;36621492;36625345;36625345;36625345;36625345;36625898;36626004;36626024;36643766;36645765;36645765;36645765;36645765;36658566;36658566;36658584;36658566;36658674;36675882;36676794;36685667;36685667;36685667;36689332;36689328;36689273;36689479;36705641	-;-;-;-;-;-;-;-;-;-;-;-;-;-;-;-;-;-;-;-;-;-;-;-;-;-;-;-;-;-;-	3977	chr19:36614052-36705641	414.521	463.98	390.618	710.797	575.934	626.922	530.462	0.484285	0.0879978	5.50337	3.7259e-08	1.03018e-05
117	ENSMUSG00000026208.9	Des	desmin [Source:MGI Symbol;Acc:MGI:94885]	chr1;chr1;chr1;chr1;chr1;chr1;chr1;chr1;chr1;chr1;chr1;chr1;chr1;chr1;chr1	75360329;75361526;75362030;75362158;75362313;75362313;75362565;75362565;75362894;75362894;75363471;75363471;75365328;75366760;75367009	75360992;75362218;75362408;75362218;75362403;75362408;75362726;75362726;75363019;75363019;75363638;75363691;75365371;75366842;75368579	+;+;+;+;+;+;+;+;+;+;+;+;+;+;+	3754	chr1:75360329-75368579	34333.2	36930.7	35075.1	51113.3	45127	40621.6	40533.5	0.336146	0.0612297	5.48993	4.02102e-08	1.08375e-05
118	ENSMUSG00000047793.13	Sned1	sushi, nidogen and EGF-like domains 1 [Source:MGI Symbol;Acc:MGI:3045960]	chr1;chr1;chr1;chr1;chr1;chr1;chr1;chr1;chr1;chr1;chr1;chr1;chr1;chr1;chr1;chr1;chr1;chr1;chr1;chr1;chr1;chr1;chr1;chr1;chr1;chr1;chr1;chr1;chr1;chr1;chr1;chr1;chr1;chr1;chr1;chr1;chr1;chr1;chr1;chr1;chr1;chr1;chr1;chr1;chr1;chr1;chr1;chr1;chr1;chr1;chr1;chr1;chr1;chr1;chr1;chr1;chr1;chr1;chr1;chr1;chr1;chr1;chr1;chr1;chr1;chr1;chr1;chr1;chr1;chr1;chr1;chr1;chr1;chr1;chr1;chr1;chr1;chr1;chr1;chr1	93235841;93235851;93256265;93256265;93258966;93258966;93259645;93259645;93261649;93261649;93262104;93262104;93265038;93265038;93265279;93265279;93271142;93271142;93271599;93271599;93271855;93271855;93272492;93272492;93274049;93274049;93274344;93274344;93274431;93274605;93274605;93274605;93275297;93275297;93275297;93280481;93280481;93280481;93281237;93281237;93281237;93281237;93281608;93281652;932…	93236201;93236201;93256552;93256552;93259106;93259106;93259807;93259807;93261774;93261774;93262217;93262217;93265151;93265151;93265392;93265392;93271267;93271267;93271703;93271703;93271968;93271968;93272608;93272608;93274165;93274165;93274460;93274460;93274460;93274718;93274718;93274718;93275470;93275470;93275470;93280594;93280594;93280594;93281350;93281350;93281350;93281350;93281765;93281765;932…	+;+;+;+;+;+;+;+;+;+;+;+;+;+;+;+;+;+;+;+;+;+;+;+;+;+;+;+;+;+;+;+;+;+;+;+;+;+;+;+;+;+;+;+;+;+;+;+;+;+;+;+;+;+;+;+;+;+;+;+;+;+;+;+;+;+;+;+;+;+;+;+;+;+;+;+;+;+;+;+	9491	chr1:93235841-93301065	1334.1	1426.07	1302.77	921.262	1026.38	1081.5	1182.01	-0.382711	0.0696758	-5.49273	3.95769e-08	1.08375e-05
121	ENSMUSG00000017774.19	Myo1c	myosin IC [Source:MGI Symbol;Acc:MGI:106612]	chr11;chr11;chr11;chr11;chr11;chr11;chr11;chr11;chr11;chr11;chr11;chr11;chr11;chr11;chr11;chr11;chr11;chr11;chr11;chr11;chr11;chr11;chr11;chr11;chr11;chr11;chr11;chr11;chr11;chr11;chr11;chr11;chr11;chr11;chr11;chr11;chr11;chr11;chr11;chr11;chr11;chr11;chr11;chr11;chr11;chr11;chr11;chr11;chr11;chr11;chr11;chr11;chr11;chr11;chr11;chr11;chr11;chr11;chr11;chr11;chr11;chr11;chr11;chr11;chr11;chr11;chr…	75650504;75651510;75652076;75655873;75656149;75656198;75657492;75657492;75657492;75657492;75657492;75657492;75657753;75657753;75657753;75657753;75657753;75658352;75658352;75658352;75658352;75658352;75658639;75658639;75658639;75658639;75658639;75660171;75660171;75660171;75660171;75660171;75660433;75660433;75660433;75660433;75660433;75660899;75660899;75660899;75660899;75660899;75661097;75661097;756…	75650764;75651665;75652343;75656201;75656201;75656391;75657648;75657647;75657647;75657647;75657647;75657647;75657868;75657868;75657868;75657868;75657868;75658550;75658550;75658550;75658550;75658550;75658719;75658719;75658719;75658719;75658719;75660350;75660350;75660350;75660350;75660350;75660531;75660531;75660531;75660531;75660531;75661012;75661012;75661012;75661012;75661012;75661168;75661168;756…	+;+;+;+;+;+;+;+;+;+;+;+;+;+;+;+;+;+;+;+;+;+;+;+;+;+;+;+;+;+;+;+;+;+;+;+;+;+;+;+;+;+;+;+;+;+;+;+;+;+;+;+;+;+;+;+;+;+;+;+;+;+;+;+;+;+;+;+;+;+;+;+;+;+;+;+;+;+;+;+;+;+;+;+;+;+;+;+;+;+;+;+;+;+;+;+;+;+;+;+;+;+;+;+;+;+;+;+;+;+;+;+;+;+;+;+;+;+;+;+;+;+;+;+;+;+;+;+;+;+;+;+;+;+;+;+;+;+;+;+;+;+;+;+;+;+;+;+;+;+;+;+;+;+;+;+;+;+;+;+;+;+;+;+;+;+;+;+;+;+;+;+;+;+;+	6585	chr11:75650504-75673910	4304.47	4290.39	4239.92	5334.33	5157.18	4986.46	4718.79	0.258561	0.0472099	5.47684	4.32979e-08	1.14768e-05
122	ENSMUSG00000003992.15	Ssbp2	single-stranded DNA binding protein 2 [Source:MGI Symbol;Acc:MGI:1914220]	chr13;chr13;chr13;chr13;chr13;chr13;chr13;chr13;chr13;chr13;chr13;chr13;chr13;chr13;chr13;chr13;chr13;chr13;chr13;chr13;chr13;chr13;chr13;chr13;chr13;chr13;chr13;chr13;chr13;chr13;chr13;chr13;chr13;chr13;chr13;chr13;chr13;chr13;chr13;chr13;chr13;chr13;chr13;chr13;chr13;chr13;chr13;chr13;chr13;chr13;chr13;chr13;chr13;chr13;chr13;chr13;chr13;chr13;chr13;chr13;chr13;chr13;chr13;chr13;chr13;chr13;chr…	91460283;91461050;91461091;91461127;91461160;91461163;91461170;91461181;91524585;91524585;91524585;91524585;91524585;91524585;91524585;91524623;91533977;91539335;91539335;91539335;91539335;91539335;91539335;91539335;91539343;91564610;91564610;91564610;91564610;91564610;91564610;91564610;91642302;91642302;91642302;91642302;91657319;91664118;91664118;91664118;91664118;91664118;91669676;91669676;916…	91460447;91461248;91461248;91461248;91461248;91461248;91461248;91461248;91524866;91524657;91524657;91524657;91524657;91524657;91524657;91524657;91534191;91539396;91539396;91539396;91539399;91539396;91539396;91539396;91539396;91564694;91565210;91564694;91564694;91564694;91564694;91564694;91642391;91642391;91642391;91642391;91657776;91664177;91664177;91664177;91664177;91664177;91669742;91669742;916…	+;+;+;+;+;+;+;+;+;+;+;+;+;+;+;+;+;+;+;+;+;+;+;+;+;+;+;+;+;+;+;+;+;+;+;+;+;+;+;+;+;+;+;+;+;+;+;+;+;+;+;+;+;+;+;+;+;+;+;+;+;+;+;+;+;+;+;+;+;+;+;+;+;+;+;+;+;+;+;+;+;+;+;+;+	7985	chr13:91460283-91703429	827.951	758.131	663.191	527.119	528.174	502	634.428	-0.449678	0.0823456	-5.46087	4.73818e-08	1.24564e-05
123	ENSMUSG00000036040.14	Adamtsl2	ADAMTS-like 2 [Source:MGI Symbol;Acc:MGI:1925044]	chr2;chr2;chr2;chr2;chr2;chr2;chr2;chr2;chr2;chr2;chr2;chr2;chr2;chr2;chr2;chr2;chr2;chr2;chr2;chr2;chr2;chr2;chr2;chr2;chr2;chr2;chr2;chr2;chr2;chr2;chr2;chr2;chr2;chr2	27079379;27081704;27082382;27083200;27083996;27084777;27085051;27087211;27089584;27093533;27095403;27097296;27098043;27098606;27098606;27101607;27102769;27102769;27103066;27103066;27103786;27103868;27103868;27104663;27104749;27104749;27104749;27107395;27107395;27107395;27107395;27108321;27108321;27108321	27079573;27081794;27082524;27083275;27084098;27084922;27085174;27087291;27089759;27093890;27095772;27101733;27098339;27098658;27098703;27101733;27102982;27102982;27103221;27103221;27104038;27104038;27104038;27104925;27104925;27104925;27104925;27107539;27107539;27107406;27107539;27108981;27108975;27108981	+;+;+;+;+;+;+;+;+;+;+;+;+;+;+;+;+;+;+;+;+;+;+;+;+;+;+;+;+;+;+;+;+;+	7993	chr2:27079379-27108981	397.067	329.905	544.074	692.621	669.582	726.397	559.941	0.541942	0.0992974	5.45777	4.82146e-08	1.25233e-05
125	ENSMUSG00000029467.15	Atp2a2	ATPase, Ca++ transporting, cardiac muscle, slow twitch 2 [Source:MGI Symbol;Acc:MGI:88110]	chr5;chr5;chr5;chr5;chr5;chr5;chr5;chr5;chr5;chr5;chr5;chr5;chr5;chr5;chr5;chr5;chr5;chr5;chr5;chr5;chr5;chr5;chr5;chr5;chr5;chr5;chr5;chr5;chr5;chr5;chr5;chr5;chr5;chr5;chr5;chr5;chr5;chr5;chr5;chr5;chr5;chr5;chr5;chr5;chr5;chr5;chr5;chr5;chr5;chr5;chr5;chr5;chr5;chr5;chr5;chr5;chr5;chr5;chr5;chr5;chr5;chr5;chr5;chr5;chr5;chr5;chr5;chr5;chr5;chr5;chr5;chr5;chr5	122453513;122453514;122455893;122456340;122457303;122457512;122457512;122457512;122458088;122458088;122458088;122458448;122458448;122458448;122459448;122459448;122459448;122459976;122459976;122459976;122460641;122460641;122460641;122461566;122461566;122461566;122461863;122461863;122461863;122465950;122465950;122465950;122466828;122466828;122466828;122467707;122467707;122467707;122469350;122469350…	122454304;122454304;122457426;122457426;122457426;122457629;122457629;122457629;122458221;122458221;122458221;122458533;122458533;122458533;122459650;122459650;122459650;122460196;122460196;122460196;122460976;122460976;122460976;122461784;122461784;122461784;122461985;122461985;122461985;122466081;122466081;122466081;122466930;122466930;122466930;122467795;122467795;122467795;122469814;122469814…	-;-;-;-;-;-;-;-;-;-;-;-;-;-;-;-;-;-;-;-;-;-;-;-;-;-;-;-;-;-;-;-;-;-;-;-;-;-;-;-;-;-;-;-;-;-;-;-;-;-;-;-;-;-;-;-;-;-;-;-;-;-;-;-;-;-;-;-;-;-;-;-;-	6081	chr5:122453513-122502225	489328	509595	434191	381193	397321	384014	432607	-0.28537	0.0523323	-5.45305	4.95142e-08	1.27046e-05
127	ENSMUSG00000001027.7	Scn4a	sodium channel, voltage-gated, type IV, alpha [Source:MGI Symbol;Acc:MGI:98250]	chr11;chr11;chr11;chr11;chr11;chr11;chr11;chr11;chr11;chr11;chr11;chr11;chr11;chr11;chr11;chr11;chr11;chr11;chr11;chr11;chr11;chr11;chr11;chr11;chr11;chr11	106318592;106321908;106322788;106323876;106324208;106324447;106326131;106326706;106327511;106328020;106329997;106335375;106337060;106339154;106341422;106342311;106343892;106344214;106345415;106347757;106348272;106348703;106348900;106349117;106349455;106353183	106320919;106322178;106322892;106324013;106324261;106324725;106326253;106326879;106327665;106328155;106330473;106335731;106337233;106339392;106341575;106342520;106344033;106344277;106345729;106347848;106348400;106348792;106349018;106349389;106349791;106353288	-;-;-;-;-;-;-;-;-;-;-;-;-;-;-;-;-;-;-;-;-;-;-;-;-;-	7041	chr11:106318592-106353288	1922.07	2074.5	2002.45	1640.67	1513.35	1575.4	1788.07	-0.319518	0.059182	-5.3989	6.70524e-08	1.69336e-05
132	ENSMUSG00000021357.14	Exoc2	exocyst complex component 2 [Source:MGI Symbol;Acc:MGI:1913732]	chr13;chr13;chr13;chr13;chr13;chr13;chr13;chr13;chr13;chr13;chr13;chr13;chr13;chr13;chr13;chr13;chr13;chr13;chr13;chr13;chr13;chr13;chr13;chr13;chr13;chr13;chr13;chr13;chr13;chr13;chr13;chr13;chr13;chr13;chr13;chr13;chr13;chr13;chr13;chr13;chr13;chr13;chr13;chr13;chr13;chr13;chr13;chr13;chr13;chr13;chr13;chr13;chr13;chr13;chr13;chr13;chr13;chr13;chr13;chr13;chr13;chr13;chr13;chr13;chr13;chr13;chr…	30813919;30813919;30817998;30817998;30820578;30820578;30822632;30822632;30826039;30826039;30856654;30856654;30864831;30864831;30867972;30867972;30871119;30871119;30871842;30871842;30872289;30872289;30875259;30875259;30876731;30876731;30877243;30877243;30877548;30877548;30882249;30882249;30886189;30886189;30900632;30900785;30900785;30905653;30905653;30906503;30906503;30906503;30906732;30906732;309…	30815391;30815391;30818057;30818057;30820639;30820639;30822754;30822754;30826094;30826094;30856795;30856795;30864947;30864947;30868038;30868038;30871180;30871180;30871901;30871901;30872369;30872369;30875320;30875320;30876852;30876852;30877400;30877400;30877613;30877613;30882373;30882373;30886314;30886314;30900903;30900903;30900903;30905755;30905755;30906584;30906584;30906584;30906877;30906877;309…	-;-;-;-;-;-;-;-;-;-;-;-;-;-;-;-;-;-;-;-;-;-;-;-;-;-;-;-;-;-;-;-;-;-;-;-;-;-;-;-;-;-;-;-;-;-;-;-;-;-;-;-;-;-;-;-;-;-;-;-;-;-;-;-;-;-;-;-;-;-;-;-;-;-;-;-;-;-;-;-;-	6964	chr13:30813919-30974093	855.222	871.079	858.5	650.528	628.377	643.116	751.137	-0.381685	0.0714509	-5.34192	9.19679e-08	2.23461e-05
134	ENSMUSG00000033365.14	Ipo13	importin 13 [Source:MGI Symbol;Acc:MGI:2385205]	chr4;chr4;chr4;chr4;chr4;chr4;chr4;chr4;chr4;chr4;chr4;chr4;chr4;chr4;chr4;chr4;chr4;chr4;chr4;chr4;chr4;chr4;chr4;chr4;chr4;chr4;chr4;chr4;chr4;chr4;chr4;chr4;chr4;chr4;chr4;chr4;chr4;chr4;chr4;chr4;chr4;chr4	117894486;117894486;117894627;117894744;117894744;117894744;117894892;117895212;117895212;117895212;117895340;117895420;117895420;117895420;117895563;117895563;117895563;117895563;117897768;117897768;117900649;117900649;117900918;117900955;117901558;117901558;117901997;117903121;117903121;117903398;117903398;117903694;117903694;117903798;117903798;117904377;117904610;117904905;117905181;117905443…	117894657;117894657;117894657;117894925;117895114;117894845;117894925;117895301;117895301;117895301;117895478;117895478;117895478;117895478;117895873;117895892;117895629;117895629;117897820;117897820;117900745;117900662;117901055;117901055;117901638;117901638;117902076;117903264;117903264;117903532;117903532;117903720;117903720;117903867;117903979;117904524;117904730;117905071;117905322;117905583…	-;-;-;-;-;-;-;-;-;-;-;-;-;-;-;-;-;-;-;-;-;-;-;-;-;-;-;-;-;-;-;-;-;-;-;-;-;-;-;-;-;-	4207	chr4:117894486-117914999	2619.12	2504.35	2330.83	2039.6	1943.19	1949.01	2231.02	-0.306997	0.0580062	-5.2925	1.20657e-07	2.88794e-05
139	ENSMUSG00000029223.12	Uchl1	ubiquitin carboxy-terminal hydrolase L1 [Source:MGI Symbol;Acc:MGI:103149]	chr5;chr5;chr5;chr5;chr5;chr5;chr5;chr5;chr5;chr5;chr5;chr5;chr5;chr5;chr5;chr5;chr5;chr5;chr5;chr5;chr5	66676091;66676242;66676436;66676436;66676892;66676944;66679663;66679663;66682442;66682442;66682609;66682609;66683684;66683689;66683689;66684773;66684773;66684773;66686842;66686842;66686842	66676322;66676322;66676845;66676447;66677072;66677072;66679813;66679813;66682527;66682527;66682656;66682656;66683755;66683755;66683755;66684831;66684831;66684831;66686938;66687229;66687234	+;+;+;+;+;+;+;+;+;+;+;+;+;+;+;+;+;+;+;+;+	1632	chr5:66676091-66687234	105.812	134.075	158.822	251.601	238.802	230.18	186.549	0.57023	0.108211	5.26963	1.367e-07	3.15423e-05
140	ENSMUSG00000033685.13	Ucp2	uncoupling protein 2 (mitochondrial, proton carrier) [Source:MGI Symbol;Acc:MGI:109354]	chr7;chr7;chr7;chr7;chr7;chr7;chr7;chr7;chr7;chr7;chr7;chr7;chr7;chr7;chr7;chr7;chr7;chr7;chr7;chr7;chr7;chr7;chr7;chr7;chr7;chr7;chr7;chr7;chr7;chr7;chr7;chr7;chr7;chr7;chr7;chr7;chr7;chr7;chr7;chr7;chr7;chr7;chr7;chr7;chr7;chr7;chr7	100493337;100493354;100493364;100493386;100493795;100494067;100494214;100494214;100494214;100494214;100494252;100496079;100496726;100496726;100496726;100496726;100496726;100496726;100497095;100497095;100497095;100497095;100497095;100497095;100497196;100497268;100498078;100498078;100498078;100498078;100498078;100498141;100498346;100498348;100498348;100498348;100498348;100498348;100498348;100498569…	100493465;100493465;100493465;100493465;100494010;100494375;100494375;100494375;100496948;100494375;100494375;100496207;100496948;100496948;100496948;100496948;100496803;100496948;100497305;100497163;100497305;100497305;100497098;100497305;100497305;100497305;100498272;100498256;100498272;100498272;100498272;100498272;100498449;100498449;100498611;100498449;100498449;100498449;100498449;100498916…	+;+;+;+;+;+;+;+;+;+;+;+;+;+;+;+;+;+;+;+;+;+;+;+;+;+;+;+;+;+;+;+;+;+;+;+;+;+;+;+;+;+;+;+;+;+;+	6989	chr7:100493337-100502020	1331.92	1033.59	993.714	1460.82	1568.6	1794.02	1363.78	0.439831	0.0838636	5.24459	1.56627e-07	3.58821e-05
143	ENSMUSG00000041268.17	Dmxl2	Dmx-like 2 [Source:MGI Symbol;Acc:MGI:2444630]	chr9;chr9;chr9;chr9;chr9;chr9;chr9;chr9;chr9;chr9;chr9;chr9;chr9;chr9;chr9;chr9;chr9;chr9;chr9;chr9;chr9;chr9;chr9;chr9;chr9;chr9;chr9;chr9;chr9;chr9;chr9;chr9;chr9;chr9;chr9;chr9;chr9;chr9;chr9;chr9;chr9;chr9;chr9;chr9;chr9;chr9;chr9;chr9;chr9;chr9;chr9;chr9;chr9;chr9;chr9;chr9;chr9;chr9;chr9;chr9;chr9;chr9;chr9;chr9;chr9;chr9;chr9;chr9;chr9;chr9;chr9;chr9;chr9;chr9;chr9;chr9;chr9;chr9;chr9;chr9…	54365158;54365164;54365260;54366111;54367554;54367554;54367554;54367554;54369210;54369210;54369210;54369872;54369872;54369872;54369872;54374653;54374653;54374653;54374653;54375279;54375279;54375279;54375279;54375506;54375506;54375506;54375506;54376223;54376223;54376223;54376223;54378714;54378714;54378714;54378714;54378917;54378917;54378917;54378917;54379775;54380908;54380908;54380908;54380908;543…	54366627;54366627;54366627;54366627;54367771;54367771;54369262;54367771;54369262;54369262;54369262;54369963;54369963;54369963;54369963;54374730;54374730;54374730;54374730;54375406;54375406;54375406;54375406;54375566;54375566;54375566;54375566;54376361;54376361;54376361;54376361;54378835;54378835;54378835;54378835;54379003;54379003;54379003;54379003;54379837;54381025;54381025;54381025;54381025;543…	-;-;-;-;-;-;-;-;-;-;-;-;-;-;-;-;-;-;-;-;-;-;-;-;-;-;-;-;-;-;-;-;-;-;-;-;-;-;-;-;-;-;-;-;-;-;-;-;-;-;-;-;-;-;-;-;-;-;-;-;-;-;-;-;-;-;-;-;-;-;-;-;-;-;-;-;-;-;-;-;-;-;-;-;-;-;-;-;-;-;-;-;-;-;-;-;-;-;-;-;-;-;-;-;-;-;-;-;-;-;-;-;-;-;-;-;-;-;-;-;-;-;-;-;-;-;-;-;-;-;-;-;-;-;-;-;-;-;-;-;-;-;-;-;-;-;-;-;-;-;-;-;-;-;-;-;-;-;-;-;-;-;-;-;-;-;-	13285	chr9:54365158-54501626	2483.85	2388.97	2814.81	3275.6	3101.61	3460.8	2920.94	0.327484	0.0626701	5.22553	1.7366e-07	3.89497e-05
144	ENSMUSG00000030747.5	Dgat2	diacylglycerol O-acyltransferase 2 [Source:MGI Symbol;Acc:MGI:1915050]	chr7;chr7;chr7;chr7;chr7;chr7;chr7;chr7;chr7;chr7;chr7;chr7;chr7;chr7;chr7;chr7;chr7;chr7;chr7;chr7;chr7;chr7;chr7;chr7;chr7;chr7;chr7;chr7	99153658;99156977;99158153;99158833;99158833;99158984;99159033;99164635;99164635;99164635;99164642;99165082;99165082;99165082;99165082;99168764;99169424;99169698;99169698;99169698;99169698;99169698;99169698;99180216;99182272;99182392;99182392;99182392	99154700;99157179;99158327;99159037;99159037;99159037;99159037;99164705;99164705;99164705;99164705;99165189;99165189;99165189;99165189;99169008;99169521;99169826;99169826;99170106;99169826;99169826;99169826;99180293;99182677;99182696;99182719;99182719	-;-;-;-;-;-;-;-;-;-;-;-;-;-;-;-;-;-;-;-;-;-;-;-;-;-;-;-	3083	chr7:99153658-99182719	8242.42	8489.77	8498.08	7127.1	7299.85	6653.24	7718.41	-0.247418	0.0474158	-5.21806	1.80812e-07	4.0272e-05
145	ENSMUSG00000032712.16	Resf1	retroelement silencing factor 1 [Source:MGI Symbol;Acc:MGI:1914496]	chr6;chr6;chr6;chr6;chr6;chr6;chr6;chr6;chr6;chr6;chr6;chr6;chr6;chr6;chr6;chr6;chr6;chr6;chr6;chr6;chr6;chr6;chr6;chr6;chr6;chr6;chr6;chr6;chr6;chr6;chr6;chr6;chr6;chr6;chr6;chr6;chr6;chr6;chr6;chr6	149309414;149309428;149309456;149309474;149309474;149309573;149309728;149310322;149310322;149310322;149310322;149310322;149310322;149310322;149311416;149311483;149317334;149317635;149317635;149324656;149324732;149324732;149324732;149325405;149325405;149325405;149325405;149325405;149325405;149325405;149325405;149325458;149331426;149331426;149331426;149331432;149334592;149334592;149334592;149334592	149309904;149309904;149309904;149309904;149309904;149309904;149309904;149310377;149310455;149310377;149310377;149310359;149310377;149310377;149314366;149311606;149317708;149317708;149317708;149324800;149324800;149324800;149324800;149325967;149325489;149325773;149329784;149328977;149329784;149329784;149326671;149329784;149331506;149331506;149331506;149331506;149335658;149334930;149334930;149335663	+;+;+;+;+;+;+;+;+;+;+;+;+;+;+;+;+;+;+;+;+;+;+;+;+;+;+;+;+;+;+;+;+;+;+;+;+;+;+;+	9629	chr6:149309414-149335663	1418.1	1244.05	1197.61	1601.45	1750.28	1704.95	1486.07	0.353102	0.06771	5.21491	1.83905e-07	4.06786e-05
147	ENSMUSG00000038777.19	Sema6c	sema domain, transmembrane domain (TM), and cytoplasmic domain, (semaphorin) 6C [Source:MGI Symbol;Acc:MGI:1338032]	chr3;chr3;chr3;chr3;chr3;chr3;chr3;chr3;chr3;chr3;chr3;chr3;chr3;chr3;chr3;chr3;chr3;chr3;chr3;chr3;chr3;chr3;chr3;chr3;chr3;chr3;chr3;chr3;chr3;chr3;chr3;chr3;chr3;chr3;chr3;chr3;chr3;chr3;chr3;chr3;chr3;chr3;chr3;chr3;chr3;chr3;chr3;chr3;chr3;chr3;chr3;chr3;chr3;chr3;chr3;chr3;chr3;chr3;chr3;chr3;chr3;chr3;chr3;chr3;chr3;chr3;chr3;chr3;chr3;chr3;chr3;chr3;chr3;chr3;chr3;chr3;chr3;chr3;chr3;chr3…	95160457;95160494;95160494;95160494;95160501;95160505;95160505;95160505;95160505;95162615;95162615;95162615;95162615;95163127;95163432;95163432;95164306;95164306;95164339;95164339;95164339;95164339;95164339;95164339;95164339;95164339;95164339;95164374;95167006;95167006;95167006;95167006;95167006;95167006;95167006;95167006;95167006;95167413;95167413;95167413;95167413;95167413;95167413;95167413;951…	95160702;95160698;95160702;95160712;95160712;95160712;95160712;95160712;95160712;95162663;95162663;95162663;95162663;95163271;95163521;95163521;95164513;95164513;95164513;95164513;95164513;95164481;95164513;95164513;95164427;95164542;95164513;95164513;95167120;95167120;95167120;95167120;95168706;95167120;95167120;95167120;95167120;95167476;95167476;95167476;95167476;95167476;95167476;95167476;951…	+;+;+;+;+;+;+;+;+;+;+;+;+;+;+;+;+;+;+;+;+;+;+;+;+;+;+;+;+;+;+;+;+;+;+;+;+;+;+;+;+;+;+;+;+;+;+;+;+;+;+;+;+;+;+;+;+;+;+;+;+;+;+;+;+;+;+;+;+;+;+;+;+;+;+;+;+;+;+;+;+;+;+;+;+;+;+;+;+;+;+;+;+;+;+;+;+;+;+;+;+;+;+;+;+;+;+;+;+;+;+;+;+;+;+;+;+;+;+;+;+;+;+;+;+;+;+;+;+;+;+;+;+;+;+;+;+;+;+;+;+;+;+;+;+;+;+;+;+;+;+;+;+;+;+;+;+;+;+;+;+;+;+;+;+;+;+;+;+;+;+;+;+;+	5935	chr3:95160457-95174024	304.346	277.088	219.991	157.849	153.582	149.212	210.344	-0.552181	0.106151	-5.20182	1.97342e-07	4.30569e-05
148	ENSMUSG00000027809.14	Etfdh	electron transferring flavoprotein, dehydrogenase [Source:MGI Symbol;Acc:MGI:106100]	chr3;chr3;chr3;chr3;chr3;chr3;chr3;chr3;chr3;chr3;chr3;chr3;chr3;chr3;chr3;chr3;chr3;chr3;chr3;chr3;chr3;chr3;chr3;chr3;chr3;chr3;chr3;chr3;chr3;chr3;chr3;chr3;chr3;chr3;chr3;chr3;chr3;chr3;chr3;chr3;chr3;chr3;chr3	79603788;79603803;79604905;79604905;79605630;79605630;79609799;79609799;79611912;79611912;79613622;79613622;79615000;79615000;79615792;79615924;79615924;79617388;79618307;79618307;79618307;79618839;79618839;79618839;79618839;79619567;79622738;79622738;79622738;79622738;79623541;79623541;79623541;79623541;79623541;79628249;79628267;79628481;79628518;79628518;79628518;79628518;79628518	79604165;79604165;79605126;79605126;79605812;79605812;79609967;79609967;79612055;79612055;79613762;79613762;79615146;79615146;79616001;79616001;79616001;79618425;79618425;79618425;79618425;79618920;79618920;79618920;79618920;79622967;79622967;79622967;79622967;79622967;79623678;79623678;79623678;79623678;79623678;79629500;79628401;79628697;79628739;79628863;79628718;79628683;79628863	-;-;-;-;-;-;-;-;-;-;-;-;-;-;-;-;-;-;-;-;-;-;-;-;-;-;-;-;-;-;-;-;-;-;-;-;-;-;-;-;-;-;-	7505	chr3:79603788-79629500	15462.7	16328.7	14665.3	12762.8	13361.7	12560.4	14190.3	-0.251944	0.0484637	-5.19861	2.00787e-07	4.35125e-05
149	ENSMUSG00000053964.17	Lgals4	lectin, galactose binding, soluble 4 [Source:MGI Symbol;Acc:MGI:107536]	chr7;chr7;chr7;chr7;chr7;chr7;chr7;chr7;chr7;chr7;chr7;chr7;chr7;chr7;chr7;chr7;chr7;chr7;chr7;chr7;chr7;chr7;chr7;chr7;chr7;chr7;chr7;chr7;chr7;chr7;chr7;chr7;chr7;chr7;chr7;chr7;chr7;chr7;chr7;chr7;chr7	28833854;28833854;28834156;28834187;28834448;28834448;28834448;28834523;28835827;28835827;28835827;28835827;28835827;28835936;28837616;28837616;28837616;28837616;28837616;28840262;28840262;28840262;28840414;28840414;28840414;28840581;28840581;28840581;28840581;28840864;28840864;28840864;28841006;28841145;28841145;28841145;28841145;28841487;28841487;28841487;28841487	28834226;28834226;28834536;28834226;28834536;28834536;28834536;28834536;28836031;28835853;28836031;28836031;28836031;28836031;28837756;28838074;28837756;28837756;28837756;28840294;28840294;28840294;28840452;28840452;28840452;28840952;28840691;28840610;28840610;28840952;28840952;28840952;28841307;28841214;28841307;28841307;28841307;28841703;28841701;28841708;28841694	+;+;+;+;+;+;+;+;+;+;+;+;+;+;+;+;+;+;+;+;+;+;+;+;+;+;+;+;+;+;+;+;+;+;+;+;+;+;+;+;+	2315	chr7:28833854-28841708	1357.01	1359.44	1018.4	769.153	794.133	973.927	1045.34	-0.459199	0.0886104	-5.18223	2.19249e-07	4.68798e-05
150	ENSMUSG00000018501.17	Ncor1	nuclear receptor co-repressor 1 [Source:MGI Symbol;Acc:MGI:1349717]	chr11;chr11;chr11;chr11;chr11;chr11;chr11;chr11;chr11;chr11;chr11;chr11;chr11;chr11;chr11;chr11;chr11;chr11;chr11;chr11;chr11;chr11;chr11;chr11;chr11;chr11;chr11;chr11;chr11;chr11;chr11;chr11;chr11;chr11;chr11;chr11;chr11;chr11;chr11;chr11;chr11;chr11;chr11;chr11;chr11;chr11;chr11;chr11;chr11;chr11;chr11;chr11;chr11;chr11;chr11;chr11;chr11;chr11;chr11;chr11;chr11;chr11;chr11;chr11;chr11;chr11;chr…	62316426;62316426;62316690;62317601;62317797;62317797;62317797;62319366;62319366;62319366;62319366;62319366;62319366;62319366;62320996;62320996;62320996;62320996;62320996;62320996;62320996;62321392;62321392;62321392;62321392;62321392;62321392;62325262;62325487;62325487;62325487;62325487;62325487;62325487;62325512;62327106;62327106;62327106;62327106;62327106;62327106;62327106;62327106;62327131;623…	62318030;62318030;62318030;62318030;62318030;62318030;62318030;62319542;62319542;62319542;62319425;62319542;62319542;62319542;62321217;62321217;62321217;62321221;62321217;62321217;62321217;62321445;62321445;62321445;62321445;62321445;62321445;62325629;62325629;62325629;62325629;62325629;62325629;62325629;62325629;62327249;62327249;62327246;62327246;62327246;62327249;62327249;62327249;62327249;623…	-;-;-;-;-;-;-;-;-;-;-;-;-;-;-;-;-;-;-;-;-;-;-;-;-;-;-;-;-;-;-;-;-;-;-;-;-;-;-;-;-;-;-;-;-;-;-;-;-;-;-;-;-;-;-;-;-;-;-;-;-;-;-;-;-;-;-;-;-;-;-;-;-;-;-;-;-;-;-;-;-;-;-;-;-;-;-;-;-;-;-;-;-;-;-;-;-;-;-;-;-;-;-;-;-;-;-;-;-;-;-;-;-;-;-;-;-;-;-;-;-;-;-;-;-;-;-;-;-;-;-;-;-;-;-;-;-;-;-;-;-;-;-;-;-;-;-;-;-;-;-;-;-;-;-;-;-;-;-;-;-;-;-;-;-;-;-;-;-;-;-;-;-;-;-;-;-;-;-;-;-;-;-;-;-;-;-;-;-;-;-;-;-;-;-;-;-;-;-;-…	12811	chr11:62316426-62458541	6621.42	6960.51	6845.47	5716.03	5661.95	5880.58	6280.99	-0.233951	0.0451346	-5.18341	2.17863e-07	4.68798e-05
154	ENSMUSG00000038843.18	Gcnt1	glucosaminyl (N-acetyl) transferase 1, core 2 [Source:MGI Symbol;Acc:MGI:95676]	chr19;chr19;chr19;chr19;chr19;chr19;chr19;chr19;chr19;chr19;chr19;chr19;chr19;chr19	17326141;17326143;17328669;17328909;17332246;17333110;17333110;17333110;17333110;17335327;17339468;17356557;17356557;17372766	17330488;17330488;17330488;17330488;17333256;17333256;17333256;17333256;17333256;17335436;17339568;17356667;17356667;17372844	-;-;-;-;-;-;-;-;-;-;-;-;-;-	5760	chr19:17326141-17372844	105.812	95.8837	127.702	206.638	194.787	196.636	154.577	0.563279	0.109592	5.13977	2.75072e-07	5.72883e-05
155	ENSMUSG00000096243.1	Gm24265	predicted gene, 24265 [Source:MGI Symbol;Acc:MGI:5454042]	chr5	115489459	115489599	+	141	chr5:115489459-115489599	2877.65	2922.01	2777.25	3586.51	3342.29	3489.71	3165.9	0.265171	0.051625	5.13649	2.79918e-07	5.79213e-05
156	ENSMUSG00000025701.12	Alox5	arachidonate 5-lipoxygenase [Source:MGI Symbol;Acc:MGI:87999]	chr6;chr6;chr6;chr6;chr6;chr6;chr6;chr6;chr6;chr6;chr6;chr6;chr6;chr6;chr6;chr6;chr6;chr6;chr6;chr6;chr6;chr6;chr6;chr6;chr6;chr6;chr6;chr6;chr6;chr6;chr6;chr6;chr6;chr6;chr6;chr6;chr6;chr6;chr6;chr6;chr6;chr6;chr6;chr6;chr6;chr6;chr6;chr6;chr6;chr6;chr6;chr6;chr6;chr6;chr6;chr6;chr6;chr6;chr6;chr6;chr6;chr6;chr6;chr6;chr6;chr6;chr6;chr6;chr6;chr6;chr6;chr6;chr6;chr6;chr6	116410077;116410274;116410276;116410607;116410719;116410719;116412460;116412460;116412460;116412460;116412591;116413122;116413122;116413122;116413122;116413122;116413122;116413442;116413442;116413442;116413442;116413442;116413738;116413738;116413738;116413738;116414523;116414523;116414523;116414523;116415374;116415374;116415374;116415374;116415374;116415470;116420241;116420241;116420241;116420241…	116410898;116410898;116410898;116410898;116410898;116410898;116412630;116412630;116412792;116412630;116412630;116413222;116413222;116413222;116413222;116414609;116413222;116413563;116413563;116413563;116413563;116413563;116413820;116414020;116413916;116413916;116414609;116414609;116414609;116414609;116415577;116415577;116415577;116415577;116415577;116415577;116420387;116420387;116420387;116420387…	-;-;-;-;-;-;-;-;-;-;-;-;-;-;-;-;-;-;-;-;-;-;-;-;-;-;-;-;-;-;-;-;-;-;-;-;-;-;-;-;-;-;-;-;-;-;-;-;-;-;-;-;-;-;-;-;-;-;-;-;-;-;-;-;-;-;-;-;-;-;-;-;-;-;-	4106	chr6:116410077-116461178	443.974	416.038	499.003	336.744	240.675	278.761	369.199	-0.504142	0.098336	-5.12673	2.94817e-07	6.06133e-05
157	ENSMUSG00000033059.7	Pygb	brain glycogen phosphorylase [Source:MGI Symbol;Acc:MGI:97828]	chr2;chr2;chr2;chr2;chr2;chr2;chr2;chr2;chr2;chr2;chr2;chr2;chr2;chr2;chr2;chr2;chr2;chr2;chr2;chr2;chr2;chr2;chr2;chr2;chr2;chr2;chr2;chr2;chr2;chr2;chr2;chr2;chr2;chr2;chr2;chr2;chr2	150786735;150789006;150801538;150801538;150806193;150806193;150808797;150808797;150811254;150811254;150813391;150813391;150813921;150813921;150814986;150815322;150815618;150816750;150816750;150817638;150817638;150818846;150819874;150820735;150823607;150823976;150826329;150826329;150827105;150827105;150828388;150828444;150828444;150829628;150829628;150830362;150830362	150787110;150789184;150801639;150801639;150806271;150806271;150808900;150808900;150811385;150811385;150813502;150813502;150814001;150814003;150815129;150815710;150815710;150816896;150816896;150817760;150817801;150818960;150819975;150820882;150824034;150824034;150826470;150826470;150827312;150827312;150828578;150828473;150828578;150829694;150829694;150830634;150831758	+;+;+;+;+;+;+;+;+;+;+;+;+;+;+;+;+;+;+;+;+;+;+;+;+;+;+;+;+;+;+;+;+;+;+;+;+	4809	chr2:150786735-150831758	24617.1	24768.1	24292.3	21709.5	20835.7	21207.8	22905.1	-0.202416	0.0395172	-5.12222	3.01965e-07	6.16874e-05
158	ENSMUSG00000036745.15	Ttll7	tubulin tyrosine ligase-like family, member 7 [Source:MGI Symbol;Acc:MGI:1918142]	chr3;chr3;chr3;chr3;chr3;chr3;chr3;chr3;chr3;chr3;chr3;chr3;chr3;chr3;chr3;chr3;chr3;chr3;chr3;chr3;chr3;chr3;chr3;chr3;chr3;chr3;chr3;chr3;chr3;chr3;chr3;chr3;chr3;chr3;chr3;chr3;chr3;chr3;chr3;chr3;chr3;chr3;chr3;chr3;chr3;chr3;chr3;chr3;chr3;chr3;chr3;chr3;chr3;chr3;chr3;chr3;chr3;chr3;chr3;chr3;chr3;chr3;chr3;chr3;chr3;chr3;chr3;chr3;chr3;chr3;chr3;chr3;chr3;chr3;chr3;chr3;chr3;chr3;chr3;chr3…	146852367;146852367;146852367;146894002;146894002;146894002;146894176;146894364;146894364;146894364;146894364;146896606;146896606;146896606;146896606;146896656;146897747;146897747;146897747;146897747;146897747;146901324;146901324;146901324;146901324;146904034;146904034;146904034;146904034;146909506;146909506;146909506;146909506;146913230;146913230;146913230;146913230;146915695;146915695;146915695…	146852589;146852589;146852589;146894200;146894200;146894200;146894200;146894495;146894495;146894495;146894495;146896727;146896727;146896727;146896727;146896727;146898506;146897814;146897814;146897814;146897814;146901482;146901482;146901482;146901482;146904250;146904250;146904250;146904250;146909670;146909670;146909670;146909670;146913388;146913388;146913388;146913388;146915789;146915789;146915789…	+;+;+;+;+;+;+;+;+;+;+;+;+;+;+;+;+;+;+;+;+;+;+;+;+;+;+;+;+;+;+;+;+;+;+;+;+;+;+;+;+;+;+;+;+;+;+;+;+;+;+;+;+;+;+;+;+;+;+;+;+;+;+;+;+;+;+;+;+;+;+;+;+;+;+;+;+;+;+;+;+;+;+;+;+;+	8266	chr3:146852367-146984009	424.338	379.472	555.879	821.77	645.233	663.936	581.771	0.49892	0.0975372	5.11517	3.13452e-07	6.36287e-05
159	ENSMUSG00000037032.16	Apbb1	amyloid beta (A4) precursor protein-binding, family B, member 1 [Source:MGI Symbol;Acc:MGI:107765]	chr7;chr7;chr7;chr7;chr7;chr7;chr7;chr7;chr7;chr7;chr7;chr7;chr7;chr7;chr7;chr7;chr7;chr7;chr7;chr7;chr7;chr7;chr7;chr7;chr7;chr7;chr7;chr7;chr7;chr7;chr7;chr7;chr7;chr7;chr7;chr7;chr7;chr7;chr7;chr7;chr7;chr7;chr7;chr7;chr7;chr7;chr7;chr7;chr7;chr7;chr7;chr7;chr7;chr7;chr7;chr7;chr7;chr7;chr7;chr7;chr7;chr7;chr7;chr7;chr7;chr7;chr7;chr7;chr7;chr7;chr7;chr7;chr7;chr7;chr7;chr7;chr7;chr7;chr7;chr7…	105558483;105558484;105558484;105558484;105558484;105558486;105558487;105558503;105558523;105558818;105558855;105559132;105559132;105559132;105559132;105559132;105559132;105559132;105559132;105559132;105559132;105559132;105559161;105559443;105559443;105559443;105559443;105559443;105559443;105559443;105559443;105559443;105559443;105559443;105559443;105559468;105564972;105564972;105564972;105564972…	105559050;105559050;105559050;105559050;105559050;105559050;105559050;105559050;105559050;105559050;105559050;105559308;105559308;105559308;105559308;105559308;105559308;105559308;105559308;105559308;105559308;105559308;105559308;105559558;105559558;105559558;105559558;105559558;105559558;105559558;105559558;105559558;105559558;105559558;105559558;105559558;105565055;105565055;105565055;105565055…	-;-;-;-;-;-;-;-;-;-;-;-;-;-;-;-;-;-;-;-;-;-;-;-;-;-;-;-;-;-;-;-;-;-;-;-;-;-;-;-;-;-;-;-;-;-;-;-;-;-;-;-;-;-;-;-;-;-;-;-;-;-;-;-;-;-;-;-;-;-;-;-;-;-;-;-;-;-;-;-;-;-;-;-;-;-;-;-;-;-;-;-;-;-;-;-;-;-;-;-;-;-;-;-;-;-;-;-;-;-;-;-;-;-;-;-;-;-;-;-;-;-;-;-;-;-;-;-;-;-;-;-;-;-;-;-;-;-;-;-;-;-;-;-;-;-;-;-;-;-;-;-;-;-;-;-;-;-;-;-;-;-;-;-;-;-;-;-;-;-;-;-;-;-;-;-;-;-;-;-;-;-;-;-;-;-;-;-;-;-;-;-;-;-;-;-;-;-;-;-…	4408	chr7:105558483-105581653	2080.24	2198.01	1963.82	1479.95	1710.01	1667.94	1849.99	-0.331336	0.0649489	-5.10149	3.36992e-07	6.79014e-05
161	ENSMUSG00000026712.3	Mrc1	mannose receptor, C type 1 [Source:MGI Symbol;Acc:MGI:97142]	chr2;chr2;chr2;chr2;chr2;chr2;chr2;chr2;chr2;chr2;chr2;chr2;chr2;chr2;chr2;chr2;chr2;chr2;chr2;chr2;chr2;chr2;chr2;chr2;chr2;chr2;chr2;chr2;chr2;chr2;chr2;chr2	14229392;14238126;14244118;14248807;14257004;14261189;14266350;14270139;14271264;14276287;14279836;14288987;14292519;14293446;14294800;14304111;14305316;14306464;14307887;14308679;14309968;14315234;14316842;14319101;14321773;14325228;14327787;14328420;14328561;14329883;14329883;14330922	14229573;14238527;14244291;14248971;14257117;14261335;14266535;14270296;14271374;14276402;14279984;14289186;14292646;14293533;14294944;14304152;14305479;14306531;14307987;14308821;14310082;14315400;14316944;14319333;14321938;14325377;14327900;14328584;14328584;14331927;14329924;14332057	+;+;+;+;+;+;+;+;+;+;+;+;+;+;+;+;+;+;+;+;+;+;+;+;+;+;+;+;+;+;+;+	6371	chr2:14229392-14332057	1720.26	1581.27	1825.39	2253.89	2181.06	2071.62	1938.91	0.31835	0.0624471	5.09791	3.43426e-07	6.84143e-05
163	ENSMUSG00000044080.9	S100a1	S100 calcium binding protein A1 [Source:MGI Symbol;Acc:MGI:1338917]	chr3;chr3;chr3;chr3;chr3;chr3	90511034;90511037;90511979;90511996;90514201;90514201	90511364;90511364;90512149;90512149;90514278;90514392	-;-;-;-;-;-	694	chr3:90511034-90514392	5893.83	6011.42	6538.55	7879.04	7597.65	7063.86	6830.73	0.273098	0.053745	5.08138	3.7471e-07	7.37305e-05
166	ENSMUSG00000026853.15	Crat	carnitine acetyltransferase [Source:MGI Symbol;Acc:MGI:109501]	chr2;chr2;chr2;chr2;chr2;chr2;chr2;chr2;chr2;chr2;chr2;chr2;chr2;chr2;chr2;chr2;chr2;chr2;chr2;chr2;chr2;chr2;chr2;chr2;chr2;chr2;chr2;chr2;chr2;chr2;chr2;chr2;chr2;chr2;chr2;chr2;chr2;chr2;chr2;chr2;chr2;chr2;chr2;chr2;chr2;chr2;chr2;chr2;chr2;chr2;chr2;chr2;chr2;chr2;chr2;chr2;chr2;chr2;chr2;chr2;chr2;chr2;chr2;chr2;chr2;chr2;chr2;chr2;chr2;chr2;chr2;chr2;chr2;chr2;chr2;chr2;chr2;chr2;chr2;chr2…	30400471;30400476;30401101;30402498;30402578;30402637;30403489;30403489;30403489;30403489;30403489;30403561;30404528;30404528;30404528;30404528;30404528;30404528;30404938;30404938;30404938;30404938;30404938;30404938;30405166;30405166;30405166;30405166;30405166;30405385;30405385;30405385;30405385;30406368;30406368;30406368;30406368;30406643;30406956;30406956;30406956;30407706;30407706;30407706;304…	30402793;30402793;30402793;30402793;30402793;30402793;30403641;30403626;30403626;30403626;30403626;30403626;30404590;30404590;30404590;30404590;30404590;30404590;30404961;30405073;30405073;30405073;30405073;30405073;30405288;30405288;30405288;30405288;30405288;30405504;30405504;30405504;30405504;30406468;30406468;30406468;30406468;30406679;30407134;30407134;30407134;30407880;30407880;30407880;304…	-;-;-;-;-;-;-;-;-;-;-;-;-;-;-;-;-;-;-;-;-;-;-;-;-;-;-;-;-;-;-;-;-;-;-;-;-;-;-;-;-;-;-;-;-;-;-;-;-;-;-;-;-;-;-;-;-;-;-;-;-;-;-;-;-;-;-;-;-;-;-;-;-;-;-;-;-;-;-;-;-;-;-;-	5388	chr2:30400471-30415813	11942.6	12539.6	11780.8	9984.64	10499.8	10355.8	11183.9	-0.224846	0.0445494	-5.04711	4.48549e-07	8.66646e-05
167	ENSMUSG00000032803.15	Cdv3	carnitine deficiency-associated gene expressed in ventricle 3 [Source:MGI Symbol;Acc:MGI:2448759]	chr9;chr9;chr9;chr9;chr9;chr9;chr9;chr9;chr9;chr9;chr9;chr9;chr9;chr9;chr9;chr9;chr9;chr9;chr9;chr9;chr9;chr9;chr9;chr9;chr9;chr9;chr9;chr9;chr9;chr9;chr9	103353094;103353104;103353104;103353108;103355924;103355950;103356280;103356280;103356280;103356280;103356280;103356280;103359876;103359876;103359876;103359876;103359876;103359876;103361604;103363975;103363975;103363975;103363975;103363975;103363975;103364463;103364463;103365054;103365054;103365054;103365054	103355313;103355313;103356029;103356029;103356029;103356026;103356439;103356439;103356433;103356439;103356439;103356439;103360018;103360018;103360018;103360018;103360018;103360018;103364980;103364051;103364051;103364051;103364051;103364051;103364051;103364979;103364897;103365619;103365127;103365538;103365840	-;-;-;-;-;-;-;-;-;-;-;-;-;-;-;-;-;-;-;-;-;-;-;-;-;-;-;-;-;-;-	7403	chr9:103353094-103365840	2152.24	2228.89	2569.06	3519.55	3168.11	2689.29	2721.19	0.380267	0.0753614	5.04591	4.51356e-07	8.66847e-05
168	ENSMUSG00000028607.16	Cpt2	carnitine palmitoyltransferase 2 [Source:MGI Symbol;Acc:MGI:109176]	chr4;chr4;chr4;chr4;chr4;chr4;chr4;chr4;chr4;chr4;chr4;chr4;chr4;chr4;chr4;chr4;chr4;chr4;chr4;chr4;chr4	107903981;107903983;107906921;107907631;107907718;107907865;107908220;107912641;107912641;107912641;107912641;107912641;107914264;107914264;107914264;107914264;107923315;107923315;107923315;107923315;107923315	107904563;107904563;107908225;107908087;107908225;107908225;107908225;107912747;107912747;107912766;107912747;107912747;107914344;107914344;107914344;107914344;107923447;107923588;107923545;107923560;107923610	-;-;-;-;-;-;-;-;-;-;-;-;-;-;-;-;-;-;-;-;-	2391	chr4:107903981-107923610	5738.93	5766.84	5285.14	4670.41	4727.34	4618.64	5134.55	-0.248216	0.0492582	-5.03909	4.67747e-07	8.91036e-05
169	ENSMUSG00000040659.3	Efhd2	EF hand domain containing 2 [Source:MGI Symbol;Acc:MGI:106504]	chr4;chr4;chr4;chr4	141858142;141860548;141861805;141874560	141859878;141860682;141861952;141874920	-;-;-;-	2381	chr4:141858142-141874920	378.523	386.785	458.224	652.441	587.172	542.484	500.938	0.446724	0.0886643	5.03837	4.69507e-07	8.91036e-05
171	ENSMUSG00000026335.16	Pam	peptidylglycine alpha-amidating monooxygenase [Source:MGI Symbol;Acc:MGI:97475]	chr1;chr1;chr1;chr1;chr1;chr1;chr1;chr1;chr1;chr1;chr1;chr1;chr1;chr1;chr1;chr1;chr1;chr1;chr1;chr1;chr1;chr1;chr1;chr1;chr1;chr1;chr1;chr1;chr1;chr1;chr1;chr1;chr1;chr1;chr1;chr1;chr1;chr1;chr1;chr1;chr1;chr1;chr1;chr1;chr1;chr1;chr1;chr1;chr1;chr1;chr1;chr1;chr1;chr1;chr1;chr1;chr1;chr1;chr1;chr1;chr1;chr1;chr1;chr1;chr1;chr1;chr1;chr1;chr1;chr1;chr1;chr1;chr1;chr1;chr1;chr1;chr1;chr1;chr1;chr1…	97795114;97821094;97821095;97821100;97821721;97821981;97822724;97822936;97822936;97822936;97822936;97825659;97825837;97825837;97825837;97825837;97825837;97831455;97831455;97831455;97831455;97831455;97831455;97834408;97834408;97834408;97834408;97834408;97834408;97837532;97837963;97837963;97837963;97837963;97837963;97837963;97840280;97840280;97840280;97840280;97840280;97840280;97840280;97840699;978…	97795392;97821988;97821988;97821988;97821988;97821988;97822989;97822989;97822989;97822989;97822989;97826040;97826040;97825985;97826040;97826037;97826040;97831508;97831508;97831508;97831508;97831508;97831508;97834516;97834647;97834516;97834516;97834516;97834516;97838078;97838078;97838078;97838078;97838078;97838078;97838078;97840391;97840480;97840389;97840480;97840480;97840480;97840480;97840881;978…	-;-;-;-;-;-;-;-;-;-;-;-;-;-;-;-;-;-;-;-;-;-;-;-;-;-;-;-;-;-;-;-;-;-;-;-;-;-;-;-;-;-;-;-;-;-;-;-;-;-;-;-;-;-;-;-;-;-;-;-;-;-;-;-;-;-;-;-;-;-;-;-;-;-;-;-;-;-;-;-;-;-;-;-;-;-;-;-;-;-;-;-;-;-;-;-;-;-;-;-;-;-;-;-;-;-;-;-;-;-;-;-;-;-;-;-;-	11892	chr1:97795114-98095646	16947.3	17538.6	18265.7	24519.2	22217.9	19557.2	19841	0.304532	0.0612267	4.97384	6.5638e-07	0.000122248
172	ENSMUSG00000028633.7	Ctps	cytidine 5'-triphosphate synthase [Source:MGI Symbol;Acc:MGI:1858304]	chr4;chr4;chr4;chr4;chr4;chr4;chr4;chr4;chr4;chr4;chr4;chr4;chr4;chr4;chr4;chr4;chr4;chr4;chr4;chr4;chr4;chr4;chr4;chr4;chr4;chr4;chr4	120539868;120541293;120541863;120541911;120541969;120542531;120542531;120542710;120543728;120543728;120545018;120545018;120545018;120547306;120547306;120548055;120548055;120549464;120552880;120553946;120558279;120558786;120561398;120562778;120565269;120567250;120570151	120540654;120541381;120542007;120542765;120542007;120542765;120542627;120542765;120543824;120543824;120545061;120545067;120545061;120547368;120547368;120548101;120548149;120549552;120553012;120554097;120558359;120558869;120561514;120562878;120565439;120567427;120570276	-;-;-;-;-;-;-;-;-;-;-;-;-;-;-;-;-;-;-;-;-;-;-;-;-;-;-	3316	chr4:120539868-120570276	1174.84	1205.86	1128.93	1587.1	1449.67	1436.6	1330.5	0.319865	0.0643138	4.97351	6.57501e-07	0.000122248
173	ENSMUSG00000008658.16	Rbfox1	RNA binding protein, fox-1 homolog (C. elegans) 1 [Source:MGI Symbol;Acc:MGI:1926224]	chr16;chr16;chr16;chr16;chr16;chr16;chr16;chr16;chr16;chr16;chr16;chr16;chr16;chr16;chr16;chr16;chr16;chr16;chr16;chr16;chr16;chr16;chr16;chr16;chr16;chr16;chr16;chr16;chr16;chr16;chr16;chr16;chr16;chr16;chr16;chr16;chr16;chr16;chr16;chr16;chr16;chr16;chr16;chr16;chr16;chr16;chr16;chr16;chr16;chr16;chr16;chr16;chr16;chr16;chr16;chr16;chr16;chr16;chr16;chr16;chr16;chr16;chr16;chr16;chr16;chr16;chr…	5885355;5885587;5886120;5895484;6173605;6349138;6487819;6487819;6809207;6809207;6809222;7069846;7193747;7224310;7224311;7224311;7224311;7224311;7224311;7277025;7277025;7277025;7277025;7277025;7277025;7285478;7285478;7285478;7285478;7285478;7285478;7292185;7292185;7292185;7292185;7292185;7292185;7294070;7294070;7294070;7294070;7294070;7294070;7306408;7306408;7306408;7306408;7306408;7330362;7330362…	5885864;5885864;5886253;5895700;6173667;6349231;6487866;6487866;6809248;6809248;6809248;7070085;7193877;7224550;7224550;7224550;7224550;7224550;7224550;7277168;7277168;7277168;7277168;7277168;7277168;7285531;7285531;7285531;7285531;7285531;7285531;7292277;7292277;7292277;7292277;7292277;7292277;7294130;7294130;7294130;7294130;7294130;7294130;7306461;7306461;7306461;7306461;7306461;7330442;7330442…	+;+;+;+;+;+;+;+;+;+;+;+;+;+;+;+;+;+;+;+;+;+;+;+;+;+;+;+;+;+;+;+;+;+;+;+;+;+;+;+;+;+;+;+;+;+;+;+;+;+;+;+;+;+;+;+;+;+;+;+;+;+;+;+;+;+;+;+;+;+;+;+;+;+;+;+;+;+;+;+;+;+;+;+;+	4400	chr16:5885355-7411526	1075.57	1121.35	954.008	747.15	852.195	717.144	911.237	-0.38563	0.0775455	-4.97296	6.59398e-07	0.000122248
175	ENSMUSG00000039410.16	Prdm16	PR domain containing 16 [Source:MGI Symbol;Acc:MGI:1917923]	chr4;chr4;chr4;chr4;chr4;chr4;chr4;chr4;chr4;chr4;chr4;chr4;chr4;chr4;chr4;chr4;chr4;chr4;chr4;chr4;chr4;chr4;chr4;chr4;chr4;chr4;chr4;chr4;chr4;chr4;chr4;chr4;chr4;chr4;chr4;chr4;chr4;chr4;chr4;chr4;chr4;chr4;chr4;chr4;chr4;chr4;chr4;chr4;chr4;chr4;chr4;chr4;chr4;chr4;chr4;chr4;chr4;chr4;chr4;chr4;chr4;chr4;chr4;chr4;chr4;chr4;chr4;chr4;chr4;chr4;chr4;chr4;chr4;chr4;chr4;chr4;chr4;chr4;chr4;chr4…	154316125;154316125;154316125;154316125;154316125;154316125;154316125;154322271;154322271;154322271;154322271;154322271;154323247;154323247;154323247;154323247;154323247;154323247;154323247;154323331;154328260;154328260;154328260;154328260;154328260;154328260;154328260;154328260;154328260;154328664;154328664;154328664;154328664;154328664;154328664;154328664;154328664;154328664;154334375;154334375…	154320865;154320922;154320922;154320922;154320922;154320922;154320922;154322445;154322445;154322445;154322445;154322445;154323480;154323480;154323480;154323480;154323480;154323480;154323480;154323480;154328434;154328434;154328434;154328434;154328434;154328434;154328434;154328434;154328434;154328833;154328833;154328833;154328833;154328833;154328833;154328833;154328833;154328833;154334452;154334452…	-;-;-;-;-;-;-;-;-;-;-;-;-;-;-;-;-;-;-;-;-;-;-;-;-;-;-;-;-;-;-;-;-;-;-;-;-;-;-;-;-;-;-;-;-;-;-;-;-;-;-;-;-;-;-;-;-;-;-;-;-;-;-;-;-;-;-;-;-;-;-;-;-;-;-;-;-;-;-;-;-;-;-;-;-;-;-;-;-;-;-;-;-;-;-;-;-;-;-;-;-;-;-;-;-;-;-;-;-;-;-;-;-;-;-;-;-;-;-;-;-;-;-;-;-;-;-;-;-;-;-;-;-;-;-;-;-;-;-	9321	chr4:154316125-154636873	1146.48	1182.3	1167.56	904.999	907.447	935.757	1040.76	-0.318034	0.0649305	-4.89806	9.67863e-07	0.000177384
177	ENSMUSG00000030609.18	Aen	apoptosis enhancing nuclease [Source:MGI Symbol;Acc:MGI:1915298]	chr7;chr7;chr7;chr7;chr7;chr7;chr7;chr7;chr7;chr7;chr7;chr7;chr7;chr7;chr7;chr7;chr7;chr7;chr7;chr7;chr7;chr7;chr7;chr7;chr7;chr7	78895854;78895927;78895934;78895951;78896009;78898031;78899371;78900454;78902230;78902230;78902230;78902344;78902344;78902361;78902579;78905843;78905843;78905843;78905843;78905843;78905843;78907144;78907144;78907144;78907144;78907156	78896014;78896014;78896014;78896014;78896201;78898172;78899699;78900567;78902830;78902391;78902830;78902822;78902830;78902641;78902830;78906002;78905914;78906043;78906043;78906043;78906043;78908378;78911209;78908381;78911209;78907365	+;+;+;+;+;+;+;+;+;+;+;+;+;+;+;+;+;+;+;+;+;+;+;+;+;+	5801	chr7:78895854-78911209	493.062	487.544	537.636	672.531	696.74	688.226	595.956	0.381533	0.0780251	4.88987	1.00902e-06	0.000182837
179	ENSMUSG00000035049.4	Rrp12	ribosomal RNA processing 12 homolog (S. cerevisiae) [Source:MGI Symbol;Acc:MGI:2147437]	chr19;chr19;chr19;chr19;chr19;chr19;chr19;chr19;chr19;chr19;chr19;chr19;chr19;chr19;chr19;chr19;chr19;chr19;chr19;chr19;chr19;chr19;chr19;chr19;chr19;chr19;chr19;chr19;chr19;chr19;chr19;chr19;chr19;chr19	41862851;41865172;41865521;41866706;41868770;41870810;41871135;41871422;41871733;41872909;41873743;41874236;41874529;41874717;41876535;41877101;41877336;41877784;41878029;41880102;41880359;41882159;41883423;41883713;41885647;41886087;41886800;41887011;41889766;41890069;41891084;41892538;41895148;41895939	41863312;41865254;41865588;41866772;41868819;41870935;41871304;41871589;41871824;41873066;41873850;41874341;41874609;41874875;41876628;41877168;41877490;41877946;41878093;41880223;41880501;41882273;41883520;41883824;41885738;41886185;41886927;41887149;41889882;41890174;41891160;41892621;41895377;41896173	-;-;-;-;-;-;-;-;-;-;-;-;-;-;-;-;-;-;-;-;-;-;-;-;-;-;-;-;-;-;-;-;-;-	4340	chr19:41862851-41896173	758.137	851.577	917.522	1288.62	1169.66	1014.41	999.988	0.393608	0.0807364	4.87522	1.0869e-06	0.000194749
180	ENSMUSG00000044835.15	Ankrd45	ankyrin repeat domain 45 [Source:MGI Symbol;Acc:MGI:1921094]	chr1;chr1;chr1;chr1;chr1;chr1;chr1;chr1;chr1;chr1;chr1;chr1;chr1;chr1;chr1;chr1;chr1;chr1;chr1;chr1;chr1;chr1;chr1;chr1;chr1;chr1;chr1;chr1	161142691;161142712;161142723;161142740;161142767;161150965;161150965;161150965;161155246;161155246;161155246;161155246;161160667;161160667;161160667;161160667;161160667;161163267;161163267;161163267;161163267;161163267;161164172;161164172;161164172;161164172;161167712;161167712	161142718;161142840;161142840;161142840;161142840;161151317;161151317;161151317;161155413;161155413;161155413;161155413;161160761;161160761;161160761;161160761;161160761;161163405;161163405;161163405;161163405;161163295;161164191;161164214;161164214;161164214;161167839;161170498	+;+;+;+;+;+;+;+;+;+;+;+;+;+;+;+;+;+;+;+;+;+;+;+;+;+;+;+	3735	chr1:161142691-161170498	77.4499	85.3202	83.7038	158.805	157.328	144.585	117.865	0.547012	0.11225	4.87318	1.09819e-06	0.000195679
181	ENSMUSG00000040010.10	Slc7a5	solute carrier family 7 (cationic amino acid transporter, y+ system), member 5 [Source:MGI Symbol;Acc:MGI:1298205]	chr8;chr8;chr8;chr8;chr8;chr8;chr8;chr8;chr8;chr8;chr8;chr8;chr8;chr8;chr8	121881150;121882802;121883591;121883591;121884983;121885909;121886280;121886858;121887497;121888322;121888374;121896143;121896428;121896428;121907066	121883095;121883095;121883768;121883914;121885132;121886005;121886383;121886981;121887541;121888427;121888427;121896187;121896502;121896565;121907694	-;-;-;-;-;-;-;-;-;-;-;-;-;-;-	3708	chr8:121881150-121907694	125.447	141.388	156.676	270.734	213.517	235.963	190.621	0.521311	0.107129	4.86617	1.13779e-06	0.000201615
182	ENSMUSG00000021998.16	Lcp1	lymphocyte cytosolic protein 1 [Source:MGI Symbol;Acc:MGI:104808]	chr14;chr14;chr14;chr14;chr14;chr14;chr14;chr14;chr14;chr14;chr14;chr14;chr14;chr14;chr14;chr14;chr14;chr14;chr14;chr14;chr14;chr14;chr14;chr14;chr14;chr14;chr14;chr14;chr14;chr14;chr14;chr14;chr14;chr14;chr14;chr14;chr14;chr14;chr14;chr14;chr14;chr14;chr14;chr14;chr14;chr14;chr14;chr14;chr14;chr14;chr14;chr14;chr14;chr14;chr14;chr14;chr14;chr14;chr14;chr14;chr14;chr14;chr14;chr14;chr14;chr14;chr…	75131101;75131159;75131159;75131499;75131554;75136332;75136475;75145175;75174947;75175257;75175257;75176208;75176815;75176815;75176815;75176815;75176815;75176815;75190329;75197900;75198077;75198077;75198077;75198077;75198077;75198077;75198077;75198077;75199280;75199280;75199280;75199280;75199280;75199280;75199280;75199280;75200380;75200380;75200380;75200380;75200380;75200380;75202636;75202636;752…	75131204;75131711;75131216;75131711;75131711;75136642;75136642;75148080;75175038;75175321;75175321;75176714;75178023;75176933;75176933;75176933;75176933;75176933;75190537;75198163;75198142;75198163;75198163;75198163;75198163;75198163;75198163;75198163;75199366;75199443;75199443;75199443;75199443;75199443;75199443;75199444;75200509;75200454;75200509;75200463;75200509;75200514;75202768;75202768;752…	+;+;+;+;+;+;+;+;+;+;+;+;+;+;+;+;+;+;+;+;+;+;+;+;+;+;+;+;+;+;+;+;+;+;+;+;+;+;+;+;+;+;+;+;+;+;+;+;+;+;+;+;+;+;+;+;+;+;+;+;+;+;+;+;+;+;+;+;+;+;+;+;+;+;+;+;+;+	9504	chr14:75131101-75230842	688.323	776.82	754.407	1115.46	932.732	950.793	869.757	0.376512	0.0776598	4.84822	1.24575e-06	0.000219533
184	ENSMUSG00000038204.13	Asb10	ankyrin repeat and SOCS box-containing 10 [Source:MGI Symbol;Acc:MGI:2152836]	chr5;chr5;chr5;chr5;chr5;chr5;chr5;chr5;chr5;chr5;chr5;chr5;chr5;chr5;chr5	24532697;24533633;24533651;24533654;24534107;24534107;24537630;24537630;24537630;24539611;24539611;24539611;24540034;24540034;24540656	24533511;24533839;24533839;24533839;24534220;24534220;24538149;24538149;24538149;24539878;24539878;24539878;24540592;24540457;24540978	-;-;-;-;-;-;-;-;-;-;-;-;-;-;-	2806	chr5:24532697-24540978	2517.67	2354.84	2326.53	1919.06	1967.54	2008	2182.27	-0.270226	0.0558327	-4.83992	1.29894e-06	0.000226418
185	ENSMUSG00000033419.16	Snap91	synaptosomal-associated protein 91 [Source:MGI Symbol;Acc:MGI:109132]	chr9;chr9;chr9;chr9;chr9;chr9;chr9;chr9;chr9;chr9;chr9;chr9;chr9;chr9;chr9;chr9;chr9;chr9;chr9;chr9;chr9;chr9;chr9;chr9;chr9;chr9;chr9;chr9;chr9;chr9;chr9;chr9;chr9;chr9;chr9;chr9;chr9;chr9;chr9;chr9;chr9;chr9;chr9;chr9;chr9;chr9;chr9;chr9;chr9;chr9;chr9;chr9;chr9;chr9;chr9;chr9;chr9;chr9;chr9;chr9;chr9;chr9;chr9;chr9;chr9;chr9;chr9;chr9;chr9;chr9;chr9;chr9;chr9;chr9;chr9;chr9;chr9;chr9;chr9;chr9…	86765923;86765923;86765933;86765936;86765936;86766678;86769459;86769459;86769459;86769459;86769459;86773519;86773519;86773519;86773519;86773519;86773519;86774197;86774197;86774197;86774197;86775383;86775592;86775592;86775592;86775592;86775592;86775592;86777034;86777034;86777034;86777034;86777034;86777034;86777034;86781570;86781570;86781570;86781570;86781570;86781570;86781570;86783300;86783300;867…	86767336;86767336;86767336;86767336;86767336;86767336;86769561;86769561;86769561;86769561;86769561;86773623;86773623;86773623;86773623;86773623;86773623;86774280;86774280;86774280;86774280;86775691;86775691;86775691;86775691;86775691;86775691;86775691;86777064;86777064;86777064;86777064;86777064;86777064;86777064;86781704;86781719;86781719;86781704;86781704;86781719;86781719;86783404;86783434;867…	-;-;-;-;-;-;-;-;-;-;-;-;-;-;-;-;-;-;-;-;-;-;-;-;-;-;-;-;-;-;-;-;-;-;-;-;-;-;-;-;-;-;-;-;-;-;-;-;-;-;-;-;-;-;-;-;-;-;-;-;-;-;-;-;-;-;-;-;-;-;-;-;-;-;-;-;-;-;-;-;-;-;-;-;-;-;-;-;-;-;-;-;-;-;-;-;-;-;-;-;-;-;-;-;-;-;-;-;-;-;-;-;-;-;-;-;-;-;-;-;-;-;-;-;-;-;-;-;-;-;-;-;-;-;-;-;-;-;-;-;-;-;-;-;-;-;-;-;-;-;-;-;-;-;-;-;-;-;-;-;-;-;-;-;-;-;-;-;-;-;-;-;-;-;-;-;-;-;-;-	9126	chr9:86765923-86880654	327.253	299.84	296.183	472.589	427.034	434.913	376.302	0.43366	0.0896268	4.83851	1.30816e-06	0.000226793
186	ENSMUSG00000018339.11	Gpx3	glutathione peroxidase 3 [Source:MGI Symbol;Acc:MGI:105102]	chr11;chr11;chr11;chr11;chr11;chr11;chr11;chr11;chr11;chr11;chr11;chr11;chr11;chr11;chr11;chr11;chr11	54902453;54902772;54902859;54902926;54907127;54907127;54907127;54907764;54908541;54908541;54908541;54909040;54909040;54909040;54909437;54909437;54909437	54902575;54903052;54903052;54903052;54907280;54907280;54907280;54907859;54908658;54908658;54908658;54909139;54909139;54909139;54909534;54910377;54909576	+;+;+;+;+;+;+;+;+;+;+;+;+;+;+;+;+	1813	chr11:54902453-54910377	2387.86	2373.53	2312.59	2956.07	2782.28	2789.92	2600.37	0.254838	0.0527256	4.83328	1.343e-06	0.000231581
187	ENSMUSG00000026893.4	Gca	grancalcin [Source:MGI Symbol;Acc:MGI:1918521]	chr2;chr2;chr2;chr2;chr2;chr2;chr2;chr2;chr2;chr2;chr2	62664285;62672277;62679156;62685965;62686198;62686277;62689961;62689961;62690391;62690391;62691564	62664459;62672450;62679225;62686008;62686424;62686424;62690074;62690074;62690431;62690449;62694109	+;+;+;+;+;+;+;+;+;+;+	3409	chr2:62664285-62694109	554.149	598.054	531.197	408.493	412.987	385.175	481.676	-0.405222	0.0838851	-4.83069	1.36063e-06	0.000233366
188	ENSMUSG00000026494.12	Kif26b	kinesin family member 26B [Source:MGI Symbol;Acc:MGI:2447076]	chr1;chr1;chr1;chr1;chr1;chr1;chr1;chr1;chr1;chr1;chr1;chr1;chr1;chr1;chr1;chr1;chr1;chr1;chr1;chr1;chr1;chr1;chr1;chr1;chr1;chr1;chr1;chr1;chr1;chr1;chr1	178529125;178529125;178530389;178530389;178678826;178678826;178715803;178715803;178798438;178821483;178821483;178864846;178864846;178869346;178869346;178870597;178870597;178873972;178873972;178883915;178883915;178913689;178913689;178914762;178914762;178928159;178928159;178928844;178928844;178932080;178932080	178529625;178529625;178530790;178530790;178679359;178679359;178715969;178716500;178798853;178821666;178821666;178865052;178865052;178869439;178869439;178870859;178870859;178874155;178874155;178884074;178884074;178913851;178913851;178918176;178918176;178928361;178928361;178928994;178928994;178932855;178939200	+;+;+;+;+;+;+;+;+;+;+;+;+;+;+;+;+;+;+;+;+;+;+;+;+;+;+;+;+;+;+	14696	chr1:178529125-178939200	283.62	266.524	395.983	589.302	447.637	480.024	410.515	0.495851	0.102838	4.82168	1.42352e-06	0.000242853
189	ENSMUSG00000116903.1	AC161607.1	novel transcript, antisense to Zbtb20	chr16;chr16;chr16;chr16	42884370;42891509;42896946;42911803	42886388;42891675;42897021;42912065	-;-;-;-	2525	chr16:42884370-42912065	134.174	182.829	125.556	67.9227	79.6006	74.0277	110.685	-0.550636	0.114426	-4.81216	1.49307e-06	0.000253371
190	ENSMUSG00000019194.15	Scn1b	sodium channel, voltage-gated, type I, beta [Source:MGI Symbol;Acc:MGI:98247]	chr7;chr7;chr7;chr7;chr7;chr7;chr7;chr7;chr7;chr7;chr7;chr7;chr7;chr7	31116524;31116524;31117224;31117706;31117706;31117706;31122906;31122906;31122906;31125055;31125055;31125055;31126666;31126666	31117136;31117295;31117295;31117847;31117847;31117847;31123146;31123146;31123146;31125420;31125221;31125221;31127003;31126844	-;-;-;-;-;-;-;-;-;-;-;-;-;-	1859	chr7:31116524-31127003	286.892	324.217	462.517	613.218	585.299	506.627	463.128	0.490398	0.101944	4.81044	1.50596e-06	0.000254214
192	ENSMUSG00000035105.5	Egln3	egl-9 family hypoxia-inducible factor 3 [Source:MGI Symbol;Acc:MGI:1932288]	chr12;chr12;chr12;chr12;chr12	54178981;54181631;54183880;54185541;54203205	54180655;54181704;54184016;54185660;54203860	-;-;-;-;-	2662	chr12:54178981-54203860	1927.52	1866.48	2004.6	1626.32	1518.03	1241.12	1697.35	-0.354084	0.073678	-4.80582	1.54115e-06	0.000257445
195	ENSMUSG00000033149.17	Phldb2	pleckstrin homology like domain, family B, member 2 [Source:MGI Symbol;Acc:MGI:2444981]	chr16;chr16;chr16;chr16;chr16;chr16;chr16;chr16;chr16;chr16;chr16;chr16;chr16;chr16;chr16;chr16;chr16;chr16;chr16;chr16;chr16;chr16;chr16;chr16;chr16;chr16;chr16;chr16;chr16;chr16;chr16;chr16;chr16;chr16;chr16;chr16;chr16;chr16;chr16;chr16;chr16;chr16;chr16;chr16;chr16;chr16;chr16;chr16;chr16;chr16;chr16;chr16;chr16;chr16;chr16;chr16;chr16;chr16;chr16;chr16;chr16;chr16;chr16;chr16;chr16;chr16;chr…	45746243;45746394;45747160;45748727;45748727;45748727;45751346;45751346;45751346;45757099;45757099;45757099;45757142;45758117;45758117;45758117;45758117;45762700;45762910;45762910;45762910;45762910;45770672;45770672;45770672;45770672;45770672;45772135;45772135;45772135;45772135;45772135;45772260;45774163;45774944;45774944;45774968;45777713;45777713;45777713;45777713;45777713;45780256;45780256;457…	45747931;45747931;45747931;45748812;45748812;45748812;45751565;45751565;45751565;45757245;45757245;45757245;45757245;45758207;45758207;45758207;45758207;45763114;45763114;45763114;45763114;45763114;45770771;45770771;45770771;45770771;45770771;45772283;45772275;45772275;45772275;45772275;45772275;45774345;45775087;45775087;45775087;45777802;45777802;45777802;45777802;45777802;45780366;45780366;457…	-;-;-;-;-;-;-;-;-;-;-;-;-;-;-;-;-;-;-;-;-;-;-;-;-;-;-;-;-;-;-;-;-;-;-;-;-;-;-;-;-;-;-;-;-;-;-;-;-;-;-;-;-;-;-;-;-;-;-;-;-;-;-;-;-;-;-;-;-;-;-;-;-;-;-;-;-;-;-;-;-;-;-;-;-;-;-;-;-;-;-	7577	chr16:45746243-45953598	1229.38	1245.67	1475.55	1712.42	1643.52	1728.09	1505.77	0.32884	0.0685054	4.80021	1.58503e-06	0.000260701
196	ENSMUSG00000020444.19	Guk1	guanylate kinase 1 [Source:MGI Symbol;Acc:MGI:95871]	chr11;chr11;chr11;chr11;chr11;chr11;chr11;chr11;chr11;chr11;chr11;chr11;chr11;chr11;chr11;chr11;chr11;chr11;chr11;chr11;chr11;chr11;chr11;chr11;chr11;chr11;chr11	59183875;59184047;59184110;59184156;59184436;59184436;59184436;59184436;59185029;59185029;59185029;59185194;59185194;59185194;59185942;59185942;59186182;59186400;59186400;59186774;59186774;59186774;59186792;59187703;59191751;59191751;59192169	59184187;59184187;59184187;59184187;59184521;59184854;59184521;59184521;59185113;59185113;59185113;59185455;59185332;59185332;59186038;59186038;59186441;59186441;59186441;59186887;59186887;59186887;59186887;59187741;59191812;59191952;59192212	-;-;-;-;-;-;-;-;-;-;-;-;-;-;-;-;-;-;-;-;-;-;-;-;-;-;-	1835	chr11:59183875-59192212	1005.76	1019.78	1105.32	1370.89	1358.83	1257.32	1186.32	0.318358	0.0663692	4.79677	1.61246e-06	0.000263859
197	ENSMUSG00000028756.12	Pink1	PTEN induced putative kinase 1 [Source:MGI Symbol;Acc:MGI:1916193]	chr4;chr4;chr4;chr4;chr4;chr4;chr4;chr4;chr4;chr4;chr4;chr4;chr4;chr4;chr4;chr4;chr4;chr4;chr4;chr4	138313409;138313412;138313919;138315497;138315497;138315497;138316004;138316004;138316004;138317305;138317305;138317896;138317896;138319989;138319989;138320738;138320738;138325833;138325833;138326180	138314213;138314213;138314213;138315733;138315733;138315733;138316131;138316131;138316426;138317468;138317468;138318078;138318078;138320089;138320089;138321022;138321022;138326089;138326307;138326240	-;-;-;-;-;-;-;-;-;-;-;-;-;-;-;-;-;-;-;-	2673	chr4:138313409-138326307	12526.2	12728.1	11136.9	10198.9	9668.2	10329.2	11097.9	-0.254368	0.0530576	-4.79418	1.63345e-06	0.000265938
199	ENSMUSG00000045932.12	Ifit2	interferon-induced protein with tetratricopeptide repeats 2 [Source:MGI Symbol;Acc:MGI:99449]	chr19;chr19;chr19;chr19;chr19;chr19;chr19	34550694;34550710;34562863;34570219;34570219;34573067;34573067	34551022;34551022;34562955;34570370;34570370;34573192;34576419	+;+;+;+;+;+;+	3927	chr19:34550694-34576419	452.7	508.671	558.025	772.98	724.834	636.176	608.898	0.409778	0.0857001	4.78154	1.73959e-06	0.000280371
200	ENSMUSG00000034165.16	Ccnd3	cyclin D3 [Source:MGI Symbol;Acc:MGI:88315]	chr17;chr17;chr17;chr17;chr17;chr17;chr17;chr17;chr17;chr17;chr17;chr17;chr17;chr17;chr17;chr17;chr17;chr17;chr17;chr17;chr17;chr17;chr17;chr17;chr17;chr17;chr17;chr17;chr17;chr17;chr17;chr17;chr17;chr17;chr17;chr17;chr17;chr17;chr17;chr17;chr17;chr17;chr17;chr17;chr17;chr17;chr17;chr17;chr17;chr17;chr17;chr17;chr17;chr17;chr17;chr17;chr17;chr17;chr17;chr17;chr17;chr17;chr17;chr17;chr17;chr17;chr…	47505051;47505051;47505079;47505119;47505128;47505149;47505156;47505162;47505219;47505231;47505240;47505241;47505241;47572120;47575906;47578709;47578709;47578709;47578709;47578709;47578709;47578709;47578709;47578709;47578709;47578709;47578709;47593436;47593470;47593529;47593609;47593609;47593609;47593609;47593645;47593645;47593654;47593654;47594313;47594734;47594734;47594734;47594734;47594734;475…	47505266;47505266;47505266;47505266;47505266;47505286;47505266;47505266;47505266;47505266;47505266;47507910;47505266;47572294;47576033;47579058;47578773;47578773;47578886;47579286;47578792;47578773;47578792;47578773;47578792;47578773;47578792;47593852;47593852;47593852;47593784;47593852;47593852;47593852;47593852;47593852;47593852;47593852;47594405;47594949;47594949;47594949;47598174;47594949;475…	+;+;+;+;+;+;+;+;+;+;+;+;+;+;+;+;+;+;+;+;+;+;+;+;+;+;+;+;+;+;+;+;+;+;+;+;+;+;+;+;+;+;+;+;+;+;+;+;+;+;+;+;+;+;+;+;+;+;+;+;+;+;+;+;+;+;+;+;+;+;+;+;+;+;+;+;+;+;+;+;+;+;+;+;+;+;+;+;+	8775	chr17:47505051-47599691	1106.12	1094.54	1137.51	1361.33	1447.8	1369.51	1252.8	0.298762	0.0626212	4.77095	1.83363e-06	0.00029405
201	ENSMUSG00000027961.7	Lrrc39	leucine rich repeat containing 39 [Source:MGI Symbol;Acc:MGI:1924557]	chr3;chr3;chr3;chr3;chr3;chr3;chr3;chr3;chr3;chr3;chr3;chr3;chr3;chr3	116562973;116562978;116565730;116565730;116568759;116568759;116569999;116569999;116570838;116570838;116577419;116578245;116579505;116581221	116563123;116563123;116565920;116565920;116568864;116568864;116570155;116570155;116570974;116573112;116577564;116578397;116579641;116583134	+;+;+;+;+;+;+;+;+;+;+;+;+;+	5230	chr3:116562973-116583134	3318.35	3419.31	3044.46	2624.11	2646.49	2770.26	2970.5	-0.266126	0.0558787	-4.76257	1.91147e-06	0.000305008
202	ENSMUSG00000018574.14	Acadvl	acyl-Coenzyme A dehydrogenase, very long chain [Source:MGI Symbol;Acc:MGI:895149]	chr11;chr11;chr11;chr11;chr11;chr11;chr11;chr11;chr11;chr11;chr11;chr11;chr11;chr11;chr11;chr11;chr11;chr11;chr11;chr11;chr11;chr11;chr11;chr11;chr11;chr11;chr11;chr11;chr11;chr11;chr11;chr11;chr11;chr11;chr11;chr11;chr11;chr11;chr11;chr11;chr11;chr11;chr11;chr11;chr11;chr11;chr11;chr11;chr11;chr11;chr11;chr11;chr11;chr11;chr11;chr11;chr11;chr11;chr11;chr11;chr11;chr11;chr11;chr11	70010183;70010189;70010244;70010525;70010525;70010525;70010698;70010698;70010698;70010849;70010849;70011006;70011006;70011168;70011168;70011222;70011345;70011345;70011536;70011536;70011684;70011684;70011684;70012186;70012186;70012186;70012448;70012448;70012448;70012958;70012958;70013172;70013172;70013189;70013434;70013434;70013434;70014043;70014118;70014245;70014245;70014245;70014479;70014479;700…	70010436;70010436;70010436;70010600;70010600;70010600;70010770;70010911;70010770;70010921;70010921;70011078;70011078;70011265;70011265;70011598;70011446;70011446;70011598;70011598;70011770;70011770;70011770;70012290;70012290;70012290;70012574;70012646;70012646;70013083;70013083;70013301;70013301;70013301;70013578;70013578;70013578;70014379;70014379;70014379;70014379;70014379;70014543;70014543;700…	-;-;-;-;-;-;-;-;-;-;-;-;-;-;-;-;-;-;-;-;-;-;-;-;-;-;-;-;-;-;-;-;-;-;-;-;-;-;-;-;-;-;-;-;-;-;-;-;-;-;-;-;-;-;-;-;-;-;-;-;-;-;-;-	2686	chr11:70010183-70015411	22851	23589	20920.6	18774.4	19546.2	18493	20695.7	-0.233943	0.0491901	-4.75588	1.97579e-06	0.000313711
203	ENSMUSG00000017057.9	Il13ra1	interleukin 13 receptor, alpha 1 [Source:MGI Symbol;Acc:MGI:105052]	chrX;chrX;chrX;chrX;chrX;chrX;chrX;chrX;chrX;chrX;chrX	36112110;36126645;36130604;36132964;36141213;36144011;36148650;36148979;36152018;36155543;36168814	36112275;36126784;36130742;36133084;36141397;36144162;36148697;36149111;36152114;36155627;36171259	+;+;+;+;+;+;+;+;+;+;+	3712	chrX:36112110-36171259	1421.37	1244.05	1345.7	1681.81	1656.63	1677.19	1504.46	0.298099	0.0627896	4.74759	2.05858e-06	0.000325246
204	ENSMUSG00000071648.4	Rom1	rod outer segment membrane protein 1 [Source:MGI Symbol;Acc:MGI:97998]	chr19;chr19;chr19	8927391;8927978;8928584	8927887;8928224;8929356	-;-;-	1517	chr19:8927391-8929356	301.073	367.283	298.329	485.026	620.885	414.092	414.448	0.479575	0.101438	4.72778	2.26987e-06	0.000356871
205	ENSMUSG00000001334.9	Fndc5	fibronectin type III domain containing 5 [Source:MGI Symbol;Acc:MGI:1917614]	chr4;chr4;chr4;chr4;chr4;chr4	129136999;129138691;129139343;129139841;129142062;129142535	129137163;129138806;129139541;129139930;129142195;129144593	+;+;+;+;+;+	2763	chr4:129136999-129144593	9158.73	9555.87	9053.96	7988.1	8123.01	7351.88	8538.59	-0.231302	0.0490556	-4.7151	2.41588e-06	0.000377974
206	ENSMUSG00000062908.12	Acadm	acyl-Coenzyme A dehydrogenase, medium chain [Source:MGI Symbol;Acc:MGI:87867]	chr3;chr3;chr3;chr3;chr3;chr3;chr3;chr3;chr3;chr3;chr3;chr3;chr3;chr3;chr3;chr3;chr3;chr3;chr3;chr3;chr3;chr3;chr3;chr3;chr3;chr3;chr3;chr3;chr3;chr3;chr3;chr3;chr3;chr3;chr3;chr3;chr3;chr3;chr3;chr3;chr3;chr3;chr3	153922357;153925665;153925667;153925808;153929531;153929531;153929531;153930124;153930217;153930217;153933027;153933027;153933027;153936295;153936295;153936295;153936305;153936311;153936365;153937703;153937703;153937703;153937703;153937703;153938295;153938554;153938554;153938554;153938554;153938657;153938897;153938897;153938897;153939070;153941602;153941883;153941883;153941883;153944396;153944396…	153923002;153925913;153925913;153925913;153930142;153929626;153929626;153930357;153930357;153930357;153933135;153933135;153933135;153936790;153936425;153936425;153936425;153936425;153936425;153937783;153937783;153937783;153937809;153937783;153939167;153938654;153938654;153938674;153938654;153939167;153939167;153939167;153938966;153939167;153941970;153941903;153941970;153941970;153944463;153944446…	-;-;-;-;-;-;-;-;-;-;-;-;-;-;-;-;-;-;-;-;-;-;-;-;-;-;-;-;-;-;-;-;-;-;-;-;-;-;-;-;-;-;-	3913	chr3:153922357-153944632	23826.2	24764.8	23080.8	20136.7	21026.7	20789.1	22270.7	-0.202748	0.043055	-4.70905	2.48869e-06	0.000387474
207	ENSMUSG00000026395.16	Ptprc	protein tyrosine phosphatase, receptor type, C [Source:MGI Symbol;Acc:MGI:97810]	chr1;chr1;chr1;chr1;chr1;chr1;chr1;chr1;chr1;chr1;chr1;chr1;chr1;chr1;chr1;chr1;chr1;chr1;chr1;chr1;chr1;chr1;chr1;chr1;chr1;chr1;chr1;chr1;chr1;chr1;chr1;chr1;chr1;chr1;chr1;chr1;chr1;chr1;chr1;chr1;chr1;chr1;chr1;chr1;chr1;chr1;chr1;chr1;chr1;chr1;chr1;chr1;chr1;chr1;chr1;chr1;chr1;chr1;chr1;chr1;chr1;chr1;chr1;chr1;chr1;chr1;chr1;chr1;chr1;chr1;chr1;chr1;chr1;chr1;chr1;chr1;chr1;chr1;chr1;chr1…	138062861;138063407;138063413;138063420;138066088;138066088;138066088;138066088;138067886;138067886;138067886;138067886;138068312;138068312;138068312;138068312;138071137;138071137;138071137;138071137;138072257;138072257;138072257;138072257;138073604;138073604;138073604;138073604;138078446;138078446;138078446;138078446;138080135;138080135;138080135;138080135;138080837;138080837;138080837;138080837…	138064778;138064778;138064778;138064778;138066223;138066223;138066223;138066223;138068061;138068061;138068061;138068061;138068434;138068434;138068434;138068434;138071271;138071271;138071271;138071271;138072390;138072390;138072390;138072390;138073694;138073694;138073694;138073694;138078595;138078595;138078595;138078595;138080270;138080270;138080270;138080270;138080994;138080994;138080994;138080994…	-;-;-;-;-;-;-;-;-;-;-;-;-;-;-;-;-;-;-;-;-;-;-;-;-;-;-;-;-;-;-;-;-;-;-;-;-;-;-;-;-;-;-;-;-;-;-;-;-;-;-;-;-;-;-;-;-;-;-;-;-;-;-;-;-;-;-;-;-;-;-;-;-;-;-;-;-;-;-;-;-;-;-;-;-;-;-;-;-;-;-;-;-;-;-;-;-;-;-;-;-;-;-;-;-;-;-;-;-;-;-;-;-;-;-;-;-;-;-;-;-;-;-;-;-;-;-;-;-;-;-;-;-;-;-;-;-;-;-;-;-;-;-;-;-;-;-	18313	chr1:138062861-138175708	469.063	419.288	472.175	641.918	592.791	623.452	536.448	0.385261	0.0818428	4.70733	2.50983e-06	0.000388878
208	ENSMUSG00000023495.13	Pcbp4	poly(rC) binding protein 4 [Source:MGI Symbol;Acc:MGI:1890471]	chr9;chr9;chr9;chr9;chr9;chr9;chr9;chr9;chr9;chr9;chr9;chr9;chr9;chr9;chr9;chr9;chr9;chr9;chr9;chr9;chr9;chr9;chr9;chr9;chr9;chr9;chr9;chr9;chr9;chr9;chr9;chr9;chr9;chr9;chr9;chr9;chr9;chr9;chr9;chr9;chr9;chr9;chr9;chr9;chr9;chr9;chr9;chr9;chr9;chr9;chr9;chr9;chr9;chr9;chr9;chr9;chr9;chr9;chr9;chr9;chr9;chr9;chr9;chr9;chr9;chr9;chr9;chr9;chr9;chr9;chr9;chr9;chr9;chr9;chr9;chr9;chr9;chr9;chr9;chr9…	106453291;106453407;106453842;106453845;106453890;106453890;106453899;106453910;106453920;106453926;106453933;106454390;106455684;106456097;106456282;106456286;106460005;106460005;106460005;106460005;106460005;106460005;106460005;106460005;106460039;106460276;106460276;106460276;106460276;106460276;106460276;106460276;106460276;106460395;106460397;106460397;106460397;106460397;106460397;106460397…	106453422;106453642;106454007;106454007;106454007;106454007;106454007;106454007;106454007;106454007;106454007;106454836;106456006;106456443;106456443;106456439;106460149;106460149;106460149;106460149;106460149;106460075;106460149;106460149;106460149;106460299;106460299;106460299;106460299;106460299;106460299;106460299;106460299;106460429;106460429;106460429;106460520;106460429;106460429;106460429…	+;+;+;+;+;+;+;+;+;+;+;+;+;+;+;+;+;+;+;+;+;+;+;+;+;+;+;+;+;+;+;+;+;+;+;+;+;+;+;+;+;+;+;+;+;+;+;+;+;+;+;+;+;+;+;+;+;+;+;+;+;+;+;+;+;+;+;+;+;+;+;+;+;+;+;+;+;+;+;+;+;+;+;+;+;+;+;+;+;+;+;+;+;+;+;+;+;+;+;+;+;+;+;+;+;+;+;+;+;+;+;+;+;+;+;+;+;+;+;+;+;+;+;+;+;+;+;+;+;+;+;+	4268	chr9:106453291-106464012	1038.48	1082.35	1081.71	1384.29	1396.29	1260.79	1207.32	0.306811	0.0652162	4.70452	2.5446e-06	0.00039237
209	ENSMUSG00000029810.15	Tmem176b	transmembrane protein 176B [Source:MGI Symbol;Acc:MGI:1916348]	chr6;chr6;chr6;chr6;chr6;chr6;chr6;chr6;chr6;chr6;chr6;chr6;chr6;chr6;chr6;chr6;chr6;chr6;chr6;chr6;chr6;chr6;chr6;chr6;chr6;chr6;chr6;chr6;chr6;chr6;chr6;chr6;chr6;chr6;chr6;chr6;chr6;chr6;chr6;chr6;chr6;chr6;chr6;chr6;chr6;chr6;chr6;chr6;chr6;chr6;chr6;chr6;chr6;chr6;chr6;chr6;chr6;chr6;chr6;chr6;chr6;chr6;chr6;chr6;chr6;chr6;chr6;chr6;chr6;chr6;chr6;chr6;chr6;chr6;chr6;chr6	48833818;48833825;48833830;48833872;48834006;48834507;48834507;48834507;48834507;48834507;48834507;48834622;48835445;48835445;48835445;48835445;48835445;48835445;48835445;48835445;48835445;48835447;48835514;48835799;48835906;48835906;48835906;48835906;48835906;48835906;48835906;48835906;48835906;48835906;48835906;48836227;48836227;48836227;48836227;48836227;48836227;48836227;48836227;48836227;488…	48834139;48834139;48834139;48834139;48834139;48834626;48834626;48834626;48834626;48834626;48834626;48834626;48835675;48835675;48835675;48835675;48835675;48835675;48835675;48835675;48835675;48835675;48835675;48835962;48835962;48835962;48835962;48835962;48835962;48835962;48835962;48835962;48835962;48835962;48835962;48836337;48836337;48836337;48836337;48836337;48836337;48836337;48836337;48836337;488…	-;-;-;-;-;-;-;-;-;-;-;-;-;-;-;-;-;-;-;-;-;-;-;-;-;-;-;-;-;-;-;-;-;-;-;-;-;-;-;-;-;-;-;-;-;-;-;-;-;-;-;-;-;-;-;-;-;-;-;-;-;-;-;-;-;-;-;-;-;-;-;-;-;-;-;-	2371	chr6:48833818-48841496	463.609	426.601	427.104	625.655	571.252	602.632	519.475	0.38422	0.0817407	4.70047	2.59559e-06	0.000398318
210	ENSMUSG00000053436.15	Mapk14	mitogen-activated protein kinase 14 [Source:MGI Symbol;Acc:MGI:1346865]	chr17;chr17;chr17;chr17;chr17;chr17;chr17;chr17;chr17;chr17;chr17;chr17;chr17;chr17;chr17;chr17;chr17;chr17;chr17;chr17;chr17;chr17;chr17;chr17;chr17;chr17;chr17;chr17;chr17;chr17;chr17;chr17;chr17;chr17;chr17;chr17;chr17;chr17;chr17;chr17;chr17;chr17;chr17;chr17;chr17;chr17;chr17;chr17;chr17;chr17;chr17;chr17;chr17;chr17;chr17;chr17;chr17;chr17;chr17;chr17;chr17;chr17;chr17;chr17;chr17;chr17;chr…	28691329;28691342;28691342;28691440;28691445;28691445;28691690;28691740;28692568;28692756;28692756;28713774;28713774;28713774;28713774;28713774;28713774;28713774;28713774;28715383;28715383;28715383;28715383;28715383;28715383;28715383;28715383;28724744;28724744;28724744;28724744;28724744;28724744;28724744;28724744;28725493;28725493;28725493;28725493;28725493;28725493;28725493;28725493;28725797;287…	28691855;28691855;28691855;28691573;28691855;28691855;28691855;28691855;28692682;28692800;28692800;28713903;28713903;28713903;28713903;28713903;28713903;28713903;28713903;28715441;28715441;28715441;28715441;28715441;28715441;28715441;28715441;28724855;28724855;28724855;28724855;28724855;28724855;28724855;28724855;28725522;28725522;28725522;28725522;28725522;28725522;28725522;28725522;28725844;287…	+;+;+;+;+;+;+;+;+;+;+;+;+;+;+;+;+;+;+;+;+;+;+;+;+;+;+;+;+;+;+;+;+;+;+;+;+;+;+;+;+;+;+;+;+;+;+;+;+;+;+;+;+;+;+;+;+;+;+;+;+;+;+;+;+;+;+;+;+;+;+;+;+;+;+;+;+;+;+;+;+;+;+;+;+;+;+;+;+;+;+;+;+;+;+;+;+;+	4376	chr17:28691329-28748406	2429.31	2438.53	2258.93	1935.32	1983.46	1967.52	2168.85	-0.259317	0.0554908	-4.67315	2.96621e-06	0.000453024
212	ENSMUSG00000038642.10	Ctss	cathepsin S [Source:MGI Symbol;Acc:MGI:107341]	chr3;chr3;chr3;chr3;chr3;chr3;chr3;chr3;chr3;chr3;chr3;chr3;chr3;chr3;chr3;chr3	95526786;95526786;95529434;95529437;95538721;95538721;95543013;95543013;95545333;95545333;95546796;95546796;95550053;95550053;95556086;95556086	95526925;95526925;95529560;95529560;95538843;95538843;95543162;95543162;95545563;95545563;95546961;95546961;95550155;95550155;95556403;95556400	+;+;+;+;+;+;+;+;+;+;+;+;+;+;+;+	1358	chr3:95526786-95556403	268.348	261.649	274.72	387.447	400.813	373.609	327.764	0.42693	0.0915808	4.66179	3.13474e-06	0.00047205
213	ENSMUSG00000036611.5	Eepd1	endonuclease/exonuclease/phosphatase family domain containing 1 [Source:MGI Symbol;Acc:MGI:1914734]	chr9;chr9;chr9;chr9;chr9;chr9;chr9;chr9;chr9;chr9	25481547;25482281;25482867;25487102;25547552;25581892;25586662;25589435;25594561;25603409	25481896;25483319;25483319;25487313;25547603;25582002;25586796;25589573;25594755;25604110	+;+;+;+;+;+;+;+;+;+	2935	chr9:25481547-25604110	848.677	979.964	1039.86	704.101	754.801	690.54	836.323	-0.361711	0.0775908	-4.66178	3.13493e-06	0.00047205
214	ENSMUSG00000032527.13	Pccb	propionyl Coenzyme A carboxylase, beta polypeptide [Source:MGI Symbol;Acc:MGI:1914154]	chr9;chr9;chr9;chr9;chr9;chr9;chr9;chr9;chr9;chr9;chr9;chr9;chr9;chr9;chr9;chr9;chr9;chr9;chr9;chr9;chr9;chr9;chr9;chr9;chr9;chr9;chr9;chr9;chr9;chr9;chr9;chr9;chr9;chr9;chr9;chr9;chr9;chr9;chr9;chr9;chr9;chr9;chr9;chr9;chr9;chr9;chr9;chr9;chr9	100982032;100982032;100984373;100984373;100984373;100985128;100985128;100985128;100985531;100985531;100985779;100985779;100987781;100987781;100994568;100994568;100995560;100995560;100995562;100999165;100999165;100999165;101011973;101012705;101012705;101012705;101023136;101023136;101023136;101023136;101023219;101027080;101027080;101027080;101027080;101027080;101030175;101030175;101030175;101030175…	100982806;100982806;100984472;100984472;100984472;100985609;100985226;100985226;100985631;100985631;100985886;100985886;100987904;100987904;100994649;100994649;100995680;100995680;100995680;100999273;100999273;100999273;101012119;101012815;101012815;101012815;101023249;101023249;101023249;101023249;101023249;101027136;101027136;101027136;101027136;101027136;101030243;101030243;101030243;101030243…	-;-;-;-;-;-;-;-;-;-;-;-;-;-;-;-;-;-;-;-;-;-;-;-;-;-;-;-;-;-;-;-;-;-;-;-;-;-;-;-;-;-;-;-;-;-;-;-;-	2771	chr9:100982032-101034898	2203.51	2266.27	2136.59	1804.26	1871.08	1775.51	2009.54	-0.260105	0.0558186	-4.65983	3.16473e-06	0.000472103
215	ENSMUSG00000058997.8	Vwa8	von Willebrand factor A domain containing 8 [Source:MGI Symbol;Acc:MGI:1919008]	chr14;chr14;chr14;chr14;chr14;chr14;chr14;chr14;chr14;chr14;chr14;chr14;chr14;chr14;chr14;chr14;chr14;chr14;chr14;chr14;chr14;chr14;chr14;chr14;chr14;chr14;chr14;chr14;chr14;chr14;chr14;chr14;chr14;chr14;chr14;chr14;chr14;chr14;chr14;chr14;chr14;chr14;chr14;chr14;chr14;chr14;chr14;chr14;chr14;chr14;chr14;chr14;chr14;chr14;chr14;chr14;chr14;chr14;chr14;chr14;chr14;chr14;chr14;chr14;chr14;chr14;chr…	78849052;78849192;78849244;78849254;78868779;78868779;78868779;78868779;78908123;78908123;78908123;78908123;78912169;78912169;78912169;78912169;78912389;78925262;78925262;78925262;78933666;78933666;78933666;78934594;78934594;78934594;78935183;78935183;78935183;78937105;78937105;78937105;78947141;78947141;78947141;78949284;78949284;78949284;78949500;78949500;78949500;78956512;78982236;78982236;789…	78849443;78849443;78849443;78849443;78868856;78868856;78868856;78868856;78908253;78908253;78908253;78908253;78912279;78912279;78912279;78912279;78915639;78925429;78925429;78925429;78933830;78933830;78933830;78934643;78934643;78934643;78935291;78935291;78935291;78937209;78937209;78937209;78947272;78947272;78947272;78949418;78949418;78949418;78949577;78949577;78949577;78958285;78982396;78982396;789…	+;+;+;+;+;+;+;+;+;+;+;+;+;+;+;+;+;+;+;+;+;+;+;+;+;+;+;+;+;+;+;+;+;+;+;+;+;+;+;+;+;+;+;+;+;+;+;+;+;+;+;+;+;+;+;+;+;+;+;+;+;+;+;+;+;+;+;+;+;+;+;+;+;+;+;+;+;+;+;+;+;+;+;+;+;+;+;+;+;+;+;+;+;+;+;+;+;+	12639	chr14:78849052-79202310	11511.7	11027.4	11021	9686.17	9262.7	9915.09	10404	-0.208974	0.0448372	-4.66072	3.15103e-06	0.000472103
216	ENSMUSG00000027765.6	P2ry1	purinergic receptor P2Y, G-protein coupled 1 [Source:MGI Symbol;Acc:MGI:105049]	chr3;chr3;chr3;chr3;chr3	61002795;61002795;61002799;61006899;61007174	61004599;61004599;61005001;61008979;61008982	+;+;+;+;+	4291	chr3:61002795-61008982	1324.29	1404.94	1130	1024.58	974.874	940.383	1133.18	-0.346677	0.074573	-4.64882	3.33833e-06	0.000491384
217	ENSMUSG00000052539.15	Magi3	membrane associated guanylate kinase, WW and PDZ domain containing 3 [Source:MGI Symbol;Acc:MGI:1923484]	chr3;chr3;chr3;chr3;chr3;chr3;chr3;chr3;chr3;chr3;chr3;chr3;chr3;chr3;chr3;chr3;chr3;chr3;chr3;chr3;chr3;chr3;chr3;chr3;chr3;chr3;chr3;chr3;chr3;chr3;chr3;chr3;chr3;chr3;chr3;chr3;chr3;chr3;chr3;chr3;chr3;chr3;chr3;chr3;chr3;chr3;chr3;chr3;chr3;chr3;chr3;chr3;chr3;chr3;chr3;chr3;chr3;chr3;chr3;chr3;chr3;chr3;chr3;chr3;chr3	104013259;104013625;104016469;104016602;104017501;104017501;104017501;104020278;104020278;104020278;104020937;104020937;104020937;104021775;104021775;104021775;104027798;104027798;104027798;104034006;104034006;104034006;104038537;104038537;104038537;104043212;104043212;104043212;104046856;104046856;104046856;104049144;104049144;104049144;104050793;104050793;104050793;104054342;104054342;104054342…	104016068;104016068;104016692;104016692;104017639;104017639;104017639;104020421;104020421;104020421;104021063;104021063;104021063;104021877;104021877;104021877;104027983;104027983;104027983;104034188;104034188;104034188;104038729;104038729;104038729;104043303;104043303;104043303;104047012;104047012;104047012;104049175;104049175;104049175;104051398;104051398;104051398;104054530;104054530;104054530…	-;-;-;-;-;-;-;-;-;-;-;-;-;-;-;-;-;-;-;-;-;-;-;-;-;-;-;-;-;-;-;-;-;-;-;-;-;-;-;-;-;-;-;-;-;-;-;-;-;-;-;-;-;-;-;-;-;-;-;-;-;-;-;-;-	8520	chr3:104013259-104220374	3428.52	3538.76	2838.42	3959.61	4096.15	4384.99	3707.74	0.310465	0.0667844	4.64876	3.33936e-06	0.000491384
218	ENSMUSG00000031490.6	Eif4ebp1	eukaryotic translation initiation factor 4E binding protein 1 [Source:MGI Symbol;Acc:MGI:103267]	chr8;chr8;chr8;chr8;chr8;chr8;chr8;chr8	27260329;27264414;27266093;27266974;27273323;27273323;27275080;27275080	27260550;27264432;27266156;27267089;27273502;27273502;27275498;27276674	+;+;+;+;+;+;+;+	2196	chr8:27260329-27276674	825.769	903.582	929.326	1219.74	1058.22	1178.66	1019.22	0.335593	0.0721904	4.64872	3.33993e-06	0.000491384
220	ENSMUSG00000059456.13	Ptk2b	PTK2 protein tyrosine kinase 2 beta [Source:MGI Symbol;Acc:MGI:104908]	chr14;chr14;chr14;chr14;chr14;chr14;chr14;chr14;chr14;chr14;chr14;chr14;chr14;chr14;chr14;chr14;chr14;chr14;chr14;chr14;chr14;chr14;chr14;chr14;chr14;chr14;chr14;chr14;chr14;chr14;chr14;chr14;chr14;chr14;chr14;chr14;chr14;chr14;chr14;chr14;chr14;chr14;chr14;chr14;chr14;chr14;chr14;chr14;chr14;chr14;chr14;chr14;chr14;chr14;chr14;chr14;chr14;chr14;chr14;chr14;chr14;chr14;chr14;chr14;chr14;chr14;chr…	66153257;66153258;66153262;66153262;66153267;66153844;66155972;66155972;66155972;66155972;66155972;66155972;66156281;66156290;66156290;66156290;66156290;66156290;66156290;66157061;66157061;66157061;66157061;66157061;66157061;66157061;66158015;66158048;66158048;66158048;66158048;66158048;66158048;66158384;66158384;66158384;66158384;66158384;66158384;66158384;66158531;66158531;66158531;66158531;661…	66154269;66154269;66154269;66154269;66154269;66154269;66156052;66156052;66156052;66156052;66156052;66156052;66156427;66156427;66156427;66156427;66156427;66156427;66156427;66157107;66157095;66157107;66157107;66157107;66157107;66157107;66158072;66158072;66158072;66158072;66158072;66158072;66158072;66158419;66158419;66158419;66158419;66158419;66158419;66158419;66158677;66158677;66158677;66160678;661…	-;-;-;-;-;-;-;-;-;-;-;-;-;-;-;-;-;-;-;-;-;-;-;-;-;-;-;-;-;-;-;-;-;-;-;-;-;-;-;-;-;-;-;-;-;-;-;-;-;-;-;-;-;-;-;-;-;-;-;-;-;-;-;-;-;-;-;-;-;-;-;-;-;-;-;-;-;-;-;-;-;-;-;-;-;-;-;-;-;-;-;-;-;-;-;-;-;-;-;-;-;-;-;-;-;-;-;-;-;-;-;-;-;-;-;-;-;-;-;-;-;-;-;-;-;-;-;-;-;-;-;-;-;-;-;-;-;-;-;-;-;-;-;-;-;-;-;-;-;-;-;-;-;-;-;-;-;-;-;-;-	7398	chr14:66153257-66281052	231.259	211.269	218.917	364.487	342.751	293.798	277.08	0.456507	0.0985682	4.63139	3.63225e-06	0.000529532
221	ENSMUSG00000052934.14	Fbxo31	F-box protein 31 [Source:MGI Symbol;Acc:MGI:1354708]	chr8;chr8;chr8;chr8;chr8;chr8;chr8;chr8;chr8;chr8;chr8;chr8;chr8;chr8;chr8;chr8;chr8;chr8;chr8;chr8;chr8;chr8;chr8;chr8	121549440;121553999;121554105;121555206;121555206;121555623;121556120;121556242;121559020;121559020;121559020;121559923;121559923;121560011;121560386;121560386;121564331;121564638;121566275;121566275;121566275;121578458;121578458;121578458	121552445;121554451;121554451;121555359;121555359;121556351;121556351;121556351;121559094;121559094;121559099;121559963;121560090;121560090;121560462;121560462;121564724;121564724;121566346;121566346;121566346;121578790;121578747;121578806	-;-;-;-;-;-;-;-;-;-;-;-;-;-;-;-;-;-;-;-;-;-;-;-	5482	chr8:121549440-121578806	2804.56	2752.19	2502.53	2161.09	2297.18	2127.14	2440.78	-0.270944	0.0585438	-4.62806	3.69115e-06	0.000535685
222	ENSMUSG00000097776.1	Gm26795	predicted gene, 26795 [Source:MGI Symbol;Acc:MGI:5477289]	chr8;chr8;chr8;chr8	28593505;28593532;28593815;28594174	28593671;28594050;28595599;28594308	+;+;+;+	2095	chr8:28593505-28595599	143.991	199.893	113.751	263.081	272.515	263.724	209.493	0.508962	0.110269	4.61563	3.91906e-06	0.000566198
223	ENSMUSG00000106826.1	Gm42583	predicted gene 42583 [Source:MGI Symbol;Acc:MGI:5662720]	chr6	21258921	21265620	+	6700	chr6:21258921-21265620	679.596	704.501	537.636	445.803	472.921	440.696	546.859	-0.409689	0.0888068	-4.61326	3.96402e-06	0.000569179
224	ENSMUSG00000032314.14	Etfa	electron transferring flavoprotein, alpha polypeptide [Source:MGI Symbol;Acc:MGI:106092]	chr9;chr9;chr9;chr9;chr9;chr9;chr9;chr9;chr9;chr9;chr9;chr9;chr9;chr9;chr9;chr9;chr9;chr9;chr9;chr9;chr9;chr9;chr9;chr9;chr9;chr9;chr9;chr9;chr9;chr9	55454508;55461620;55464794;55474537;55482273;55482273;55485270;55485270;55486702;55486702;55486737;55487400;55487400;55487400;55488826;55488830;55488830;55495562;55495562;55495562;55495742;55495742;55495742;55500018;55500018;55500018;55500992;55511647;55512031;55512031	55454762;55461700;55464859;55474655;55482355;55482355;55485338;55485338;55486803;55486803;55486796;55487510;55487513;55487510;55488929;55488929;55488929;55495644;55495644;55495644;55495823;55495823;55495823;55500164;55500164;55500164;55501146;55511808;55512120;55512243	-;-;-;-;-;-;-;-;-;-;-;-;-;-;-;-;-;-;-;-;-;-;-;-;-;-;-;-;-;-	1835	chr9:55454508-55512243	11355.7	12078.1	10534.9	9351.34	9852.68	9275.44	10408	-0.24066	0.0521736	-4.61268	3.97519e-06	0.000569179
226	ENSMUSG00000029669.14	Tspan12	tetraspanin 12 [Source:MGI Symbol;Acc:MGI:1889818]	chr6;chr6;chr6;chr6;chr6;chr6;chr6;chr6;chr6;chr6;chr6;chr6;chr6;chr6;chr6;chr6;chr6;chr6;chr6;chr6;chr6;chr6;chr6;chr6;chr6;chr6;chr6;chr6;chr6;chr6;chr6;chr6;chr6;chr6	21771395;21771395;21795578;21795578;21799879;21799879;21799879;21799950;21806239;21806239;21806239;21806239;21835388;21835388;21835388;21835388;21835389;21836413;21836413;21836413;21836413;21836413;21851005;21851010;21851010;21851010;21851010;21851112;21851826;21851937;21852012;21852012;21852012;21852406	21772936;21772936;21795721;21795721;21799986;21799986;21799986;21799986;21806313;21806313;21806313;21806313;21835523;21835523;21835523;21835523;21835523;21836495;21836419;21836495;21836495;21836495;21851828;21851145;21851145;21851145;21851145;21851145;21851914;21851981;21852169;21852167;21852088;21852515	-;-;-;-;-;-;-;-;-;-;-;-;-;-;-;-;-;-;-;-;-;-;-;-;-;-;-;-;-;-;-;-;-;-	3311	chr6:21771395-21852515	1074.48	1161.17	1122.49	1352.71	1441.24	1398.43	1258.42	0.29243	0.0634476	4.60901	4.04594e-06	0.000574184
227	ENSMUSG00000062054.7	Iah1	isoamyl acetate-hydrolyzing esterase 1 homolog [Source:MGI Symbol;Acc:MGI:1914982]	chr12;chr12;chr12;chr12;chr12;chr12;chr12;chr12;chr12;chr12;chr12;chr12;chr12;chr12;chr12;chr12;chr12;chr12;chr12	21316389;21316403;21316414;21316436;21317376;21317376;21317376;21317898;21317898;21317898;21317930;21319770;21319770;21319770;21319770;21320727;21321334;21321334;21323289	21316512;21316600;21316512;21316512;21317428;21317428;21317428;21318046;21318046;21318046;21318046;21321358;21319931;21319931;21319931;21320776;21321441;21321455;21323819	+;+;+;+;+;+;+;+;+;+;+;+;+;+;+;+;+;+;+	2631	chr12:21316389-21323819	262.893	247.835	230.722	378.837	369.909	340.065	305.043	0.435886	0.0946496	4.60527	4.11941e-06	0.000582034
230	ENSMUSG00000030172.15	Erc1	ELKS/RAB6-interacting/CAST family member 1 [Source:MGI Symbol;Acc:MGI:2151013]	chr6;chr6;chr6;chr6;chr6;chr6;chr6;chr6;chr6;chr6;chr6;chr6;chr6;chr6;chr6;chr6;chr6;chr6;chr6;chr6;chr6;chr6;chr6;chr6;chr6;chr6;chr6;chr6;chr6;chr6;chr6;chr6;chr6;chr6;chr6;chr6;chr6;chr6;chr6;chr6;chr6;chr6;chr6;chr6;chr6;chr6;chr6;chr6;chr6;chr6;chr6;chr6;chr6;chr6;chr6;chr6;chr6;chr6;chr6;chr6;chr6;chr6;chr6;chr6;chr6;chr6;chr6;chr6;chr6;chr6;chr6;chr6;chr6;chr6;chr6;chr6;chr6;chr6;chr6;chr6…	119570796;119570804;119572630;119573728;119574577;119575013;119575245;119575315;119575530;119594785;119594785;119594785;119594785;119594785;119594785;119594785;119594785;119594785;119617267;119618846;119618846;119618846;119618846;119618846;119620311;119620311;119620311;119620311;119620311;119620311;119620311;119620311;119620311;119630603;119630603;119630603;119630603;119630603;119630603;119630603…	119575762;119575762;119575762;119575762;119575762;119575762;119575762;119575762;119575762;119594973;119594973;119594973;119594973;119594973;119594973;119594973;119594973;119594973;119622105;119618912;119618912;119618912;119618912;119618912;119620409;119620409;119620409;119620409;119620409;119620409;119620409;119620409;119620409;119630747;119630747;119630747;119630747;119630747;119630747;119630747…	-;-;-;-;-;-;-;-;-;-;-;-;-;-;-;-;-;-;-;-;-;-;-;-;-;-;-;-;-;-;-;-;-;-;-;-;-;-;-;-;-;-;-;-;-;-;-;-;-;-;-;-;-;-;-;-;-;-;-;-;-;-;-;-;-;-;-;-;-;-;-;-;-;-;-;-;-;-;-;-;-;-;-;-;-;-;-;-;-;-;-;-;-;-;-;-;-;-;-;-;-;-;-;-;-;-;-;-;-;-;-;-;-;-;-;-;-;-;-;-;-;-;-;-;-;-;-;-;-;-;-;-;-;-;-;-;-;-;-;-;-;-;-;-;-;-;-;-;-;-;-;-;-;-;-;-;-;-;-;-;-;-;-;-;-;-;-;-;-;-;-;-;-;-;-;-;-;-;-;-;-;-	16271	chr6:119570796-119848167	3977.22	3752.47	3013.34	2773.35	2783.21	2799.17	3183.13	-0.324312	0.0709337	-4.57204	4.83001e-06	0.000670619
231	ENSMUSG00000042978.11	Sbk1	SH3-binding kinase 1 [Source:MGI Symbol;Acc:MGI:2135937]	chr7;chr7;chr7;chr7;chr7;chr7;chr7;chr7;chr7;chr7;chr7;chr7	126248862;126272619;126273400;126289857;126289857;126289857;126291043;126291043;126291080;126291825;126291825;126292320	126249112;126273099;126273517;126290089;126289931;126290089;126291245;126291245;126291152;126295016;126292649;126292820	+;+;+;+;+;+;+;+;+;+;+;+	4478	chr7:126248862-126295016	2927.83	2812.32	2886.71	2424.17	2482.6	2160.68	2615.72	-0.266344	0.0582487	-4.57253	4.81878e-06	0.000670619
232	ENSMUSG00000036606.17	Plxnb2	plexin B2 [Source:MGI Symbol;Acc:MGI:2154239]	chr15;chr15;chr15;chr15;chr15;chr15;chr15;chr15;chr15;chr15;chr15;chr15;chr15;chr15;chr15;chr15;chr15;chr15;chr15;chr15;chr15;chr15;chr15;chr15;chr15;chr15;chr15;chr15;chr15;chr15;chr15;chr15;chr15;chr15;chr15;chr15;chr15;chr15;chr15;chr15;chr15;chr15;chr15;chr15;chr15;chr15;chr15;chr15;chr15;chr15;chr15;chr15;chr15;chr15;chr15;chr15;chr15;chr15;chr15;chr15;chr15;chr15;chr15;chr15;chr15;chr15;chr…	89155549;89155549;89155549;89155948;89155981;89156256;89156498;89156498;89156498;89156498;89156498;89156993;89156993;89156993;89157026;89157186;89157186;89157186;89157392;89157392;89157635;89157635;89157635;89157901;89157901;89157901;89158236;89158236;89158236;89158425;89158425;89158425;89158627;89158627;89158959;89158959;89159227;89159227;89159461;89159461;89159773;89159773;89160161;89160161;891…	89156385;89156385;89156177;89156385;89156385;89156385;89156572;89156572;89156919;89156572;89156572;89157068;89157244;89157068;89157068;89157539;89157250;89157250;89157539;89157539;89157795;89157795;89157795;89158055;89158055;89158055;89158320;89158320;89158320;89158451;89158525;89158525;89158783;89158783;89159105;89159105;89159293;89159293;89159642;89159642;89160002;89160002;89160261;89160261;891…	-;-;-;-;-;-;-;-;-;-;-;-;-;-;-;-;-;-;-;-;-;-;-;-;-;-;-;-;-;-;-;-;-;-;-;-;-;-;-;-;-;-;-;-;-;-;-;-;-;-;-;-;-;-;-;-;-;-;-;-;-;-;-;-;-;-;-;-;-;-;-;-;-;-;-;-;-;-;-;-;-;-;-;-;-;-;-;-;-;-;-;-	7720	chr15:89155549-89180788	5015.7	5012.77	5090.91	6079.56	5800.55	5718.64	5453.02	0.210189	0.0461101	4.55841	5.1543e-06	0.000712559
233	ENSMUSG00000033849.3	B3galt2	UDP-Gal:betaGlcNAc beta 1,3-galactosyltransferase, polypeptide 2 [Source:MGI Symbol;Acc:MGI:1349461]	chr1;chr1	143640664;143646006	143641342;143654614	+;+	9288	chr1:143640664-143654614	630.508	587.491	629.924	896.389	717.342	899.899	726.926	0.376026	0.082701	4.54681	5.44646e-06	0.000744186
234	ENSMUSG00000020331.9	Hcn2	hyperpolarization-activated, cyclic nucleotide-gated K+ 2 [Source:MGI Symbol;Acc:MGI:1298210]	chr10;chr10;chr10;chr10;chr10;chr10;chr10;chr10;chr10;chr10;chr10;chr10;chr10;chr10;chr10;chr10;chr10	79716634;79716634;79724388;79724388;79726147;79726147;79728893;79728893;79730847;79730847;79733671;79733671;79734063;79734063;79734858;79734858;79735979	79717219;79717219;79724811;79724811;79726308;79726308;79729111;79729111;79730993;79730993;79733911;79733911;79734227;79734227;79735872;79736108;79736108	+;+;+;+;+;+;+;+;+;+;+;+;+;+;+;+;+	3195	chr10:79716634-79736108	813.77	738.63	850.988	1015.97	1075.08	1002.84	916.213	0.327212	0.0719408	4.54835	5.40683e-06	0.000744186
235	ENSMUSG00000025132.13	Arhgdia	Rho GDP dissociation inhibitor (GDI) alpha [Source:MGI Symbol;Acc:MGI:2178103]	chr11;chr11;chr11;chr11;chr11;chr11;chr11;chr11;chr11;chr11;chr11;chr11	120578104;120578109;120579516;120579516;120579668;120579668;120579967;120579967;120580182;120580182;120580990;120581522	120579430;120579430;120579579;120579579;120579744;120579744;120580050;120580050;120580393;120580393;120581380;120581624	-;-;-;-;-;-;-;-;-;-;-;-	2258	chr11:120578104-120581624	2168.6	2209.39	2409.17	3048.87	2597.79	2778.35	2535.36	0.286693	0.0630569	4.54657	5.45268e-06	0.000744186
236	ENSMUSG00000025616.14	Usp16	ubiquitin specific peptidase 16 [Source:MGI Symbol;Acc:MGI:1921362]	chr16;chr16;chr16;chr16;chr16;chr16;chr16;chr16;chr16;chr16;chr16;chr16;chr16;chr16;chr16;chr16;chr16;chr16;chr16;chr16;chr16;chr16;chr16;chr16;chr16;chr16;chr16;chr16;chr16;chr16;chr16;chr16;chr16;chr16;chr16;chr16;chr16;chr16;chr16;chr16;chr16;chr16;chr16;chr16;chr16;chr16;chr16;chr16;chr16;chr16;chr16;chr16;chr16;chr16;chr16;chr16;chr16;chr16;chr16;chr16;chr16;chr16;chr16;chr16;chr16;chr16;chr…	87454703;87454979;87454985;87455027;87455043;87455049;87455058;87455960;87458641;87458641;87458641;87458641;87458641;87458641;87458641;87461965;87461965;87461965;87461965;87461965;87464735;87464735;87464735;87464735;87464735;87466253;87466253;87466253;87466253;87466253;87469675;87469675;87469678;87469678;87470354;87470354;87470354;87470354;87471712;87471712;87471712;87472081;87472081;87472081;874…	87455102;87455102;87455102;87455102;87455102;87455102;87455102;87456008;87458742;87458742;87458742;87458742;87461566;87458742;87458742;87462140;87462140;87462049;87462140;87462140;87464838;87464838;87464838;87464838;87464838;87466356;87466346;87466356;87466356;87466356;87469862;87469862;87469862;87469862;87470449;87471024;87470449;87470449;87471842;87471842;87471842;87472168;87472168;87472168;874…	+;+;+;+;+;+;+;+;+;+;+;+;+;+;+;+;+;+;+;+;+;+;+;+;+;+;+;+;+;+;+;+;+;+;+;+;+;+;+;+;+;+;+;+;+;+;+;+;+;+;+;+;+;+;+;+;+;+;+;+;+;+;+;+;+;+;+;+;+;+;+;+;+;+;+;+;+;+;+;+;+;+	9454	chr16:87454703-87483517	1201.02	1213.17	1279.16	1540.22	1499.3	1502.53	1372.57	0.276374	0.0608114	4.54478	5.49934e-06	0.000747374
237	ENSMUSG00000042613.9	Pbxip1	pre B cell leukemia transcription factor interacting protein 1 [Source:MGI Symbol;Acc:MGI:2441670]	chr3;chr3;chr3;chr3;chr3;chr3;chr3;chr3;chr3;chr3;chr3;chr3;chr3;chr3;chr3;chr3;chr3;chr3;chr3;chr3;chr3;chr3;chr3;chr3;chr3;chr3;chr3;chr3;chr3;chr3;chr3;chr3;chr3;chr3;chr3;chr3	89436706;89436712;89436715;89436754;89436756;89439517;89439517;89439517;89439517;89439517;89443101;89443101;89443122;89443122;89443452;89443452;89443452;89443452;89443452;89443596;89443596;89443596;89443596;89443596;89445452;89445452;89445452;89445452;89445452;89445792;89445792;89446091;89446091;89446280;89447046;89448673	89436780;89436780;89436780;89436954;89436954;89439601;89439601;89439601;89439601;89439601;89443248;89443248;89443248;89443248;89443516;89443516;89443516;89443516;89443516;89443755;89443755;89443755;89443755;89443755;89445514;89445470;89445679;89445522;89445679;89445815;89445815;89446161;89446173;89446411;89448265;89450952	+;+;+;+;+;+;+;+;+;+;+;+;+;+;+;+;+;+;+;+;+;+;+;+;+;+;+;+;+;+;+;+;+;+;+;+	4674	chr3:89436706-89450952	2411.86	2740	2736.47	3436.32	3283.29	3018.94	2937.81	0.280241	0.061701	4.54191	5.57461e-06	0.000754407
238	ENSMUSG00000105434.1	Gm43359	predicted gene 43359 [Source:MGI Symbol;Acc:MGI:5663496]	chr5	122482800	122484999	-	2200	chr5:122482800-122484999	2758.74	3057.72	2502.53	1979.33	2102.39	2396.65	2466.23	-0.323796	0.0713176	-4.5402	5.62001e-06	0.000757356
239	ENSMUSG00000072949.6	Acot1	acyl-CoA thioesterase 1 [Source:MGI Symbol;Acc:MGI:1349396]	chr12;chr12;chr12;chr12;chr12;chr12;chr12;chr12;chr12;chr12	84009490;84010135;84012864;84014379;84014379;84014544;84016780;84016780;84016780;84017081	84009966;84010266;84014581;84014581;84014581;84014581;84017674;84017245;84018371;84017664	+;+;+;+;+;+;+;+;+;+	3919	chr12:84009490-84018371	245.44	220.208	172.773	82.2726	135.789	130.705	164.531	-0.51074	0.113326	-4.50681	6.58098e-06	0.000883145
240	ENSMUSG00000027656.7	Wisp2	WNT1 inducible signaling pathway protein 2 [Source:MGI Symbol;Acc:MGI:1328326]	chr2;chr2;chr2;chr2;chr2;chr2;chr2;chr2;chr2;chr2	163820861;163820889;163821289;163821289;163825141;163825141;163825478;163828852;163828852;163832217	163821109;163821109;163821381;163821381;163825357;163825357;163825654;163829109;163829018;163833146	+;+;+;+;+;+;+;+;+;+	1924	chr2:163820861-163833146	274.893	162.515	301.548	391.273	448.573	393.272	328.679	0.491536	0.1091	4.50538	6.62529e-06	0.000885388
243	ENSMUSG00000024442.6	Dele1	DAP3 binding cell death enhancer 1 [Source:MGI Symbol;Acc:MGI:1914089]	chr18;chr18;chr18;chr18;chr18;chr18;chr18;chr18;chr18;chr18;chr18;chr18;chr18;chr18;chr18;chr18;chr18;chr18;chr18;chr18;chr18;chr18;chr18;chr18;chr18;chr18;chr18;chr18;chr18;chr18;chr18;chr18;chr18;chr18;chr18;chr18;chr18;chr18;chr18;chr18;chr18;chr18;chr18;chr18;chr18;chr18;chr18;chr18;chr18;chr18;chr18;chr18;chr18;chr18	38250255;38250259;38250267;38250275;38250277;38250288;38251086;38251086;38251086;38251086;38251086;38251086;38251283;38251283;38251283;38251283;38251283;38251283;38252821;38252821;38252821;38252821;38252821;38253908;38253908;38253908;38254280;38254280;38254280;38254280;38254470;38254470;38254470;38257258;38257258;38258028;38258028;38258252;38258270;38258270;38259897;38259897;38259897;38261064;382…	38250399;38250399;38250399;38250399;38250399;38250399;38251200;38251200;38251200;38251200;38251200;38251200;38251400;38251824;38251400;38251400;38251400;38251400;38252965;38252965;38254069;38255981;38252965;38254069;38254069;38254069;38254368;38254368;38257146;38254368;38254566;38255552;38254566;38257400;38257400;38258186;38258186;38258362;38258362;38258362;38260056;38260056;38260056;38261285;382…	+;+;+;+;+;+;+;+;+;+;+;+;+;+;+;+;+;+;+;+;+;+;+;+;+;+;+;+;+;+;+;+;+;+;+;+;+;+;+;+;+;+;+;+;+;+;+;+;+;+;+;+;+;+	7381	chr18:38250255-38265461	3490.7	3466.44	3349.22	2925.46	2998.6	2744.81	3162.54	-0.235297	0.0524116	-4.4894	7.1423e-06	0.000942696
244	ENSMUSG00000032942.14	Ucp3	uncoupling protein 3 (mitochondrial, proton carrier) [Source:MGI Symbol;Acc:MGI:1099787]	chr7;chr7;chr7;chr7;chr7;chr7;chr7;chr7;chr7;chr7;chr7;chr7;chr7;chr7;chr7;chr7;chr7;chr7;chr7;chr7;chr7;chr7;chr7;chr7;chr7	100472990;100472991;100472993;100472994;100479374;100479374;100479374;100479434;100480086;100480086;100480086;100480481;100480481;100481871;100481871;100481871;100481871;100482575;100482575;100482575;100482575;100484994;100484994;100484994;100484994	100473094;100473094;100473094;100473094;100479592;100480681;100479592;100479592;100480681;100480287;100480287;100480681;100480681;100481972;100481972;100481972;100481972;100482755;100482755;100482755;100482755;100485409;100485306;100486432;100485426	+;+;+;+;+;+;+;+;+;+;+;+;+;+;+;+;+;+;+;+;+;+;+;+;+	3135	chr7:100472990-100486432	1211.93	1161.98	893.913	731.844	788.514	857.102	940.88	-0.384352	0.0856742	-4.48621	7.25009e-06	0.000953001
245	ENSMUSG00000021773.11	Comtd1	catechol-O-methyltransferase domain containing 1 [Source:MGI Symbol;Acc:MGI:1916406]	chr14;chr14;chr14;chr14;chr14;chr14;chr14;chr14;chr14;chr14;chr14;chr14;chr14;chr14;chr14;chr14;chr14;chr14;chr14;chr14;chr14	21845855;21847179;21847185;21847275;21847614;21847614;21847614;21847614;21847873;21847873;21847873;21848002;21848002;21848210;21848210;21848210;21848541;21848541;21848541;21848779;21848779	21847427;21847427;21847427;21847427;21847747;21847810;21847747;21847747;21847927;21847927;21848120;21848120;21848120;21848315;21848315;21848315;21848687;21848668;21848668;21848894;21848977	-;-;-;-;-;-;-;-;-;-;-;-;-;-;-;-;-;-;-;-;-	2470	chr14:21845855-21848977	81.8133	99.9466	80.4844	177.939	170.439	130.705	123.554	0.505969	0.113325	4.46476	8.01597e-06	0.00104937
248	ENSMUSG00000030861.15	Acadsb	acyl-Coenzyme A dehydrogenase, short/branched chain [Source:MGI Symbol;Acc:MGI:1914135]	chr7;chr7;chr7;chr7;chr7;chr7;chr7;chr7;chr7;chr7;chr7;chr7;chr7;chr7;chr7;chr7;chr7;chr7;chr7;chr7;chr7;chr7;chr7;chr7;chr7;chr7;chr7;chr7;chr7;chr7;chr7;chr7;chr7;chr7;chr7;chr7;chr7;chr7;chr7;chr7;chr7;chr7;chr7	131410601;131410703;131410735;131410775;131424437;131424472;131424472;131424472;131425775;131425775;131425775;131425775;131428429;131428429;131428429;131428429;131428584;131429811;131429947;131429947;131429947;131429947;131431937;131431937;131431937;131431937;131432001;131434270;131434270;131434270;131434270;131437402;131437402;131437402;131437402;131441202;131441202;131441202;131443469;131443469…	131410787;131410787;131410787;131410787;131424631;131424631;131424631;131424631;131425875;131425875;131425875;131425875;131428786;131428635;131428635;131428635;131428635;131430117;131429990;131430117;131430117;131430117;131432062;131432142;131432062;131432062;131432062;131434362;131434362;131434362;131434362;131437519;131437491;131437491;131437491;131441339;131441339;131441339;131443568;131444763…	+;+;+;+;+;+;+;+;+;+;+;+;+;+;+;+;+;+;+;+;+;+;+;+;+;+;+;+;+;+;+;+;+;+;+;+;+;+;+;+;+;+;+	7179	chr7:131410601-131448944	4702.63	4532.54	4213.09	3718.53	3841.43	3792.76	4133.5	-0.231318	0.0519468	-4.45298	8.46849e-06	0.0010952
250	ENSMUSG00000035439.13	Haus8	4HAUS augmin-like complex, subunit 8 [Source:MGI Symbol;Acc:MGI:1923728]	chr8;chr8;chr8;chr8;chr8;chr8;chr8;chr8;chr8;chr8;chr8;chr8;chr8;chr8;chr8;chr8;chr8;chr8;chr8;chr8;chr8;chr8;chr8;chr8;chr8;chr8;chr8;chr8;chr8;chr8;chr8;chr8;chr8;chr8;chr8;chr8;chr8;chr8;chr8;chr8;chr8;chr8;chr8;chr8;chr8;chr8;chr8;chr8;chr8;chr8;chr8;chr8;chr8;chr8	71248561;71251125;71251125;71253071;71253071;71253071;71254521;71254521;71254521;71255407;71255407;71255407;71255443;71255647;71255647;71255647;71255647;71256008;71256008;71256038;71256065;71256459;71256459;71256459;71256459;71256459;71256459;71257038;71257356;71257356;71257356;71257356;71257356;71260227;71263052;71263052;71263052;71263052;71263052;71263052;71263052;71269226;71269226;71269226;712…	71251544;71251544;71251544;71253254;71253254;71253254;71254662;71254662;71254662;71255565;71255565;71255565;71255565;71255712;71255712;71255712;71255712;71256120;71256120;71256120;71256120;71256653;71256554;71256554;71256554;71256551;71256551;71257425;71257425;71257425;71257425;71257425;71257425;71260510;71263104;71263104;71263104;71263104;71263104;71263104;71263104;71269284;71269284;71269284;712…	-;-;-;-;-;-;-;-;-;-;-;-;-;-;-;-;-;-;-;-;-;-;-;-;-;-;-;-;-;-;-;-;-;-;-;-;-;-;-;-;-;-;-;-;-;-;-;-;-;-;-;-;-;-	5278	chr8:71248561-71272934	296.71	359.158	343.4	531.902	488.841	419.876	406.648	0.416676	0.0936529	4.44916	8.62084e-06	0.00110599
251	ENSMUSG00000105987.4	AI506816	expressed sequence AI506816 [Source:MGI Symbol;Acc:MGI:2140929]	chr5;chr5;chr5;chr5;chr5;chr5;chr5;chr5;chr5;chr5;chr5;chr5;chr5;chr5;chr5	23698296;23699070;23700228;23700281;23700649;23709996;23710366;23710366;23710366;23711116;23711116;23711116;23712642;23712642;23712642	23699276;23699336;23700473;23700456;23703349;23710408;23710408;23710408;23710425;23711150;23711150;23711150;23712666;23712667;23712662	-;-;-;-;-;-;-;-;-;-;-;-;-;-;-	4479	chr5:23698296-23712667	116.72	164.952	231.795	341.527	312.784	254.47	237.041	0.499447	0.112418	4.44275	8.88168e-06	0.00113491
252	ENSMUSG00000027875.12	Hmgcs2	3-hydroxy-3-methylglutaryl-Coenzyme A synthase 2 [Source:MGI Symbol;Acc:MGI:101939]	chr3;chr3;chr3;chr3;chr3;chr3;chr3;chr3;chr3;chr3;chr3;chr3;chr3;chr3;chr3;chr3;chr3;chr3;chr3;chr3;chr3	98280435;98280435;98290887;98290887;98296136;98296136;98296970;98296970;98297378;98297378;98299120;98299120;98301573;98301573;98302622;98302622;98303165;98303165;98309030;98309030;98309820	98280587;98280587;98291341;98291341;98296261;98296261;98297134;98297134;98297543;98297543;98299290;98299290;98301679;98301679;98302747;98302747;98303276;98303276;98310738;98309059;98310732	+;+;+;+;+;+;+;+;+;+;+;+;+;+;+;+;+;+;+;+;+	3290	chr3:98280435-98310738	394.886	338.843	252.184	201.855	185.423	224.397	266.265	-0.473981	0.106761	-4.43963	9.0115e-06	0.00114396
253	ENSMUSG00000025085.16	Ablim1	actin-binding LIM protein 1 [Source:MGI Symbol;Acc:MGI:1194500]	chr19;chr19;chr19;chr19;chr19;chr19;chr19;chr19;chr19;chr19;chr19;chr19;chr19;chr19;chr19;chr19;chr19;chr19;chr19;chr19;chr19;chr19;chr19;chr19;chr19;chr19;chr19;chr19;chr19;chr19;chr19;chr19;chr19;chr19;chr19;chr19;chr19;chr19;chr19;chr19;chr19;chr19;chr19;chr19;chr19;chr19;chr19;chr19;chr19;chr19;chr19;chr19;chr19;chr19;chr19;chr19;chr19;chr19;chr19;chr19;chr19;chr19;chr19;chr19;chr19;chr19;chr…	57032733;57032890;57033267;57033274;57036283;57036418;57036479;57036684;57036966;57037004;57037140;57037182;57037251;57039407;57039407;57039407;57039407;57039407;57039407;57039407;57039407;57039407;57039407;57039407;57039407;57039407;57039447;57040487;57040487;57040487;57040487;57040487;57040487;57040487;57040487;57040487;57040487;57040487;57040487;57040487;57040487;57041054;57041415;57041415;570…	57037337;57037337;57037337;57037337;57037337;57037337;57037337;57037337;57037337;57037337;57037337;57037337;57037337;57039487;57039487;57039487;57039487;57039487;57039487;57039487;57039487;57039487;57039487;57039487;57039487;57039487;57039487;57040561;57041975;57040561;57040561;57040561;57040561;57040561;57040561;57040561;57040561;57040561;57040561;57040561;57040561;57041422;57041422;57041422;570…	-;-;-;-;-;-;-;-;-;-;-;-;-;-;-;-;-;-;-;-;-;-;-;-;-;-;-;-;-;-;-;-;-;-;-;-;-;-;-;-;-;-;-;-;-;-;-;-;-;-;-;-;-;-;-;-;-;-;-;-;-;-;-;-;-;-;-;-;-;-;-;-;-;-;-;-;-;-;-;-;-;-;-;-;-;-;-;-;-;-;-;-;-;-;-;-;-;-;-;-;-;-;-;-;-;-;-;-;-;-;-;-;-;-;-;-;-;-;-;-;-;-;-;-;-;-;-;-;-;-;-;-;-;-;-;-;-;-;-;-;-;-;-;-;-;-;-;-;-;-;-;-;-;-;-;-;-;-;-;-;-;-;-;-;-;-;-;-;-;-;-;-;-;-;-;-;-;-;-;-;-;-;-;-;-;-;-;-;-;-;-;-;-;-;-;-;-;-;-;-…	11949	chr19:57032733-57314919	18965.4	19531.8	19307.7	16859.2	16693.7	17328.3	18114.3	-0.178439	0.040195	-4.43933	9.02387e-06	0.00114396
254	ENSMUSG00000028127.10	Abcd3	ATP-binding cassette, sub-family D (ALD), member 3 [Source:MGI Symbol;Acc:MGI:1349216]	chr3;chr3;chr3;chr3;chr3;chr3;chr3;chr3;chr3;chr3;chr3;chr3;chr3;chr3;chr3;chr3;chr3;chr3;chr3;chr3;chr3;chr3;chr3;chr3;chr3;chr3;chr3;chr3;chr3;chr3;chr3;chr3;chr3;chr3;chr3;chr3;chr3;chr3;chr3;chr3;chr3;chr3;chr3;chr3;chr3;chr3;chr3;chr3;chr3;chr3;chr3;chr3;chr3;chr3;chr3;chr3;chr3;chr3;chr3;chr3;chr3;chr3;chr3;chr3;chr3;chr3;chr3;chr3;chr3;chr3;chr3;chr3	121758774;121758907;121759756;121761415;121761415;121761415;121765001;121765001;121765001;121766364;121768622;121768622;121768622;121769167;121769167;121769167;121769352;121769352;121769352;121769515;121769515;121769515;121772303;121772303;121772303;121773989;121773989;121773989;121774142;121774142;121774142;121775431;121775431;121775617;121775617;121775802;121775802;121776997;121776997;121779555…	121760309;121760309;121760309;121761471;121761471;121761471;121765105;121765105;121765105;121768852;121768741;121768741;121768741;121769256;121769256;121769256;121769417;121769417;121769417;121769592;121769592;121769592;121772366;121772366;121772366;121774061;121774061;121774061;121774233;121774233;121774233;121775522;121775522;121775714;121775714;121775871;121775871;121777066;121777066;121779697…	-;-;-;-;-;-;-;-;-;-;-;-;-;-;-;-;-;-;-;-;-;-;-;-;-;-;-;-;-;-;-;-;-;-;-;-;-;-;-;-;-;-;-;-;-;-;-;-;-;-;-;-;-;-;-;-;-;-;-;-;-;-;-;-;-;-;-;-;-;-;-;-	6593	chr3:121758774-121815302	4293.56	4392.77	3862.18	3448.75	3567.05	3473.52	3839.64	-0.243418	0.0548728	-4.43603	9.16315e-06	0.00115705
255	ENSMUSG00000042359.18	Osbpl6	oxysterol binding protein-like 6 [Source:MGI Symbol;Acc:MGI:2139014]	chr2;chr2;chr2;chr2;chr2;chr2;chr2;chr2;chr2;chr2;chr2;chr2;chr2;chr2;chr2;chr2;chr2;chr2;chr2;chr2;chr2;chr2;chr2;chr2;chr2;chr2;chr2;chr2;chr2;chr2;chr2;chr2;chr2;chr2;chr2;chr2;chr2;chr2;chr2;chr2;chr2;chr2;chr2;chr2;chr2;chr2;chr2;chr2;chr2;chr2;chr2;chr2;chr2;chr2;chr2;chr2;chr2;chr2;chr2;chr2;chr2;chr2;chr2;chr2;chr2;chr2;chr2;chr2;chr2;chr2;chr2;chr2;chr2;chr2;chr2;chr2;chr2;chr2;chr2;chr2…	76406508;76406538;76406538;76406558;76406561;76407175;76407521;76499097;76499257;76499257;76499257;76499257;76513917;76523889;76523889;76523889;76523889;76540104;76540104;76540104;76540104;76540887;76545978;76545978;76545978;76548319;76548319;76548319;76548340;76549440;76549440;76549440;76549440;76549661;76549661;76549661;76549661;76552118;76552118;76552118;76552118;76555014;76555014;76555014;765…	76406689;76406689;76406689;76406689;76406689;76407467;76407931;76499115;76499422;76499422;76499422;76499422;76514156;76524144;76524144;76524144;76524144;76540196;76540196;76540196;76540196;76541530;76546100;76546100;76546100;76548372;76548372;76548372;76548372;76549553;76549553;76549553;76549553;76549831;76549831;76549831;76549831;76552250;76552250;76552250;76552250;76555117;76555117;76555117;765…	+;+;+;+;+;+;+;+;+;+;+;+;+;+;+;+;+;+;+;+;+;+;+;+;+;+;+;+;+;+;+;+;+;+;+;+;+;+;+;+;+;+;+;+;+;+;+;+;+;+;+;+;+;+;+;+;+;+;+;+;+;+;+;+;+;+;+;+;+;+;+;+;+;+;+;+;+;+;+;+;+;+;+;+;+;+;+;+;+;+;+;+;+;+;+;+;+;+;+;+;+;+;+;+;+;+;+;+;+;+;+;+	10063	chr2:76406508-76600647	1055.94	1046.6	964.74	806.463	809.117	809.678	915.422	-0.305619	0.0689688	-4.43126	9.36824e-06	0.00116521
256	ENSMUSG00000029019.8	Nppb	natriuretic peptide type B [Source:MGI Symbol;Acc:MGI:97368]	chr4;chr4;chr4	147985788;147986296;147986962	147986101;147986518;147987205	+;+;+	781	chr4:147985788-147987205	2515.49	3779.28	4425.57	10010.5	7611.69	7279.01	5936.92	0.503162	0.11351	4.43275	9.304e-06	0.00116521
258	ENSMUSG00000045038.14	Prkce	protein kinase C, epsilon [Source:MGI Symbol;Acc:MGI:97599]	chr17;chr17;chr17;chr17;chr17;chr17;chr17;chr17;chr17;chr17;chr17;chr17;chr17;chr17;chr17;chr17;chr17;chr17;chr17;chr17;chr17;chr17;chr17;chr17;chr17;chr17;chr17;chr17;chr17;chr17;chr17;chr17;chr17;chr17;chr17;chr17;chr17;chr17;chr17	86167785;86167819;86168174;86168409;86176224;86177160;86353555;86353555;86474317;86474317;86475515;86475515;86476806;86476806;86482120;86482120;86488160;86488160;86490562;86490751;86490751;86493221;86493221;86493221;86493327;86495938;86495938;86495938;86495938;86559151;86559151;86619892;86619892;86625325;86625325;86630061;86630061;86654541;86654541	86168940;86168940;86168208;86168940;86176349;86177505;86353618;86353618;86474476;86474476;86475549;86475549;86476891;86476891;86482249;86482249;86488302;86488302;86490847;86490847;86490847;86493420;86493420;86493420;86493420;86496112;86496457;86496111;86496111;86559305;86559305;86620030;86620030;86625513;86625513;86630207;86630207;86655415;86657919	+;+;+;+;+;+;+;+;+;+;+;+;+;+;+;+;+;+;+;+;+;+;+;+;+;+;+;+;+;+;+;+;+;+;+;+;+;+;+	7261	chr17:86167785-86657919	1880.62	1991.62	2065.77	1667.46	1580.78	1641.33	1804.59	-0.260922	0.0588617	-4.43279	9.30212e-06	0.00116521
259	ENSMUSG00000028318.14	Polr1e	polymerase (RNA) I polypeptide E [Source:MGI Symbol;Acc:MGI:1929022]	chr4;chr4;chr4;chr4;chr4;chr4;chr4;chr4;chr4;chr4;chr4;chr4;chr4;chr4;chr4;chr4;chr4;chr4;chr4;chr4;chr4;chr4;chr4;chr4;chr4;chr4;chr4;chr4;chr4;chr4;chr4;chr4;chr4;chr4;chr4;chr4;chr4;chr4;chr4;chr4;chr4;chr4;chr4;chr4;chr4;chr4;chr4;chr4;chr4;chr4;chr4;chr4;chr4;chr4;chr4;chr4;chr4;chr4;chr4;chr4;chr4	45018583;45018662;45018663;45018697;45019235;45019274;45019274;45019274;45019274;45019555;45022208;45022208;45022208;45022208;45022208;45023193;45023193;45023193;45023193;45023193;45024479;45025146;45025770;45025770;45025770;45025770;45025770;45026764;45026764;45026764;45026764;45026764;45027364;45027364;45027364;45027364;45028003;45028003;45028003;45028003;45029144;45029338;45029338;45029338;450…	45018792;45018792;45018792;45018792;45019377;45019377;45019377;45019377;45019377;45019667;45022284;45022284;45022284;45022284;45022284;45023278;45023278;45023278;45023278;45023278;45024549;45025218;45025828;45025828;45025828;45025828;45025828;45026908;45026870;45026908;45026908;45026908;45027471;45027471;45027471;45027471;45028099;45028099;45028099;45028099;45029471;45029471;45029471;45029471;450…	+;+;+;+;+;+;+;+;+;+;+;+;+;+;+;+;+;+;+;+;+;+;+;+;+;+;+;+;+;+;+;+;+;+;+;+;+;+;+;+;+;+;+;+;+;+;+;+;+;+;+;+;+;+;+;+;+;+;+;+;+	3897	chr4:45018583-45036565	385.068	408.725	297.256	527.119	524.428	511.254	442.308	0.40967	0.0926985	4.41938	9.89836e-06	0.00122575
260	ENSMUSG00000035458.15	Tnni3	troponin I, cardiac 3 [Source:MGI Symbol;Acc:MGI:98783]	chr7;chr7;chr7;chr7;chr7;chr7;chr7;chr7;chr7;chr7;chr7;chr7;chr7;chr7;chr7;chr7;chr7;chr7;chr7;chr7;chr7;chr7;chr7;chr7;chr7;chr7;chr7;chr7;chr7;chr7;chr7;chr7;chr7;chr7;chr7;chr7;chr7;chr7;chr7	4518305;4518305;4518308;4519398;4519398;4519398;4520438;4520438;4520438;4520477;4520506;4520963;4520963;4520963;4520963;4521042;4521341;4521345;4521345;4521345;4521345;4521345;4521816;4521816;4521816;4521816;4521968;4522070;4522070;4522070;4522070;4522170;4522305;4522305;4522305;4522305;4522305;4522695;4524144	4518451;4518451;4518451;4519574;4519574;4519764;4520527;4520567;4520527;4520527;4520527;4521094;4521094;4521094;4521094;4521094;4521902;4521386;4521386;4521386;4521386;4521386;4522082;4521902;4521902;4521902;4522082;4522082;4522082;4522082;4522082;4522427;4522492;4522442;4522441;4522441;4522528;4522794;4524229	-;-;-;-;-;-;-;-;-;-;-;-;-;-;-;-;-;-;-;-;-;-;-;-;-;-;-;-;-;-;-;-;-;-;-;-;-;-;-	2063	chr7:4518305-4524229	51870.7	57202.8	49364.8	42679.4	46849.2	43563	48588.3	-0.236971	0.053786	-4.40581	1.05389e-05	0.00130005
261	ENSMUSG00000028465.16	Tln1	talin 1 [Source:MGI Symbol;Acc:MGI:1099832]	chr4;chr4;chr4;chr4;chr4;chr4;chr4;chr4;chr4;chr4;chr4;chr4;chr4;chr4;chr4;chr4;chr4;chr4;chr4;chr4;chr4;chr4;chr4;chr4;chr4;chr4;chr4;chr4;chr4;chr4;chr4;chr4;chr4;chr4;chr4;chr4;chr4;chr4;chr4;chr4;chr4;chr4;chr4;chr4;chr4;chr4;chr4;chr4;chr4;chr4;chr4;chr4;chr4;chr4;chr4;chr4;chr4;chr4;chr4;chr4;chr4;chr4;chr4;chr4;chr4;chr4;chr4;chr4;chr4;chr4;chr4;chr4;chr4;chr4;chr4;chr4;chr4;chr4;chr4;chr4…	43531519;43532192;43532830;43533126;43533304;43533554;43533863;43534390;43534580;43535520;43535738;43535953;43536244;43536524;43537788;43537986;43538190;43538432;43538678;43539091;43539366;43539637;43539976;43540530;43542481;43542702;43542875;43543144;43543436;43543817;43544280;43544576;43544841;43545094;43545407;43545410;43545606;43545606;43545860;43546750;43546822;43546852;43547502;43547502;435…	43532085;43532320;43533012;43533188;43533429;43533678;43533968;43534497;43534765;43535636;43535863;43536136;43536410;43536670;43537907;43538087;43538339;43538602;43538779;43539223;43539547;43539777;43540137;43540673;43542603;43542791;43542968;43543283;43543633;43543936;43544488;43544678;43544969;43545228;43545520;43545520;43545647;43545722;43545988;43546916;43546916;43546916;43547601;43547647;435…	-;-;-;-;-;-;-;-;-;-;-;-;-;-;-;-;-;-;-;-;-;-;-;-;-;-;-;-;-;-;-;-;-;-;-;-;-;-;-;-;-;-;-;-;-;-;-;-;-;-;-;-;-;-;-;-;-;-;-;-;-;-;-;-;-;-;-;-;-;-;-;-;-;-;-;-;-;-;-;-;-;-;-;-;-;-;-;-;-	9801	chr4:43531519-43562691	7498.46	7439.11	8122.48	9413.52	8963.03	8680.91	8352.92	0.21965	0.0498873	4.40292	1.06803e-05	0.00130744
262	ENSMUSG00000032105.5	Pdzd3	PDZ domain containing 3 [Source:MGI Symbol;Acc:MGI:2429554]	chr9;chr9;chr9;chr9;chr9;chr9;chr9;chr9;chr9;chr9;chr9;chr9;chr9;chr9	44247307;44248231;44248556;44248847;44249234;44249235;44249611;44249611;44249843;44249843;44250251;44250783;44250998;44251440	44248016;44248431;44248762;44249043;44249439;44249439;44249743;44249747;44249936;44250032;44250462;44250856;44251025;44251471	-;-;-;-;-;-;-;-;-;-;-;-;-;-	2194	chr9:44247307-44251471	89.4492	93.446	104.093	170.285	169.502	152.682	129.91	0.48965	0.1112	4.40333	1.06602e-05	0.00130744
263	ENSMUSG00000032363.15	Adamts7	a disintegrin-like and metallopeptidase (reprolysin type) with thrombospondin type 1 motif, 7 [Source:MGI Symbol;Acc:MGI:1347346]	chr9;chr9;chr9;chr9;chr9;chr9;chr9;chr9;chr9;chr9;chr9;chr9;chr9;chr9;chr9;chr9;chr9;chr9;chr9;chr9;chr9;chr9;chr9;chr9;chr9;chr9;chr9;chr9;chr9;chr9;chr9;chr9;chr9;chr9;chr9;chr9;chr9;chr9;chr9;chr9;chr9;chr9;chr9;chr9;chr9;chr9;chr9;chr9;chr9;chr9;chr9;chr9;chr9;chr9;chr9;chr9;chr9;chr9;chr9;chr9;chr9;chr9;chr9;chr9;chr9;chr9;chr9;chr9;chr9;chr9;chr9;chr9;chr9;chr9;chr9;chr9;chr9;chr9;chr9;chr9…	90163069;90163078;90163124;90163202;90163226;90171474;90171474;90171474;90171474;90171474;90173622;90173622;90173622;90173622;90173622;90174472;90174472;90174472;90174472;90174472;90177783;90177783;90177783;90177783;90177783;90178153;90178153;90178153;90178153;90178153;90179323;90179323;90179323;90179323;90179323;90180625;90180625;90180625;90180625;90180625;90185736;90185736;90185736;90185736;901…	90163314;90163314;90163314;90163314;90163314;90171829;90171829;90171829;90171829;90171829;90173787;90173787;90173787;90173787;90173787;90174650;90174650;90174650;90174650;90174650;90177866;90177866;90177866;90177866;90177866;90178277;90178277;90178277;90178277;90178277;90179472;90179472;90179472;90179472;90179472;90180771;90180771;90180771;90180771;90180771;90185880;90185880;90185880;90185880;901…	+;+;+;+;+;+;+;+;+;+;+;+;+;+;+;+;+;+;+;+;+;+;+;+;+;+;+;+;+;+;+;+;+;+;+;+;+;+;+;+;+;+;+;+;+;+;+;+;+;+;+;+;+;+;+;+;+;+;+;+;+;+;+;+;+;+;+;+;+;+;+;+;+;+;+;+;+;+;+;+;+;+;+;+;+;+;+;+;+;+;+;+;+;+;+;+;+;+;+;+;+;+;+;+;+;+;+;+;+;+;+;+;+;+;+;+;+;+;+;+;+;+;+;+;+;+;+;+;+;+;+	6282	chr9:90163069-90208071	1064.66	1215.61	978.69	778.72	828.783	880.236	957.784	-0.341743	0.077635	-4.40192	1.07295e-05	0.00130847
264	ENSMUSG00000015846.15	Rxra	retinoid X receptor alpha [Source:MGI Symbol;Acc:MGI:98214]	chr2;chr2;chr2;chr2;chr2;chr2;chr2;chr2;chr2;chr2;chr2;chr2;chr2;chr2;chr2;chr2;chr2;chr2;chr2;chr2;chr2;chr2;chr2;chr2;chr2;chr2;chr2;chr2;chr2;chr2;chr2;chr2;chr2;chr2;chr2;chr2;chr2;chr2;chr2;chr2;chr2;chr2;chr2;chr2;chr2;chr2;chr2;chr2;chr2;chr2;chr2;chr2;chr2;chr2;chr2;chr2;chr2;chr2;chr2;chr2;chr2;chr2;chr2;chr2;chr2;chr2	27676440;27677201;27677262;27677387;27709292;27710583;27721151;27725219;27737299;27737299;27737299;27737299;27737299;27737299;27737299;27740201;27741053;27741053;27741053;27741053;27741053;27741053;27741053;27741053;27741764;27741764;27741764;27741764;27741764;27741764;27741764;27741764;27748612;27748612;27748612;27748612;27748612;27748612;27748612;27752312;27752312;27752312;27752312;27752312;277…	27676515;27677460;27677298;27677460;27709372;27710700;27721736;27725473;27737564;27737564;27737564;27737564;27737564;27737564;27737564;27740482;27741203;27741203;27741203;27741203;27741203;27741203;27741203;27741203;27741943;27741943;27741943;27741943;27741943;27741943;27741898;27741943;27748671;27748781;27748781;27748781;27748781;27748781;27748781;27752441;27752441;27752441;27752441;27752441;277…	+;+;+;+;+;+;+;+;+;+;+;+;+;+;+;+;+;+;+;+;+;+;+;+;+;+;+;+;+;+;+;+;+;+;+;+;+;+;+;+;+;+;+;+;+;+;+;+;+;+;+;+;+;+;+;+;+;+;+;+;+;+;+;+;+;+	6303	chr2:27676440-27762957	2441.31	2455.6	2496.09	2074.99	2094.9	2078.56	2273.57	-0.229339	0.0521852	-4.39472	1.10916e-05	0.00134751
265	ENSMUSG00000041571.9	Selenow	selenoprotein W [Source:MGI Symbol;Acc:MGI:1100878]	chr7;chr7;chr7;chr7;chr7;chr7	15917208;15919848;15920043;15920305;15920449;15922252	15917539;15919946;15920117;15920358;15920473;15922402	-;-;-;-;-;-	736	chr7:15917208-15922402	1422.46	1456.94	1428.33	1823.39	1738.1	1671.41	1590.11	0.260758	0.0594951	4.38285	1.17139e-05	0.00141773
266	ENSMUSG00000105970.1	Gm43360	predicted gene 43360 [Source:MGI Symbol;Acc:MGI:5663497]	chr5	122492022	122494908	-	2887	chr5:122492022-122494908	1936.25	2222.39	1876.9	1440.73	1553.62	1739.65	1794.92	-0.314581	0.0717965	-4.38157	1.17825e-05	0.00142068
267	ENSMUSG00000100599.2	1700120C14Rik	RIKEN cDNA 1700120C14 gene [Source:MGI Symbol;Acc:MGI:1920850]	chr15;chr15;chr15;chr15;chr15;chr15;chr15;chr15;chr15	99249511;99251788;99251836;99251838;99261625;99261625;99261625;99261952;99261952	99249731;99252001;99252001;99253265;99261708;99261708;99261784;99262044;99262044	+;+;+;+;+;+;+;+;+	1952	chr15:99249511-99262044	224.714	220.208	194.236	354.92	279.07	333.125	267.712	0.440892	0.10074	4.37656	1.2057e-05	0.00144833
268	ENSMUSG00000001911.16	Nfix	nuclear factor I/X [Source:MGI Symbol;Acc:MGI:97311]	chr8;chr8;chr8;chr8;chr8;chr8;chr8;chr8;chr8;chr8;chr8;chr8;chr8;chr8;chr8;chr8;chr8;chr8;chr8;chr8;chr8;chr8;chr8;chr8;chr8;chr8;chr8;chr8;chr8;chr8;chr8;chr8;chr8;chr8;chr8;chr8;chr8;chr8;chr8;chr8;chr8;chr8;chr8;chr8;chr8;chr8;chr8;chr8;chr8;chr8;chr8;chr8;chr8;chr8;chr8;chr8	84699876;84704712;84704712;84707660;84707660;84708214;84708614;84708616;84708626;84708634;84713766;84713766;84713766;84713766;84713766;84713795;84716141;84716141;84721643;84721643;84721643;84721643;84721643;84723728;84723728;84723728;84726469;84726469;84726469;84726469;84726469;84727124;84727124;84727124;84727124;84727124;84727605;84727605;84727605;84727605;84727605;84727905;84727905;84727905;847…	84700219;84708677;84704888;84707716;84707708;84708218;84708677;84708677;84708677;84708677;84714068;84713857;84713857;84713857;84713857;84713857;84716288;84716288;84721818;84721818;84721818;84721818;84721818;84723850;84723850;84723850;84726605;84726602;84726605;84726605;84726605;84727244;84727244;84727244;84727244;84727244;84727679;84727679;84727679;84727679;84727679;84727967;84727967;84727967;847…	-;-;-;-;-;-;-;-;-;-;-;-;-;-;-;-;-;-;-;-;-;-;-;-;-;-;-;-;-;-;-;-;-;-;-;-;-;-;-;-;-;-;-;-;-;-;-;-;-;-;-;-;-;-;-;-	7351	chr8:84699876-84800344	7507.19	7274.16	7186.72	6472.75	6235.07	6401.08	6846.16	-0.193376	0.0443141	-4.36377	1.27842e-05	0.00152856
269	ENSMUSG00000021457.14	Syk	spleen tyrosine kinase [Source:MGI Symbol;Acc:MGI:99515]	chr13;chr13;chr13;chr13;chr13;chr13;chr13;chr13;chr13;chr13;chr13;chr13;chr13;chr13;chr13;chr13;chr13;chr13;chr13;chr13;chr13;chr13;chr13;chr13;chr13;chr13;chr13;chr13;chr13;chr13;chr13;chr13;chr13;chr13;chr13;chr13;chr13;chr13;chr13;chr13;chr13;chr13;chr13;chr13;chr13;chr13;chr13;chr13;chr13	52583173;52583437;52583503;52596853;52596958;52596959;52610796;52610796;52610796;52610796;52610796;52612295;52612295;52612295;52612295;52620801;52620801;52620801;52620801;52622680;52622680;52622680;52622680;52623245;52623245;52623245;52623245;52624708;52624708;52631657;52631657;52631657;52632888;52632888;52632888;52638038;52638038;52638038;52640605;52640605;52640605;52641865;52641865;52641865;526…	52583605;52583605;52583605;52597054;52597054;52597054;52611252;52613685;52611252;52611252;52611252;52612455;52612455;52612455;52612455;52620939;52620939;52620939;52620939;52622761;52622761;52622761;52622761;52624339;52623276;52623276;52623276;52624776;52624776;52631744;52631744;52631744;52633065;52633065;52633065;52638247;52638247;52638247;52640794;52640794;52640794;52642005;52642005;52642005;526…	+;+;+;+;+;+;+;+;+;+;+;+;+;+;+;+;+;+;+;+;+;+;+;+;+;+;+;+;+;+;+;+;+;+;+;+;+;+;+;+;+;+;+;+;+;+;+;+;+	9362	chr13:52583173-52648792	1024.3	975.088	903.571	1321.14	1203.37	1157.84	1097.55	0.307805	0.070559	4.36237	1.28658e-05	0.00152856
272	ENSMUSG00000021579.4	Lrrc14b	leucine rich repeat containing 14B [Source:MGI Symbol;Acc:MGI:2145269]	chr13;chr13	74359578;74363073	74361399;74364005	-;-	2755	chr13:74359578-74364005	2563.48	2679.87	2562.62	2010.9	2185.74	2280.98	2380.6	-0.252151	0.0578853	-4.35605	1.32431e-05	0.00156156
273	ENSMUSG00000026971.15	Itgb6	integrin beta 6 [Source:MGI Symbol;Acc:MGI:96615]	chr2;chr2;chr2;chr2;chr2;chr2;chr2;chr2;chr2;chr2;chr2;chr2;chr2;chr2;chr2;chr2;chr2;chr2;chr2;chr2;chr2;chr2;chr2;chr2;chr2;chr2;chr2;chr2;chr2;chr2;chr2;chr2;chr2;chr2;chr2;chr2;chr2;chr2;chr2;chr2;chr2;chr2;chr2;chr2;chr2;chr2;chr2;chr2;chr2;chr2;chr2;chr2;chr2;chr2;chr2;chr2;chr2;chr2;chr2;chr2;chr2;chr2;chr2;chr2;chr2;chr2;chr2;chr2;chr2;chr2;chr2;chr2;chr2;chr2;chr2;chr2;chr2;chr2;chr2;chr2…	60598292;60600231;60604245;60605139;60605140;60605140;60611367;60611367;60611367;60611367;60616645;60616645;60616645;60616645;60620211;60620211;60620211;60620211;60627748;60627748;60627748;60627748;60628335;60628335;60628335;60628335;60634431;60634580;60634580;60634580;60634580;60649974;60649974;60649974;60649974;60649974;60653048;60653142;60653142;60653142;60653142;60653142;60654639;60654639;606…	60600583;60600583;60605306;60605306;60605306;60605306;60611486;60611486;60611486;60611486;60616739;60616739;60616739;60616739;60620433;60620433;60620433;60620433;60628165;60628165;60628165;60628165;60628469;60628469;60628469;60628469;60634669;60634669;60634669;60634669;60634669;60650069;60650069;60650069;60650069;60650069;60653303;60653303;60653303;60653303;60653303;60653303;60654804;60654804;606…	-;-;-;-;-;-;-;-;-;-;-;-;-;-;-;-;-;-;-;-;-;-;-;-;-;-;-;-;-;-;-;-;-;-;-;-;-;-;-;-;-;-;-;-;-;-;-;-;-;-;-;-;-;-;-;-;-;-;-;-;-;-;-;-;-;-;-;-;-;-;-;-;-;-;-;-;-;-;-;-;-;-;-;-;-;-;-	7111	chr2:60598292-60722643	1959.16	1981.87	1807.14	1573.7	1503.98	1640.18	1744.34	-0.264899	0.0608388	-4.35412	1.33603e-05	0.00156962
274	ENSMUSG00000029158.9	Yipf7	Yip1 domain family, member 7 [Source:MGI Symbol;Acc:MGI:1922831]	chr5;chr5;chr5;chr5;chr5;chr5;chr5;chr5;chr5;chr5	69516671;69519193;69519310;69521025;69521025;69527197;69527197;69541047;69542561;69542561	69517198;69519374;69519374;69521170;69521170;69527354;69527354;69541163;69542589;69542648	-;-;-;-;-;-;-;-;-;-	1219	chr5:69516671-69542648	1991.88	2112.69	1976.7	1640.67	1674.42	1738.49	1855.81	-0.25066	0.0576207	-4.35017	1.36033e-05	0.00159233
275	ENSMUSG00000013076.17	Amotl1	angiomotin-like 1 [Source:MGI Symbol;Acc:MGI:1922973]	chr9;chr9;chr9;chr9;chr9;chr9;chr9;chr9;chr9;chr9;chr9;chr9;chr9;chr9;chr9;chr9;chr9;chr9;chr9;chr9;chr9;chr9;chr9;chr9;chr9;chr9;chr9;chr9;chr9;chr9;chr9;chr9;chr9;chr9;chr9;chr9;chr9;chr9;chr9;chr9;chr9;chr9;chr9;chr9;chr9;chr9;chr9;chr9;chr9	14541966;14547505;14547792;14548531;14548531;14548531;14550392;14550392;14550392;14551622;14551622;14551622;14555574;14555574;14555574;14555673;14558459;14558459;14558459;14558459;14562075;14562075;14562075;14571623;14571623;14571623;14572675;14572675;14572675;14575151;14575151;14575151;14592754;14592754;14592754;14593444;14593478;14596451;14596451;14596451;14596451;14596451;14614472;14614734;146…	14547898;14547898;14547898;14548806;14548806;14548806;14550621;14550621;14550621;14551747;14551747;14551747;14555764;14555764;14555764;14555764;14559051;14558608;14558608;14558608;14562220;14562220;14562220;14571712;14571712;14571712;14572819;14572819;14572819;14575439;14575439;14575439;14593711;14593711;14593711;14593711;14593711;14596600;14596600;14596600;14596600;14596600;14614586;14615006;146…	-;-;-;-;-;-;-;-;-;-;-;-;-;-;-;-;-;-;-;-;-;-;-;-;-;-;-;-;-;-;-;-;-;-;-;-;-;-;-;-;-;-;-;-;-;-;-;-;-	10064	chr9:14541966-14645056	4594.64	4752.74	4669.17	4040.93	4069.93	4022.94	4358.39	-0.199654	0.0459396	-4.34602	1.38632e-05	0.00161685
276	ENSMUSG00000020120.15	Plek	pleckstrin [Source:MGI Symbol;Acc:MGI:1860485]	chr11;chr11;chr11;chr11;chr11;chr11;chr11;chr11;chr11;chr11;chr11;chr11;chr11;chr11;chr11;chr11;chr11;chr11;chr11;chr11;chr11;chr11;chr11	16971206;16971464;16981801;16981801;16983196;16983196;16985529;16985529;16987456;16987456;16990051;16990051;16992888;16992888;16994649;16994649;16994820;16995200;16995200;16995200;17002814;17008557;17052183	16974153;16974153;16981933;16981933;16983265;16983265;16985612;16985612;16987560;16987560;16990235;16990235;16992979;16992979;16994830;16994830;16994830;16995355;16995355;16995355;17002999;17008702;17052381	-;-;-;-;-;-;-;-;-;-;-;-;-;-;-;-;-;-;-;-;-;-;-	4486	chr11:16971206-17052381	186.534	209.644	243.599	337.7	280.007	365.512	270.499	0.44652	0.102867	4.34076	1.41989e-05	0.00164405
277	ENSMUSG00000038545.13	Cul7	cullin 7 [Source:MGI Symbol;Acc:MGI:1913765]	chr17;chr17;chr17;chr17;chr17;chr17;chr17;chr17;chr17;chr17;chr17;chr17;chr17;chr17;chr17;chr17;chr17;chr17;chr17;chr17;chr17;chr17;chr17;chr17;chr17;chr17;chr17;chr17;chr17;chr17;chr17;chr17;chr17;chr17;chr17;chr17;chr17;chr17;chr17;chr17;chr17;chr17;chr17;chr17;chr17;chr17;chr17;chr17;chr17;chr17;chr17;chr17;chr17;chr17;chr17;chr17;chr17;chr17;chr17;chr17;chr17;chr17;chr17;chr17;chr17;chr17;chr…	46650337;46650563;46650572;46651423;46651437;46651437;46652460;46652460;46652460;46652460;46652725;46652725;46652725;46652725;46652851;46652893;46653750;46653750;46653750;46653750;46653750;46653986;46653986;46653986;46653986;46654434;46654434;46654434;46654434;46654591;46655515;46655515;46655515;46655515;46655664;46655844;46655844;46655844;46655844;46656994;46656994;46656994;46656994;46657444;466…	46650715;46650715;46652018;46652018;46652018;46652018;46652611;46652611;46652611;46652611;46653198;46653198;46654847;46653198;46653198;46653198;46653833;46653888;46653888;46653888;46653888;46654182;46654182;46654182;46654182;46654659;46654659;46654659;46654659;46654659;46655641;46655752;46655752;46655752;46655752;46655949;46655949;46655949;46655949;46657221;46657221;46657070;46657221;46657534;466…	+;+;+;+;+;+;+;+;+;+;+;+;+;+;+;+;+;+;+;+;+;+;+;+;+;+;+;+;+;+;+;+;+;+;+;+;+;+;+;+;+;+;+;+;+;+;+;+;+;+;+;+;+;+;+;+;+;+;+;+;+;+;+;+;+;+;+;+;+;+;+;+;+;+;+;+;+;+;+;+;+;+;+;+;+;+;+;+;+;+;+;+;+;+	7410	chr17:46650337-46664364	870.494	897.894	891.767	1096.33	1194.01	1056.05	1001.09	0.298893	0.0688457	4.34149	1.41521e-05	0.00164405
278	ENSMUSG00000023439.11	Gnb3	guanine nucleotide binding protein (G protein), beta 3 [Source:MGI Symbol;Acc:MGI:95785]	chr6;chr6;chr6;chr6;chr6;chr6;chr6;chr6;chr6;chr6;chr6;chr6;chr6;chr6;chr6;chr6;chr6;chr6;chr6;chr6;chr6;chr6;chr6;chr6	124834240;124834247;124834679;124835576;124835576;124835576;124836213;124836925;124836925;124837219;124837219;124837391;124837391;124837667;124837667;124837810;124837810;124839099;124839367;124839367;124839664;124839920;124839920;124839920	124834783;124834783;124834958;124835792;124835792;124835792;124836297;124837126;124837126;124837285;124837285;124837553;124837553;124837730;124837730;124837916;124837916;124839750;124839750;124839405;124839750;124840083;124839957;124840275	-;-;-;-;-;-;-;-;-;-;-;-;-;-;-;-;-;-;-;-;-;-;-;-	2632	chr6:124834240-124840275	131.992	164.14	268.281	346.31	307.165	323.871	256.96	0.486214	0.112046	4.33941	1.42867e-05	0.00164826
279	ENSMUSG00000029313.18	Aff1	AF4/FMR2 family, member 1 [Source:MGI Symbol;Acc:MGI:1100819]	chr5;chr5;chr5;chr5;chr5;chr5;chr5;chr5;chr5;chr5;chr5;chr5;chr5;chr5;chr5;chr5;chr5;chr5;chr5;chr5;chr5;chr5;chr5;chr5;chr5;chr5;chr5;chr5;chr5;chr5;chr5;chr5;chr5;chr5;chr5;chr5;chr5;chr5;chr5;chr5;chr5;chr5;chr5;chr5;chr5;chr5;chr5;chr5;chr5;chr5;chr5;chr5;chr5;chr5;chr5;chr5;chr5;chr5;chr5;chr5;chr5;chr5	103692374;103715350;103754162;103754564;103754573;103783124;103783124;103783124;103783124;103783656;103783656;103783656;103783656;103784359;103811063;103811063;103811063;103811063;103811063;103814982;103814982;103814982;103814982;103816213;103816213;103816213;103816213;103818935;103818935;103818935;103825980;103825980;103825980;103826143;103826143;103826143;103828348;103828348;103828348;103833470…	103692603;103715405;103754345;103754745;103754745;103783244;103783244;103783244;103783244;103784513;103784513;103784513;103784513;103784513;103811595;103811107;103811107;103811107;103811107;103815068;103815068;103815068;103815068;103816249;103816249;103816249;103816428;103818986;103818986;103818986;103826034;103826034;103826034;103826180;103826180;103826180;103828510;103828510;103828510;103834459…	+;+;+;+;+;+;+;+;+;+;+;+;+;+;+;+;+;+;+;+;+;+;+;+;+;+;+;+;+;+;+;+;+;+;+;+;+;+;+;+;+;+;+;+;+;+;+;+;+;+;+;+;+;+;+;+;+;+;+;+;+;+	9458	chr5:103692374-103855322	3213.63	3273.86	3214.01	2817.36	2644.61	2795.7	2993.2	-0.220965	0.0509931	-4.33324	1.46932e-05	0.00168909
280	ENSMUSG00000039461.12	Tcta	T cell leukemia translocation altered gene [Source:MGI Symbol;Acc:MGI:1918829]	chr9;chr9;chr9;chr9;chr9;chr9;chr9;chr9;chr9	108302958;108303654;108303890;108305326;108305326;108305326;108305722;108305722;108305722	108304253;108304253;108304204;108305380;108305380;108305428;108306160;108305948;108305990	-;-;-;-;-;-;-;-;-	1838	chr9:108302958-108306160	1165.02	1119.73	1127.86	1463.69	1326.99	1414.62	1269.65	0.276262	0.0638015	4.33003	1.4909e-05	0.00170169
281	ENSMUSG00000042109.8	Csdc2	cold shock domain containing C2, RNA binding [Source:MGI Symbol;Acc:MGI:2146027]	chr15;chr15;chr15;chr15;chr15;chr15;chr15;chr15;chr15;chr15;chr15;chr15;chr15	81936759;81936792;81936982;81945731;81946631;81946631;81946631;81946631;81946961;81948574;81949106;81949106;81949200	81936987;81936987;81937313;81945924;81946780;81946869;81946887;81946932;81948696;81948696;81950934;81950941;81949262	+;+;+;+;+;+;+;+;+;+;+;+;+	4623	chr15:81936759-81950941	1276.29	1300.93	1110.68	936.569	1044.17	845.535	1085.7	-0.333677	0.0770583	-4.33019	1.4898e-05	0.00170169
282	ENSMUSG00000051331.16	Cacna1c	calcium channel, voltage-dependent, L type, alpha 1C subunit [Source:MGI Symbol;Acc:MGI:103013]	chr6;chr6;chr6;chr6;chr6;chr6;chr6;chr6;chr6;chr6;chr6;chr6;chr6;chr6;chr6;chr6;chr6;chr6;chr6;chr6;chr6;chr6;chr6;chr6;chr6;chr6;chr6;chr6;chr6;chr6;chr6;chr6;chr6;chr6;chr6;chr6;chr6;chr6;chr6;chr6;chr6;chr6;chr6;chr6;chr6;chr6;chr6;chr6;chr6;chr6;chr6;chr6;chr6;chr6;chr6;chr6;chr6;chr6;chr6;chr6;chr6;chr6;chr6;chr6;chr6;chr6;chr6;chr6;chr6;chr6;chr6;chr6;chr6;chr6;chr6;chr6;chr6;chr6;chr6;chr6…	118587240;118592304;118592319;118592319;118592319;118592319;118592319;118592319;118592464;118592942;118592942;118593082;118593647;118593647;118593793;118593793;118593793;118593793;118593793;118593793;118593799;118593892;118593892;118593892;118594944;118595856;118595856;118595856;118595856;118595856;118595856;118595856;118595856;118595856;118595856;118595856;118595856;118595856;118595856;118595856…	118594194;118594194;118594194;118594194;118594194;118594194;118594194;118594194;118594194;118594194;118594194;118594194;118594194;118594194;118594194;118594194;118594194;118594194;118594194;118594194;118594194;118594194;118594194;118594194;118595426;118596191;118596191;118596191;118596191;118596191;118596191;118596191;118596191;118596191;118596191;118596191;118596191;118596191;118596191;118596191…	-;-;-;-;-;-;-;-;-;-;-;-;-;-;-;-;-;-;-;-;-;-;-;-;-;-;-;-;-;-;-;-;-;-;-;-;-;-;-;-;-;-;-;-;-;-;-;-;-;-;-;-;-;-;-;-;-;-;-;-;-;-;-;-;-;-;-;-;-;-;-;-;-;-;-;-;-;-;-;-;-;-;-;-;-;-;-;-;-;-;-;-;-;-;-;-;-;-;-;-;-;-;-;-;-;-;-;-;-;-;-;-;-;-;-;-;-;-;-;-;-;-;-;-;-;-;-;-;-;-;-;-;-;-;-;-;-;-;-;-;-;-;-;-;-;-;-;-;-;-;-;-;-;-;-;-;-;-;-;-;-;-;-;-;-;-;-;-;-;-;-;-;-;-;-;-;-;-;-;-;-;-;-;-;-;-;-;-;-;-;-;-;-;-;-;-;-;-;-;-…	21864	chr6:118587240-119196890	19169.4	19572.5	16709.6	16047.9	15588.6	14702.6	16965.1	-0.242607	0.0560617	-4.3275	1.50812e-05	0.00171525
283	ENSMUSG00000090086.7	AI480526	expressed sequence AI480526 [Source:MGI Symbol;Acc:MGI:2140910]	chr5;chr5;chr5;chr5;chr5;chr5;chr5;chr5;chr5;chr5;chr5;chr5;chr5;chr5;chr5;chr5;chr5;chr5;chr5;chr5;chr5;chr5;chr5;chr5;chr5;chr5;chr5;chr5	123133723;123134292;123134463;123134624;123134843;123136226;123137471;123137955;123137955;123137955;123137955;123137955;123138043;123138967;123139719;123139719;123139869;123139869;123139869;123139869;123139869;123140787;123140787;123140787;123140787;123141019;123141019;123141019	123134430;123134430;123134892;123134717;123134892;123137454;123138066;123138066;123138066;123138066;123138109;123138066;123138066;123139347;123139755;123139755;123139973;123140289;123139973;123139973;123139973;123141067;123140929;123140929;123140929;123141089;123141076;123141666	-;-;-;-;-;-;-;-;-;-;-;-;-;-;-;-;-;-;-;-;-;-;-;-;-;-;-;-	4725	chr5:123133723-123141666	1047.21	1003.53	972.251	783.503	799.752	822.402	904.775	-0.297328	0.0687319	-4.32591	1.51902e-05	0.00172153
284	ENSMUSG00000108994.1	Gm31663	predicted gene, 31663 [Source:MGI Symbol;Acc:MGI:5590822]	chr7;chr7;chr7;chr7;chr7;chr7;chr7;chr7;chr7;chr7;chr7	92979876;92981160;92982052;92982303;92983306;92983314;92997066;92997904;92997980;93000051;93006310	92979978;92981308;92982503;92982490;92983503;92983505;92997227;92998089;92998091;93000818;93006513	+;+;+;+;+;+;+;+;+;+;+	2226	chr7:92979876-93006513	265.075	257.586	214.625	150.195	155.455	167.719	201.776	-0.452603	0.104929	-4.31342	1.60745e-05	0.00181535
286	ENSMUSG00000036905.8	C1qb	complement component 1, q subcomponent, beta polypeptide [Source:MGI Symbol;Acc:MGI:88224]	chr4;chr4;chr4	136880129;136882127;136886043	136880869;136882328;136886187	-;-;-	1088	chr4:136880129-136886187	621.781	557.426	691.093	933.699	781.023	795.798	730.136	0.360714	0.0838658	4.30108	1.69966e-05	0.00189941
288	ENSMUSG00000090386.10	Mir99ahg	Mir99a and Mirlet7c-1 host gene (non-protein coding) [Source:MGI Symbol;Acc:MGI:1919929]	chr16;chr16;chr16;chr16;chr16;chr16;chr16;chr16;chr16;chr16;chr16;chr16;chr16;chr16;chr16;chr16;chr16;chr16;chr16;chr16;chr16;chr16;chr16;chr16;chr16;chr16;chr16;chr16;chr16;chr16;chr16;chr16;chr16;chr16;chr16;chr16;chr16;chr16;chr16;chr16;chr16;chr16;chr16;chr16;chr16;chr16;chr16;chr16;chr16;chr16;chr16;chr16;chr16;chr16;chr16;chr16;chr16;chr16;chr16;chr16;chr16;chr16;chr16;chr16;chr16;chr16;chr…	77236317;77236317;77236319;77236965;77236965;77236965;77311753;77311753;77311753;77329180;77329188;77329205;77329259;77329328;77329504;77360663;77360663;77360663;77360663;77360663;77360663;77360663;77360663;77360663;77436355;77436355;77457043;77459374;77459374;77459374;77500216;77500384;77501503;77501503;77501503;77501503;77501503;77501503;77501503;77501503;77501503;77555922;77555922;77555922;775…	77236335;77236335;77236335;77237250;77237250;77237250;77311852;77311852;77311852;77329678;77329678;77329678;77329678;77329678;77329678;77360718;77360718;77360718;77360815;77360718;77360718;77360718;77363679;77360718;77436402;77436402;77459527;77459502;77459502;77459502;77500645;77500645;77501610;77501610;77501610;77501610;77501610;77501610;77501610;77501610;77501610;77555967;77555967;77555967;775…	+;+;+;+;+;+;+;+;+;+;+;+;+;+;+;+;+;+;+;+;+;+;+;+;+;+;+;+;+;+;+;+;+;+;+;+;+;+;+;+;+;+;+;+;+;+;+;+;+;+;+;+;+;+;+;+;+;+;+;+;+;+;+;+;+;+;+;+;+;+;+;+;+;+;+;+	14303	chr16:77236317-77773427	1169.38	1167.67	1119.27	1401.51	1355.08	1506	1286.49	0.275342	0.0640885	4.29628	1.73689e-05	0.00193428
290	ENSMUSG00000041616.9	Nppa	natriuretic peptide type A [Source:MGI Symbol;Acc:MGI:97367]	chr4;chr4;chr4	148000722;148001058;148001775	148000954;148001384;148002079	+;+;+	865	chr4:148000722-148002079	2132.6	2871.64	3039.09	32771.3	15265.5	9355.25	10905.9	0.350921	0.0818424	4.28776	1.80485e-05	0.00199394
291	ENSMUSG00000066232.4	Ipo7	importin 7 [Source:MGI Symbol;Acc:MGI:2152414]	chr7;chr7;chr7;chr7;chr7;chr7;chr7;chr7;chr7;chr7;chr7;chr7;chr7;chr7;chr7;chr7;chr7;chr7;chr7;chr7;chr7;chr7;chr7;chr7;chr7;chr7;chr7;chr7;chr7;chr7;chr7;chr7;chr7;chr7;chr7;chr7;chr7;chr7;chr7;chr7;chr7;chr7;chr7;chr7;chr7;chr7;chr7;chr7;chr7;chr7;chr7;chr7;chr7;chr7;chr7;chr7;chr7;chr7;chr7;chr7;chr7;chr7;chr7;chr7;chr7;chr7;chr7;chr7;chr7;chr7;chr7;chr7	110018274;110018315;110018315;110018315;110027071;110027071;110027071;110027071;110029691;110029691;110029691;110030066;110031608;110031608;110031608;110036944;110036944;110036944;110039164;110039164;110039164;110040606;110040606;110040606;110040813;110040813;110040813;110041981;110041981;110041981;110042786;110042786;110042829;110042829;110044409;110044409;110044409;110044409;110044618;110044618…	110018508;110018508;110018508;110018508;110027148;110027152;110027152;110027152;110029844;110029844;110029844;110034224;110031766;110031766;110031766;110037100;110037100;110037100;110039253;110039253;110039253;110040700;110040700;110040700;110040897;110040897;110040897;110042115;110042115;110042115;110042885;110042885;110042885;110042885;110044485;110044485;110044485;110044485;110044734;110046251…	+;+;+;+;+;+;+;+;+;+;+;+;+;+;+;+;+;+;+;+;+;+;+;+;+;+;+;+;+;+;+;+;+;+;+;+;+;+;+;+;+;+;+;+;+;+;+;+;+;+;+;+;+;+;+;+;+;+;+;+;+;+;+;+;+;+;+;+;+;+;+;+	11169	chr7:110018274-110056609	5464.04	5362.99	5475.09	6434.48	6376.48	6012.44	5854.25	0.199184	0.0464597	4.28724	1.80911e-05	0.00199394
293	ENSMUSG00000025745.12	Hadha	hydroxyacyl-Coenzyme A dehydrogenase/3-ketoacyl-Coenzyme A thiolase/enoyl-Coenzyme A hydratase (trifunctional protein), alpha subunit [Source:MGI Symbol;Acc:MGI:2135593]	chr5;chr5;chr5;chr5;chr5;chr5;chr5;chr5;chr5;chr5;chr5;chr5;chr5;chr5;chr5;chr5;chr5;chr5;chr5;chr5;chr5;chr5;chr5;chr5;chr5;chr5;chr5;chr5;chr5;chr5;chr5;chr5;chr5;chr5;chr5;chr5;chr5;chr5;chr5;chr5;chr5;chr5;chr5;chr5;chr5;chr5;chr5;chr5;chr5;chr5;chr5;chr5;chr5;chr5;chr5;chr5;chr5;chr5;chr5;chr5;chr5;chr5;chr5;chr5;chr5;chr5;chr5;chr5;chr5;chr5	30118304;30119426;30119899;30120045;30120045;30120045;30120688;30120720;30121338;30121338;30121469;30122150;30122150;30122150;30122621;30122621;30122621;30123608;30123608;30123608;30126565;30126565;30126565;30126716;30128715;30128800;30128800;30128800;30129821;30129821;30129821;30129821;30132240;30132240;30132240;30132240;30133235;30134058;30134058;30134058;30134058;30134979;30134979;30134979;301…	30119960;30119960;30119960;30120305;30120065;30120190;30120802;30120802;30121533;30121533;30121533;30122218;30122218;30122218;30122761;30122761;30122761;30123694;30123694;30123694;30127119;30126736;30126736;30126736;30128934;30128934;30128934;30128934;30129930;30129930;30129930;30129930;30132296;30132296;30132296;30132296;30134176;30134176;30134139;30134176;30134176;30135101;30135101;30135042;301…	-;-;-;-;-;-;-;-;-;-;-;-;-;-;-;-;-;-;-;-;-;-;-;-;-;-;-;-;-;-;-;-;-;-;-;-;-;-;-;-;-;-;-;-;-;-;-;-;-;-;-;-;-;-;-;-;-;-;-;-;-;-;-;-;-;-;-;-;-;-	8730	chr5:30118304-30155162	36303.3	36372.4	33871.1	30603.5	30338.1	32005.4	33249	-0.189531	0.0442924	-4.27908	1.87667e-05	0.00204187
294	ENSMUSG00000032827.15	Ppp1r9a	protein phosphatase 1, regulatory subunit 9A [Source:MGI Symbol;Acc:MGI:2442401]	chr6;chr6;chr6;chr6;chr6;chr6;chr6;chr6;chr6;chr6;chr6;chr6;chr6;chr6;chr6;chr6;chr6;chr6;chr6;chr6;chr6;chr6;chr6;chr6;chr6;chr6;chr6;chr6;chr6;chr6;chr6;chr6;chr6;chr6;chr6;chr6;chr6;chr6;chr6;chr6;chr6;chr6;chr6;chr6;chr6;chr6;chr6;chr6;chr6;chr6;chr6;chr6;chr6;chr6;chr6;chr6;chr6;chr6;chr6;chr6;chr6;chr6;chr6;chr6;chr6;chr6;chr6;chr6;chr6;chr6;chr6;chr6;chr6;chr6;chr6;chr6;chr6;chr6;chr6;chr6…	4902917;4902974;4903018;4903320;4903373;4903432;4903788;4905226;4905226;4905226;4905226;4905226;4905226;4905226;4905416;4905416;4906407;5007694;5045936;5045936;5045936;5045936;5045936;5045936;5045936;5045936;5057458;5057458;5057458;5057458;5057458;5057458;5057458;5057458;5062118;5063991;5063991;5063991;5063991;5063991;5063991;5063991;5063991;5077480;5077480;5077480;5077480;5077480;5077480;5077480…	4903031;4903031;4903031;4903448;4903448;4903448;4903905;4906787;4906844;4906844;4906844;4906844;4906844;4906844;4906844;4906844;4906844;5009767;5046068;5046068;5046068;5046068;5046068;5046068;5046068;5046068;5057578;5057578;5057578;5057578;5057578;5057578;5057578;5057578;5062192;5064095;5064095;5064095;5064095;5064095;5064095;5064095;5064095;5077615;5077615;5077615;5077615;5077615;5077615;5077615…	+;+;+;+;+;+;+;+;+;+;+;+;+;+;+;+;+;+;+;+;+;+;+;+;+;+;+;+;+;+;+;+;+;+;+;+;+;+;+;+;+;+;+;+;+;+;+;+;+;+;+;+;+;+;+;+;+;+;+;+;+;+;+;+;+;+;+;+;+;+;+;+;+;+;+;+;+;+;+;+;+;+;+;+;+;+;+;+;+;+;+;+;+;+;+;+;+;+;+;+;+;+;+;+;+;+;+;+;+;+;+;+;+;+;+;+;+;+;+;+;+;+;+;+;+;+;+;+;+;+;+;+;+;+;+;+;+;+;+	14531	chr6:4902917-5165661	1782.44	1721.03	1586.08	1326.88	1456.22	1352.16	1537.47	-0.274001	0.0640271	-4.27945	1.87355e-05	0.00204187
295	ENSMUSG00000004730.15	Adgre1	adhesion G protein-coupled receptor E1 [Source:MGI Symbol;Acc:MGI:106912]	chr17;chr17;chr17;chr17;chr17;chr17;chr17;chr17;chr17;chr17;chr17;chr17;chr17;chr17;chr17;chr17;chr17;chr17;chr17;chr17;chr17;chr17;chr17;chr17;chr17;chr17;chr17;chr17;chr17;chr17;chr17;chr17;chr17;chr17;chr17;chr17;chr17;chr17;chr17;chr17;chr17;chr17;chr17;chr17;chr17;chr17;chr17;chr17;chr17;chr17;chr17;chr17;chr17;chr17;chr17;chr17;chr17;chr17;chr17;chr17;chr17	57358691;57358697;57358699;57358700;57358714;57361672;57361672;57361672;57361672;57401905;57401905;57401905;57401905;57402501;57402501;57402501;57402501;57402742;57402742;57402742;57402742;57406834;57406834;57406834;57408346;57408346;57408346;57410718;57410718;57410718;57410945;57410945;57410945;57413673;57413673;57413673;57419322;57419322;57420347;57420347;57441255;57441255;57443898;57443898;574…	57358756;57358756;57358756;57358756;57358756;57361734;57361734;57361734;57361734;57402051;57402051;57402051;57402051;57402656;57402656;57402656;57402656;57402783;57402861;57402861;57402861;57406980;57406980;57406980;57408495;57408417;57408495;57410858;57410858;57410858;57411091;57411091;57411091;57413761;57413757;57413761;57419405;57419405;57420524;57420524;57441371;57441371;57444082;57444082;574…	+;+;+;+;+;+;+;+;+;+;+;+;+;+;+;+;+;+;+;+;+;+;+;+;+;+;+;+;+;+;+;+;+;+;+;+;+;+;+;+;+;+;+;+;+;+;+;+;+;+;+;+;+;+;+;+;+;+;+;+;+	3238	chr17:57358691-57483527	416.702	373.784	459.298	645.744	574.997	513.567	497.349	0.386831	0.0904039	4.27892	1.87806e-05	0.00204187
296	ENSMUSG00000018796.13	Acsl1	acyl-CoA synthetase long-chain family member 1 [Source:MGI Symbol;Acc:MGI:102797]	chr8;chr8;chr8;chr8;chr8;chr8;chr8;chr8;chr8;chr8;chr8;chr8;chr8;chr8;chr8;chr8;chr8;chr8;chr8;chr8;chr8;chr8;chr8;chr8;chr8;chr8;chr8;chr8;chr8;chr8;chr8;chr8;chr8;chr8;chr8;chr8;chr8;chr8;chr8;chr8;chr8;chr8;chr8;chr8;chr8;chr8;chr8;chr8;chr8;chr8;chr8;chr8;chr8;chr8;chr8;chr8;chr8;chr8;chr8;chr8;chr8;chr8;chr8;chr8;chr8;chr8;chr8;chr8;chr8;chr8;chr8;chr8;chr8;chr8;chr8;chr8;chr8;chr8;chr8;chr8…	46471037;46471055;46471072;46471177;46471177;46471183;46471873;46490966;46490974;46492800;46492800;46492800;46492800;46492800;46492800;46492832;46505649;46505649;46505649;46505649;46505649;46505649;46505649;46508333;46508333;46508333;46508333;46508333;46508333;46511360;46511360;46511360;46511360;46511360;46511360;46513291;46513291;46513291;46513573;46513573;46513573;46513573;46518268;46518268;465…	46471230;46471230;46471230;46472429;46471230;46471230;46472049;46491161;46491050;46493026;46492887;46493026;46493026;46493026;46493026;46493026;46505766;46505712;46505766;46505731;46505766;46505766;46505766;46508397;46508397;46508397;46508397;46508397;46508397;46511461;46511461;46511395;46511391;46513390;46511461;46513390;46513390;46513390;46513751;46513751;46516631;46513751;46518300;46518300;465…	+;+;+;+;+;+;+;+;+;+;+;+;+;+;+;+;+;+;+;+;+;+;+;+;+;+;+;+;+;+;+;+;+;+;+;+;+;+;+;+;+;+;+;+;+;+;+;+;+;+;+;+;+;+;+;+;+;+;+;+;+;+;+;+;+;+;+;+;+;+;+;+;+;+;+;+;+;+;+;+;+;+;+;+;+;+;+;+;+;+;+;+	10483	chr8:46471037-46536051	26208.6	27883.5	25067.1	21564	24022.5	21642.7	24398.1	-0.222861	0.0522365	-4.26639	1.98663e-05	0.00214536
298	ENSMUSG00000032177.17	Pde4a	phosphodiesterase 4A, cAMP specific [Source:MGI Symbol;Acc:MGI:99558]	chr9;chr9;chr9;chr9;chr9;chr9;chr9;chr9;chr9;chr9;chr9;chr9;chr9;chr9;chr9;chr9;chr9;chr9;chr9;chr9;chr9;chr9;chr9;chr9;chr9;chr9;chr9;chr9;chr9;chr9;chr9;chr9;chr9;chr9;chr9;chr9;chr9;chr9;chr9;chr9;chr9;chr9;chr9;chr9;chr9;chr9;chr9;chr9;chr9;chr9;chr9;chr9;chr9;chr9;chr9;chr9	21165714;21181616;21184101;21184103;21191327;21191327;21191327;21191327;21192395;21192395;21192520;21192520;21192520;21194575;21194575;21194575;21194746;21194746;21194746;21196705;21198593;21198593;21198593;21198593;21201221;21201221;21201221;21201221;21203198;21203198;21203198;21203198;21203388;21203388;21203388;21203388;21204324;21204324;21204324;21204324;21204970;21204970;21204970;21204970;212…	21166232;21181820;21184551;21184551;21193498;21191518;21192431;21191518;21192431;21192431;21192590;21192590;21192590;21194624;21194624;21194624;21194858;21194858;21194858;21197178;21198686;21198686;21198686;21198686;21201417;21201417;21201417;21201417;21203296;21203296;21203296;21203296;21203552;21203552;21203552;21203552;21204423;21204423;21204423;21204423;21205124;21205124;21205124;21205124;212…	+;+;+;+;+;+;+;+;+;+;+;+;+;+;+;+;+;+;+;+;+;+;+;+;+;+;+;+;+;+;+;+;+;+;+;+;+;+;+;+;+;+;+;+;+;+;+;+;+;+;+;+;+;+;+;+	7655	chr9:21165714-21213248	3021.64	3223.48	2983.29	2507.4	2751.37	2397.8	2814.16	-0.250209	0.0589476	-4.24461	2.18977e-05	0.0023568
300	ENSMUSG00000044042.19	Fmn1	formin 1 [Source:MGI Symbol;Acc:MGI:101815]	chr2;chr2;chr2;chr2;chr2;chr2;chr2;chr2;chr2;chr2;chr2;chr2;chr2;chr2;chr2;chr2;chr2;chr2;chr2;chr2;chr2;chr2;chr2;chr2;chr2;chr2;chr2;chr2;chr2;chr2;chr2;chr2;chr2;chr2;chr2;chr2;chr2;chr2;chr2;chr2;chr2;chr2;chr2;chr2;chr2;chr2;chr2;chr2;chr2;chr2;chr2;chr2;chr2;chr2;chr2;chr2;chr2;chr2;chr2;chr2;chr2;chr2;chr2;chr2;chr2;chr2;chr2;chr2;chr2;chr2;chr2;chr2;chr2;chr2;chr2;chr2;chr2;chr2;chr2;chr2…	113327736;113327771;113327782;113363836;113363836;113363836;113363840;113400459;113405130;113405234;113409894;113429637;113429637;113429637;113441064;113444342;113444342;113444342;113444342;113478902;113478902;113478902;113478902;113478902;113478902;113497790;113525151;113525151;113525151;113525151;113525151;113529313;113529313;113529313;113529313;113529313;113563283;113563283;113563283;113563283…	113327831;113327831;113327831;113365829;113365829;113365829;113365829;113400557;113405353;113405353;113410250;113429812;113429812;113429812;113442659;113444459;113444459;113444459;113444459;113478963;113478963;113478963;113478963;113478963;113478963;113498056;113525941;113525941;113525941;113525941;113525941;113529463;113529463;113529463;113529463;113529463;113563370;113563370;113563370;113563370…	+;+;+;+;+;+;+;+;+;+;+;+;+;+;+;+;+;+;+;+;+;+;+;+;+;+;+;+;+;+;+;+;+;+;+;+;+;+;+;+;+;+;+;+;+;+;+;+;+;+;+;+;+;+;+;+;+;+;+;+;+;+;+;+;+;+;+;+;+;+;+;+;+;+;+;+;+;+;+;+;+;+;+;+;+;+;+;+;+;+;+;+;+;+;+;+;+;+;+;+;+;+;+;+;+;+;+;+;+;+;+;+;+;+;+	16077	chr2:113327736-113716767	136.356	131.637	130.921	249.688	198.533	192.009	173.191	0.457463	0.1083	4.22402	2.3998e-05	0.00256562
301	ENSMUSG00000067653.12	Ankrd23	ankyrin repeat domain 23 [Source:MGI Symbol;Acc:MGI:1925571]	chr1;chr1;chr1;chr1;chr1;chr1;chr1;chr1;chr1;chr1;chr1;chr1;chr1;chr1;chr1;chr1;chr1;chr1;chr1;chr1;chr1;chr1;chr1;chr1;chr1;chr1;chr1;chr1;chr1	36530188;36530534;36531326;36531723;36531723;36531723;36531909;36531909;36532112;36532112;36532112;36532302;36532302;36532302;36532581;36532581;36532581;36533987;36533987;36533987;36533987;36534291;36534291;36534291;36534291;36535682;36535682;36536497;36536497	36531641;36531641;36531641;36531821;36531821;36531821;36532007;36532007;36532210;36532210;36532210;36532400;36532400;36532400;36532706;36532706;36532706;36534115;36534115;36534115;36534115;36534437;36534437;36534437;36534437;36535739;36535739;36536883;36536521	-;-;-;-;-;-;-;-;-;-;-;-;-;-;-;-;-;-;-;-;-;-;-;-;-;-;-;-;-	2697	chr1:36530188-36536883	608.691	600.492	786.601	1066.67	862.496	835.125	793.347	0.382277	0.0905177	4.22323	2.4083e-05	0.00256616
302	ENSMUSG00000009633.3	G0s2	G0/G1 switch gene 2 [Source:MGI Symbol;Acc:MGI:1316737]	chr1;chr1	193272161;193272989	193272802;193273217	-;-	871	chr1:193272161-193273217	501.788	514.359	537.636	375.967	412.987	360.885	450.604	-0.360698	0.0854413	-4.22158	2.42594e-05	0.0025764
303	ENSMUSG00000029061.2	Mmp23	matrix metallopeptidase 23 [Source:MGI Symbol;Acc:MGI:1347361]	chr4;chr4;chr4;chr4;chr4;chr4;chr4;chr4;chr4;chr4;chr4;chr4;chr4;chr4;chr4	155650655;155650657;155651007;155651239;155651239;155651431;155651431;155651985;155652222;155652253;155652270;155652449;155652449;155653028;155653028	155650883;155651133;155651133;155651349;155651349;155652025;155651595;155652152;155652361;155652585;155652361;155652892;155652585;155653207;155653384	-;-;-;-;-;-;-;-;-;-;-;-;-;-;-	2340	chr4:155650655-155653384	163.627	132.45	126.629	248.731	199.47	227.867	183.129	0.455878	0.108051	4.21911	2.45272e-05	0.00258105
304	ENSMUSG00000100550.2	2310039L15Rik	RIKEN cDNA 2310039L15 gene [Source:MGI Symbol;Acc:MGI:1916879]	chr10;chr10;chr10;chr10;chr10;chr10;chr10;chr10;chr10;chr10	95336276;95354888;95355280;95356247;95358267;95358267;95361598;95362947;95362947;95362947	95336555;95354935;95355491;95356358;95358358;95358358;95362084;95363209;95363216;95366202	+;+;+;+;+;+;+;+;+;+	4487	chr10:95336276-95366202	207.26	221.02	152.384	116.712	126.424	94.848	153.108	-0.473623	0.112261	-4.21897	2.45426e-05	0.00258105
305	ENSMUSG00000041736.7	Tspo	translocator protein [Source:MGI Symbol;Acc:MGI:88222]	chr15;chr15;chr15;chr15;chr15;chr15;chr15	83563592;83563875;83571385;83571385;83572200;83572200;83573770	83563644;83564088;83571595;83571595;83572325;83572338;83574203	+;+;+;+;+;+;+	1051	chr15:83563592-83574203	439.61	433.102	452.859	602.695	561.887	581.812	511.994	0.341012	0.0808288	4.21895	2.45446e-05	0.00258105
306	ENSMUSG00000038506.13	Dcun1d2	DCN1, defective in cullin neddylation 1, domain containing 2 (S. cerevisiae) [Source:MGI Symbol;Acc:MGI:2142792]	chr8;chr8;chr8;chr8;chr8;chr8;chr8;chr8;chr8;chr8;chr8;chr8;chr8;chr8;chr8;chr8;chr8;chr8;chr8;chr8;chr8;chr8;chr8;chr8;chr8;chr8;chr8;chr8;chr8;chr8;chr8;chr8;chr8;chr8;chr8;chr8;chr8;chr8;chr8;chr8;chr8	13255963;13255963;13255964;13255964;13255964;13255965;13258947;13258947;13258947;13259903;13261385;13261385;13261385;13271590;13271590;13271590;13271590;13271590;13271590;13271590;13278517;13278517;13278517;13278517;13278517;13278517;13278529;13280909;13280909;13280909;13280909;13280909;13280909;13280917;13287804;13287804;13287804;13287804;13287804;13287804;13287804	13257976;13257976;13257976;13257976;13257976;13257976;13259043;13259043;13259043;13261467;13261467;13261467;13261467;13271720;13271720;13271720;13271720;13271720;13271720;13271720;13278685;13278685;13278685;13278685;13278685;13278685;13278685;13281125;13281592;13281125;13281125;13281125;13281125;13281125;13287833;13288131;13288124;13287841;13288126;13287830;13288125	-;-;-;-;-;-;-;-;-;-;-;-;-;-;-;-;-;-;-;-;-;-;-;-;-;-;-;-;-;-;-;-;-;-;-;-;-;-;-;-;-	4988	chr8:13255963-13288131	2090.06	2190.7	2160.2	1776.52	1882.32	1729.24	1971.51	-0.240242	0.0570904	-4.20809	2.57535e-05	0.00269053
307	ENSMUSG00000037940.17	Inpp4b	inositol polyphosphate-4-phosphatase, type II [Source:MGI Symbol;Acc:MGI:2158925]	chr8;chr8;chr8;chr8;chr8;chr8;chr8;chr8;chr8;chr8;chr8;chr8;chr8;chr8;chr8;chr8;chr8;chr8;chr8;chr8;chr8;chr8;chr8;chr8;chr8;chr8;chr8;chr8;chr8;chr8;chr8;chr8;chr8;chr8;chr8;chr8;chr8;chr8;chr8;chr8;chr8;chr8;chr8;chr8;chr8;chr8;chr8;chr8;chr8;chr8;chr8;chr8;chr8;chr8;chr8;chr8;chr8;chr8;chr8;chr8;chr8;chr8;chr8;chr8;chr8;chr8;chr8;chr8;chr8;chr8;chr8;chr8;chr8;chr8;chr8;chr8;chr8;chr8;chr8;chr8…	81342556;81342558;81342562;81342562;81342562;81472757;81472757;81472757;81472757;81472757;81715200;81715201;81715201;81715201;81736846;81736846;81741298;81741298;81741298;81741298;81741306;81741306;81741308;81741308;81741308;81743770;81743770;81743770;81743770;81743770;81743770;81743770;81743770;81743770;81767801;81768094;81768094;81768094;81768094;81768094;81768094;81768094;81768094;81770733;817…	81342797;81342797;81342797;81342797;81342797;81472819;81472819;81472819;81472819;81472819;81715264;81715264;81715264;81715264;81736917;81736917;81741500;81741500;81741500;81741500;81741500;81741500;81741500;81741500;81741500;81743814;81743814;81743814;81743814;81743814;81743814;81743814;81743814;81745902;81767912;81768212;81768212;81768212;81768212;81768212;81768212;81768212;81768212;81770924;817…	+;+;+;+;+;+;+;+;+;+;+;+;+;+;+;+;+;+;+;+;+;+;+;+;+;+;+;+;+;+;+;+;+;+;+;+;+;+;+;+;+;+;+;+;+;+;+;+;+;+;+;+;+;+;+;+;+;+;+;+;+;+;+;+;+;+;+;+;+;+;+;+;+;+;+;+;+;+;+;+;+;+;+;+;+;+;+;+;+;+;+;+;+;+;+;+;+;+;+;+;+;+;+;+;+;+;+;+;+;+;+;+;+;+;+;+;+;+;+;+;+;+;+;+;+;+;+;+;+;+;+;+;+;+;+;+;+;+;+;+;+;+;+;+;+;+;+;+;+;+;+;+;+;+;+;+;+;+;+;+;+;+;+;+;+;+;+;+;+;+;+;+;+;+;+;+;+;+;+;+;+;+;+;+;+;+;+;+;+;+;+;+;+;+;+;+;+;+;+;+…	13066	chr8:81342556-82127914	3620.51	3906.85	3518.78	3147.41	2883.42	3214.42	3381.9	-0.240991	0.0572639	-4.20843	2.57147e-05	0.00269053
308	ENSMUSG00000047875.6	Gpr157	G protein-coupled receptor 157 [Source:MGI Symbol;Acc:MGI:2442046]	chr4;chr4;chr4;chr4	150087365;150098758;150101580;150102212	150088136;150098971;150101777;150105927	+;+;+;+	4900	chr4:150087365-150105927	2300.59	2426.34	2661.35	1954.45	2088.35	2057.74	2248.14	-0.255372	0.0608227	-4.19863	2.6853e-05	0.00279629
310	ENSMUSG00000061816.15	Myl1	myosin, light polypeptide 1 [Source:MGI Symbol;Acc:MGI:97269]	chr1;chr1;chr1;chr1;chr1;chr1;chr1;chr1;chr1;chr1;chr1;chr1;chr1;chr1;chr1;chr1;chr1;chr1;chr1;chr1;chr1;chr1;chr1;chr1;chr1;chr1;chr1;chr1;chr1;chr1;chr1;chr1;chr1;chr1;chr1;chr1;chr1;chr1;chr1;chr1;chr1;chr1	66924295;66924295;66924298;66925023;66925023;66925023;66925023;66926066;66926208;66926208;66926208;66926208;66926534;66926534;66926534;66926534;66926534;66926622;66930186;66930186;66930186;66930186;66930186;66930186;66930192;66934246;66934246;66934246;66934518;66934518;66934518;66934518;66934518;66935276;66935276;66935276;66935491;66944463;66944792;66944792;66945291;66945291	66924557;66924557;66924557;66925065;66925065;66925065;66925065;66926285;66926285;66926285;66926285;66926285;66926707;66926707;66926707;66926707;66926707;66926707;66930329;66930329;66930329;66930329;66930329;66930329;66930329;66934273;66934273;66934273;66934698;66934542;66934542;66934542;66934542;66935333;66935350;66935354;66935637;66945010;66945010;66945143;66945404;66945384	-;-;-;-;-;-;-;-;-;-;-;-;-;-;-;-;-;-;-;-;-;-;-;-;-;-;-;-;-;-;-;-;-;-;-;-;-;-;-;-;-;-	2074	chr1:66924295-66945404	623.963	497.295	386.325	381.707	275.325	315.774	413.398	-0.441553	0.105438	-4.18778	2.81692e-05	0.00290505
311	ENSMUSG00000001604.14	Tcea3	transcription elongation factor A (SII), 3 [Source:MGI Symbol;Acc:MGI:1196908]	chr4;chr4;chr4;chr4;chr4;chr4;chr4;chr4;chr4;chr4;chr4;chr4;chr4;chr4;chr4;chr4;chr4;chr4;chr4;chr4;chr4;chr4;chr4;chr4;chr4;chr4	136247729;136247952;136247973;136253746;136253746;136253746;136254465;136254465;136254465;136255150;136255150;136255150;136257924;136257924;136257924;136264447;136264447;136264447;136264872;136264872;136268009;136268009;136271233;136271233;136273644;136274780	136247805;136248117;136248117;136253808;136253808;136253808;136254642;136254570;136254570;136255288;136255288;136255288;136257986;136257986;136257986;136264484;136264610;136264610;136264928;136264928;136268163;136268163;136271379;136271304;136273715;136274898	+;+;+;+;+;+;+;+;+;+;+;+;+;+;+;+;+;+;+;+;+;+;+;+;+;+	1400	chr4:136247729-136274898	1530.45	1646.27	1509.89	1257.05	1344.78	1233.02	1420.25	-0.265813	0.0634634	-4.18845	2.80871e-05	0.00290505
313	ENSMUSG00000057672.16	Pkn1	protein kinase N1 [Source:MGI Symbol;Acc:MGI:108022]	chr8;chr8;chr8;chr8;chr8;chr8;chr8;chr8;chr8;chr8;chr8;chr8;chr8;chr8;chr8;chr8;chr8;chr8;chr8;chr8;chr8;chr8;chr8;chr8;chr8;chr8;chr8;chr8;chr8;chr8;chr8;chr8;chr8;chr8;chr8;chr8;chr8;chr8;chr8;chr8;chr8;chr8;chr8;chr8;chr8;chr8;chr8;chr8;chr8;chr8;chr8;chr8;chr8;chr8;chr8;chr8;chr8;chr8;chr8;chr8;chr8;chr8;chr8;chr8;chr8;chr8;chr8;chr8;chr8;chr8;chr8;chr8;chr8;chr8;chr8;chr8;chr8;chr8;chr8;chr8…	83666536;83670091;83670099;83670127;83670587;83670739;83670739;83670739;83670739;83670922;83670922;83670922;83670922;83670922;83671299;83671299;83671299;83671299;83671299;83671717;83671717;83671717;83671717;83671907;83671907;83671907;83671907;83672156;83672156;83672156;83672156;83673030;83673302;83673302;83673302;83673302;83673481;83673481;83673481;83673481;83673481;83673485;83673631;83673631;836…	83670368;83670368;83670368;83670368;83670819;83670819;83670819;83670819;83670819;83671029;83671029;83671029;83671029;83671029;83671441;83671441;83671441;83671441;83671441;83671780;83671793;83671793;83671793;83671969;83671969;83671969;83671969;83672332;83672332;83672332;83672332;83673393;83673393;83673393;83673393;83673393;83673599;83673556;83675567;83673556;83673556;83673710;83673710;83673710;836…	-;-;-;-;-;-;-;-;-;-;-;-;-;-;-;-;-;-;-;-;-;-;-;-;-;-;-;-;-;-;-;-;-;-;-;-;-;-;-;-;-;-;-;-;-;-;-;-;-;-;-;-;-;-;-;-;-;-;-;-;-;-;-;-;-;-;-;-;-;-;-;-;-;-;-;-;-;-;-;-;-;-;-;-;-;-;-;-;-;-;-	10612	chr8:83666536-83699179	3163.45	3154.41	3304.15	3926.13	3956.62	3519.79	3504.09	0.230901	0.0551988	4.18308	2.87585e-05	0.0029499
315	ENSMUSG00000040997.14	Abhd4	abhydrolase domain containing 4 [Source:MGI Symbol;Acc:MGI:1915938]	chr14;chr14;chr14;chr14;chr14;chr14;chr14;chr14;chr14;chr14;chr14;chr14;chr14;chr14;chr14;chr14;chr14;chr14;chr14;chr14;chr14;chr14;chr14;chr14;chr14;chr14;chr14;chr14;chr14;chr14;chr14;chr14;chr14;chr14;chr14;chr14;chr14;chr14;chr14;chr14;chr14;chr14;chr14;chr14;chr14;chr14	54254188;54254214;54259232;54259232;54259273;54259279;54259307;54261626;54261626;54261626;54261626;54261626;54261626;54262651;54262651;54262651;54262651;54262651;54262651;54262862;54262976;54263169;54263169;54263169;54263169;54263169;54263169;54263281;54265281;54265281;54265281;54265281;54265281;54265281;54266860;54266995;54266995;54266995;54266995;54266995;54267768;54267768;54267768;54267768;542…	54254471;54254471;54259319;54259319;54259319;54259319;54259426;54261714;54261714;54261714;54261714;54261714;54261714;54263023;54263161;54262757;54263023;54263023;54263023;54263023;54263023;54263323;54263320;54263323;54263323;54263323;54263323;54263323;54265392;54265392;54265392;54265392;54265392;54265392;54267181;54267181;54267181;54267181;54267181;54267181;54267854;54269169;54269164;54268078;542…	+;+;+;+;+;+;+;+;+;+;+;+;+;+;+;+;+;+;+;+;+;+;+;+;+;+;+;+;+;+;+;+;+;+;+;+;+;+;+;+;+;+;+;+;+;+	3284	chr14:54254188-54270637	889.038	946.648	957.228	1142.25	1278.29	1094.22	1051.28	0.296992	0.071022	4.18169	2.89354e-05	0.0029499
316	ENSMUSG00000093843.1	Gm25939	predicted gene, 25939 [Source:MGI Symbol;Acc:MGI:5455716]	chr1	72255008	72255198	+	191	chr1:72255008-72255198	1010.12	1078.29	1026.98	1344.11	1298.89	1205.26	1160.61	0.276895	0.0663108	4.17572	2.97049e-05	0.00301495
317	ENSMUSG00000058672.7	Tubb2a	tubulin, beta 2A class IIA [Source:MGI Symbol;Acc:MGI:107861]	chr13;chr13;chr13;chr13	34074274;34076178;34076549;34077873	34075528;34076288;34076657;34078007	-;-;-;-	1610	chr13:34074274-34078007	278.165	302.277	386.325	488.852	439.208	453.42	391.375	0.400778	0.0959965	4.17492	2.98091e-05	0.00301598
319	ENSMUSG00000062980.15	Cped1	cadherin-like and PC-esterase domain containing 1 [Source:MGI Symbol;Acc:MGI:2444814]	chr6;chr6;chr6;chr6;chr6;chr6;chr6;chr6;chr6;chr6;chr6;chr6;chr6;chr6;chr6;chr6;chr6;chr6;chr6;chr6;chr6;chr6;chr6;chr6;chr6;chr6;chr6;chr6;chr6;chr6;chr6;chr6;chr6;chr6;chr6;chr6;chr6;chr6;chr6;chr6;chr6;chr6;chr6;chr6;chr6;chr6;chr6;chr6;chr6;chr6;chr6;chr6;chr6;chr6;chr6;chr6;chr6;chr6;chr6;chr6;chr6;chr6;chr6;chr6;chr6;chr6;chr6;chr6;chr6;chr6;chr6;chr6;chr6;chr6;chr6;chr6;chr6	21985916;21985944;21985944;21986596;21986892;22009025;22016903;22016903;22016903;22016903;22017066;22025943;22051293;22051293;22051293;22051293;22051293;22059877;22059877;22059877;22059877;22059877;22059877;22069341;22085030;22085030;22085030;22085030;22085030;22088689;22088689;22088689;22088689;22119462;22119462;22119462;22119462;22120984;22120984;22120984;22120984;22122257;22122257;22122257;221…	21987059;21987059;21987059;21987059;21987059;22009702;22017086;22017086;22017086;22017086;22017086;22026049;22051399;22051399;22051399;22051399;22051399;22059952;22059952;22059952;22059952;22059952;22059952;22069450;22085138;22085162;22085162;22085162;22085162;22088857;22088857;22088857;22088857;22119604;22119604;22119604;22119604;22121056;22121056;22121056;22121056;22122424;22122424;22122424;221…	+;+;+;+;+;+;+;+;+;+;+;+;+;+;+;+;+;+;+;+;+;+;+;+;+;+;+;+;+;+;+;+;+;+;+;+;+;+;+;+;+;+;+;+;+;+;+;+;+;+;+;+;+;+;+;+;+;+;+;+;+;+;+;+;+;+;+;+;+;+;+;+;+;+;+;+;+	8279	chr6:21985916-22256404	2078.06	1950.99	2108.69	1776.52	1648.2	1686.44	1874.82	-0.244451	0.0587367	-4.1618	3.15745e-05	0.00317458
321	ENSMUSG00000052374.16	Actn2	actinin alpha 2 [Source:MGI Symbol;Acc:MGI:109192]	chr13;chr13;chr13;chr13;chr13;chr13;chr13;chr13;chr13;chr13;chr13;chr13;chr13;chr13;chr13;chr13;chr13;chr13;chr13;chr13;chr13;chr13;chr13;chr13;chr13;chr13;chr13;chr13;chr13;chr13;chr13;chr13;chr13;chr13;chr13;chr13;chr13;chr13;chr13;chr13;chr13;chr13;chr13;chr13;chr13;chr13;chr13;chr13;chr13;chr13;chr13;chr13;chr13;chr13;chr13;chr13	12269426;12269435;12269478;12270778;12270778;12270778;12272699;12272699;12272699;12273996;12275078;12275078;12275078;12276363;12276363;12276363;12277399;12277399;12278794;12278794;12278794;12280429;12280429;12280429;12282515;12282515;12282515;12288507;12288507;12290674;12290674;12291660;12291660;12294310;12294310;12296475;12296475;12300935;12300935;12304314;12304314;12306274;12306274;12308219;123…	12269652;12269652;12269652;12270936;12270936;12270936;12272764;12272764;12272764;12274096;12275224;12275224;12275224;12276434;12276542;12276542;12277533;12277533;12278976;12278976;12278976;12280569;12280569;12280569;12282547;12282623;12282623;12288657;12288657;12290821;12290821;12291890;12291890;12294402;12294402;12296560;12296560;12301016;12301016;12304392;12304392;12306361;12306361;12308986;123…	-;-;-;-;-;-;-;-;-;-;-;-;-;-;-;-;-;-;-;-;-;-;-;-;-;-;-;-;-;-;-;-;-;-;-;-;-;-;-;-;-;-;-;-;-;-;-;-;-;-;-;-;-;-;-;-	3795	chr13:12269426-12340760	45142.4	48482.2	45669	42017.4	40705.9	38805.6	43470.4	-0.188839	0.045448	-4.15506	3.25208e-05	0.00324935
323	ENSMUSG00000097431.2	Gm26782	predicted gene, 26782 [Source:MGI Symbol;Acc:MGI:5477276]	chr14;chr14;chr14;chr14;chr14;chr14;chr14;chr14;chr14;chr14;chr14;chr14;chr14;chr14;chr14;chr14;chr14;chr14;chr14	50870324;50870363;50870363;50870363;50870364;50870376;50870384;50871236;50871751;50871751;50872473;50874914;50874914;50876672;50876672;50876672;50878630;50880037;50880037	50870556;50870556;50870556;50870556;50870556;50870556;50870556;50871707;50871826;50871830;50872834;50874962;50874962;50877324;50879003;50876820;50878734;50880488;50880603	+;+;+;+;+;+;+;+;+;+;+;+;+;+;+;+;+;+;+	4095	chr14:50870324-50880603	592.328	538.736	640.656	787.33	774.467	732.18	677.616	0.325922	0.0785835	4.14746	3.36183e-05	0.0033279
324	ENSMUSG00000023905.15	Tnfrsf12a	tumor necrosis factor receptor superfamily, member 12a [Source:MGI Symbol;Acc:MGI:1351484]	chr17;chr17;chr17;chr17;chr17;chr17;chr17;chr17;chr17;chr17;chr17;chr17;chr17;chr17;chr17;chr17;chr17;chr17;chr17	23675445;23675493;23675645;23675709;23675823;23676139;23676139;23676139;23676139;23676139;23676519;23676519;23676519;23676613;23677121;23677327;23677327;23677327;23677327	23676046;23676046;23676046;23676046;23676046;23676273;23676553;23676182;23676273;23676273;23676623;23676623;23676623;23677427;23677197;23677420;23677427;23677429;23677468	-;-;-;-;-;-;-;-;-;-;-;-;-;-;-;-;-;-;-	1932	chr17:23675445-23677468	640.326	741.88	793.039	1568.92	1101.3	1124.3	994.96	0.469968	0.113301	4.14795	3.35465e-05	0.0033279
328	ENSMUSG00000026489.13	Coq8a	coenzyme Q8A [Source:MGI Symbol;Acc:MGI:1914676]	chr1;chr1;chr1;chr1;chr1;chr1;chr1;chr1;chr1;chr1;chr1;chr1;chr1;chr1;chr1;chr1;chr1;chr1;chr1;chr1;chr1;chr1;chr1;chr1;chr1;chr1;chr1;chr1;chr1;chr1;chr1;chr1;chr1;chr1;chr1;chr1;chr1;chr1;chr1;chr1;chr1;chr1;chr1;chr1;chr1;chr1;chr1;chr1;chr1;chr1;chr1;chr1;chr1;chr1;chr1;chr1;chr1;chr1;chr1;chr1;chr1;chr1;chr1;chr1;chr1;chr1;chr1;chr1;chr1;chr1;chr1;chr1;chr1;chr1;chr1;chr1;chr1;chr1;chr1;chr1…	180165238;180165238;180167019;180167151;180167391;180168322;180168322;180168322;180168322;180168571;180168571;180168571;180168571;180168773;180168773;180168773;180169080;180169080;180169080;180169416;180169416;180169416;180169633;180169633;180169633;180170062;180170062;180170123;180170130;180170343;180170343;180170343;180170343;180170343;180171205;180171564;180171564;180171564;180171564;180171564…	180167456;180167456;180167327;180167456;180167456;180168408;180168408;180168408;180168408;180168625;180168636;180168636;180168636;180168880;180168880;180168880;180169221;180169221;180169221;180169509;180169509;180169509;180169714;180169714;180169714;180170202;180170202;180170202;180170202;180170428;180170428;180170428;180170428;180170428;180171686;180171686;180171686;180171686;180171686;180171686…	-;-;-;-;-;-;-;-;-;-;-;-;-;-;-;-;-;-;-;-;-;-;-;-;-;-;-;-;-;-;-;-;-;-;-;-;-;-;-;-;-;-;-;-;-;-;-;-;-;-;-;-;-;-;-;-;-;-;-;-;-;-;-;-;-;-;-;-;-;-;-;-;-;-;-;-;-;-;-;-;-;-;-;-;-;-;-;-;-;-;-;-	5293	chr1:180165238-180199602	15330.7	16055.6	14929.3	13237.3	14025.6	13086.7	14444.2	-0.19067	0.0461061	-4.13546	3.54247e-05	0.00346396
329	ENSMUSG00000033684.14	Qsox1	quiescin Q6 sulfhydryl oxidase 1 [Source:MGI Symbol;Acc:MGI:1330818]	chr1;chr1;chr1;chr1;chr1;chr1;chr1;chr1;chr1;chr1;chr1;chr1;chr1;chr1;chr1;chr1;chr1;chr1;chr1;chr1;chr1;chr1;chr1;chr1;chr1;chr1;chr1;chr1;chr1;chr1;chr1;chr1;chr1;chr1;chr1;chr1;chr1;chr1;chr1;chr1;chr1;chr1;chr1;chr1;chr1;chr1;chr1;chr1;chr1;chr1	155776029;155778158;155778159;155778162;155779439;155779718;155779919;155781275;155781275;155781275;155781275;155781831;155782525;155782525;155782525;155783403;155783403;155783403;155786794;155786794;155786794;155789298;155789298;155789298;155790981;155790981;155790981;155792194;155792194;155792194;155794169;155794343;155794546;155794546;155794546;155795351;155795351;155795351;155795351;155795351…	155779423;155779938;155778851;155778851;155779938;155779938;155779938;155781454;155781454;155781454;155781454;155781996;155782672;155782672;155782672;155783525;155783525;155783525;155786923;155786923;155786923;155789432;155789432;155789432;155791126;155791126;155791126;155792284;155792284;155792284;155794648;155794648;155794648;155794648;155794648;155795396;155795417;155795396;155795396;155795396…	-;-;-;-;-;-;-;-;-;-;-;-;-;-;-;-;-;-;-;-;-;-;-;-;-;-;-;-;-;-;-;-;-;-;-;-;-;-;-;-;-;-;-;-;-;-;-;-;-;-	8291	chr1:155776029-155812889	842.132	806.886	951.862	1166.17	1125.65	1016.72	984.903	0.308445	0.0747021	4.129	3.6435e-05	0.00355191
330	ENSMUSG00000021646.9	Mccc2	methylcrotonoyl-Coenzyme A carboxylase 2 (beta) [Source:MGI Symbol;Acc:MGI:1925288]	chr13;chr13;chr13;chr13;chr13;chr13;chr13;chr13;chr13;chr13;chr13;chr13;chr13;chr13;chr13;chr13;chr13;chr13;chr13;chr13;chr13;chr13;chr13;chr13;chr13;chr13;chr13;chr13;chr13;chr13;chr13;chr13;chr13;chr13;chr13;chr13;chr13;chr13;chr13;chr13;chr13;chr13;chr13;chr13;chr13;chr13;chr13	99948530;99948530;99948533;99952156;99952156;99952156;99954136;99954136;99954136;99954615;99954615;99954615;99958491;99958805;99958805;99960900;99960900;99960900;99960900;99963808;99963808;99963808;99967641;99967641;99967834;99967834;99967834;99971779;99971779;99971779;99975273;99976409;99988536;99990248;99990322;99991212;99991212;99993567;99993567;100000250;100000250;100002287;100002292;10000965…	99948956;99948956;99948956;99952241;99952241;99952241;99954250;99954250;99954250;99954771;99954771;99954771;99958871;99958871;99958871;99960976;99960976;99960976;99961050;99963880;99963880;99963880;99967736;99967736;99967933;99967933;99967933;99971843;99971843;99971816;99975316;99976522;99988648;99990375;99990375;99991313;99991313;99993651;99993651;100000316;100000316;100002439;100002439;10000974…	-;-;-;-;-;-;-;-;-;-;-;-;-;-;-;-;-;-;-;-;-;-;-;-;-;-;-;-;-;-;-;-;-;-;-;-;-;-;-;-;-;-;-;-;-;-;-	2802	chr13:99948530-100015639	1424.64	1533.33	1361.8	1168.08	1224.91	1118.51	1305.21	-0.272352	0.0659739	-4.12818	3.65645e-05	0.00355373
331	ENSMUSG00000039195.4	1110008P14Rik	RIKEN cDNA 1110008P14 gene [Source:MGI Symbol;Acc:MGI:1920987]	chr2;chr2;chr2;chr2	32377097;32379101;32381682;32381692	32379533;32379533;32381862;32381938	-;-;-;-	2694	chr2:32377097-32381938	217.078	233.209	246.819	352.05	325.894	316.931	281.997	0.397315	0.0963125	4.12527	3.70305e-05	0.00358815
332	ENSMUSG00000028773.8	Fabp3	fatty acid binding protein 3, muscle and heart [Source:MGI Symbol;Acc:MGI:95476]	chr4;chr4;chr4;chr4	130308595;130312291;130313954;130315172	130308850;130312463;130314055;130315463	+;+;+;+	823	chr4:130308595-130315463	18151.7	19327.9	18199.1	16150.3	16798.5	15836.1	17410.6	-0.183343	0.0444878	-4.12119	3.76921e-05	0.00364126
333	ENSMUSG00000006241.16	Ccdc159	coiled-coil domain containing 159 [Source:MGI Symbol;Acc:MGI:1914369]	chr9;chr9;chr9;chr9;chr9;chr9;chr9;chr9;chr9;chr9;chr9;chr9;chr9;chr9;chr9;chr9;chr9;chr9;chr9;chr9;chr9;chr9;chr9;chr9;chr9;chr9;chr9;chr9;chr9;chr9;chr9;chr9;chr9;chr9;chr9;chr9;chr9;chr9;chr9;chr9;chr9;chr9;chr9;chr9;chr9;chr9;chr9;chr9;chr9	21927471;21927496;21927612;21927634;21927665;21929093;21929093;21929093;21929093;21929308;21929308;21929308;21929308;21931310;21931310;21931310;21931699;21931699;21931699;21931699;21931865;21931865;21931865;21931865;21932804;21932804;21932804;21932804;21933546;21933546;21933546;21933696;21933696;21933696;21933696;21934118;21934118;21934118;21934118;21934435;21934435;21934435;21934435;21935530;219…	21927728;21927742;21927742;21927725;21927742;21929226;21929226;21929226;21929226;21929534;21930005;21929534;21929534;21931343;21931343;21931343;21931787;21931787;21931787;21931787;21931946;21931946;21931946;21931946;21932990;21932990;21932990;21932990;21933613;21933613;21933613;21933772;21933772;21933772;21933772;21934233;21934233;21934233;21934233;21934517;21934517;21934517;21934517;21935864;219…	+;+;+;+;+;+;+;+;+;+;+;+;+;+;+;+;+;+;+;+;+;+;+;+;+;+;+;+;+;+;+;+;+;+;+;+;+;+;+;+;+;+;+;+;+;+;+;+;+	2183	chr9:21927471-21935872	102.539	107.26	129.848	190.375	184.486	174.659	148.195	0.452195	0.109773	4.11937	3.79903e-05	0.00365904
334	ENSMUSG00000032870.8	Smap2	small ArfGAP 2 [Source:MGI Symbol;Acc:MGI:1917030]	chr4;chr4;chr4;chr4;chr4;chr4;chr4;chr4;chr4;chr4;chr4;chr4;chr4;chr4	120968317;120971890;120971890;120973093;120973093;120974386;120974386;120975372;120975372;120976951;120982127;120983107;120985195;121016749	120969664;120972206;120972206;120973258;120973258;120974492;120974492;120975708;120975453;120977037;120982205;120983192;120985328;121017247	-;-;-;-;-;-;-;-;-;-;-;-;-;-	3160	chr4:120968317-121017247	1454.1	1427.69	1436.91	1222.61	1194.95	1157.84	1315.68	-0.250915	0.0609388	-4.11749	3.83016e-05	0.00366701
335	ENSMUSG00000038239.11	Hrc	histidine rich calcium binding protein [Source:MGI Symbol;Acc:MGI:96226]	chr7;chr7;chr7;chr7;chr7;chr7;chr7;chr7;chr7	45335290;45335347;45337461;45337887;45338154;45338154;45338689;45338689;45338881	45337374;45335625;45337531;45337955;45338208;45338208;45338961;45338725;45338974	+;+;+;+;+;+;+;+;+	2566	chr7:45335290-45338974	19264.3	20441.1	17950.2	16472.7	17173.1	15469.5	17795.1	-0.218302	0.0530174	-4.11755	3.82921e-05	0.00366701
336	ENSMUSG00000002100.15	Mybpc3	myosin binding protein C, cardiac [Source:MGI Symbol;Acc:MGI:102844]	chr2;chr2;chr2;chr2;chr2;chr2;chr2;chr2;chr2;chr2;chr2;chr2;chr2;chr2;chr2;chr2;chr2;chr2;chr2;chr2;chr2;chr2;chr2;chr2;chr2;chr2;chr2;chr2;chr2;chr2;chr2;chr2;chr2;chr2;chr2;chr2;chr2;chr2;chr2;chr2;chr2;chr2;chr2;chr2;chr2;chr2;chr2;chr2;chr2;chr2;chr2;chr2;chr2;chr2;chr2;chr2;chr2;chr2;chr2;chr2;chr2;chr2;chr2;chr2;chr2;chr2;chr2;chr2;chr2;chr2;chr2;chr2;chr2;chr2;chr2;chr2;chr2;chr2;chr2;chr2…	91118144;91118144;91118144;91119163;91119163;91119183;91119978;91119978;91119978;91120156;91120156;91120156;91120352;91120352;91120352;91121025;91121025;91121025;91121520;91121520;91121520;91121732;91121732;91121732;91121902;91121902;91121902;91122340;91122340;91122636;91122636;91122639;91122855;91122855;91122855;91123886;91123886;91123886;91124275;91124275;91124275;91124384;91124384;91124384;911…	91118217;91118217;91118217;91119429;91119429;91119429;91120076;91120076;91120076;91120263;91120263;91120263;91120500;91120500;91120500;91121142;91121142;91121142;91121568;91121568;91121568;91121761;91121761;91121761;91121955;91121955;91121955;91122342;91122342;91122647;91122647;91122647;91123018;91123018;91123018;91124018;91124018;91124018;91124277;91124277;91124277;91124508;91124508;91124508;911…	+;+;+;+;+;+;+;+;+;+;+;+;+;+;+;+;+;+;+;+;+;+;+;+;+;+;+;+;+;+;+;+;+;+;+;+;+;+;+;+;+;+;+;+;+;+;+;+;+;+;+;+;+;+;+;+;+;+;+;+;+;+;+;+;+;+;+;+;+;+;+;+;+;+;+;+;+;+;+;+;+;+;+;+;+;+;+;+;+;+;+;+;+;+;+;+;+;+;+;+;+;+;+;+	4163	chr2:91118144-91136516	95600.5	108349	105761	121372	121869	115572	111421	0.202106	0.0491742	4.11	3.95656e-05	0.00377674
337	ENSMUSG00000024219.16	Anks1	ankyrin repeat and SAM domain containing 1 [Source:MGI Symbol;Acc:MGI:2446180]	chr17;chr17;chr17;chr17;chr17;chr17;chr17;chr17;chr17;chr17;chr17;chr17;chr17;chr17;chr17;chr17;chr17;chr17;chr17;chr17;chr17;chr17;chr17;chr17;chr17;chr17;chr17;chr17;chr17;chr17;chr17;chr17;chr17;chr17;chr17;chr17;chr17;chr17;chr17;chr17;chr17;chr17;chr17;chr17;chr17;chr17;chr17;chr17;chr17;chr17;chr17;chr17;chr17;chr17;chr17;chr17;chr17;chr17;chr17;chr17;chr17;chr17;chr17;chr17;chr17;chr17;chr…	27909306;27909317;27909333;27909365;27909372;27909558;27913069;27974905;27974905;27974905;27974905;27974905;27976561;27976561;27976561;27976561;27976561;27978427;27978427;27985066;27985066;27985066;27985066;27986252;27986252;27986252;27986252;27986551;27986551;27986551;27986551;27986745;27986745;27986745;27986745;27988720;27988720;27988720;27988720;27991308;27991308;27991308;27991308;27995934;279…	27909646;27909646;27909646;27909646;27909646;27909646;27913798;27974985;27974985;27974985;27974985;27974985;27976831;27976717;27976717;27976717;27976717;27978489;27978489;27985362;27985362;27985362;27985362;27986327;27986327;27986327;27986327;27986652;27986652;27986652;27986652;27986846;27986846;27986846;27986846;27988916;27988916;27988916;27988916;27991400;27991400;27991400;27991400;27996054;279…	+;+;+;+;+;+;+;+;+;+;+;+;+;+;+;+;+;+;+;+;+;+;+;+;+;+;+;+;+;+;+;+;+;+;+;+;+;+;+;+;+;+;+;+;+;+;+;+;+;+;+;+;+;+;+;+;+;+;+;+;+;+;+;+;+;+;+;+;+;+;+;+;+;+;+;+;+;+;+;+;+;+;+;+;+;+;+;+;+;+;+;+;+;+;+;+;+;+;+;+;+;+;+;+;+;+;+;+;+;+;+;+;+;+;+;+;+;+;+;+;+;+;+;+;+;+;+;+;+;+;+;+;+;+;+;+;+;+;+;+;+;+;+;+;+;+;+;+;+;+;+;+	10136	chr17:27909306-28062775	3665.24	3920.67	3491.95	2926.42	3293.59	3058.27	3392.69	-0.238709	0.0582056	-4.10114	4.11127e-05	0.00391279
338	ENSMUSG00000031765.8	Mt1	metallothionein 1 [Source:MGI Symbol;Acc:MGI:97171]	chr8;chr8;chr8;chr8;chr8;chr8	94179082;94179211;94179241;94179823;94179823;94180102	94179338;94179338;94180325;94180327;94179888;94180327	+;+;+;+;+;+	1246	chr8:94179082-94180327	917.4	997.841	987.275	1213.04	1253.01	1126.61	1082.53	0.278181	0.0679671	4.09288	4.26047e-05	0.00403279
339	ENSMUSG00000047989.11	Ino80c	INO80 complex subunit C [Source:MGI Symbol;Acc:MGI:2443014]	chr18;chr18;chr18;chr18;chr18;chr18;chr18;chr18;chr18;chr18;chr18;chr18;chr18;chr18;chr18;chr18;chr18;chr18	24104757;24104757;24106374;24106378;24108737;24111715;24111715;24111715;24112661;24112661;24112661;24114077;24114077;24114077;24114730;24121649;24121649;24121649	24106658;24106658;24106658;24106658;24108882;24111782;24111782;24111782;24112772;24112772;24112772;24114187;24114187;24114187;24114913;24121835;24121953;24121953	-;-;-;-;-;-;-;-;-;-;-;-;-;-;-;-;-;-	2828	chr18:24104757-24121953	501.788	532.236	507.588	727.06	662.09	622.295	592.176	0.329242	0.0804449	4.09277	4.26252e-05	0.00403279
340	ENSMUSG00000024048.15	Myl12a	myosin, light chain 12A, regulatory, non-sarcomeric [Source:MGI Symbol;Acc:MGI:1914518]	chr17;chr17;chr17;chr17;chr17;chr17;chr17;chr17;chr17;chr17;chr17;chr17;chr17;chr17;chr17;chr17;chr17;chr17;chr17;chr17;chr17;chr17;chr17;chr17;chr17;chr17;chr17;chr17;chr17;chr17;chr17;chr17;chr17;chr17;chr17	70993656;70994287;70994287;70994287;70994294;70994294;70994549;70996110;70996110;70996110;70996110;70996110;70996110;70996110;70996134;70996385;70996697;70996697;70996697;70996697;70996697;70996697;70996697;70996706;70997220;70997885;70998031;70998517;70999989;71001760;71002108;71002108;71002108;71002108;71002672	70994784;70994784;70994784;70994784;70994784;70994784;70994784;70996271;70996895;70996271;70996271;70996271;70996271;70996271;70996271;70996895;70996895;70996895;70996895;70996895;70996895;70996895;70996895;70996895;70997307;70998012;70998054;70998563;71000234;71002017;71002187;71002160;71002165;71002554;71002878	-;-;-;-;-;-;-;-;-;-;-;-;-;-;-;-;-;-;-;-;-;-;-;-;-;-;-;-;-;-;-;-;-;-;-	3360	chr17:70993656-71002878	4302.29	4128.69	4706.73	5666.29	5145.01	4929.78	4813.13	0.24288	0.0594736	4.08383	4.42999e-05	0.00417892
341	ENSMUSG00000026880.11	Stom	stomatin [Source:MGI Symbol;Acc:MGI:95403]	chr2;chr2;chr2;chr2;chr2;chr2;chr2;chr2;chr2	35313986;35315341;35320331;35320331;35321483;35323664;35325314;35326421;35336859	35316055;35316055;35320505;35320465;35321686;35323746;35325386;35326524;35336976	-;-;-;-;-;-;-;-;-	2827	chr2:35313986-35336976	3224.53	3346.18	3497.32	2861.36	2917.13	2853.54	3116.68	-0.210134	0.0514648	-4.08307	4.44449e-05	0.0041803
342	ENSMUSG00000020034.7	Tcp11l2	t-complex 11 (mouse) like 2 [Source:MGI Symbol;Acc:MGI:2444679]	chr10;chr10;chr10;chr10;chr10;chr10;chr10;chr10;chr10;chr10;chr10;chr10;chr10;chr10;chr10;chr10;chr10;chr10	84576626;84576897;84584748;84584748;84587104;84587104;84589884;84589884;84591088;84591088;84594648;84594648;84594653;84604507;84604507;84604886;84608465;84613482	84577012;84577012;84585055;84585055;84587239;84587239;84590004;84590004;84591308;84591308;84595300;84594784;84594784;84604990;84604688;84605067;84608637;84614359	+;+;+;+;+;+;+;+;+;+;+;+;+;+;+;+;+;+	3438	chr10:84576626-84614359	2961.64	3194.23	2828.76	2553.32	2496.65	2548.17	2763.8	-0.227735	0.0559059	-4.07354	4.63038e-05	0.0043424
343	ENSMUSG00000031700.11	Gpt2	glutamic pyruvate transaminase (alanine aminotransferase) 2 [Source:MGI Symbol;Acc:MGI:1915391]	chr8;chr8;chr8;chr8;chr8;chr8;chr8;chr8;chr8;chr8;chr8;chr8;chr8;chr8;chr8;chr8;chr8;chr8;chr8;chr8;chr8;chr8;chr8;chr8;chr8;chr8;chr8;chr8;chr8;chr8;chr8;chr8;chr8	85492576;85492607;85492609;85492905;85492905;85492905;85503265;85503265;85505579;85505579;85509179;85509179;85512113;85512113;85515977;85516158;85516158;85517977;85517977;85517977;85519409;85519448;85519448;85519448;85521339;85521339;85521339;85521339;85523256;85523256;85523256;85525536;85525536	85492689;85492689;85492689;85493307;85493169;85493169;85503354;85503354;85505867;85505687;85509309;85509309;85512356;85512356;85516237;85516237;85516237;85518113;85518113;85518113;85519622;85519622;85519622;85519622;85521494;85521494;85521494;85521494;85523368;85524834;85523368;85525680;85527560	+;+;+;+;+;+;+;+;+;+;+;+;+;+;+;+;+;+;+;+;+;+;+;+;+;+;+;+;+;+;+;+;+	5643	chr8:85492576-85527560	1370.1	1343.18	1331.75	1116.42	1157.49	1041.02	1226.66	-0.26129	0.0641759	-4.07147	4.67182e-05	0.00436849
344	ENSMUSG00000029228.15	Lnx1	ligand of numb-protein X 1 [Source:MGI Symbol;Acc:MGI:1278335]	chr5;chr5;chr5;chr5;chr5;chr5;chr5;chr5;chr5;chr5;chr5;chr5;chr5;chr5;chr5;chr5;chr5;chr5;chr5;chr5;chr5;chr5;chr5;chr5;chr5;chr5;chr5;chr5;chr5;chr5;chr5;chr5;chr5;chr5;chr5;chr5;chr5;chr5;chr5;chr5;chr5;chr5;chr5;chr5;chr5;chr5;chr5;chr5;chr5;chr5;chr5;chr5;chr5;chr5;chr5;chr5;chr5;chr5;chr5;chr5;chr5;chr5;chr5;chr5;chr5;chr5;chr5;chr5;chr5;chr5;chr5;chr5;chr5;chr5;chr5;chr5;chr5;chr5;chr5;chr5…	74592447;74592447;74592447;74592679;74597104;74597104;74597104;74597104;74597236;74597236;74597236;74597236;74597776;74597776;74597776;74597776;74597776;74597776;74597776;74597776;74597776;74606037;74606037;74606037;74606037;74606037;74606037;74606037;74606037;74606037;74607737;74607737;74607737;74607737;74607737;74607737;74607737;74607737;74607737;74610677;74610677;74610677;74610677;74610677;746…	74592973;74592973;74592976;74592976;74597410;74597410;74597410;74597410;74597410;74597410;74597410;74597410;74597934;74597934;74597934;74597934;74597934;74597934;74597934;74597934;74597934;74606262;74606262;74606262;74606262;74606262;74606262;74606262;74606262;74606262;74607905;74607905;74607905;74607905;74607905;74607905;74607905;74607905;74607905;74610811;74610811;74610811;74610811;74610811;746…	-;-;-;-;-;-;-;-;-;-;-;-;-;-;-;-;-;-;-;-;-;-;-;-;-;-;-;-;-;-;-;-;-;-;-;-;-;-;-;-;-;-;-;-;-;-;-;-;-;-;-;-;-;-;-;-;-;-;-;-;-;-;-;-;-;-;-;-;-;-;-;-;-;-;-;-;-;-;-;-;-;-;-;-;-;-;-;-;-;-;-;-;-;-;-	3829	chr5:74592447-74702912	442.883	463.98	439.981	636.178	611.52	534.388	521.488	0.341187	0.0838419	4.06941	4.7133e-05	0.00439447
345	ENSMUSG00000011305.11	Plin5	perilipin 5 [Source:MGI Symbol;Acc:MGI:1914218]	chr17;chr17;chr17;chr17;chr17;chr17;chr17;chr17;chr17;chr17;chr17;chr17;chr17;chr17;chr17;chr17;chr17	56111601;56111607;56112870;56112870;56113899;56113899;56115093;56115093;56115551;56115551;56116258;56116258;56116829;56116829;56117083;56117083;56117502	56112541;56112541;56112983;56112983;56114098;56114098;56115273;56115273;56115633;56115633;56116453;56116453;56116889;56116889;56117298;56117197;56117596	-;-;-;-;-;-;-;-;-;-;-;-;-;-;-;-;-	2087	chr17:56111601-56117596	2547.12	3035.78	2551.89	2054.9	2316.85	2230.09	2456.1	-0.274031	0.0674519	-4.06262	4.8526e-05	0.00451123
346	ENSMUSG00000006740.14	Kif5b	kinesin family member 5B [Source:MGI Symbol;Acc:MGI:1098268]	chr18;chr18;chr18;chr18;chr18;chr18;chr18;chr18;chr18;chr18;chr18;chr18;chr18;chr18;chr18;chr18;chr18;chr18;chr18;chr18;chr18;chr18;chr18;chr18;chr18;chr18;chr18;chr18;chr18;chr18;chr18;chr18;chr18;chr18;chr18;chr18;chr18;chr18;chr18;chr18;chr18;chr18;chr18;chr18;chr18;chr18;chr18;chr18;chr18;chr18;chr18;chr18;chr18;chr18;chr18;chr18;chr18;chr18;chr18;chr18;chr18;chr18;chr18;chr18;chr18;chr18;chr…	6201002;6203089;6208187;6208187;6209000;6209000;6210700;6210700;6211024;6211192;6212517;6212517;6213187;6213187;6213393;6213393;6213446;6213970;6213970;6214512;6214512;6214512;6214569;6216223;6216223;6216223;6216741;6216741;6216741;6220224;6220224;6220224;6220802;6220802;6220802;6220860;6222719;6222719;6222719;6222719;6223546;6223546;6223546;6223971;6223971;6223971;6225318;6225318;6225597;6225597…	6203707;6203707;6208335;6208335;6209216;6209216;6211252;6210804;6211095;6211252;6212618;6212618;6213296;6213296;6213454;6213454;6214087;6214087;6214087;6214700;6214540;6214700;6214700;6216366;6216366;6216366;6216947;6216947;6216947;6220292;6220292;6220292;6220995;6220995;6220995;6220995;6223038;6222867;6222867;6222867;6223691;6223691;6223691;6224075;6224029;6224075;6225442;6225442;6225684;6225684…	-;-;-;-;-;-;-;-;-;-;-;-;-;-;-;-;-;-;-;-;-;-;-;-;-;-;-;-;-;-;-;-;-;-;-;-;-;-;-;-;-;-;-;-;-;-;-;-;-;-;-;-;-;-;-;-;-;-;-;-;-;-;-;-;-;-;-	7981	chr18:6201002-6242174	5839.29	6063.43	6495.63	7752.76	7063.85	6869.54	6680.75	0.223058	0.0550192	4.05419	5.03093e-05	0.0046635
347	ENSMUSG00000022505.9	Emp2	epithelial membrane protein 2 [Source:MGI Symbol;Acc:MGI:1098726]	chr16;chr16;chr16;chr16;chr16;chr16	10281749;10285455;10288055;10292262;10308608;10313812	10284615;10285601;10288160;10292424;10313871;10313968	-;-;-;-;-;-	8644	chr16:10281749-10313968	1480.28	1496.76	1478.77	1699.98	1785.86	1833.34	1629.17	0.236962	0.0584887	4.05142	5.09085e-05	0.00470309
348	ENSMUSG00000031367.15	Ap1s2	adaptor-related protein complex 1, sigma 2 subunit [Source:MGI Symbol;Acc:MGI:1889383]	chrX;chrX;chrX;chrX;chrX;chrX;chrX;chrX;chrX;chrX;chrX;chrX;chrX;chrX;chrX;chrX;chrX;chrX;chrX;chrX;chrX	163909017;163909142;163909145;163911329;163911329;163911329;163911401;163916475;163916475;163916475;163916475;163917706;163917706;163917706;163917706;163920906;163926903;163931363;163932133;163932133;163932133	163909273;163909273;163909273;163911507;163911507;163911507;163911507;163916583;163916583;163916583;163916583;163917843;163917843;163917843;163917843;163921000;163929546;163931371;163933356;163933359;163933666	+;+;+;+;+;+;+;+;+;+;+;+;+;+;+;+;+;+;+;+;+	4965	chrX:163909017-163933666	582.511	626.494	651.387	808.376	748.246	817.775	705.798	0.307084	0.0758071	4.05086	5.10297e-05	0.00470309
349	ENSMUSG00000015354.8	Pcolce2	procollagen C-endopeptidase enhancer 2 [Source:MGI Symbol;Acc:MGI:1923727]	chr9;chr9;chr9;chr9;chr9;chr9;chr9;chr9;chr9;chr9;chr9;chr9;chr9;chr9	95637601;95638652;95670005;95678345;95680306;95681533;95681533;95686686;95686686;95692861;95692861;95694624;95694624;95694966	95637873;95638760;95670260;95678469;95680492;95681669;95681669;95686840;95686840;95692944;95692944;95694683;95694791;95698096	+;+;+;+;+;+;+;+;+;+;+;+;+;+	4625	chr9:95637601-95698096	428.702	484.294	596.658	712.711	648.979	690.54	593.647	0.361506	0.0892952	4.04844	5.15605e-05	0.00473839
350	ENSMUSG00000027004.3	Frzb	frizzled-related protein [Source:MGI Symbol;Acc:MGI:892032]	chr2;chr2;chr2;chr2;chr2;chr2;chr2;chr2;chr2;chr2;chr2	80411970;80413114;80417893;80417893;80418312;80418312;80424599;80424599;80438495;80438495;80446363	80413472;80413472;80417956;80417956;80418516;80418516;80424664;80424664;80438542;80438630;80447625	-;-;-;-;-;-;-;-;-;-;-	3237	chr2:80411970-80447625	171.262	105.635	162.042	272.648	191.978	275.291	196.476	0.455718	0.112643	4.04567	5.21733e-05	0.00475385
352	ENSMUSG00000021948.17	Prkcd	protein kinase C, delta [Source:MGI Symbol;Acc:MGI:97598]	chr14;chr14;chr14;chr14;chr14;chr14;chr14;chr14;chr14;chr14;chr14;chr14;chr14;chr14;chr14;chr14;chr14;chr14;chr14;chr14;chr14;chr14;chr14;chr14;chr14;chr14;chr14;chr14;chr14;chr14;chr14;chr14;chr14;chr14;chr14;chr14;chr14;chr14;chr14;chr14;chr14;chr14;chr14;chr14;chr14;chr14;chr14;chr14;chr14;chr14;chr14;chr14;chr14;chr14;chr14;chr14;chr14;chr14;chr14;chr14;chr14;chr14;chr14;chr14;chr14;chr14;chr…	30595354;30595356;30595358;30595592;30595594;30595653;30598407;30598407;30598718;30598718;30598718;30598718;30598718;30598718;30598718;30598718;30599318;30599318;30599318;30599318;30599318;30599318;30599318;30599318;30599610;30599610;30599610;30599610;30599610;30599610;30599610;30599610;30600262;30601169;30601169;30601169;30601169;30601169;30601169;30601169;30601760;30601760;30601760;30601760;306…	30596025;30596025;30596025;30596025;30596025;30596025;30598628;30598628;30598846;30598846;30598846;30598846;30598846;30598846;30598846;30598846;30599506;30599506;30599506;30599506;30599506;30599506;30599506;30599506;30599748;30599748;30600207;30599748;30599748;30599748;30599748;30599748;30601231;30601231;30601231;30601231;30601231;30601231;30601231;30601231;30601851;30601851;30601851;30601851;306…	-;-;-;-;-;-;-;-;-;-;-;-;-;-;-;-;-;-;-;-;-;-;-;-;-;-;-;-;-;-;-;-;-;-;-;-;-;-;-;-;-;-;-;-;-;-;-;-;-;-;-;-;-;-;-;-;-;-;-;-;-;-;-;-;-;-;-;-;-;-;-;-;-;-;-;-;-;-;-;-;-;-;-;-;-;-;-;-;-;-;-;-;-;-;-;-;-;-;-;-;-;-;-;-;-;-;-;-;-;-;-;-;-;-;-;-;-;-;-;-;-;-;-;-;-;-;-;-;-;-;-;-;-;-;-;-;-;-;-;-;-;-;-;-;-;-;-;-;-	5544	chr14:30595354-30626210	410.157	458.291	464.663	621.828	543.157	602.632	516.788	0.34047	0.08414	4.04647	5.19953e-05	0.00475385
353	ENSMUSG00000027452.11	Acss1	acyl-CoA synthetase short-chain family member 1 [Source:MGI Symbol;Acc:MGI:1915988]	chr2;chr2;chr2;chr2;chr2;chr2;chr2;chr2;chr2;chr2;chr2;chr2;chr2;chr2;chr2;chr2;chr2;chr2;chr2;chr2;chr2;chr2;chr2;chr2;chr2;chr2;chr2;chr2	150618105;150621514;150624799;150624990;150625766;150626213;150627277;150628494;150628502;150628582;150629746;150629746;150629746;150637847;150637847;150637847;150637980;150638073;150638364;150638364;150642712;150642712;150659605;150659836;150659836;150667885;150667885;150668338	150619792;150621632;150624862;150625117;150625892;150626325;150627369;150628631;150628631;150628631;150629893;150629893;150629893;150637999;150638115;150637999;150637999;150638113;150638539;150638539;150642911;150642911;150659932;150659932;150659932;150668214;150668258;150668500	-;-;-;-;-;-;-;-;-;-;-;-;-;-;-;-;-;-;-;-;-;-;-;-;-;-;-;-	4128	chr2:150618105-150668500	9603.79	10740.6	9182.73	8377.46	8544.42	8204.35	9108.89	-0.219415	0.0543266	-4.03882	5.37218e-05	0.00483201
354	ENSMUSG00000061758.13	Akr1b10	aldo-keto reductase family 1, member B10 (aldose reductase) [Source:MGI Symbol;Acc:MGI:1915111]	chr6;chr6;chr6;chr6;chr6;chr6;chr6;chr6;chr6;chr6;chr6;chr6;chr6;chr6;chr6;chr6;chr6;chr6;chr6;chr6;chr6;chr6;chr6;chr6;chr6;chr6;chr6;chr6;chr6;chr6;chr6;chr6;chr6;chr6;chr6;chr6;chr6	34384218;34384249;34384281;34384281;34387672;34387672;34387672;34387756;34388776;34388776;34388776;34388776;34389599;34390055;34390055;34390080;34391431;34392017;34392017;34392017;34392389;34392389;34392389;34392389;34392915;34392915;34392915;34392915;34394058;34394058;34394058;34394727;34394727;34394727;34396612;34396612;34396612	34384407;34384407;34384407;34384407;34387839;34387839;34387839;34387839;34388892;34389579;34388892;34388892;34390567;34390132;34390132;34390132;34392139;34392139;34392139;34392139;34392495;34392495;34392495;34392495;34392996;34392955;34392996;34392996;34394141;34394141;34394141;34394809;34394809;34394809;34396947;34396748;34396950	+;+;+;+;+;+;+;+;+;+;+;+;+;+;+;+;+;+;+;+;+;+;+;+;+;+;+;+;+;+;+;+;+;+;+;+;+	3535	chr6:34384218-34396950	787.59	747.568	651.387	573.038	549.713	560.991	645.048	-0.324104	0.0802269	-4.03984	5.34867e-05	0.00483201
355	ENSMUSG00000074415.14	3110039I08Rik	RIKEN cDNA 3110039I08 gene [Source:MGI Symbol;Acc:MGI:1920394]	chr9;chr9;chr9;chr9;chr9;chr9;chr9;chr9;chr9;chr9;chr9;chr9;chr9;chr9;chr9;chr9;chr9;chr9;chr9;chr9;chr9;chr9;chr9;chr9;chr9;chr9;chr9;chr9;chr9;chr9;chr9;chr9;chr9;chr9;chr9;chr9;chr9;chr9;chr9;chr9;chr9;chr9;chr9;chr9;chr9;chr9;chr9;chr9;chr9;chr9;chr9;chr9;chr9;chr9;chr9;chr9;chr9;chr9;chr9;chr9;chr9;chr9;chr9;chr9;chr9;chr9;chr9;chr9;chr9;chr9;chr9;chr9;chr9;chr9;chr9;chr9;chr9;chr9;chr9;chr9…	41327077;41327142;41327257;41327258;41327258;41327286;41328766;41376309;41376310;41376321;41376361;41376397;41376437;41376526;41376561;41393194;41393194;41393194;41393194;41393194;41393194;41393194;41393194;41393194;41393194;41393194;41393194;41393194;41393378;41393378;41393381;41402124;41402124;41402124;41402124;41402124;41402124;41402124;41402124;41402124;41402124;41402124;41402124;41402124;414…	41327375;41327375;41327375;41327375;41327375;41327375;41328908;41376676;41376676;41376676;41376676;41376676;41376676;41376676;41376676;41393299;41394629;41393299;41393299;41393299;41393299;41393299;41393299;41394464;41393299;41393299;41393299;41393299;41393417;41393417;41393417;41402263;41402263;41402263;41402263;41402263;41402263;41402263;41402263;41402263;41402263;41402263;41402263;41402263;414…	+;+;+;+;+;+;+;+;+;+;+;+;+;+;+;+;+;+;+;+;+;+;+;+;+;+;+;+;+;+;+;+;+;+;+;+;+;+;+;+;+;+;+;+;+;+;+;+;+;+;+;+;+;+;+;+;+;+;+;+;+;+;+;+;+;+;+;+;+;+;+;+;+;+;+;+;+;+;+;+;+;+;+;+;+;+;+;+;+;+;+;+;+;+;+;+;+;+;+;+;+;+;+;+;+;+;+;+;+;+;+;+;+;+;+;+;+;+;+;+;+;+;+;+;+;+;+;+;+;+;+;+;+;+;+;+;+;+;+;+;+;+;+;+;+;+;+;+;+;+;+;+;+;+;+;+;+;+;+;+;+;+;+;+;+;+;+	23898	chr9:41327077-41716994	1575.18	1370.81	1545.3	1125.99	987.984	1339.44	1324.12	-0.325649	0.080614	-4.03961	5.35399e-05	0.00483201
356	ENSMUSG00000063382.6	Bcl9l	B cell CLL/lymphoma 9-like [Source:MGI Symbol;Acc:MGI:1933114]	chr9;chr9;chr9;chr9;chr9;chr9;chr9;chr9;chr9;chr9;chr9;chr9;chr9;chr9;chr9;chr9;chr9;chr9;chr9;chr9;chr9;chr9;chr9;chr9;chr9;chr9;chr9;chr9;chr9;chr9;chr9;chr9;chr9;chr9;chr9;chr9	44482825;44482866;44487247;44489655;44489655;44498307;44499136;44499272;44499448;44499448;44499448;44499448;44500745;44500745;44500745;44500745;44500745;44500745;44501802;44501802;44501802;44505053;44505053;44505053;44505416;44505416;44505416;44505584;44505584;44505584;44508153;44508153;44508153;44508696;44508696;44508696	44483486;44483486;44487286;44489711;44489711;44498559;44499273;44499549;44499549;44499549;44499549;44499549;44500988;44501130;44500808;44501130;44500800;44501130;44501921;44501921;44501921;44505263;44505263;44505263;44505500;44505500;44505500;44507870;44507870;44507870;44508434;44508434;44508434;44510423;44511896;44510422	+;+;+;+;+;+;+;+;+;+;+;+;+;+;+;+;+;+;+;+;+;+;+;+;+;+;+;+;+;+;+;+;+;+;+;+	7998	chr9:44482825-44511896	1672.26	1780.35	1613.98	1436.9	1401.91	1375.3	1546.78	-0.246419	0.0609978	-4.0398	5.3497e-05	0.00483201
357	ENSMUSG00000022488.9	Nckap1l	NCK associated protein 1 like [Source:MGI Symbol;Acc:MGI:1926063]	chr15;chr15;chr15;chr15;chr15;chr15;chr15;chr15;chr15;chr15;chr15;chr15;chr15;chr15;chr15;chr15;chr15;chr15;chr15;chr15;chr15;chr15;chr15;chr15;chr15;chr15;chr15;chr15;chr15;chr15;chr15;chr15;chr15;chr15;chr15;chr15;chr15;chr15;chr15;chr15;chr15;chr15;chr15;chr15;chr15;chr15;chr15;chr15;chr15;chr15;chr15;chr15;chr15;chr15;chr15;chr15;chr15;chr15;chr15;chr15;chr15;chr15;chr15;chr15;chr15;chr15;chr…	103453794;103453799;103453827;103454971;103454971;103454971;103455840;103455840;103455840;103460185;103460185;103460185;103461539;103461539;103461539;103462502;103462502;103462502;103462680;103462680;103462680;103464366;103464366;103464366;103464506;103464506;103464546;103471229;103471229;103471229;103471527;103471527;103471527;103472768;103472768;103472768;103473039;103473039;103473039;103473517…	103453981;103453981;103453981;103455081;103455081;103455081;103455932;103455932;103455932;103460241;103460241;103460241;103461681;103461681;103461681;103462592;103462592;103462592;103462817;103462817;103462817;103464414;103464414;103464414;103464662;103464662;103464662;103471285;103471285;103471285;103471623;103471623;103471623;103472877;103472877;103472877;103473171;103473171;103473171;103473598…	+;+;+;+;+;+;+;+;+;+;+;+;+;+;+;+;+;+;+;+;+;+;+;+;+;+;+;+;+;+;+;+;+;+;+;+;+;+;+;+;+;+;+;+;+;+;+;+;+;+;+;+;+;+;+;+;+;+;+;+;+;+;+;+;+;+;+;+;+;+;+;+;+;+;+;+;+;+;+;+;+;+;+;+;+;+;+;+;+;+;+;+;+;+;+;+;+;+;+;+;+;+;+;+;+;+;+;+;+;+;+;+;+;+;+	5935	chr15:103453794-103498810	316.345	284.401	341.254	477.373	436.399	392.116	374.648	0.377511	0.093477	4.03854	5.37845e-05	0.00483201
358	ENSMUSG00000037736.20	Limch1	LIM and calponin homology domains 1 [Source:MGI Symbol;Acc:MGI:1924819]	chr5;chr5;chr5;chr5;chr5;chr5;chr5;chr5;chr5;chr5;chr5;chr5;chr5;chr5;chr5;chr5;chr5;chr5;chr5;chr5;chr5;chr5;chr5;chr5;chr5;chr5;chr5;chr5;chr5;chr5;chr5;chr5;chr5;chr5;chr5;chr5;chr5;chr5;chr5;chr5;chr5;chr5;chr5;chr5;chr5;chr5;chr5;chr5;chr5;chr5;chr5;chr5;chr5;chr5;chr5;chr5;chr5;chr5;chr5;chr5;chr5;chr5;chr5;chr5;chr5;chr5;chr5;chr5;chr5;chr5;chr5;chr5;chr5;chr5;chr5;chr5;chr5;chr5;chr5;chr5…	66745827;66745845;66745845;66745867;66745883;66745889;66857883;66857883;66857883;66857883;66857883;66881899;66881899;66881899;66881899;66881899;66898431;66898460;66937376;66953669;66953669;66953669;66953669;66953669;66953669;66953669;66959588;66959588;66959588;66959588;66959588;66961157;66961157;66961157;66961157;66961157;66961157;66968005;66968416;66968416;66968565;66968577;66968650;66968961;669…	66746005;66746005;66746005;66748404;66746005;66746005;66857953;66857953;66857953;66857953;66857953;66881968;66881968;66881968;66881968;66881968;66898623;66898623;66937467;66953775;66953775;66953678;66953775;66953775;66953775;66953775;66959618;66959618;66959618;66959618;66959618;66961267;66961267;66961267;66961267;66961267;66961267;66968275;66968733;66968733;66968740;66968733;66968733;66969271;669…	+;+;+;+;+;+;+;+;+;+;+;+;+;+;+;+;+;+;+;+;+;+;+;+;+;+;+;+;+;+;+;+;+;+;+;+;+;+;+;+;+;+;+;+;+;+;+;+;+;+;+;+;+;+;+;+;+;+;+;+;+;+;+;+;+;+;+;+;+;+;+;+;+;+;+;+;+;+;+;+;+;+;+;+;+;+;+;+;+;+;+;+;+;+;+;+;+;+;+;+;+;+;+;+;+;+;+;+;+;+;+;+;+;+;+;+;+;+;+;+;+;+;+;+;+;+;+;+;+;+;+;+;+;+;+;+;+;+;+;+;+;+;+;+;+;+;+;+;+;+;+;+;+;+;+;+;+;+;+;+;+;+;+;+;+;+;+;+;+;+;+;+;+;+;+;+;+;+;+;+;+;+;+;+;+;+;+;+;+;+;+;+;+;+;+;+;+;+;+;+…	11703	chr5:66745827-67057158	10441.6	10521.2	8703.05	8733.33	8075.25	7554.3	9004.78	-0.259764	0.0643965	-4.03382	5.4877e-05	0.0049164
359	ENSMUSG00000026495.8	Efcab2	EF-hand calcium binding domain 2 [Source:MGI Symbol;Acc:MGI:1915476]	chr1;chr1;chr1;chr1;chr1;chr1;chr1;chr1;chr1;chr1;chr1;chr1;chr1;chr1;chr1;chr1	178406085;178406103;178434009;178437402;178437402;178448784;178455816;178455816;178474882;178474882;178475685;178475685;178475825;178475825;178481313;178481313	178406133;178406133;178434316;178437450;178437486;178449028;178455888;178455888;178474961;178474961;178475727;178475727;178475891;178475891;178481471;178484513	+;+;+;+;+;+;+;+;+;+;+;+;+;+;+;+	4151	chr1:178406085-178484513	3357.62	3381.12	2862.03	2552.36	2734.52	2661.53	2924.86	-0.251363	0.062325	-4.0331	5.50467e-05	0.00491786
360	ENSMUSG00000041650.15	Pcca	propionyl-Coenzyme A carboxylase, alpha polypeptide [Source:MGI Symbol;Acc:MGI:97499]	chr14;chr14;chr14;chr14;chr14;chr14;chr14;chr14;chr14;chr14;chr14;chr14;chr14;chr14;chr14;chr14;chr14;chr14;chr14;chr14;chr14;chr14;chr14;chr14;chr14;chr14;chr14;chr14;chr14;chr14;chr14;chr14;chr14;chr14;chr14;chr14;chr14;chr14;chr14;chr14;chr14;chr14;chr14;chr14;chr14;chr14;chr14;chr14;chr14;chr14;chr14;chr14;chr14;chr14;chr14;chr14;chr14;chr14;chr14;chr14;chr14;chr14;chr14;chr14;chr14;chr14;chr…	122534324;122534331;122534339;122534345;122557715;122557715;122557715;122557715;122562779;122562779;122562779;122562919;122562919;122562919;122582617;122582617;122582617;122582684;122585057;122585057;122585057;122602919;122616754;122616754;122616754;122616754;122616754;122638381;122638381;122638381;122638381;122650252;122650252;122650252;122650252;122658678;122658678;122658678;122664254;122664254…	122534459;122534459;122534459;122534459;122557792;122557792;122557792;122557792;122562826;122562826;122562826;122562987;122562987;122562987;122582730;122582977;122582730;122582730;122585110;122585110;122585110;122603027;122616885;122616885;122616885;122616885;122616809;122638417;122638417;122638417;122638417;122650330;122650330;122650284;122650330;122658780;122658780;122658780;122664327;122664348…	+;+;+;+;+;+;+;+;+;+;+;+;+;+;+;+;+;+;+;+;+;+;+;+;+;+;+;+;+;+;+;+;+;+;+;+;+;+;+;+;+;+;+;+;+;+;+;+;+;+;+;+;+;+;+;+;+;+;+;+;+;+;+;+;+;+;+;+;+;+;+;+;+;+;+;+;+;+;+;+;+;+;+;+	5210	chr14:122534324-122891100	2346.41	2481.6	2366.24	1986.02	2121.12	1987.18	2214.76	-0.224677	0.0557221	-4.0321	5.52818e-05	0.00492515
361	ENSMUSG00000043122.7	A530016L24Rik	RIKEN cDNA A530016L24 gene [Source:MGI Symbol;Acc:MGI:2443020]	chr12;chr12;chr12;chr12;chr12;chr12;chr12;chr12;chr12	112489448;112489474;112494988;112494988;112496855;112496855;112497333;112497333;112497843	112489705;112489705;112495114;112495114;112496984;112496984;112498390;112497368;112499927	+;+;+;+;+;+;+;+;+	3110	chr12:112489448-112499927	916.309	1063.66	970.105	755.76	780.086	811.991	882.985	-0.294749	0.0731139	-4.03137	5.54533e-05	0.00492674
362	ENSMUSG00000021779.17	Thrb	thyroid hormone receptor beta [Source:MGI Symbol;Acc:MGI:98743]	chr14;chr14;chr14;chr14;chr14;chr14;chr14;chr14;chr14;chr14;chr14;chr14;chr14;chr14;chr14;chr14;chr14;chr14;chr14;chr14;chr14;chr14;chr14;chr14;chr14;chr14;chr14;chr14;chr14;chr14;chr14;chr14;chr14;chr14;chr14;chr14;chr14;chr14;chr14;chr14;chr14;chr14	17660261;17660532;17660892;17660896;17660896;17826894;17826894;17826894;17826894;17826894;17925596;17925596;17925596;17925596;17962821;17963061;17963061;17963061;17963061;17963061;17981529;18002528;18002528;18002528;18002528;18008569;18008569;18008569;18008569;18011065;18011065;18011065;18011065;18026637;18026637;18026637;18030143;18030143;18030143;18033425;18033425;18033425	17660431;17660634;17661024;17661024;17661024;17826975;17827281;17826968;17826968;17826968;17925659;17925659;17925659;17925659;17962903;17963321;17963321;17963244;17963321;17963125;17982201;18002628;18002628;18002628;18002628;18008716;18008716;18008716;18008716;18011270;18011261;18011270;18011270;18026783;18026783;18026783;18030401;18030401;18030401;18038090;18036559;18033792	+;+;+;+;+;+;+;+;+;+;+;+;+;+;+;+;+;+;+;+;+;+;+;+;+;+;+;+;+;+;+;+;+;+;+;+;+;+;+;+;+;+	7403	chr14:17660261-18038090	1271.92	1225.36	1098.88	943.265	973.937	987.807	1083.53	-0.277876	0.0690809	-4.02247	5.75911e-05	0.00508848
363	ENSMUSG00000039652.16	Cpeb3	cytoplasmic polyadenylation element binding protein 3 [Source:MGI Symbol;Acc:MGI:2443075]	chr19;chr19;chr19;chr19;chr19;chr19;chr19;chr19;chr19;chr19;chr19;chr19;chr19;chr19;chr19;chr19;chr19;chr19;chr19;chr19;chr19;chr19;chr19;chr19;chr19;chr19;chr19;chr19;chr19;chr19;chr19;chr19;chr19;chr19;chr19;chr19;chr19;chr19;chr19;chr19;chr19;chr19;chr19;chr19;chr19;chr19;chr19;chr19;chr19;chr19;chr19;chr19;chr19;chr19;chr19;chr19;chr19;chr19;chr19;chr19;chr19;chr19;chr19;chr19;chr19;chr19;chr…	37021291;37021297;37021879;37021879;37022970;37023935;37024639;37044522;37044522;37044522;37044522;37044522;37044522;37044522;37054062;37054260;37054260;37054260;37054260;37054260;37054260;37054260;37068173;37068173;37068173;37068173;37068173;37068173;37068173;37068173;37087538;37087538;37087538;37087538;37087538;37087538;37087538;37087538;37088420;37088420;37088420;37088420;37088420;37088420;370…	37025087;37025087;37025087;37025087;37025087;37025087;37025087;37044703;37044703;37044703;37044703;37044703;37044703;37044703;37054374;37054374;37054374;37054374;37054374;37054374;37054374;37054374;37068291;37068291;37068291;37068291;37068291;37068291;37068291;37068291;37087627;37087627;37087627;37087627;37087627;37087627;37087627;37087627;37088587;37088587;37088587;37088587;37088560;37088587;370…	-;-;-;-;-;-;-;-;-;-;-;-;-;-;-;-;-;-;-;-;-;-;-;-;-;-;-;-;-;-;-;-;-;-;-;-;-;-;-;-;-;-;-;-;-;-;-;-;-;-;-;-;-;-;-;-;-;-;-;-;-;-;-;-;-;-;-;-;-;-;-;-;-;-;-;-;-;-;-;-;-;-;-;-;-;-;-;-;-;-;-	7414	chr19:37021291-37208601	5361.5	4953.45	4785.06	4264.78	4296.56	4403.49	4677.47	-0.208156	0.0517403	-4.0231	5.74378e-05	0.00508848
364	ENSMUSG00000028841.14	Cnksr1	connector enhancer of kinase suppressor of Ras 1 [Source:MGI Symbol;Acc:MGI:2670958]	chr4;chr4;chr4;chr4;chr4;chr4;chr4;chr4;chr4;chr4;chr4;chr4;chr4;chr4;chr4;chr4;chr4;chr4;chr4;chr4;chr4;chr4;chr4;chr4;chr4;chr4;chr4;chr4;chr4;chr4;chr4;chr4;chr4;chr4;chr4;chr4;chr4;chr4;chr4;chr4;chr4;chr4;chr4;chr4;chr4;chr4;chr4;chr4;chr4;chr4;chr4;chr4;chr4;chr4;chr4;chr4;chr4;chr4;chr4;chr4;chr4;chr4	134228041;134228049;134228939;134228939;134229206;134229206;134229363;134229382;134229382;134229586;134229586;134230180;134230180;134230180;134230412;134230412;134230412;134230425;134232041;134232041;134232041;134232467;134232638;134232638;134232638;134232747;134232747;134232747;134232747;134232994;134232994;134232994;134232994;134233140;134233140;134233140;134233140;134233286;134233286;134233286…	134228584;134228584;134229120;134229120;134229290;134229290;134229662;134229443;134229443;134229662;134229662;134230251;134230251;134230251;134230435;134230485;134230485;134230485;134232217;134232213;134232213;134232668;134232668;134232668;134232668;134232853;134232853;134232853;134232853;134233052;134233052;134233052;134233052;134233201;134233154;134233201;134233201;134233387;134233387;134233387…	-;-;-;-;-;-;-;-;-;-;-;-;-;-;-;-;-;-;-;-;-;-;-;-;-;-;-;-;-;-;-;-;-;-;-;-;-;-;-;-;-;-;-;-;-;-;-;-;-;-;-;-;-;-;-;-;-;-;-;-;-;-	2804	chr4:134228041-134238399	147.264	142.2	224.283	346.31	267.833	232.493	226.731	0.448759	0.111797	4.01405	5.9686e-05	0.00525909
365	ENSMUSG00000003316.14	Glg1	golgi apparatus protein 1 [Source:MGI Symbol;Acc:MGI:104967]	chr8;chr8;chr8;chr8;chr8;chr8;chr8;chr8;chr8;chr8;chr8;chr8;chr8;chr8;chr8;chr8;chr8;chr8;chr8;chr8;chr8;chr8;chr8;chr8;chr8;chr8;chr8;chr8;chr8;chr8;chr8;chr8;chr8;chr8;chr8;chr8;chr8;chr8;chr8;chr8;chr8;chr8;chr8;chr8;chr8;chr8;chr8;chr8;chr8;chr8;chr8;chr8;chr8;chr8;chr8;chr8;chr8;chr8;chr8;chr8;chr8;chr8;chr8;chr8;chr8;chr8;chr8;chr8;chr8;chr8;chr8;chr8;chr8;chr8;chr8;chr8;chr8;chr8;chr8;chr8…	111154421;111157525;111157565;111157898;111159799;111159799;111159799;111159799;111160621;111160621;111160621;111160621;111161426;111161426;111161426;111161426;111162367;111162367;111162367;111162367;111162638;111162638;111162638;111162638;111163771;111163771;111163771;111163771;111165557;111165557;111165557;111165557;111168661;111168661;111168661;111168661;111169488;111169488;111169488;111169488…	111158061;111158061;111158061;111158061;111159905;111159905;111159905;111159905;111160741;111160741;111160810;111160741;111161533;111161533;111161533;111161533;111162468;111162468;111162468;111162468;111162780;111162780;111162780;111162780;111163894;111163894;111163894;111163894;111165694;111165694;111165694;111165694;111168753;111168753;111168753;111168753;111169605;111169605;111169605;111169605…	-;-;-;-;-;-;-;-;-;-;-;-;-;-;-;-;-;-;-;-;-;-;-;-;-;-;-;-;-;-;-;-;-;-;-;-;-;-;-;-;-;-;-;-;-;-;-;-;-;-;-;-;-;-;-;-;-;-;-;-;-;-;-;-;-;-;-;-;-;-;-;-;-;-;-;-;-;-;-;-;-;-;-;-;-;-;-	7090	chr8:111154421-111259216	7500.64	7295.29	7159.89	6610.51	6311.86	6347.88	6871.01	-0.180586	0.0450074	-4.01238	6.01109e-05	0.00528202
366	ENSMUSG00000017765.17	Slc12a4	solute carrier family 12, member 4 [Source:MGI Symbol;Acc:MGI:1309465]	chr8;chr8;chr8;chr8;chr8;chr8;chr8;chr8;chr8;chr8;chr8;chr8;chr8;chr8;chr8;chr8;chr8;chr8;chr8;chr8;chr8;chr8;chr8;chr8;chr8;chr8;chr8;chr8;chr8;chr8;chr8;chr8;chr8;chr8;chr8;chr8;chr8;chr8;chr8;chr8;chr8;chr8;chr8;chr8;chr8;chr8;chr8;chr8;chr8;chr8;chr8;chr8;chr8;chr8;chr8;chr8;chr8;chr8;chr8;chr8	105943590;105943593;105944275;105944275;105944522;105944522;105945135;105945135;105945340;105945340;105945561;105945561;105945845;105945845;105946691;105946691;105946691;105947057;105947057;105947057;105947493;105947493;105947493;105947853;105947853;105947853;105949138;105949138;105949654;105949654;105950197;105950197;105950505;105950505;105950696;105950696;105951422;105951422;105951780;105951780…	105944173;105944173;105944408;105944408;105944706;105944706;105945242;105945242;105945471;105945471;105945730;105945730;105946040;105946040;105946859;105946859;105946859;105947161;105947161;105947161;105947612;105947612;105947612;105948173;105947951;105947951;105949256;105949256;105949828;105949828;105950254;105950254;105950603;105950603;105950860;105950860;105951636;105951636;105952021;105952021…	-;-;-;-;-;-;-;-;-;-;-;-;-;-;-;-;-;-;-;-;-;-;-;-;-;-;-;-;-;-;-;-;-;-;-;-;-;-;-;-;-;-;-;-;-;-;-;-;-;-;-;-;-;-;-;-;-;-;-;-	4279	chr8:105943590-105966097	1803.16	1668.21	1632.22	2211.79	1980.65	1974.46	1878.42	0.25181	0.0628106	4.00903	6.09692e-05	0.00534281
367	ENSMUSG00000031808.7	Slc27a1	solute carrier family 27 (fatty acid transporter), member 1 [Source:MGI Symbol;Acc:MGI:1347098]	chr8;chr8;chr8;chr8;chr8;chr8;chr8;chr8;chr8;chr8;chr8;chr8;chr8;chr8;chr8;chr8;chr8;chr8;chr8;chr8;chr8;chr8;chr8;chr8;chr8;chr8;chr8;chr8;chr8;chr8;chr8;chr8;chr8;chr8;chr8;chr8;chr8;chr8;chr8;chr8;chr8;chr8;chr8;chr8;chr8;chr8;chr8;chr8;chr8;chr8;chr8;chr8;chr8;chr8;chr8;chr8;chr8;chr8;chr8;chr8;chr8;chr8	71568882;71568906;71568927;71569342;71569342;71569679;71569748;71570172;71570196;71570655;71570721;71570721;71570721;71570721;71570721;71579213;71579404;71579404;71579404;71579404;71579404;71579404;71579907;71579907;71579907;71580145;71580145;71580145;71580145;71580516;71580610;71580610;71580610;71580610;71580767;71580767;71580767;71580767;71584118;71584118;71584118;71584118;71584420;71584420;715…	71569023;71569023;71569023;71569432;71569448;71569841;71569841;71570312;71570312;71570888;71570888;71570888;71570826;71570888;71570888;71579798;71579782;71579478;71579655;71580068;71579798;71579798;71580068;71580068;71580068;71580214;71580214;71580214;71580214;71580701;71582449;71580701;71580701;71580701;71580876;71580876;71580876;71580876;71584327;71584327;71584327;71584327;71584546;71584546;715…	+;+;+;+;+;+;+;+;+;+;+;+;+;+;+;+;+;+;+;+;+;+;+;+;+;+;+;+;+;+;+;+;+;+;+;+;+;+;+;+;+;+;+;+;+;+;+;+;+;+;+;+;+;+;+;+;+;+;+;+;+;+	5835	chr8:71568882-71587302	5285.14	5618.95	4412.69	3841.94	4060.57	4456.7	4612.66	-0.278871	0.0696193	-4.00565	6.18463e-05	0.0054049
368	ENSMUSG00000036617.17	Etl4	enhancer trap locus 4 [Source:MGI Symbol;Acc:MGI:95454]	chr2;chr2;chr2;chr2;chr2;chr2;chr2;chr2;chr2;chr2;chr2;chr2;chr2;chr2;chr2;chr2;chr2;chr2;chr2;chr2;chr2;chr2;chr2;chr2;chr2;chr2;chr2;chr2;chr2;chr2;chr2;chr2;chr2;chr2;chr2;chr2;chr2;chr2;chr2;chr2;chr2;chr2;chr2;chr2;chr2;chr2;chr2;chr2;chr2;chr2;chr2;chr2;chr2;chr2;chr2;chr2;chr2;chr2;chr2;chr2;chr2;chr2;chr2;chr2;chr2;chr2;chr2;chr2;chr2;chr2;chr2;chr2;chr2;chr2;chr2;chr2;chr2;chr2;chr2;chr2…	19909780;20116973;20289894;20289913;20289913;20339824;20339922;20339922;20510047;20510047;20510047;20519513;20519513;20519513;20519791;20519811;20519828;20529959;20529959;20529959;20529959;20529959;20529959;20529959;20529959;20529959;20529959;20547980;20548022;20559935;20648973;20661898;20661898;20661898;20661898;20661898;20661898;20661898;20661898;20661898;20661898;20661898;20661898;20661898;207…	19910279;20117053;20290041;20290041;20290041;20340109;20340109;20340109;20510259;20510259;20510259;20519927;20519927;20519927;20519927;20519927;20519927;20530242;20530242;20530242;20530242;20530242;20530242;20530242;20530242;20530242;20530242;20548116;20548116;20560194;20649053;20662316;20662096;20662096;20662096;20662096;20662096;20662096;20662096;20662096;20661918;20662052;20662096;20662096;207…	+;+;+;+;+;+;+;+;+;+;+;+;+;+;+;+;+;+;+;+;+;+;+;+;+;+;+;+;+;+;+;+;+;+;+;+;+;+;+;+;+;+;+;+;+;+;+;+;+;+;+;+;+;+;+;+;+;+;+;+;+;+;+;+;+;+;+;+;+;+;+;+;+;+;+;+;+;+;+;+;+;+;+;+;+;+;+;+;+;+;+;+;+;+;+;+;+;+;+;+;+;+;+;+;+;+;+;+;+;+;+;+;+;+;+;+;+;+;+;+;+;+;+;+;+;+;+;+;+;+;+;+;+;+;+;+;+;+;+;+;+;+;+;+;+;+;+;+;+;+;+;+;+;+;+;+;+;+;+;+;+;+;+;+;+;+;+;+;+;+;+;+;+;+;+;+;+;+;+;+;+;+;+;+;+;+;+;+;+;+;+;+;+;+;+;+;+;+;+;+…	16148	chr2:19909780-20810713	3631.42	3723.21	3446.88	3153.15	3126.9	3010.85	3348.73	-0.206017	0.0514495	-4.00425	6.2215e-05	0.00542235
370	ENSMUSG00000064371.1	mt-Tt	mitochondrially encoded tRNA threonine [Source:MGI Symbol;Acc:MGI:102473]	chrM	15289	15355	+	67	chrM:15289-15355	579.238	537.111	558.025	966.225	730.453	635.019	667.679	0.37726	0.0945396	3.9905	6.59347e-05	0.00571547
371	ENSMUSG00000027510.17	Rbm38	RNA binding motif protein 38 [Source:MGI Symbol;Acc:MGI:1889294]	chr2;chr2;chr2;chr2;chr2;chr2;chr2;chr2;chr2;chr2;chr2;chr2;chr2;chr2;chr2;chr2;chr2;chr2;chr2;chr2;chr2;chr2;chr2;chr2;chr2;chr2;chr2;chr2	173020498;173021672;173021899;173021902;173021913;173022111;173022438;173022792;173022792;173022792;173022792;173022792;173022831;173023050;173023327;173023327;173023327;173023327;173023327;173023327;173033506;173033506;173033506;173033506;173033506;173033506;173033506;173033506	173020561;173022270;173022247;173022270;173022915;173022406;173022494;173022915;173022915;173022915;173022915;173022915;173022915;173023381;173023381;173023381;173023381;173023381;173023381;173023381;173034178;173034700;173033709;173033650;173033913;173034725;173034728;173034734	+;+;+;+;+;+;+;+;+;+;+;+;+;+;+;+;+;+;+;+;+;+;+;+;+;+;+;+	2869	chr2:173020498-173034734	2589.66	2618.11	2338.34	2163.96	2094.9	2105.16	2318.36	-0.229854	0.0576173	-3.98933	6.62613e-05	0.0057283
372	ENSMUSG00000039629.14	Strip2	striatin interacting protein 2 [Source:MGI Symbol;Acc:MGI:2444363]	chr6;chr6;chr6;chr6;chr6;chr6;chr6;chr6;chr6;chr6;chr6;chr6;chr6;chr6;chr6;chr6;chr6;chr6;chr6;chr6;chr6;chr6;chr6;chr6;chr6;chr6;chr6;chr6;chr6;chr6;chr6;chr6;chr6;chr6;chr6;chr6;chr6;chr6;chr6;chr6;chr6;chr6;chr6;chr6;chr6;chr6;chr6;chr6;chr6;chr6;chr6;chr6;chr6;chr6;chr6;chr6;chr6;chr6;chr6;chr6;chr6;chr6;chr6;chr6;chr6;chr6;chr6;chr6;chr6;chr6;chr6;chr6;chr6;chr6;chr6;chr6;chr6;chr6;chr6;chr6…	29917012;29917013;29917013;29917013;29917013;29920462;29920462;29920462;29920462;29920462;29923915;29923915;29923915;29923915;29923915;29924966;29924966;29924966;29924966;29924966;29926557;29926557;29926557;29926557;29926557;29927321;29927321;29927321;29927321;29927321;29927587;29927587;29927587;29927587;29927587;29928435;29928435;29928435;29928435;29928435;29929780;29929780;29929780;29929780;299…	29917230;29917230;29917230;29917230;29917230;29920531;29920531;29920531;29920531;29920531;29923989;29923989;29923989;29923989;29923989;29925103;29925103;29925103;29925103;29925103;29926677;29926677;29926677;29926677;29926677;29927389;29927389;29927389;29927389;29927389;29927693;29927693;29927693;29927693;29927693;29928562;29928562;29928562;29928562;29928562;29929983;29929983;29929983;29929983;299…	+;+;+;+;+;+;+;+;+;+;+;+;+;+;+;+;+;+;+;+;+;+;+;+;+;+;+;+;+;+;+;+;+;+;+;+;+;+;+;+;+;+;+;+;+;+;+;+;+;+;+;+;+;+;+;+;+;+;+;+;+;+;+;+;+;+;+;+;+;+;+;+;+;+;+;+;+;+;+;+;+;+;+;+;+;+;+;+;+;+;+;+;+;+;+;+;+;+;+	8329	chr6:29917012-29959681	4438.65	4656.05	4222.75	5179.35	4937.11	5481.52	4819.24	0.213827	0.0537651	3.97707	6.97709e-05	0.00601549
373	ENSMUSG00000062169.13	Cnih4	cornichon family AMPA receptor auxiliary protein 4 [Source:MGI Symbol;Acc:MGI:1925828]	chr1;chr1;chr1;chr1;chr1;chr1;chr1;chr1;chr1;chr1;chr1;chr1;chr1;chr1;chr1;chr1;chr1;chr1;chr1;chr1	181144693;181150931;181150931;181153735;181153735;181154738;181155720;181155859;181155859;181155859;181155859;181162075;181162075;181162075;181162075;181166181;181166181;181166181;181166181;181166181	181144901;181151061;181151061;181153803;181153803;181154904;181155971;181155971;181155971;181155971;181155971;181162215;181162215;181162215;181162215;181166381;181166349;181168994;181168994;181166248	+;+;+;+;+;+;+;+;+;+;+;+;+;+;+;+;+;+;+;+	3783	chr1:181144693-181168994	1012.3	1011.65	985.129	1253.22	1214.61	1180.97	1109.65	0.25476	0.0642047	3.96794	7.24973e-05	0.00623379
374	ENSMUSG00000044086.8	Lmod3	leiomodin 3 (fetal) [Source:MGI Symbol;Acc:MGI:2444169]	chr6;chr6;chr6	97238534;97247170;97252278	97238871;97248564;97252759	-;-;-	2215	chr6:97238534-97252759	2036.61	2164.7	2148.4	2690.12	2563.14	2331.87	2322.47	0.238069	0.0600908	3.96182	7.43812e-05	0.00637868
375	ENSMUSG00000046442.4	Ppm1e	protein phosphatase 1E (PP2C domain containing) [Source:MGI Symbol;Acc:MGI:2444096]	chr11;chr11;chr11;chr11;chr11;chr11;chr11;chr11;chr11;chr11;chr11	87226906;87237130;87237432;87240603;87243065;87244269;87244269;87248932;87248932;87358449;87358449	87231928;87237223;87237575;87240791;87243422;87244468;87244468;87249050;87249050;87358637;87359023	-;-;-;-;-;-;-;-;-;-;-	6702	chr11:87226906-87359023	562.876	559.051	401.349	793.07	636.805	692.853	607.667	0.374151	0.0945259	3.95819	7.55211e-05	0.00645917
377	ENSMUSG00000026944.18	Abca2	ATP-binding cassette, sub-family A (ABC1), member 2 [Source:MGI Symbol;Acc:MGI:99606]	chr2;chr2;chr2;chr2;chr2;chr2;chr2;chr2;chr2;chr2;chr2;chr2;chr2;chr2;chr2;chr2;chr2;chr2;chr2;chr2;chr2;chr2;chr2;chr2;chr2;chr2;chr2;chr2;chr2;chr2;chr2;chr2;chr2;chr2;chr2;chr2;chr2;chr2;chr2;chr2;chr2;chr2;chr2;chr2;chr2;chr2;chr2;chr2;chr2;chr2;chr2;chr2;chr2;chr2;chr2;chr2;chr2;chr2;chr2;chr2;chr2;chr2;chr2;chr2;chr2;chr2;chr2;chr2;chr2;chr2;chr2;chr2;chr2;chr2;chr2;chr2;chr2	25428703;25431996;25433098;25433294;25433682;25433964;25434309;25434890;25435499;25436368;25436589;25436830;25437245;25437488;25437665;25437893;25438231;25438458;25438801;25439067;25439327;25440525;25440810;25441188;25441308;25441479;25441479;25441875;25441875;25442191;25442191;25442650;25442650;25442835;25442835;25442948;25443101;25443229;25443229;25443529;25443529;25443726;25443726;25443927;254…	25428835;25432089;25433209;25433457;25433809;25434074;25434527;25435257;25435658;25436496;25436753;25436926;25437418;25437590;25437779;25438083;25438381;25438662;25438965;25439247;25439539;25440721;25440992;25441372;25441372;25441599;25441599;25442054;25442111;25442397;25442397;25442752;25442752;25442917;25443154;25443004;25443154;25443442;25443442;25443634;25443634;25443813;25443837;25443987;254…	+;+;+;+;+;+;+;+;+;+;+;+;+;+;+;+;+;+;+;+;+;+;+;+;+;+;+;+;+;+;+;+;+;+;+;+;+;+;+;+;+;+;+;+;+;+;+;+;+;+;+;+;+;+;+;+;+;+;+;+;+;+;+;+;+;+;+;+;+;+;+;+;+;+;+;+;+	8346	chr2:25428703-25448540	2975.82	3205.6	3208.64	3791.24	3655.07	3509.38	3390.96	0.209872	0.0531294	3.9502	7.80867e-05	0.00664317
378	ENSMUSG00000021226.7	Acot2	acyl-CoA thioesterase 2 [Source:MGI Symbol;Acc:MGI:2159605]	chr12;chr12;chr12	83987861;83990494;83992502	83988481;83990696;83993873	+;+;+	2196	chr12:83987861-83993873	1999.52	2062.31	1824.31	1568.92	1650.07	1687.6	1798.79	-0.243563	0.0616965	-3.94776	7.88853e-05	0.00667569
379	ENSMUSG00000002831.14	Plin4	perilipin 4 [Source:MGI Symbol;Acc:MGI:1929709]	chr17;chr17;chr17;chr17;chr17;chr17;chr17;chr17;chr17;chr17;chr17;chr17;chr17;chr17;chr17;chr17;chr17;chr17;chr17;chr17;chr17;chr17;chr17;chr17;chr17;chr17	56100591;56100591;56100591;56102409;56102409;56102409;56103110;56103110;56103110;56103417;56103417;56103417;56106096;56106117;56108588;56108588;56108588;56109313;56109313;56109313;56109538;56109538;56109538;56109693;56109693;56109693	56102330;56102330;56102330;56102495;56102495;56102495;56103297;56103297;56103297;56105501;56107374;56105522;56107374;56107374;56108646;56108646;56108646;56109451;56109451;56109451;56109605;56109605;56109605;56109803;56109803;56109802	-;-;-;-;-;-;-;-;-;-;-;-;-;-;-;-;-;-;-;-;-;-;-;-;-;-	6350	chr17:56100591-56109803	6917.04	7346.48	6037.4	5400.34	5685.36	5873.64	6210.04	-0.240452	0.0609012	-3.94824	7.87289e-05	0.00667569
380	ENSMUSG00000056973.6	Ces1d	carboxylesterase 1D [Source:MGI Symbol;Acc:MGI:2148202]	chr8;chr8;chr8;chr8;chr8;chr8;chr8;chr8;chr8;chr8;chr8;chr8;chr8;chr8;chr8;chr8;chr8;chr8;chr8;chr8;chr8;chr8	93166068;93166303;93166329;93169721;93169721;93169721;93171020;93171020;93175031;93175031;93176166;93178031;93181525;93184958;93186014;93187743;93189462;93192761;93194805;93194877;93197668;93197668	93166438;93166438;93166438;93169793;93169975;93169793;93171151;93171151;93175289;93175178;93176246;93178171;93181563;93185062;93186118;93187896;93189595;93192905;93195081;93195081;93197777;93197838	-;-;-;-;-;-;-;-;-;-;-;-;-;-;-;-;-;-;-;-;-;-	2369	chr8:93166068-93197838	2314.77	2431.22	1988.5	1716.24	1840.18	1921.25	2035.36	-0.27028	0.068507	-3.94528	7.97058e-05	0.00672738
381	ENSMUSG00000031103.12	Elf4	E74-like factor 4 (ets domain transcription factor) [Source:MGI Symbol;Acc:MGI:1928377]	chrX;chrX;chrX;chrX;chrX;chrX;chrX;chrX;chrX;chrX;chrX;chrX;chrX;chrX;chrX;chrX;chrX;chrX;chrX;chrX;chrX;chrX;chrX;chrX;chrX;chrX	48411046;48411049;48416647;48416647;48416658;48417871;48417871;48417871;48418155;48418155;48418155;48419008;48419008;48419008;48420276;48420276;48420276;48420704;48420704;48420704;48424078;48424078;48424078;48453872;48463073;48463073	48415446;48415446;48417024;48417024;48417024;48418063;48418063;48418063;48418238;48418238;48418238;48419199;48419199;48419199;48420368;48420368;48420368;48420875;48420875;48420875;48424354;48424354;48424354;48454169;48463132;48463132	-;-;-;-;-;-;-;-;-;-;-;-;-;-;-;-;-;-;-;-;-;-;-;-;-;-	6148	chrX:48411046-48463132	383.977	411.162	521.539	662.008	546.903	602.632	521.37	0.366713	0.0929836	3.94385	8.01848e-05	0.00675004
382	ENSMUSG00000001493.9	Meox1	mesenchyme homeobox 1 [Source:MGI Symbol;Acc:MGI:103220]	chr11;chr11;chr11	101877510;101879261;101893543	101878729;101879436;101894374	-;-;-	2228	chr11:101877510-101894374	255.257	221.02	336.961	489.809	380.21	357.415	340.112	0.41732	0.105863	3.94209	8.0773e-05	0.00678176
383	ENSMUSG00000047085.14	Lrrc4b	leucine rich repeat containing 4B [Source:MGI Symbol;Acc:MGI:3027390]	chr7;chr7;chr7;chr7;chr7;chr7;chr7;chr7;chr7	44429018;44442485;44442737;44444875;44444875;44444875;44461009;44461009;44461009	44429116;44442531;44442838;44445212;44445212;44445212;44461407;44461361;44463351	+;+;+;+;+;+;+;+;+	2929	chr7:44429018-44463351	414.521	550.112	551.586	380.75	354.925	362.042	435.656	-0.369588	0.0938402	-3.93848	8.19991e-05	0.00685891
384	ENSMUSG00000051067.8	Lingo3	leucine rich repeat and Ig domain containing 3 [Source:MGI Symbol;Acc:MGI:3609246]	chr10;chr10;chr10;chr10	80832801;80835991;80843679;80843942	80836141;80836141;80843798;80844039	-;-;-;-	3559	chr10:80832801-80844039	491.971	525.735	474.321	295.607	398.003	387.489	428.854	-0.369315	0.0937794	-3.93813	8.21196e-05	0.00685891
385	ENSMUSG00000027076.10	Timm10	translocase of inner mitochondrial membrane 10 [Source:MGI Symbol;Acc:MGI:1353429]	chr2;chr2;chr2;chr2;chr2;chr2	84826997;84827384;84827599;84827599;84829790;84829790	84827147;84827508;84827713;84827713;84830213;84830113	+;+;+;+;+;+	815	chr2:84826997-84830213	511.606	621.619	654.606	772.98	807.244	748.374	686.072	0.3231	0.0822891	3.9264	8.62255e-05	0.00718314
386	ENSMUSG00000029438.9	Bcl7a	B cell CLL/lymphoma 7A [Source:MGI Symbol;Acc:MGI:1924295]	chr5;chr5;chr5;chr5;chr5;chr5;chr5;chr5;chr5;chr5;chr5;chr5;chr5;chr5;chr5;chr5;chr5	123343834;123344448;123344500;123344626;123347631;123351867;123351867;123351867;123355941;123355941;123355941;123361191;123361191;123369333;123369333;123371018;123371018	123344277;123344721;123344721;123344721;123347717;123351948;123351948;123351948;123360278;123356037;123356037;123361358;123361358;123369454;123369454;123374992;123374082	+;+;+;+;+;+;+;+;+;+;+;+;+;+;+;+;+	9490	chr5:123343834-123374992	690.504	750.818	678.215	556.775	552.522	560.991	631.638	-0.301624	0.0769589	-3.91929	8.88116e-05	0.00737941
387	ENSMUSG00000054263.12	Lifr	LIF receptor alpha [Source:MGI Symbol;Acc:MGI:96788]	chr15;chr15;chr15;chr15;chr15;chr15;chr15;chr15;chr15;chr15;chr15;chr15;chr15;chr15;chr15;chr15;chr15;chr15;chr15;chr15;chr15;chr15;chr15;chr15;chr15;chr15;chr15;chr15;chr15;chr15;chr15;chr15;chr15;chr15;chr15;chr15;chr15;chr15;chr15;chr15;chr15;chr15;chr15;chr15;chr15;chr15;chr15;chr15;chr15;chr15;chr15;chr15;chr15;chr15;chr15;chr15;chr15;chr15;chr15;chr15;chr15;chr15;chr15;chr15;chr15;chr15;chr…	7090614;7129559;7129567;7129572;7130901;7132615;7140542;7140542;7140549;7154353;7154387;7154387;7154387;7154387;7154387;7154387;7157156;7157156;7157156;7157156;7157156;7157156;7157156;7159391;7159391;7159391;7159391;7159391;7159391;7159391;7164529;7164529;7164529;7164529;7164529;7164529;7164529;7166883;7166883;7166883;7166883;7166883;7166883;7169012;7169012;7169012;7169012;7169012;7169012;7172856…	7090748;7129826;7129826;7129826;7131038;7132653;7140583;7140583;7140583;7154547;7154547;7154547;7154547;7154547;7154547;7154547;7157267;7157267;7157267;7157267;7157267;7157267;7157267;7159521;7159521;7159521;7159521;7159521;7159521;7159521;7164692;7164692;7164692;7164692;7164692;7164566;7164692;7167057;7167057;7167057;7167057;7167057;7167057;7169266;7169266;7169266;7169266;7169266;7169266;7172985…	+;+;+;+;+;+;+;+;+;+;+;+;+;+;+;+;+;+;+;+;+;+;+;+;+;+;+;+;+;+;+;+;+;+;+;+;+;+;+;+;+;+;+;+;+;+;+;+;+;+;+;+;+;+;+;+;+;+;+;+;+;+;+;+;+;+;+;+;+;+;+;+;+;+;+;+;+;+;+;+;+;+;+;+;+;+;+;+;+;+;+;+;+;+;+;+;+;+;+;+;+;+;+;+;+;+;+;+;+;+;+;+;+;+;+;+;+;+;+	10776	chr15:7090614-7197489	4289.2	4225.38	4113.29	3681.22	3653.2	3712.95	3945.87	-0.184616	0.0471179	-3.91817	8.92245e-05	0.00739457
388	ENSMUSG00000031748.16	Gnao1	guanine nucleotide binding protein, alpha O [Source:MGI Symbol;Acc:MGI:95775]	chr8;chr8;chr8;chr8;chr8;chr8;chr8;chr8;chr8;chr8;chr8;chr8;chr8;chr8;chr8;chr8;chr8;chr8;chr8;chr8;chr8;chr8;chr8;chr8;chr8;chr8;chr8;chr8;chr8;chr8;chr8;chr8;chr8;chr8;chr8;chr8;chr8;chr8;chr8;chr8;chr8;chr8;chr8;chr8;chr8;chr8;chr8;chr8;chr8;chr8;chr8;chr8;chr8	93809966;93810636;93810838;93810840;93811313;93811651;93811651;93811651;93811651;93811651;93896231;93896231;93896231;93896231;93896231;93944198;93944198;93944198;93944198;93944198;93949404;93949404;93949404;93949404;93949505;93950302;93950302;93950302;93950302;93950302;93950405;93950405;93952947;93953975;93953975;93956065;93956065;93962844;93963384;93963384;93963384;93963384;93963384;93965796;939…	93810129;93811453;93811453;93811453;93811453;93811693;93811693;93811693;93811770;93811693;93896372;93896372;93896372;93896372;93896372;93944358;93944358;93944358;93944358;93944358;93949532;93949532;93949532;93949532;93949532;93950675;93950431;93950431;93950431;93950403;93950431;93950431;93953024;93954128;93954128;93956580;93960690;93963537;93963537;93963537;93963537;93963537;93963537;93969210;939…	+;+;+;+;+;+;+;+;+;+;+;+;+;+;+;+;+;+;+;+;+;+;+;+;+;+;+;+;+;+;+;+;+;+;+;+;+;+;+;+;+;+;+;+;+;+;+;+;+;+;+;+;+	11053	chr8:93809966-93969388	790.862	774.383	945.423	1109.72	977.683	1120.83	953.15	0.307033	0.0784025	3.91611	8.9989e-05	0.0074387
389	ENSMUSG00000040713.12	Creg1	cellular repressor of E1A-stimulated genes 1 [Source:MGI Symbol;Acc:MGI:1344382]	chr1;chr1;chr1;chr1;chr1;chr1;chr1;chr1;chr1;chr1;chr1;chr1;chr1	165763746;165763746;165764601;165769476;165769813;165769813;165769813;165770632;165770632;165770632;165773844;165773844;165773844	165764138;165764138;165764754;165769520;165769932;165769932;165769932;165770816;165770816;165770816;165773918;165775308;165775308	+;+;+;+;+;+;+;+;+;+;+;+;+	2362	chr1:165763746-165775308	2625.66	2787.94	2595.89	2216.58	2274.7	2356.16	2476.16	-0.213934	0.0546473	-3.91481	9.04758e-05	0.00745972
391	ENSMUSG00000022533.14	Atp13a3	ATPase type 13A3 [Source:MGI Symbol;Acc:MGI:2685387]	chr16;chr16;chr16;chr16;chr16;chr16;chr16;chr16;chr16;chr16;chr16;chr16;chr16;chr16;chr16;chr16;chr16;chr16;chr16;chr16;chr16;chr16;chr16;chr16;chr16;chr16;chr16;chr16;chr16;chr16;chr16;chr16;chr16;chr16;chr16;chr16;chr16;chr16;chr16;chr16;chr16;chr16;chr16;chr16;chr16;chr16;chr16;chr16;chr16;chr16;chr16;chr16;chr16;chr16;chr16;chr16;chr16;chr16;chr16;chr16;chr16;chr16;chr16;chr16;chr16;chr16;chr…	30312423;30312423;30315558;30315560;30321806;30321806;30322872;30322872;30322872;30322872;30328956;30328956;30328956;30328956;30332199;30332199;30332199;30332199;30333724;30333759;30333759;30333759;30336190;30336190;30337502;30337502;30338432;30338432;30338627;30338627;30339613;30339613;30339776;30339776;30340223;30340223;30341153;30341153;30343434;30343434;30343643;30343643;30343890;30343890;303…	30315901;30315901;30315901;30315901;30321895;30321895;30322952;30322952;30322952;30322952;30329044;30329044;30329044;30329044;30332386;30332386;30332386;30332386;30333848;30333890;30333927;30333927;30336262;30336262;30337598;30337598;30338541;30338541;30338669;30338669;30339692;30339692;30339898;30339898;30340398;30340398;30341277;30341277;30343554;30343554;30343796;30343796;30343907;30343907;303…	-;-;-;-;-;-;-;-;-;-;-;-;-;-;-;-;-;-;-;-;-;-;-;-;-;-;-;-;-;-;-;-;-;-;-;-;-;-;-;-;-;-;-;-;-;-;-;-;-;-;-;-;-;-;-;-;-;-;-;-;-;-;-;-;-;-;-;-;-;-;-;-;-;-;-;-;-;-;-;-;-;-;-;-;-;-;-;-;-;-;-;-;-	9938	chr16:30312423-30405975	2808.92	2761.94	2848.07	3377.96	3110.04	3287.29	3032.37	0.203938	0.0521292	3.91216	9.14726e-05	0.00750333
392	ENSMUSG00000035637.14	Grhpr	glyoxylate reductase/hydroxypyruvate reductase [Source:MGI Symbol;Acc:MGI:1923488]	chr4;chr4;chr4;chr4;chr4;chr4;chr4;chr4;chr4;chr4;chr4;chr4;chr4;chr4;chr4;chr4;chr4;chr4;chr4;chr4;chr4;chr4;chr4;chr4;chr4;chr4;chr4;chr4;chr4;chr4;chr4;chr4;chr4;chr4;chr4;chr4;chr4;chr4;chr4;chr4	44981395;44981403;44981432;44981433;44981461;44981500;44982879;44982879;44982879;44982879;44982879;44983874;44983874;44983874;44983874;44983874;44983874;44984430;44984430;44984430;44984430;44984430;44985307;44985307;44985307;44985307;44985307;44986286;44986286;44986286;44986286;44986291;44986764;44987216;44987216;44987216;44987216;44988920;44988920;44990377	44981534;44981550;44981506;44981506;44981534;44981694;44983009;44983009;44983009;44983009;44983009;44983946;44983946;44983946;44983943;44983946;44983946;44984546;44984546;44984546;44984546;44984546;44985395;44985395;44985395;44985395;44985395;44986390;44986390;44986390;44986390;44986390;44986926;44987248;44987327;44987351;44987351;44989010;44989050;44990734	+;+;+;+;+;+;+;+;+;+;+;+;+;+;+;+;+;+;+;+;+;+;+;+;+;+;+;+;+;+;+;+;+;+;+;+;+;+;+;+	1603	chr4:44981395-44990734	655.597	706.939	679.288	904.042	898.082	779.604	770.592	0.296864	0.076011	3.90554	9.40156e-05	0.00767268
393	ENSMUSG00000020646.17	Mboat2	membrane bound O-acyltransferase domain containing 2 [Source:MGI Symbol;Acc:MGI:1914466]	chr12;chr12;chr12;chr12;chr12;chr12;chr12;chr12;chr12;chr12;chr12;chr12;chr12;chr12;chr12;chr12;chr12;chr12;chr12;chr12;chr12;chr12;chr12;chr12;chr12;chr12;chr12;chr12;chr12;chr12;chr12;chr12;chr12;chr12;chr12;chr12;chr12;chr12;chr12;chr12;chr12;chr12;chr12;chr12;chr12;chr12;chr12;chr12;chr12;chr12;chr12;chr12	24830879;24831609;24831615;24831618;24831623;24831631;24878191;24878191;24878191;24882717;24882717;24882717;24924199;24924199;24924199;24924199;24934567;24934567;24934567;24939294;24939294;24939294;24939294;24939294;24946506;24946506;24946506;24946506;24948188;24948188;24948188;24948188;24951386;24951386;24951386;24951386;24954186;24954186;24954186;24954186;24955277;24955277;24955277;24955277;249…	24830985;24831774;24831774;24831774;24831774;24831774;24878336;24878336;24878336;24882794;24882794;24882794;24924294;24924294;24926865;24924294;24934622;24934622;24934622;24939348;24939348;24939348;24939302;24939348;24946686;24946686;24946686;24946686;24948380;24948380;24948380;24948380;24951489;24951489;24951489;24951489;24954250;24954250;24954250;24954250;24955409;24955409;24955409;24955409;249…	+;+;+;+;+;+;+;+;+;+;+;+;+;+;+;+;+;+;+;+;+;+;+;+;+;+;+;+;+;+;+;+;+;+;+;+;+;+;+;+;+;+;+;+;+;+;+;+;+;+;+;+	9566	chr12:24830879-24964397	430.883	400.599	344.473	275.518	273.452	299.581	337.418	-0.370352	0.094821	-3.90581	9.39117e-05	0.00767268
394	ENSMUSG00000038121.6	Fam210a	family with sequence similarity 210, member A [Source:MGI Symbol;Acc:MGI:1914000]	chr18;chr18;chr18;chr18;chr18;chr18;chr18	68260187;68272563;68275762;68275917;68279267;68300074;68300074	68268952;68272674;68276274;68276274;68279428;68300202;68300333	-;-;-;-;-;-;-	9813	chr18:68260187-68300333	9620.15	10206.7	9340.48	8255	8765.43	8461.14	9108.16	-0.186421	0.0477401	-3.90491	9.42608e-05	0.00767316
395	ENSMUSG00000049103.14	Ccr2	chemokine (C-C motif) receptor 2 [Source:MGI Symbol;Acc:MGI:106185]	chr9;chr9;chr9;chr9;chr9;chr9;chr9;chr9;chr9;chr9	124101950;124102158;124102183;124103955;124103955;124105626;124105674;124105674;124105674;124112782	124102207;124104051;124102207;124104051;124104051;124109140;124108550;124106807;124109507;124113557	+;+;+;+;+;+;+;+;+;+	6760	chr9:124101950-124113557	133.083	91.8208	80.4844	169.328	151.709	203.576	138.334	0.444365	0.113873	3.90227	9.52945e-05	0.00773767
397	ENSMUSG00000029167.13	Ppargc1a	peroxisome proliferative activated receptor, gamma, coactivator 1 alpha [Source:MGI Symbol;Acc:MGI:1342774]	chr5;chr5;chr5;chr5;chr5;chr5;chr5;chr5;chr5;chr5;chr5;chr5;chr5;chr5;chr5;chr5;chr5;chr5;chr5;chr5;chr5;chr5;chr5;chr5;chr5;chr5;chr5;chr5;chr5;chr5;chr5;chr5;chr5;chr5;chr5;chr5;chr5;chr5;chr5;chr5;chr5;chr5;chr5;chr5;chr5;chr5;chr5;chr5;chr5;chr5;chr5;chr5;chr5;chr5	51454250;51457653;51457655;51458180;51462706;51462706;51462706;51463206;51463206;51463206;51472598;51472598;51472598;51472598;51472879;51472879;51472879;51472879;51473496;51473496;51473496;51473496;51490017;51490017;51490017;51490017;51490200;51490200;51490200;51490200;51494601;51494601;51494601;51494601;51495670;51495670;51495670;51495670;51495780;51498034;51498034;51498034;51498034;51498034;515…	51458283;51458283;51458283;51458283;51462857;51462857;51462857;51463327;51463327;51463327;51472718;51472718;51472718;51472718;51472983;51472983;51472983;51472983;51474411;51474411;51474411;51474411;51490121;51490090;51490121;51490090;51490245;51490245;51490245;51490245;51494805;51494805;51494805;51494805;51495795;51495795;51495795;51495795;51495795;51498228;51498228;51498228;51498228;51498228;515…	-;-;-;-;-;-;-;-;-;-;-;-;-;-;-;-;-;-;-;-;-;-;-;-;-;-;-;-;-;-;-;-;-;-;-;-;-;-;-;-;-;-;-;-;-;-;-;-;-;-;-;-;-;-	6592	chr5:51454250-51567726	4294.65	4516.28	3981.29	3597.99	3754.34	3600.75	3957.55	-0.211256	0.0541887	-3.89851	9.67848e-05	0.00781909
398	ENSMUSG00000037443.13	Cep85	centrosomal protein 85 [Source:MGI Symbol;Acc:MGI:1917262]	chr4;chr4;chr4;chr4;chr4;chr4;chr4;chr4;chr4;chr4;chr4;chr4;chr4;chr4;chr4;chr4;chr4;chr4;chr4;chr4;chr4;chr4;chr4;chr4;chr4;chr4;chr4;chr4;chr4;chr4;chr4;chr4;chr4;chr4;chr4;chr4;chr4;chr4;chr4;chr4;chr4;chr4;chr4;chr4;chr4;chr4;chr4;chr4;chr4;chr4;chr4	134129858;134129866;134131098;134132232;134132232;134132232;134132232;134132591;134134069;134134069;134134069;134137571;134137571;134137571;134138835;134138835;134138835;134148010;134148010;134148609;134148609;134152104;134152104;134152245;134153809;134153809;134153809;134154263;134154263;134154263;134155677;134155677;134155901;134156097;134156811;134164112;134164628;134167289;134167289;134167289…	134131439;134131439;134131439;134132457;134132457;134132457;134132457;134132642;134134176;134134176;134134176;134137621;134137621;134137621;134139277;134138928;134138928;134148164;134148164;134148761;134148761;134152289;134152289;134152289;134153926;134153926;134153926;134154483;134154390;134154396;134156371;134156371;134156371;134156371;134156921;134164757;134164757;134167441;134167441;134167441…	-;-;-;-;-;-;-;-;-;-;-;-;-;-;-;-;-;-;-;-;-;-;-;-;-;-;-;-;-;-;-;-;-;-;-;-;-;-;-;-;-;-;-;-;-;-;-;-;-;-;-	5269	chr4:134129858-134187112	1743.17	1787.66	1706.27	1490.47	1492.75	1445.85	1611.03	-0.225509	0.0578634	-3.89727	9.72815e-05	0.00783947
399	ENSMUSG00000104263.1	9430062P05Rik	RIKEN cDNA 9430062P05 gene [Source:MGI Symbol;Acc:MGI:2441746]	chr9	90156460	90159804	-	3345	chr9:90156460-90159804	309.8	294.964	231.795	170.285	199.47	193.166	233.247	-0.406577	0.104479	-3.89149	9.96324e-05	0.00799875
400	ENSMUSG00000041695.2	Kcnj2	potassium inwardly-rectifying channel, subfamily J, member 2 [Source:MGI Symbol;Acc:MGI:104744]	chr11;chr11	111066164;111071549	111066334;111076821	+;+	5444	chr11:111066164-111076821	3155.81	3078.84	2402.73	2205.1	2356.18	2344.6	2590.54	-0.286113	0.0735286	-3.89118	9.97568e-05	0.00799875
401	ENSMUSG00000026603.13	Smyd2	SET and MYND domain containing 2 [Source:MGI Symbol;Acc:MGI:1915889]	chr1;chr1;chr1;chr1;chr1;chr1;chr1;chr1;chr1;chr1;chr1;chr1;chr1;chr1;chr1;chr1;chr1;chr1;chr1;chr1;chr1;chr1;chr1;chr1;chr1;chr1;chr1;chr1;chr1;chr1	189880492;189880494;189880642;189882109;189882109;189882109;189883824;189883824;189885046;189885299;189885299;189886521;189886521;189886521;189888815;189888815;189888815;189891400;189891400;189896571;189896571;189897423;189897423;189898353;189899818;189899818;189909851;189909851;189922107;189922107	189880866;189880866;189880866;189882372;189882217;189882217;189883998;189883998;189885419;189885419;189885419;189886631;189886631;189886631;189888917;189889002;189888917;189891467;189891467;189896695;189896695;189897483;189897483;189898896;189899928;189899928;189909914;189909914;189922253;189922363	-;-;-;-;-;-;-;-;-;-;-;-;-;-;-;-;-;-;-;-;-;-;-;-;-;-;-;-;-;-	2717	chr1:189880492-189922363	1805.35	1881.11	1892.99	2259.63	2110.82	2183.82	2022.29	0.21723	0.0560217	3.87761	0.000105489	0.00843727
402	ENSMUSG00000052336.7	Cx3cr1	chemokine (C-X3-C motif) receptor 1 [Source:MGI Symbol;Acc:MGI:1333815]	chr9;chr9;chr9;chr9;chr9;chr9;chr9;chr9	119901616;120048683;120048683;120049279;120068205;120068205;120068205;120069802	119901627;120052343;120052343;120052343;120068958;120068296;120068283;120069879	-;-;-;-;-;-;-;-	4505	chr9:119901616-120069879	150.536	157.639	157.749	259.254	206.025	233.65	194.142	0.408213	0.105441	3.8715	0.000108169	0.00863013
403	ENSMUSG00000020038.10	Cry1	cryptochrome 1 (photolyase-like) [Source:MGI Symbol;Acc:MGI:1270841]	chr10;chr10;chr10;chr10;chr10;chr10;chr10;chr10;chr10;chr10;chr10;chr10;chr10;chr10;chr10;chr10;chr10;chr10;chr10	85131700;85133051;85133242;85143016;85143639;85143724;85144154;85144154;85146344;85146736;85147907;85148437;85148614;85148703;85151213;85151213;85151228;85157086;85184314	85132307;85133158;85133313;85143168;85143841;85143841;85144441;85144305;85146655;85146876;85147995;85148798;85148798;85148798;85151356;85151355;85151308;85157194;85185064	-;-;-;-;-;-;-;-;-;-;-;-;-;-;-;-;-;-;-	3340	chr10:85131700-85185064	305.436	406.287	385.252	282.214	250.04	233.65	310.48	-0.387557	0.100127	-3.87064	0.00010855	0.00863905
404	ENSMUSG00000036327.18	Qsox2	quiescin Q6 sulfhydryl oxidase 2 [Source:MGI Symbol;Acc:MGI:2387194]	chr2;chr2;chr2;chr2;chr2;chr2;chr2;chr2;chr2;chr2;chr2;chr2;chr2;chr2;chr2;chr2;chr2;chr2;chr2;chr2;chr2;chr2	26208637;26209125;26211274;26213981;26213981;26217633;26217633;26218609;26218609;26220630;26220630;26220909;26220909;26222221;26222221;26224841;26224841;26225149;26225149;26226238;26228347;26237043	26211459;26209793;26211459;26214169;26214169;26217783;26217783;26218731;26218731;26220759;26220759;26221043;26221043;26222366;26222366;26224931;26224931;26225254;26225371;26226286;26228447;26237525	-;-;-;-;-;-;-;-;-;-;-;-;-;-;-;-;-;-;-;-;-;-	4644	chr2:26208637-26237525	691.595	653.309	681.434	489.809	519.745	572.558	601.409	-0.308292	0.0797182	-3.86727	0.000110059	0.00873739
405	ENSMUSG00000017817.11	Jph2	junctophilin 2 [Source:MGI Symbol;Acc:MGI:1891496]	chr2;chr2;chr2;chr2;chr2;chr2;chr2;chr2;chr2;chr2;chr2;chr2;chr2	163336242;163336242;163338605;163338605;163339233;163339233;163341462;163341462;163375604;163375604;163397148;163397148;163397937	163337924;163337924;163338699;163338699;163339972;163339972;163341580;163341580;163376375;163376375;163397836;163397949;163397993	-;-;-;-;-;-;-;-;-;-;-;-;-	4255	chr2:163336242-163397993	14110.1	15070	13757.5	12790.5	12793.2	11696.4	13369.6	-0.193629	0.0501749	-3.85907	0.000113817	0.00896919
406	ENSMUSG00000016256.10	Ctsz	cathepsin Z [Source:MGI Symbol;Acc:MGI:1891190]	chr2;chr2;chr2;chr2;chr2;chr2	174427493;174428578;174429056;174433488;174438165;174438750	174427982;174428743;174429206;174433667;174438328;174439039	-;-;-;-;-;-	1441	chr2:174427493-174439039	483.244	412.787	473.248	629.481	608.711	550.581	526.342	0.327432	0.0848467	3.8591	0.000113804	0.00896919
408	ENSMUSG00000029059.9	Fam213b	family with sequence similarity 213, member B [Source:MGI Symbol;Acc:MGI:1913719]	chr4;chr4;chr4;chr4;chr4;chr4;chr4;chr4;chr4;chr4;chr4;chr4;chr4;chr4;chr4;chr4;chr4	154895504;154896399;154897040;154897335;154897349;154897506;154897506;154897506;154898128;154898128;154898128;154898476;154898476;154898476;154898943;154898943;154899069	154895608;154896597;154897158;154897424;154897424;154897569;154897569;154897569;154898179;154898179;154898179;154898653;154898680;154898680;154899110;154899038;154899135	-;-;-;-;-;-;-;-;-;-;-;-;-;-;-;-;-	1027	chr4:154895504-154899135	1194.47	1204.23	1244.83	1515.35	1621.98	1333.66	1352.42	0.26719	0.0692904	3.8561	0.000115211	0.00905679
409	ENSMUSG00000109052.1	Gm45012	predicted gene 45012 [Source:MGI Symbol;Acc:MGI:5753588]	chr7;chr7	99202366;99225559	99202509;99227080	+;+	1666	chr7:99202366-99227080	263.984	249.46	170.627	129.149	146.091	154.995	185.718	-0.42683	0.11076	-3.85364	0.000116375	0.00910365
410	ENSMUSG00000110411.1	Gm45457	predicted gene 45457 [Source:MGI Symbol;Acc:MGI:5791293]	chr8	45779228	45782316	+	3089	chr8:45779228-45782316	814.861	954.774	883.182	1020.75	1217.42	1109.26	1000.04	0.292217	0.0758251	3.85383	0.000116282	0.00910365
411	ENSMUSG00000041836.10	Ptpre	protein tyrosine phosphatase, receptor type, E [Source:MGI Symbol;Acc:MGI:97813]	chr7;chr7;chr7;chr7;chr7;chr7;chr7;chr7;chr7;chr7;chr7;chr7;chr7;chr7;chr7;chr7;chr7;chr7;chr7;chr7;chr7;chr7;chr7;chr7;chr7;chr7;chr7;chr7;chr7;chr7;chr7;chr7;chr7;chr7;chr7;chr7;chr7;chr7;chr7;chr7;chr7;chr7;chr7;chr7;chr7;chr7;chr7;chr7;chr7;chr7;chr7;chr7;chr7;chr7;chr7;chr7;chr7;chr7;chr7;chr7;chr7;chr7;chr7;chr7;chr7;chr7;chr7;chr7;chr7;chr7;chr7;chr7;chr7;chr7;chr7;chr7;chr7;chr7;chr7;chr7…	135537481;135537824;135537824;135537839;135593388;135601465;135601465;135601465;135605828;135643858;135643858;135643858;135643858;135643858;135651753;135651753;135651753;135651753;135651753;135651937;135651938;135652090;135652090;135652090;135652090;135652090;135652090;135652090;135653893;135653893;135653893;135653893;135653893;135653893;135653893;135659053;135659053;135659053;135659053;135659053…	135538116;135541195;135538116;135538116;135593539;135601487;135601487;135601487;135605883;135643976;135643976;135643976;135643976;135643976;135651846;135651846;135651846;135651846;135651846;135652014;135652014;135652163;135652163;135652163;135652163;135652163;135652163;135652163;135654029;135654029;135654029;135654029;135654029;135654029;135654029;135659143;135659143;135659143;135659143;135659143…	+;+;+;+;+;+;+;+;+;+;+;+;+;+;+;+;+;+;+;+;+;+;+;+;+;+;+;+;+;+;+;+;+;+;+;+;+;+;+;+;+;+;+;+;+;+;+;+;+;+;+;+;+;+;+;+;+;+;+;+;+;+;+;+;+;+;+;+;+;+;+;+;+;+;+;+;+;+;+;+;+;+;+;+;+;+;+;+;+;+;+;+;+;+;+;+;+;+;+;+;+;+;+;+;+;+;+;+;+;+;+;+;+;+;+;+;+;+;+;+;+;+;+;+;+;+;+;+;+;+;+;+;+;+;+	10201	chr7:135537481-135686293	329.435	329.092	377.74	470.676	434.526	480.024	403.582	0.342542	0.0889824	3.84955	0.000118334	0.00923434
412	ENSMUSG00000025351.14	Cd63	CD63 antigen [Source:MGI Symbol;Acc:MGI:99529]	chr10;chr10;chr10;chr10;chr10;chr10;chr10;chr10;chr10;chr10;chr10;chr10;chr10;chr10;chr10;chr10;chr10;chr10;chr10;chr10;chr10;chr10;chr10;chr10;chr10;chr10;chr10;chr10;chr10;chr10;chr10;chr10;chr10;chr10;chr10;chr10	128900989;128908820;128908901;128909345;128909699;128909922;128910395;128910395;128910395;128910395;128910622;128911452;128911452;128911452;128911452;128911452;128911795;128911795;128911795;128911795;128911795;128911968;128911968;128911968;128911968;128911968;128912161;128912161;128912161;128912161;128912438;128912438;128912438;128912675;128912675;128912675	128901135;128909052;128909052;128909522;128909958;128912815;128910471;128910471;128910471;128910471;128910775;128911640;128911640;128911640;128911640;128911640;128911869;128911869;128911869;128911869;128911869;128912063;128912063;128912063;128912063;128912063;128912301;128912227;128912301;128912301;128912521;128912521;128912521;128912815;128912822;128912822	+;+;+;+;+;+;+;+;+;+;+;+;+;+;+;+;+;+;+;+;+;+;+;+;+;+;+;+;+;+;+;+;+;+;+;+	3682	chr10:128900989-128912822	1222.84	1179.86	1361.8	1545	1503.05	1499.06	1385.27	0.250165	0.0651176	3.84174	0.000122167	0.00951032
413	ENSMUSG00000001211.15	Agpat3	1-acylglycerol-3-phosphate O-acyltransferase 3 [Source:MGI Symbol;Acc:MGI:1336186]	chr10;chr10;chr10;chr10;chr10;chr10;chr10;chr10;chr10;chr10;chr10;chr10;chr10;chr10;chr10;chr10;chr10;chr10;chr10;chr10;chr10;chr10;chr10;chr10;chr10;chr10;chr10;chr10;chr10;chr10;chr10;chr10;chr10;chr10;chr10;chr10;chr10;chr10;chr10;chr10;chr10;chr10;chr10;chr10;chr10;chr10;chr10;chr10;chr10;chr10;chr10;chr10;chr10;chr10;chr10;chr10;chr10;chr10;chr10;chr10;chr10;chr10;chr10;chr10;chr10;chr10;chr…	78269178;78271563;78271563;78271563;78271563;78273611;78273614;78274072;78274072;78274072;78274072;78274072;78274072;78274072;78278010;78278010;78278010;78278010;78278010;78278010;78278010;78282374;78282374;78282374;78282374;78282374;78282374;78283095;78283095;78283095;78283095;78283095;78283095;78283095;78283121;78284189;78284189;78284189;78284189;78284189;78284189;78284189;78284189;78284267;782…	78273775;78273775;78273775;78273775;78273775;78273775;78273775;78274270;78274270;78274270;78274270;78274270;78274270;78274270;78278436;78278085;78278085;78278085;78278085;78278085;78278085;78282476;78282476;78282476;78282476;78282476;78282476;78283248;78283248;78283248;78283248;78283248;78283248;78283248;78283248;78284350;78284350;78284350;78284350;78284350;78284350;78284350;78284350;78284350;782…	-;-;-;-;-;-;-;-;-;-;-;-;-;-;-;-;-;-;-;-;-;-;-;-;-;-;-;-;-;-;-;-;-;-;-;-;-;-;-;-;-;-;-;-;-;-;-;-;-;-;-;-;-;-;-;-;-;-;-;-;-;-;-;-;-;-;-;-;-;-;-;-;-;-;-;-;-;-;-;-;-;-;-;-;-;-	7790	chr10:78269178-78352489	5383.32	5718.89	5154.22	4394.89	4811.62	4767.85	5038.46	-0.206299	0.0537104	-3.84094	0.000122564	0.00951817
414	ENSMUSG00000050821.14	Fam131a	family with sequence similarity 131, member A [Source:MGI Symbol;Acc:MGI:1925658]	chr16;chr16;chr16;chr16;chr16;chr16;chr16;chr16;chr16;chr16;chr16;chr16;chr16;chr16;chr16;chr16;chr16;chr16;chr16;chr16;chr16;chr16;chr16;chr16;chr16;chr16;chr16	20693241;20693251;20693280;20694768;20694768;20694908;20695739;20695739;20696175;20698922;20698922;20698922;20698922;20698922;20699268;20699268;20699268;20699268;20699268;20699629;20699629;20699629;20699629;20701424;20701424;20701424;20701424	20693472;20693472;20693472;20694829;20694829;20695177;20695881;20695881;20696347;20699015;20699015;20699015;20699015;20699015;20699450;20699450;20699450;20699450;20699309;20699745;20699745;20699745;20699745;20703048;20701659;20703044;20701564	+;+;+;+;+;+;+;+;+;+;+;+;+;+;+;+;+;+;+;+;+;+;+;+;+;+;+	2899	chr16:20693241-20703048	659.961	664.685	618.12	499.376	488.841	536.701	577.947	-0.303752	0.079103	-3.83996	0.000123055	0.0095332
415	ENSMUSG00000003810.13	Mast2	microtubule associated serine/threonine kinase 2 [Source:MGI Symbol;Acc:MGI:894676]	chr4;chr4;chr4;chr4;chr4;chr4;chr4;chr4;chr4;chr4;chr4;chr4;chr4;chr4;chr4;chr4;chr4;chr4;chr4;chr4;chr4;chr4;chr4;chr4;chr4;chr4;chr4;chr4;chr4;chr4;chr4;chr4;chr4;chr4;chr4;chr4;chr4;chr4;chr4;chr4;chr4;chr4;chr4;chr4;chr4;chr4;chr4;chr4;chr4;chr4;chr4;chr4;chr4;chr4;chr4;chr4;chr4;chr4;chr4;chr4;chr4;chr4;chr4;chr4;chr4;chr4;chr4;chr4;chr4;chr4;chr4;chr4;chr4;chr4;chr4;chr4;chr4;chr4;chr4;chr4…	116306762;116306762;116306762;116306762;116306763;116306763;116308008;116308647;116308647;116308647;116308647;116308647;116308647;116308647;116308925;116308925;116308925;116308925;116308925;116308925;116309504;116309504;116309504;116309504;116309504;116309504;116309580;116309612;116309816;116309816;116309816;116309816;116309816;116309816;116309816;116310457;116310457;116310457;116310457;116310457…	116308337;116308334;116308334;116308334;116308337;116308334;116308334;116308840;116309205;116308840;116308840;116308840;116308840;116308840;116309061;116309061;116309061;116309061;116309061;116309061;116309626;116309626;116309626;116309626;116309626;116309626;116310042;116309626;116309954;116310042;116310042;116310042;116310042;116310042;116310042;116310648;116310651;116310651;116310651;116310651…	-;-;-;-;-;-;-;-;-;-;-;-;-;-;-;-;-;-;-;-;-;-;-;-;-;-;-;-;-;-;-;-;-;-;-;-;-;-;-;-;-;-;-;-;-;-;-;-;-;-;-;-;-;-;-;-;-;-;-;-;-;-;-;-;-;-;-;-;-;-;-;-;-;-;-;-;-;-;-;-;-;-;-;-;-;-;-;-;-;-;-;-;-;-;-;-;-;-;-;-;-;-;-;-;-;-;-;-;-;-;-;-;-;-;-;-;-;-;-;-;-;-;-;-;-;-;-;-;-;-;-;-;-;-;-;-;-;-;-;-;-;-;-;-;-;-;-;-;-;-;-;-;-;-;-;-;-;-;-;-;-;-;-;-;-;-;-;-;-;-;-;-;-;-;-;-;-;-;-;-;-;-;-;-;-;-;-;-;-;-;-;-;-;-;-;-;-;-;-;-…	8049	chr4:116306762-116464183	6902.86	6927.19	6410.85	6085.3	5882.02	5664.28	6312.08	-0.189417	0.0493838	-3.83561	0.000125253	0.00965884
416	ENSMUSG00000023959.10	Clic5	chloride intracellular channel 5 [Source:MGI Symbol;Acc:MGI:1917912]	chr17;chr17;chr17;chr17;chr17;chr17;chr17;chr17;chr17;chr17;chr17;chr17;chr17;chr17;chr17	44134768;44188584;44237106;44237133;44237133;44242034;44242034;44242034;44248720;44248720;44248720;44270491;44270491;44275214;44275214	44135654;44188961;44237242;44237242;44237242;44242159;44242159;44242159;44251719;44248826;44248826;44270672;44270672;44276235;44280172	+;+;+;+;+;+;+;+;+;+;+;+;+;+;+	9669	chr17:44134768-44280172	9428.17	9915.84	10767.7	12976.1	11293	11329.7	10951.8	0.224796	0.0586084	3.83556	0.000125279	0.00965884
418	ENSMUSG00000071369.11	Map3k5	mitogen-activated protein kinase kinase kinase 5 [Source:MGI Symbol;Acc:MGI:1346876]	chr10;chr10;chr10;chr10;chr10;chr10;chr10;chr10;chr10;chr10;chr10;chr10;chr10;chr10;chr10;chr10;chr10;chr10;chr10;chr10;chr10;chr10;chr10;chr10;chr10;chr10;chr10;chr10;chr10;chr10;chr10;chr10;chr10;chr10;chr10;chr10;chr10;chr10;chr10;chr10;chr10;chr10;chr10;chr10;chr10;chr10;chr10;chr10;chr10;chr10;chr10;chr10;chr10;chr10;chr10;chr10;chr10;chr10;chr10;chr10;chr10;chr10;chr10;chr10;chr10;chr10;chr…	19934472;19934526;19935223;19951055;20000566;20000566;20000566;20019558;20019558;20023608;20023608;20023608;20024885;20024885;20026181;20026181;20029033;20029033;20046372;20046372;20056475;20056475;20058937;20058937;20067829;20067829;20076482;20076482;20076482;20079242;20079242;20079242;20082387;20082387;20082387;20094362;20094362;20094362;20099505;20099505;20099505;20099525;20100061;20100061;201…	19935074;19935074;19935423;19951176;20000705;20000705;20000705;20019581;20019581;20023699;20023801;20023801;20025053;20025053;20026287;20026287;20029203;20029203;20046484;20046484;20056634;20056634;20059090;20059090;20067936;20067936;20076531;20076531;20076531;20079337;20079337;20079337;20082468;20082468;20082468;20094495;20094495;20094495;20099632;20099632;20099632;20099632;20100158;20100197;201…	+;+;+;+;+;+;+;+;+;+;+;+;+;+;+;+;+;+;+;+;+;+;+;+;+;+;+;+;+;+;+;+;+;+;+;+;+;+;+;+;+;+;+;+;+;+;+;+;+;+;+;+;+;+;+;+;+;+;+;+;+;+;+;+;+;+;+;+;+;+;+;+;+;+;+;+	6086	chr10:19934472-20142753	2553.67	2601.05	2783.69	2193.62	2192.3	2371.2	2449.25	-0.217781	0.0568995	-3.82746	0.000129471	0.00993425
421	ENSMUSG00000022043.19	Trim35	tripartite motif-containing 35 [Source:MGI Symbol;Acc:MGI:1914104]	chr14;chr14;chr14;chr14;chr14;chr14;chr14;chr14;chr14;chr14;chr14;chr14	66297031;66297066;66297090;66303181;66303181;66304005;66304005;66307026;66307026;66307812;66307812;66308735	66297549;66298122;66297549;66303276;66303276;66304235;66304235;66307048;66307048;66308297;66307930;66311424	+;+;+;+;+;+;+;+;+;+;+;+	4618	chr14:66297031-66311424	3296.53	2974.83	3083.09	3746.27	3586.71	3532.51	3369.99	0.204593	0.0537075	3.80939	0.000139307	0.0106128
422	ENSMUSG00000060036.14	Rpl3	ribosomal protein L3 [Source:MGI Symbol;Acc:MGI:1351605]	chr15;chr15;chr15;chr15;chr15;chr15;chr15;chr15;chr15;chr15;chr15;chr15;chr15;chr15;chr15;chr15;chr15;chr15;chr15;chr15;chr15;chr15;chr15;chr15;chr15;chr15;chr15;chr15;chr15;chr15;chr15;chr15;chr15;chr15;chr15;chr15;chr15;chr15;chr15;chr15;chr15;chr15	80077791;80077793;80077794;80077795;80077987;80077987;80077987;80077987;80078331;80078331;80078331;80078707;80078707;80078707;80079690;80079690;80079690;80079690;80080366;80080366;80080366;80080417;80080896;80080896;80080896;80080896;80080896;80081615;80081615;80081615;80081615;80081983;80082390;80082390;80082390;80082390;80082390;80083324;80083324;80083324;80083324;80091551	80077894;80077894;80077894;80077894;80078106;80078106;80078067;80078106;80078426;80078426;80078426;80078808;80078808;80078808;80079850;80080552;80079850;80079850;80080552;80080481;80080552;80080552;80081031;80081211;80081783;80081031;80081031;80081783;80081783;80081783;80081783;80082582;80082582;80082582;80082582;80082583;80082582;80083337;80083333;80083353;80083406;80091868	-;-;-;-;-;-;-;-;-;-;-;-;-;-;-;-;-;-;-;-;-;-;-;-;-;-;-;-;-;-;-;-;-;-;-;-;-;-;-;-;-;-	3175	chr15:80077791-80091868	1422.46	1365.94	1387.55	1702.85	1690.34	1564.99	1522.36	0.230633	0.0606109	3.80514	0.000141726	0.0107715
423	ENSMUSG00000001870.16	Ltbp1	latent transforming growth factor beta binding protein 1 [Source:MGI Symbol;Acc:MGI:109151]	chr17;chr17;chr17;chr17;chr17;chr17;chr17;chr17;chr17;chr17;chr17;chr17;chr17;chr17;chr17;chr17;chr17;chr17;chr17;chr17;chr17;chr17;chr17;chr17;chr17;chr17;chr17;chr17;chr17;chr17;chr17;chr17;chr17;chr17;chr17;chr17;chr17;chr17;chr17;chr17;chr17;chr17;chr17;chr17;chr17;chr17;chr17;chr17;chr17;chr17;chr17;chr17;chr17;chr17;chr17;chr17;chr17;chr17;chr17;chr17;chr17;chr17;chr17;chr17;chr17;chr17;chr…	75005568;75005568;75005818;75006294;75007331;75007331;75007331;75007331;75008420;75047579;75065911;75065911;75151265;75151265;75178810;75178810;75178911;75179037;75179037;75225156;75225156;75225156;75225156;75225156;75226967;75226967;75226967;75226967;75226967;75243728;75248894;75248894;75248894;75248894;75248894;75252344;75252344;75252344;75252344;75252344;75266488;75266488;75266488;75266488;752…	75006361;75006361;75006361;75006361;75007401;75007401;75007401;75007401;75008799;75047786;75066202;75066202;75151434;75151434;75179204;75179204;75179204;75179204;75179204;75225380;75225380;75225380;75225380;75225380;75227241;75227241;75227241;75227241;75227241;75243730;75248996;75248996;75248996;75248996;75248996;75252415;75252415;75252415;75252415;75252415;75266610;75266610;75266610;75266610;752…	+;+;+;+;+;+;+;+;+;+;+;+;+;+;+;+;+;+;+;+;+;+;+;+;+;+;+;+;+;+;+;+;+;+;+;+;+;+;+;+;+;+;+;+;+;+;+;+;+;+;+;+;+;+;+;+;+;+;+;+;+;+;+;+;+;+;+;+;+;+;+;+;+;+;+;+;+;+;+;+;+;+;+;+;+;+;+;+;+;+;+;+;+;+;+;+;+;+;+;+;+;+;+;+;+;+;+;+;+;+;+;+;+;+;+;+;+;+;+;+;+;+;+;+;+;+;+;+;+;+;+;+;+;+;+;+;+;+;+;+;+;+;+;+;+;+;+;+;+;+;+;+;+;+;+;+;+;+;+;+;+;+;+;+	10691	chr17:75005568-75392512	2816.56	2748.12	2730.03	2348.6	2340.26	2479.93	2577.25	-0.199396	0.052473	-3.79997	0.000144715	0.0109727
424	ENSMUSG00000031987.6	Egln1	egl-9 family hypoxia-inducible factor 1 [Source:MGI Symbol;Acc:MGI:1932286]	chr8;chr8;chr8;chr8;chr8	124908587;124911741;124914017;124915661;124948233	124910763;124911808;124914153;124915780;124949324	-;-;-;-;-	3594	chr8:124908587-124949324	11894.6	12108.2	11864.5	10771	10785.4	10579	11333.8	-0.153458	0.0404419	-3.79453	0.000147923	0.0111895
425	ENSMUSG00000031897.9	Psmb10	proteasome (prosome, macropain) subunit, beta type 10 [Source:MGI Symbol;Acc:MGI:1096380]	chr8;chr8;chr8;chr8;chr8;chr8;chr8;chr8;chr8;chr8;chr8;chr8;chr8;chr8;chr8;chr8;chr8;chr8;chr8;chr8;chr8;chr8;chr8;chr8;chr8;chr8;chr8;chr8;chr8;chr8;chr8;chr8;chr8;chr8	105935735;105935736;105935739;105935744;105935800;105935996;105935996;105935996;105935996;105935996;105936014;105936660;105936696;105936696;105936696;105936696;105936696;105936696;105936866;105936866;105936866;105936866;105936982;105937241;105937241;105937241;105937241;105937494;105937679;105937679;105937679;105937955;105937955;105937955	105935905;105935905;105935905;105935905;105935905;105936147;105936147;105936147;105936147;105936147;105936147;105936754;105936754;105936981;105936754;105937027;105936754;105936754;105936981;105936981;105936981;105937038;105937025;105937591;105937591;105937665;105937381;105937591;105937766;105937766;105937766;105938092;105938104;105938444	-;-;-;-;-;-;-;-;-;-;-;-;-;-;-;-;-;-;-;-;-;-;-;-;-;-;-;-;-;-;-;-;-;-	1705	chr8:105935735-105938444	547.604	581.803	574.122	781.59	740.754	651.213	646.181	0.303229	0.079966	3.79198	0.000149454	0.0112787
426	ENSMUSG00000044934.13	Zfp367	zinc finger protein 367 [Source:MGI Symbol;Acc:MGI:2442266]	chr13;chr13;chr13;chr13;chr13;chr13;chr13;chr13;chr13;chr13;chr13;chr13;chr13;chr13;chr13;chr13;chr13;chr13;chr13	64133018;64135403;64135530;64140468;64142208;64142208;64142208;64144155;64144155;64144155;64144155;64145530;64145530;64145530;64145530;64150070;64152389;64152600;64152600	64135536;64135536;64135536;64142346;64142346;64142346;64142346;64144274;64144274;64144274;64144274;64145680;64145680;64145680;64145680;64150214;64152485;64153202;64153202	-;-;-;-;-;-;-;-;-;-;-;-;-;-;-;-;-;-;-	5514	chr13:64133018-64153202	671.96	606.18	589.146	765.327	781.023	793.485	701.187	0.286066	0.0755792	3.78498	0.000153721	0.0115593
427	ENSMUSG00000007033.4	Hspa1l	heat shock protein 1-like [Source:MGI Symbol;Acc:MGI:96231]	chr17;chr17	34972703;34976974	34972862;34979285	+;+	2472	chr17:34972703-34979285	155.991	142.2	143.799	294.651	198.533	200.106	189.213	0.417819	0.110397	3.7847	0.000153894	0.0115593
428	ENSMUSG00000020937.14	Plcd3	phospholipase C, delta 3 [Source:MGI Symbol;Acc:MGI:107451]	chr11;chr11;chr11;chr11;chr11;chr11;chr11;chr11;chr11;chr11;chr11;chr11;chr11;chr11;chr11;chr11;chr11;chr11;chr11;chr11;chr11;chr11;chr11;chr11;chr11;chr11;chr11;chr11;chr11;chr11;chr11;chr11;chr11;chr11	103070304;103070304;103070585;103071010;103071010;103071255;103071255;103071255;103071641;103071641;103071641;103073728;103073728;103074559;103074559;103074857;103074857;103076714;103076714;103077482;103077482;103077761;103077761;103078239;103078239;103079540;103080187;103080504;103080553;103081730;103100450;103101380;103101380;103101380	103070929;103070929;103070929;103071159;103071159;103071390;103071390;103071390;103071750;103071807;103071807;103073844;103073844;103074709;103074709;103075003;103075003;103076866;103076866;103077626;103077626;103077962;103077864;103078467;103078294;103079669;103080415;103080665;103080665;103081942;103100606;103101591;103101618;103101658	-;-;-;-;-;-;-;-;-;-;-;-;-;-;-;-;-;-;-;-;-;-;-;-;-;-;-;-;-;-;-;-;-;-	3393	chr11:103070304-103101658	327.253	368.908	393.837	488.852	458.874	499.687	422.902	0.334106	0.0883002	3.78375	0.000154483	0.0115765
429	ENSMUSG00000020593.16	Lpin1	lipin 1 [Source:MGI Symbol;Acc:MGI:1891340]	chr12;chr12;chr12;chr12;chr12;chr12;chr12;chr12;chr12;chr12;chr12;chr12;chr12;chr12;chr12;chr12;chr12;chr12;chr12;chr12;chr12;chr12;chr12;chr12;chr12;chr12;chr12;chr12;chr12;chr12;chr12;chr12;chr12;chr12;chr12;chr12;chr12;chr12;chr12;chr12;chr12;chr12;chr12;chr12;chr12;chr12;chr12;chr12;chr12;chr12;chr12;chr12;chr12;chr12;chr12;chr12;chr12;chr12;chr12;chr12;chr12;chr12;chr12;chr12;chr12;chr12;chr…	16535669;16535954;16535954;16535954;16537040;16537188;16538373;16540914;16540914;16540914;16540914;16540914;16540914;16540914;16541714;16541714;16541714;16541714;16541714;16541714;16541714;16544644;16544644;16544644;16544644;16544644;16544644;16544644;16546721;16546721;16546721;16546721;16546721;16546721;16546721;16547486;16547486;16547486;16547486;16547486;16547486;16547486;16548877;16548877;165…	16538572;16538572;16538572;16538572;16538572;16538572;16538572;16541017;16541017;16541017;16541017;16541017;16541017;16541017;16541828;16541828;16541828;16541828;16541828;16541828;16541828;16544796;16544796;16544796;16544796;16544796;16544796;16544796;16546807;16546807;16546807;16546807;16546807;16546807;16546807;16547634;16547634;16547634;16547634;16547634;16547634;16547634;16549003;16549003;165…	-;-;-;-;-;-;-;-;-;-;-;-;-;-;-;-;-;-;-;-;-;-;-;-;-;-;-;-;-;-;-;-;-;-;-;-;-;-;-;-;-;-;-;-;-;-;-;-;-;-;-;-;-;-;-;-;-;-;-;-;-;-;-;-;-;-;-;-;-;-;-;-;-;-;-;-;-;-;-;-;-;-;-;-;-;-;-;-;-;-;-;-;-;-;-;-;-;-;-;-;-;-;-;-;-;-;-;-;-;-;-;-;-;-;-;-;-;-;-;-;-;-;-;-;-;-;-;-;-;-;-;-;-;-;-;-;-;-;-;-;-;-;-;-;-;-;-;-;-;-;-;-;-;-;-;-;-;-	9930	chr12:16535669-16646966	7912.98	7951.85	8840.41	6905.16	7264.26	7255.87	7688.42	-0.194518	0.0514501	-3.78072	0.000156377	0.0116911
431	ENSMUSG00000024066.9	Xdh	xanthine dehydrogenase [Source:MGI Symbol;Acc:MGI:98973]	chr17;chr17;chr17;chr17;chr17;chr17;chr17;chr17;chr17;chr17;chr17;chr17;chr17;chr17;chr17;chr17;chr17;chr17;chr17;chr17;chr17;chr17;chr17;chr17;chr17;chr17;chr17;chr17;chr17;chr17;chr17;chr17;chr17;chr17;chr17;chr17;chr17;chr17;chr17;chr17;chr17;chr17;chr17;chr17;chr17;chr17;chr17;chr17;chr17;chr17;chr17;chr17;chr17;chr17;chr17;chr17;chr17;chr17;chr17;chr17;chr17;chr17;chr17;chr17;chr17;chr17;chr…	73883895;73883895;73883908;73883908;73884310;73884411;73886343;73886343;73886343;73886343;73886343;73886343;73886614;73887886;73888979;73891111;73891111;73891111;73891111;73892719;73892719;73892719;73892719;73892719;73893600;73893600;73893600;73893600;73893600;73895744;73895744;73895744;73895744;73895744;73897007;73897007;73897007;73897007;73897682;73897682;73897682;73897682;73898316;73898316;738…	73884483;73884483;73884483;73884483;73884483;73884483;73886750;73886519;73886519;73886519;73886519;73886519;73886842;73891299;73889410;73891299;73891299;73891299;73891299;73892784;73892784;73892784;73892784;73892784;73893714;73893714;73893714;73893714;73893714;73895781;73895796;73895796;73895796;73895796;73897081;73897081;73897081;73897081;73897810;73897810;73897810;73897810;73898411;73898411;738…	-;-;-;-;-;-;-;-;-;-;-;-;-;-;-;-;-;-;-;-;-;-;-;-;-;-;-;-;-;-;-;-;-;-;-;-;-;-;-;-;-;-;-;-;-;-;-;-;-;-;-;-;-;-;-;-;-;-;-;-;-;-;-;-;-;-;-;-;-;-;-;-;-;-;-;-;-;-;-;-;-;-;-;-;-;-;-;-;-;-;-;-;-;-;-;-;-;-;-;-;-;-;-;-;-;-;-;-;-;-;-;-;-;-;-;-;-;-;-;-;-;-;-;-;-;-;-;-;-;-;-;-;-;-;-;-;-;-;-;-;-;-;-;-;-;-;-;-;-;-;-;-;-;-;-;-;-;-;-;-;-;-	9175	chr17:73883895-73950196	4000.12	4088.06	3841.79	3498.5	3523.97	3400.65	3725.51	-0.185583	0.0492058	-3.77158	0.000162218	0.0120715
432	ENSMUSG00000015745.9	Plekho1	pleckstrin homology domain containing, family O member 1 [Source:MGI Symbol;Acc:MGI:1914470]	chr3;chr3;chr3;chr3;chr3;chr3;chr3;chr3;chr3;chr3;chr3;chr3;chr3;chr3;chr3;chr3;chr3;chr3;chr3;chr3;chr3	95988429;95988819;95989395;95990801;95990801;95991444;95991444;95991444;95991468;95992138;95992138;95992138;95992138;95995335;95995522;95995522;95995522;95995522;95995771;95995771;95995771	95989633;95989633;95989633;95990902;95990902;95991548;95991548;95991548;95991548;95992278;95992278;95992278;95992278;95995668;95995644;95995668;95995722;95995668;95995798;95995866;95996001	-;-;-;-;-;-;-;-;-;-;-;-;-;-;-;-;-;-;-;-;-	2172	chr3:95988429-95996001	714.503	678.499	692.166	1053.28	858.75	787.701	797.483	0.315995	0.0838246	3.76972	0.00016343	0.0121335
433	ENSMUSG00000025875.14	Tspan17	tetraspanin 17 [Source:MGI Symbol;Acc:MGI:1921507]	chr13;chr13;chr13;chr13;chr13;chr13;chr13;chr13;chr13;chr13;chr13;chr13;chr13;chr13;chr13;chr13;chr13;chr13;chr13;chr13;chr13;chr13;chr13;chr13;chr13;chr13;chr13;chr13;chr13;chr13;chr13;chr13;chr13;chr13;chr13;chr13;chr13;chr13;chr13;chr13;chr13;chr13;chr13;chr13;chr13;chr13;chr13;chr13;chr13;chr13;chr13;chr13;chr13;chr13;chr13;chr13;chr13	54789377;54789403;54789463;54789595;54789595;54789645;54792609;54792609;54792609;54792609;54792740;54792740;54792740;54792740;54792740;54792871;54793195;54793195;54793195;54793195;54793195;54793195;54793195;54793264;54795053;54795053;54795053;54795053;54795053;54795053;54795053;54795384;54795411;54795411;54795411;54795411;54795411;54795411;54795415;54795966;54795966;54795966;54795966;54795966;547…	54789681;54789681;54789681;54789681;54789681;54789681;54792659;54792659;54792659;54792659;54792886;54792886;54792886;54792886;54792886;54792886;54793365;54793365;54793365;54793365;54793365;54793365;54793365;54793365;54795178;54795178;54795148;54795178;54795178;54795178;54795178;54795458;54795458;54795467;54795458;54795458;54795458;54795458;54795458;54796082;54796082;54796082;54796082;54796082;547…	+;+;+;+;+;+;+;+;+;+;+;+;+;+;+;+;+;+;+;+;+;+;+;+;+;+;+;+;+;+;+;+;+;+;+;+;+;+;+;+;+;+;+;+;+;+;+;+;+;+;+;+;+;+;+;+;+	1657	chr13:54789377-54796776	161.445	160.89	229.649	294.651	254.722	275.291	229.441	0.401343	0.106529	3.76746	0.000164914	0.0122155
434	ENSMUSG00000022391.16	Rangap1	RAN GTPase activating protein 1 [Source:MGI Symbol;Acc:MGI:103071]	chr15;chr15;chr15;chr15;chr15;chr15;chr15;chr15;chr15;chr15;chr15;chr15;chr15;chr15;chr15;chr15;chr15;chr15;chr15;chr15;chr15;chr15;chr15;chr15;chr15;chr15;chr15;chr15;chr15;chr15;chr15;chr15;chr15;chr15;chr15;chr15;chr15;chr15;chr15;chr15;chr15;chr15;chr15;chr15;chr15;chr15;chr15;chr15;chr15;chr15;chr15;chr15;chr15;chr15;chr15;chr15;chr15;chr15;chr15;chr15;chr15;chr15;chr15;chr15;chr15;chr15;chr…	81704248;81704253;81704611;81705453;81705453;81705453;81705660;81705660;81705660;81706401;81706401;81706401;81709256;81709487;81709487;81709487;81710361;81710361;81710361;81710361;81711474;81711474;81711474;81711642;81711642;81711642;81712022;81712022;81712022;81712819;81712819;81712819;81712821;81716567;81716567;81716567;81716567;81717790;81718743;81718743;81718743;81718743;81718790;81720607;817…	81705258;81705258;81705258;81705574;81705574;81705574;81705748;81705748;81705748;81706503;81706503;81706503;81709606;81709606;81709606;81709606;81710553;81710460;81710553;81710553;81711558;81711558;81711558;81711741;81711741;81711741;81712135;81712135;81712135;81712977;81712977;81712977;81712977;81716701;81716701;81716701;81716701;81718922;81718922;81718922;81718922;81718922;81718922;81720666;817…	-;-;-;-;-;-;-;-;-;-;-;-;-;-;-;-;-;-;-;-;-;-;-;-;-;-;-;-;-;-;-;-;-;-;-;-;-;-;-;-;-;-;-;-;-;-;-;-;-;-;-;-;-;-;-;-;-;-;-;-;-;-;-;-;-;-;-;-;-;-	4863	chr15:81704248-81745530	705.776	676.874	729.725	917.435	910.257	802.738	790.468	0.28135	0.0747082	3.76599	0.000165889	0.0122593
435	ENSMUSG00000042286.13	Stab1	stabilin 1 [Source:MGI Symbol;Acc:MGI:2178742]	chr14;chr14;chr14;chr14;chr14;chr14;chr14;chr14;chr14;chr14;chr14;chr14;chr14;chr14;chr14;chr14;chr14;chr14;chr14;chr14;chr14;chr14;chr14;chr14;chr14;chr14;chr14;chr14;chr14;chr14;chr14;chr14;chr14;chr14;chr14;chr14;chr14;chr14;chr14;chr14;chr14;chr14;chr14;chr14;chr14;chr14;chr14;chr14;chr14;chr14;chr14;chr14;chr14;chr14;chr14;chr14;chr14;chr14;chr14;chr14;chr14;chr14;chr14;chr14;chr14;chr14;chr…	31139013;31139013;31139013;31139013;31139017;31139017;31139019;31139297;31139297;31139297;31139297;31139297;31139297;31139297;31139507;31139507;31139507;31139507;31139507;31139744;31139744;31139744;31139744;31139744;31139926;31139926;31139926;31139969;31140148;31140148;31140148;31140356;31140356;31140356;31140356;31140356;31140356;31140555;31140555;31140555;31140809;31140809;31140809;31140809;311…	31139203;31139203;31139203;31139203;31139203;31139203;31139203;31139413;31139413;31139413;31139324;31139413;31139413;31139413;31140267;31139653;31139653;31139653;31139653;31139848;31139848;31140267;31139848;31139848;31140075;31140075;31140267;31140267;31140267;31140174;31140267;31140943;31140720;31140465;31140465;31140720;31140465;31140720;31140720;31140720;31140942;31140942;31140942;31140942;311…	-;-;-;-;-;-;-;-;-;-;-;-;-;-;-;-;-;-;-;-;-;-;-;-;-;-;-;-;-;-;-;-;-;-;-;-;-;-;-;-;-;-;-;-;-;-;-;-;-;-;-;-;-;-;-;-;-;-;-;-;-;-;-;-;-;-;-;-;-;-;-;-;-;-;-;-;-;-;-;-;-;-;-;-;-;-;-;-;-;-;-;-;-;-;-;-;-;-;-;-;-;-;-;-;-;-;-;-;-;-;-;-;-;-;-;-;-;-;-;-;-;-;-;-;-;-;-;-;-;-;-;-;-;-;-;-;-;-;-;-;-;-;-;-;-;-;-;-;-;-;-;-;-;-;-;-;-;-;-;-;-;-;-;-;-;-;-;-	10288	chr14:31139013-31168641	3598.7	3431.5	3983.44	4341.32	4467	4125.89	3991.31	0.217337	0.0577232	3.76516	0.000166441	0.0122719
437	ENSMUSG00000022186.14	Oxct1	3-oxoacid CoA transferase 1 [Source:MGI Symbol;Acc:MGI:1914291]	chr15;chr15;chr15;chr15;chr15;chr15;chr15;chr15;chr15;chr15;chr15;chr15;chr15;chr15;chr15;chr15;chr15;chr15;chr15;chr15;chr15;chr15;chr15;chr15;chr15;chr15;chr15;chr15;chr15;chr15;chr15;chr15;chr15;chr15;chr15;chr15;chr15;chr15;chr15;chr15;chr15;chr15;chr15;chr15;chr15;chr15;chr15;chr15	4026383;4026684;4035260;4035260;4037091;4037091;4047259;4047465;4047465;4047465;4053715;4053715;4053715;4057669;4057669;4057669;4059936;4059936;4059936;4091168;4091168;4091168;4092411;4092411;4092411;4094015;4094015;4096472;4096472;4101127;4101127;4101804;4101804;4128834;4128834;4142523;4142792;4142792;4142792;4142812;4145801;4147565;4147565;4147565;4153728;4153728;4153728;4153728	4026849;4026849;4035368;4035368;4037181;4037181;4047312;4047600;4047600;4047600;4053864;4053864;4053864;4057775;4057775;4057775;4059996;4059996;4059996;4091275;4091275;4091275;4092493;4092525;4092525;4094109;4094109;4096520;4096520;4101199;4101199;4101879;4101879;4128923;4128923;4142566;4142872;4142872;4142872;4142872;4145876;4147666;4147666;4147666;4153959;4153980;4153963;4155344	+;+;+;+;+;+;+;+;+;+;+;+;+;+;+;+;+;+;+;+;+;+;+;+;+;+;+;+;+;+;+;+;+;+;+;+;+;+;+;+;+;+;+;+;+;+;+;+	3701	chr15:4026383-4155344	35690.2	37050.1	34930.2	31571.6	32888.2	31801.8	33988.7	-0.156205	0.0415166	-3.76246	0.000168251	0.0123759
438	ENSMUSG00000049871.14	Nlrc3	NLR family, CARD domain containing 3 [Source:MGI Symbol;Acc:MGI:2444070]	chr16;chr16;chr16;chr16;chr16;chr16;chr16;chr16;chr16;chr16;chr16;chr16;chr16;chr16;chr16;chr16;chr16;chr16;chr16;chr16;chr16;chr16;chr16;chr16;chr16;chr16;chr16;chr16;chr16;chr16;chr16;chr16;chr16;chr16;chr16;chr16;chr16;chr16;chr16;chr16;chr16;chr16;chr16;chr16;chr16;chr16;chr16;chr16;chr16;chr16;chr16;chr16;chr16;chr16;chr16;chr16;chr16;chr16;chr16;chr16;chr16;chr16;chr16;chr16;chr16;chr16;chr…	3945007;3945610;3946366;3947826;3947826;3947842;3948260;3948260;3948260;3948870;3948879;3948904;3948904;3949370;3949370;3949370;3949370;3949370;3952387;3952387;3952387;3952387;3952863;3952863;3952863;3952863;3953428;3953428;3953428;3953428;3953932;3953932;3953932;3953932;3953932;3954556;3954556;3954556;3954556;3954556;3955145;3955145;3955145;3955145;3955145;3957269;3957269;3957269;3957269;3957269…	3947539;3947539;3947147;3947909;3947909;3947909;3948343;3948343;3948343;3948987;3948987;3948987;3948987;3949453;3949453;3949453;3949453;3949453;3952470;3952470;3952470;3952470;3952946;3952946;3952946;3952946;3953527;3953511;3953511;3953511;3954015;3954015;3954015;3954015;3954015;3954639;3954639;3954639;3954639;3954639;3955228;3955228;3955228;3955228;3955228;3957352;3957352;3957352;3957352;3957352…	-;-;-;-;-;-;-;-;-;-;-;-;-;-;-;-;-;-;-;-;-;-;-;-;-;-;-;-;-;-;-;-;-;-;-;-;-;-;-;-;-;-;-;-;-;-;-;-;-;-;-;-;-;-;-;-;-;-;-;-;-;-;-;-;-;-;-;-;-;-;-;-	7069	chr16:3945007-3976632	105.812	80.4448	130.921	260.211	172.312	135.332	147.505	0.432321	0.115014	3.75885	0.000170696	0.0124994
439	ENSMUSG00000043831.12	Lysmd4	LysM, putative peptidoglycan-binding, domain containing 4 [Source:MGI Symbol;Acc:MGI:1922349]	chr7;chr7;chr7;chr7;chr7;chr7;chr7;chr7;chr7;chr7;chr7;chr7;chr7;chr7;chr7;chr7;chr7;chr7;chr7;chr7;chr7;chr7;chr7;chr7;chr7;chr7;chr7;chr7;chr7;chr7;chr7	67222544;67222579;67222596;67222608;67222610;67222614;67222616;67222629;67222976;67223609;67223609;67223609;67223609;67223609;67223609;67223609;67223609;67223609;67224376;67224376;67224376;67224376;67225026;67225026;67225864;67225864;67225864;67225864;67234927;67241619;67307130	67222629;67222629;67222629;67222629;67222629;67222629;67223038;67223038;67223038;67223891;67223891;67223891;67223891;67223891;67223891;67223891;67223891;67223891;67224401;67224627;67224401;67224626;67228468;67225159;67228463;67227267;67228455;67228456;67235284;67241707;67307330	+;+;+;+;+;+;+;+;+;+;+;+;+;+;+;+;+;+;+;+;+;+;+;+;+;+;+;+;+;+;+	5121	chr7:67222544-67307330	498.516	550.112	439.981	354.92	384.892	379.392	434.636	-0.337277	0.0898102	-3.75545	0.000173034	0.0126417
440	ENSMUSG00000028834.13	Trim63	tripartite motif-containing 63 [Source:MGI Symbol;Acc:MGI:2447992]	chr4;chr4;chr4;chr4;chr4;chr4;chr4;chr4;chr4;chr4;chr4;chr4;chr4;chr4;chr4;chr4;chr4;chr4;chr4;chr4;chr4;chr4;chr4;chr4;chr4;chr4;chr4	134315120;134315122;134315212;134316387;134316387;134316387;134319632;134319632;134319988;134321183;134321183;134321183;134323004;134323004;134323004;134325045;134325045;134325045;134325584;134325584;134325584;134327705;134327705;134327705;134328905;134328905;134328905	134315382;134315382;134315382;134317367;134316559;134316559;134319800;134319800;134320135;134321278;134321278;134321278;134323237;134323237;134323237;134325067;134325067;134325067;134325708;134325708;134325708;134327782;134327773;134327782;134329628;134329609;134329629	+;+;+;+;+;+;+;+;+;+;+;+;+;+;+;+;+;+;+;+;+;+;+;+;+;+;+	2842	chr4:134315120-134329629	4177.93	4267.64	4536.1	3625.74	3709.39	3918.84	4039.27	-0.195221	0.0520986	-3.74715	0.000178856	0.0130374
442	ENSMUSG00000021114.9	Atp6v1d	ATPase, H+ transporting, lysosomal V1 subunit D [Source:MGI Symbol;Acc:MGI:1921084]	chr12;chr12;chr12;chr12;chr12;chr12;chr12;chr12;chr12;chr12;chr12;chr12;chr12;chr12;chr12	78840725;78843002;78845226;78845226;78847767;78848396;78849196;78849740;78850472;78850472;78852265;78857227;78858674;78861419;78861419	78843610;78843610;78845304;78845391;78847833;78848499;78849784;78849784;78850516;78850539;78852344;78857344;78858977;78861495;78861638	-;-;-;-;-;-;-;-;-;-;-;-;-;-;-	4602	chr12:78840725-78861638	1503.18	1539.02	1552.81	1756.42	1813.96	1815.99	1663.56	0.213783	0.0570709	3.74591	0.000179738	0.0130465
443	ENSMUSG00000022265.7	Ank	progressive ankylosis [Source:MGI Symbol;Acc:MGI:3045421]	chr15;chr15;chr15;chr15;chr15;chr15;chr15;chr15;chr15;chr15;chr15;chr15;chr15;chr15;chr15;chr15;chr15	27466677;27544251;27553689;27557164;27562724;27564902;27567515;27571447;27571559;27590343;27590343;27590918;27590918;27591437;27591437;27593104;27593104	27467099;27544467;27553807;27557247;27562894;27565036;27567607;27571654;27571654;27590472;27590472;27591041;27591041;27591536;27591536;27594909;27594452	+;+;+;+;+;+;+;+;+;+;+;+;+;+;+;+;+	3610	chr15:27466677-27594909	6444.71	6164.18	5644.64	5331.46	5292.97	5180.78	5676.46	-0.196311	0.0524253	-3.74458	0.000180695	0.0130823
445	ENSMUSG00000030541.16	Idh2	isocitrate dehydrogenase 2 (NADP+), mitochondrial [Source:MGI Symbol;Acc:MGI:96414]	chr7;chr7;chr7;chr7;chr7;chr7;chr7;chr7;chr7;chr7;chr7;chr7;chr7;chr7;chr7;chr7;chr7;chr7;chr7;chr7;chr7;chr7;chr7;chr7;chr7;chr7;chr7;chr7;chr7;chr7;chr7;chr7;chr7;chr7;chr7;chr7;chr7;chr7;chr7;chr7;chr7;chr7	80094846;80094850;80095029;80095043;80095059;80095621;80095621;80095621;80095621;80095799;80095799;80095799;80095799;80096023;80096023;80096023;80096028;80097172;80097804;80097804;80097804;80097804;80098136;80098136;80098166;80098771;80098771;80098771;80098998;80098998;80098998;80098998;80100743;80100743;80100743;80100862;80103122;80103122;80103122;80115162;80115162;80115162	80095203;80095203;80095203;80095203;80095168;80095713;80095713;80095713;80095713;80096029;80095896;80095896;80095896;80096135;80096135;80096135;80096135;80097210;80097955;80097955;80098409;80097955;80098381;80098272;80098914;80098914;80098914;80098914;80099139;80099158;80099158;80099158;80100881;80100908;80100908;80100908;80103213;80103213;80103213;80115304;80115332;80115392	-;-;-;-;-;-;-;-;-;-;-;-;-;-;-;-;-;-;-;-;-;-;-;-;-;-;-;-;-;-;-;-;-;-;-;-;-;-;-;-;-;-	2588	chr7:80094846-80115392	32410.1	34799.3	33044.7	29009.7	30243.6	30081.9	31598.2	-0.160483	0.0429258	-3.73862	0.000185035	0.0133362
446	ENSMUSG00000090799.2	Klhl33	kelch-like 33 [Source:MGI Symbol;Acc:MGI:3644593]	chr14;chr14;chr14;chr14;chr14;chr14;chr14;chr14;chr14;chr14	50888582;50891389;50892118;50892118;50892375;50892375;50895661;50895942;50896448;50896803	50891941;50891941;50892285;50892285;50893255;50893299;50897479;50896709;50897507;50897456	-;-;-;-;-;-;-;-;-;-	6300	chr14:50888582-50897507	1006.85	994.59	712.555	697.404	713.596	611.885	789.48	-0.341046	0.0912598	-3.73709	0.00018616	0.0133872
447	ENSMUSG00000031617.16	Tmem184c	transmembrane protein 184C [Source:MGI Symbol;Acc:MGI:2384562]	chr8;chr8;chr8;chr8;chr8;chr8;chr8;chr8;chr8;chr8;chr8;chr8;chr8;chr8;chr8;chr8;chr8;chr8;chr8	77595982;77597809;77598554;77599657;77601415;77602858;77602866;77604622;77604622;77606164;77606164;77606287;77606287;77606363;77610103;77610103;77610103;77610483;77610662	77597180;77597980;77598653;77599769;77601508;77602932;77602932;77604827;77604827;77606200;77606200;77606417;77606417;77606417;77610319;77610319;77610653;77610668;77610698	-;-;-;-;-;-;-;-;-;-;-;-;-;-;-;-;-;-;-	2723	chr8:77595982-77610698	338.162	347.781	336.961	495.549	404.558	467.3	398.385	0.337456	0.0903859	3.7335	0.000188837	0.0135494
448	ENSMUSG00000032338.9	Hcn4	hyperpolarization-activated, cyclic nucleotide-gated K+ 4 [Source:MGI Symbol;Acc:MGI:1298209]	chr9;chr9;chr9;chr9;chr9;chr9;chr9;chr9	58823412;58843878;58853383;58855525;58857717;58857974;58859029;58859301	58824296;58844301;58853544;58855743;58857863;58858214;58859193;58863175	+;+;+;+;+;+;+;+	6118	chr9:58823412-58863175	700.322	637.87	593.438	480.243	331.513	551.738	549.187	-0.375273	0.100647	-3.7286	0.000192544	0.0137845
450	ENSMUSG00000023977.15	Ubr2	ubiquitin protein ligase E3 component n-recognin 2 [Source:MGI Symbol;Acc:MGI:1861099]	chr17;chr17;chr17;chr17;chr17;chr17;chr17;chr17;chr17;chr17;chr17;chr17;chr17;chr17;chr17;chr17;chr17;chr17;chr17;chr17;chr17;chr17;chr17;chr17;chr17;chr17;chr17;chr17;chr17;chr17;chr17;chr17;chr17;chr17;chr17;chr17;chr17;chr17;chr17;chr17;chr17;chr17;chr17;chr17;chr17;chr17;chr17;chr17;chr17;chr17;chr17;chr17;chr17;chr17;chr17;chr17;chr17;chr17;chr17;chr17;chr17;chr17;chr17;chr17;chr17;chr17;chr…	46928295;46930243;46930248;46930249;46932453;46932453;46932453;46932453;46932848;46934075;46934075;46934075;46935434;46935434;46935434;46938650;46938650;46938650;46939302;46939302;46939302;46940957;46941004;46941004;46941004;46941104;46942720;46942720;46942720;46942720;46943337;46943337;46943337;46943337;46944508;46944508;46944508;46944508;46944791;46944791;46944791;46944791;46945046;46945046;469…	46930500;46930500;46930500;46930500;46932554;46932554;46932554;46932554;46933075;46934245;46934245;46934245;46935511;46935511;46935511;46938706;46938706;46938706;46939410;46939410;46939410;46941411;46941134;46941134;46941134;46941134;46942810;46942810;46942810;46942810;46943472;46943472;46943472;46943472;46944575;46944575;46944575;46944575;46944887;46944887;46944887;46944887;46945369;46945101;469…	-;-;-;-;-;-;-;-;-;-;-;-;-;-;-;-;-;-;-;-;-;-;-;-;-;-;-;-;-;-;-;-;-;-;-;-;-;-;-;-;-;-;-;-;-;-;-;-;-;-;-;-;-;-;-;-;-;-;-;-;-;-;-;-;-;-;-;-;-;-;-;-;-;-;-;-;-;-;-;-;-;-;-;-;-;-;-;-;-;-;-;-;-;-;-;-;-;-;-;-;-;-;-;-;-;-;-;-;-;-;-;-;-;-;-;-;-;-;-;-;-;-;-;-;-;-;-;-;-;-;-;-;-;-;-;-;-;-;-;-;-;-;-;-;-;-;-;-;-;-;-;-;-;-;-;-;-;-;-;-;-;-;-;-;-;-;-;-;-;-;-;-;-;-;-;-;-;-;-	9814	chr17:46928295-47010556	6277.81	6280.38	6211.25	5628.02	5555.19	5528.94	5913.6	-0.1613	0.0432892	-3.72611	0.000194455	0.0138594
451	ENSMUSG00000020439.17	Smtn	smoothelin [Source:MGI Symbol;Acc:MGI:1354727]	chr11;chr11;chr11;chr11;chr11;chr11;chr11;chr11;chr11;chr11;chr11;chr11;chr11;chr11;chr11;chr11;chr11;chr11;chr11;chr11;chr11;chr11;chr11;chr11;chr11;chr11;chr11;chr11;chr11;chr11;chr11;chr11;chr11;chr11;chr11;chr11;chr11;chr11;chr11;chr11;chr11;chr11;chr11;chr11;chr11;chr11;chr11;chr11;chr11;chr11;chr11;chr11;chr11;chr11;chr11;chr11;chr11;chr11;chr11;chr11;chr11;chr11;chr11;chr11;chr11;chr11;chr…	3517523;3517523;3517523;3517523;3517523;3517523;3520538;3520752;3520752;3520752;3520752;3520848;3521817;3521817;3521817;3521817;3521817;3521817;3521817;3522461;3522461;3522461;3522461;3522461;3522461;3522461;3522775;3522775;3522775;3522775;3522775;3522775;3524633;3524633;3524633;3524633;3524633;3524633;3524883;3524883;3524883;3524883;3524883;3525042;3525042;3525042;3525042;3525042;3526165;3526165…	3517827;3517827;3517827;3517827;3517827;3517827;3520916;3520916;3520916;3520916;3520916;3520916;3521968;3521968;3521968;3521968;3521968;3521968;3521968;3522554;3522578;3522578;3522578;3522578;3522578;3522578;3522948;3522948;3522948;3522948;3522948;3522948;3524726;3524726;3524726;3524726;3524726;3524726;3524945;3524945;3524945;3524945;3524945;3525206;3525206;3525206;3525206;3525206;3526240;3526240…	-;-;-;-;-;-;-;-;-;-;-;-;-;-;-;-;-;-;-;-;-;-;-;-;-;-;-;-;-;-;-;-;-;-;-;-;-;-;-;-;-;-;-;-;-;-;-;-;-;-;-;-;-;-;-;-;-;-;-;-;-;-;-;-;-;-;-;-;-;-;-;-;-;-;-;-;-;-;-;-;-;-;-;-;-;-;-;-;-;-;-;-;-;-;-;-;-;-;-;-;-;-;-;-;-;-;-;-;-;-;-;-;-;-;-;-;-;-;-;-;-;-;-;-;-;-;-;-;-;-;-;-;-;-;-	4380	chr11:3517523-3540612	4814.99	4934.76	4577.95	4006.49	4289.07	4204.54	4471.3	-0.187422	0.0503314	-3.72376	0.000196281	0.0139456
452	ENSMUSG00000022442.16	Ttll1	tubulin tyrosine ligase-like 1 [Source:MGI Symbol;Acc:MGI:2443047]	chr15;chr15;chr15;chr15;chr15;chr15;chr15;chr15;chr15;chr15;chr15;chr15;chr15;chr15;chr15;chr15;chr15;chr15;chr15;chr15;chr15;chr15;chr15;chr15;chr15;chr15;chr15;chr15;chr15;chr15;chr15;chr15;chr15;chr15;chr15;chr15;chr15;chr15;chr15;chr15	83483769;83483828;83489469;83489469;83491874;83492543;83492543;83496272;83496272;83496272;83497320;83497320;83497320;83498152;83498152;83498152;83499922;83499922;83499922;83502081;83502081;83502081;83502136;83505250;83505250;83505250;83505250;83505483;83505483;83505483;83505685;83506280;83506280;83506280;83506280;83509663;83510734;83510734;83510734;83510734	83484313;83484313;83489632;83489632;83492625;83492629;83492629;83496415;83496415;83496415;83497428;83497428;83497428;83498286;83498286;83498286;83500102;83500102;83500102;83502289;83502289;83502289;83502289;83505366;83505366;83505366;83505366;83505643;83505643;83505643;83505732;83506327;83506327;83506327;83506327;83509796;83510793;83510874;83510881;83510893	-;-;-;-;-;-;-;-;-;-;-;-;-;-;-;-;-;-;-;-;-;-;-;-;-;-;-;-;-;-;-;-;-;-;-;-;-;-;-;-	2911	chr15:83483769-83510893	726.502	685.812	606.316	499.376	567.506	495.06	596.762	-0.311234	0.0835879	-3.72343	0.000196534	0.0139456
453	ENSMUSG00000018199.9	Trove2	TROVE domain family, member 2 [Source:MGI Symbol;Acc:MGI:106652]	chr1;chr1;chr1;chr1;chr1;chr1;chr1;chr1;chr1;chr1;chr1;chr1;chr1;chr1;chr1;chr1	143750790;143755848;143759943;143759943;143760353;143760353;143761270;143765433;143765433;143765774;143765774;143766590;143766590;143770426;143770426;143776921	143757894;143757894;143760089;143760089;143761386;143760466;143761386;143765570;143765570;143765920;143765920;143766810;143766810;143771026;143771026;143777068	-;-;-;-;-;-;-;-;-;-;-;-;-;-;-;-	9541	chr1:143750790-143777068	1305.74	1291.18	1268.43	1555.53	1489	1519.88	1404.96	0.222315	0.0597584	3.72024	0.000199037	0.0140611
454	ENSMUSG00000020456.17	Ogdh	oxoglutarate (alpha-ketoglutarate) dehydrogenase (lipoamide) [Source:MGI Symbol;Acc:MGI:1098267]	chr11;chr11;chr11;chr11;chr11;chr11;chr11;chr11;chr11;chr11;chr11;chr11;chr11;chr11;chr11;chr11;chr11;chr11;chr11;chr11;chr11;chr11;chr11;chr11;chr11;chr11;chr11;chr11;chr11;chr11;chr11;chr11;chr11;chr11;chr11;chr11;chr11;chr11;chr11;chr11;chr11;chr11;chr11;chr11;chr11;chr11;chr11;chr11;chr11;chr11;chr11;chr11;chr11;chr11;chr11;chr11;chr11;chr11;chr11;chr11;chr11;chr11;chr11;chr11;chr11;chr11;chr…	6291633;6291641;6291666;6291668;6291985;6292172;6292605;6296952;6296952;6296952;6296952;6296952;6296952;6296952;6313788;6313788;6313788;6313788;6313788;6313788;6316765;6316765;6316978;6316978;6324878;6334533;6334533;6334533;6334533;6338558;6338558;6338558;6338558;6339109;6339109;6339109;6339109;6339838;6339838;6339838;6339838;6340443;6340443;6340443;6340443;6342495;6342495;6342495;6342495;6346515…	6291693;6291693;6291769;6291693;6292291;6292513;6292714;6297199;6297199;6297199;6297199;6297677;6297199;6297199;6313979;6313934;6313818;6313979;6313979;6313979;6316855;6316855;6317080;6317080;6324922;6334648;6334648;6334648;6334648;6338712;6338712;6338712;6338712;6339255;6339255;6339255;6339255;6339928;6339928;6339928;6339928;6340622;6340622;6340622;6340622;6342623;6342623;6342623;6342623;6346694…	+;+;+;+;+;+;+;+;+;+;+;+;+;+;+;+;+;+;+;+;+;+;+;+;+;+;+;+;+;+;+;+;+;+;+;+;+;+;+;+;+;+;+;+;+;+;+;+;+;+;+;+;+;+;+;+;+;+;+;+;+;+;+;+;+;+;+;+;+;+;+;+;+;+;+;+;+;+;+;+;+;+;+;+;+;+;+;+;+;+;+;+;+;+;+;+;+;+;+;+;+	5456	chr11:6291633-6356642	65563	67000.8	63597.7	58862.2	59870.9	57499.9	62065.7	-0.149685	0.0402323	-3.72051	0.000198824	0.0140611
455	ENSMUSG00000029119.9	Man2b2	mannosidase 2, alpha B2 [Source:MGI Symbol;Acc:MGI:1195262]	chr5;chr5;chr5;chr5;chr5;chr5;chr5;chr5;chr5;chr5;chr5;chr5;chr5;chr5;chr5;chr5;chr5;chr5;chr5;chr5;chr5;chr5;chr5;chr5;chr5;chr5;chr5;chr5;chr5;chr5;chr5	36806921;36807786;36808806;36808812;36809004;36810292;36810292;36810292;36812947;36812947;36812947;36813269;36813269;36813732;36813732;36814329;36814329;36815319;36815319;36816059;36816059;36817556;36817556;36818462;36820882;36821837;36824092;36826040;36827864;36829628;36830438	36807210;36807903;36809116;36809116;36809116;36810358;36810408;36810408;36813160;36812963;36813160;36813379;36813379;36813978;36813978;36814520;36814520;36815593;36815593;36816243;36816243;36817684;36817697;36818652;36821080;36822014;36824207;36826212;36827969;36829774;36830653	-;-;-;-;-;-;-;-;-;-;-;-;-;-;-;-;-;-;-;-;-;-;-;-;-;-;-;-;-;-;-	3528	chr5:36806921-36830653	536.695	543.612	690.019	801.68	761.357	731.024	677.398	0.315517	0.0848481	3.7186	0.000200326	0.014121
456	ENSMUSG00000028973.18	Abcb8	ATP-binding cassette, sub-family B (MDR/TAP), member 8 [Source:MGI Symbol;Acc:MGI:1351667]	chr5;chr5;chr5;chr5;chr5;chr5;chr5;chr5;chr5;chr5;chr5;chr5;chr5;chr5;chr5;chr5;chr5;chr5;chr5;chr5;chr5;chr5;chr5;chr5;chr5;chr5;chr5;chr5;chr5;chr5;chr5;chr5;chr5;chr5;chr5;chr5;chr5;chr5;chr5;chr5;chr5;chr5;chr5;chr5;chr5;chr5;chr5;chr5;chr5;chr5;chr5;chr5;chr5;chr5;chr5;chr5;chr5;chr5;chr5;chr5;chr5;chr5;chr5	24393663;24393676;24394104;24394155;24394156;24394396;24394408;24399913;24399913;24399913;24399913;24399913;24400525;24400525;24400525;24400598;24400757;24400757;24400757;24400975;24400975;24400975;24401763;24401763;24401763;24402045;24402045;24402045;24402242;24402242;24402242;24402254;24403073;24403073;24403073;24403073;24403628;24405815;24405815;24405815;24405815;24406118;24406118;24406118;244…	24393702;24393702;24394583;24394583;24394583;24394583;24394583;24400665;24400222;24400222;24400222;24400222;24400680;24400680;24400680;24400680;24400851;24400851;24400851;24401080;24401080;24401080;24401924;24401924;24401924;24402130;24402130;24402130;24402339;24402339;24402339;24402339;24403178;24403178;24403178;24403178;24403977;24406254;24405848;24405848;24405848;24406254;24406254;24406254;244…	+;+;+;+;+;+;+;+;+;+;+;+;+;+;+;+;+;+;+;+;+;+;+;+;+;+;+;+;+;+;+;+;+;+;+;+;+;+;+;+;+;+;+;+;+;+;+;+;+;+;+;+;+;+;+;+;+;+;+;+;+;+;+	4739	chr5:24393663-24410054	2223.14	2186.64	1890.85	1713.38	1797.1	1755.85	1927.82	-0.237434	0.0639552	-3.71251	0.000205215	0.0144023
457	ENSMUSG00000020135.13	Apc2	adenomatosis polyposis coli 2 [Source:MGI Symbol;Acc:MGI:1346052]	chr10;chr10;chr10;chr10;chr10;chr10;chr10;chr10;chr10;chr10;chr10;chr10;chr10;chr10;chr10;chr10;chr10;chr10;chr10;chr10;chr10;chr10;chr10;chr10;chr10;chr10;chr10;chr10;chr10;chr10;chr10;chr10;chr10;chr10;chr10;chr10;chr10;chr10;chr10;chr10;chr10;chr10;chr10	80295977;80299091;80300847;80301034;80301035;80301820;80301820;80301820;80301820;80301820;80302137;80302137;80302137;80302137;80302137;80302137;80302314;80302314;80302314;80302314;80302314;80304696;80304696;80304907;80304907;80305185;80305185;80305529;80305529;80306134;80306134;80307129;80307129;80307437;80307437;80307932;80307932;80308214;80308214;80308961;80308961;80311033;80311033	80296053;80299278;80301978;80301315;80301249;80301978;80301978;80301978;80301978;80301978;80302227;80302227;80303355;80302227;80302227;80302227;80302406;80302494;80302361;80302347;80302494;80304804;80304804;80305020;80305020;80305262;80305262;80305627;80305627;80306506;80306521;80307224;80307224;80307576;80307576;80308009;80308009;80308330;80308330;80309175;80309175;80318256;80318263	+;+;+;+;+;+;+;+;+;+;+;+;+;+;+;+;+;+;+;+;+;+;+;+;+;+;+;+;+;+;+;+;+;+;+;+;+;+;+;+;+;+;+	11281	chr10:80295977-80318263	474.517	450.166	408.861	569.212	580.616	563.305	507.779	0.306517	0.0825616	3.71258	0.000205154	0.0144023
458	ENSMUSG00000036896.5	C1qc	complement component 1, q subcomponent, C chain [Source:MGI Symbol;Acc:MGI:88225]	chr4;chr4;chr4;chr4;chr4	136889804;136891651;136892379;136892844;136892844	136890599;136892563;136892563;136892876;136893065	-;-;-;-;-	1931	chr4:136889804-136893065	547.604	450.166	544.074	769.153	701.422	579.498	598.653	0.33651	0.0907277	3.709	0.000208076	0.0145712
460	ENSMUSG00000028527.18	Ak4	adenylate kinase 4 [Source:MGI Symbol;Acc:MGI:87979]	chr4;chr4;chr4;chr4;chr4;chr4;chr4;chr4;chr4;chr4;chr4;chr4;chr4;chr4;chr4;chr4;chr4;chr4;chr4;chr4;chr4;chr4;chr4;chr4;chr4;chr4;chr4;chr4;chr4;chr4;chr4;chr4;chr4	101419277;101419289;101419319;101419706;101419729;101419729;101419729;101419733;101420497;101447160;101447160;101447160;101447160;101447160;101447223;101460500;101460500;101460500;101460500;101460500;101460500;101460500;101462949;101462949;101462949;101462949;101462949;101462988;101463553;101463553;101463553;101463553;101463553	101419370;101419556;101419401;101419965;101419965;101419965;101419965;101419965;101420747;101447279;101447279;101447279;101447279;101447279;101447279;101460672;101460672;101460672;101460672;101460581;101460672;101460672;101463067;101463000;101463067;101463067;101463067;101463067;101463680;101463779;101466995;101466995;101466995	+;+;+;+;+;+;+;+;+;+;+;+;+;+;+;+;+;+;+;+;+;+;+;+;+;+;+;+;+;+;+;+;+	4646	chr4:101419277-101466995	975.215	1112.41	1035.57	847.599	813.799	888.333	945.488	-0.263956	0.0713341	-3.70027	0.000215367	0.0150162
461	ENSMUSG00000018893.15	Mb	myoglobin [Source:MGI Symbol;Acc:MGI:96922]	chr15;chr15;chr15;chr15;chr15;chr15;chr15;chr15;chr15;chr15;chr15;chr15;chr15;chr15;chr15;chr15;chr15;chr15;chr15;chr15;chr15;chr15	77015487;77015491;77015608;77015817;77015905;77017576;77017576;77017576;77017576;77017576;77017645;77021887;77022489;77022489;77022489;77022489;77022489;77022672;77026052;77039770;77050525;77050525	77016072;77016072;77016072;77016072;77016072;77017798;77017798;77017798;77017798;77017798;77017798;77021963;77022591;77022591;77022591;77022787;77022591;77022727;77026125;77039856;77050569;77050670	-;-;-;-;-;-;-;-;-;-;-;-;-;-;-;-;-;-;-;-;-;-	1492	chr15:77015487-77050670	158626	166903	166305	147880	150738	138494	154825	-0.163602	0.0442697	-3.69557	0.00021939	0.0152636
463	ENSMUSG00000074884.12	Serf2	small EDRK-rich factor 2 [Source:MGI Symbol;Acc:MGI:1337041]	chr2;chr2;chr2;chr2;chr2;chr2;chr2;chr2;chr2;chr2;chr2;chr2;chr2;chr2;chr2;chr2;chr2;chr2;chr2;chr2;chr2;chr2;chr2;chr2	121449195;121449368;121449378;121449383;121449412;121449412;121449975;121449975;121449975;121449975;121449975;121449975;121450588;121450698;121450721;121455576;121456039;121457009;121457646;121457646;121457992;121457992;121458149;121458149	121449441;121449441;121449441;121449441;121449441;121449441;121450083;121450083;121450083;121453005;121450083;121450083;121451290;121451054;121453420;121455811;121457291;121457291;121457701;121457701;121458043;121458043;121458313;121458311	+;+;+;+;+;+;+;+;+;+;+;+;+;+;+;+;+;+;+;+;+;+;+;+	5455	chr2:121449195-121458313	2322.41	2529.54	2456.38	2878.59	2987.36	2682.35	2642.77	0.211132	0.0572103	3.69046	0.00022385	0.0155066
464	ENSMUSG00000048486.6	Fitm2	fat storage-inducing transmembrane protein 2 [Source:MGI Symbol;Acc:MGI:2444508]	chr2;chr2	163466379;163472403	163470118;163472629	-;-	3967	chr2:163466379-163472629	6902.86	7190.46	6504.21	5879.62	6199.48	5948.82	6437.58	-0.18315	0.0496371	-3.68978	0.000224445	0.0155143
465	ENSMUSG00000024525.7	Impa2	inositol (myo)-1(or 4)-monophosphatase 2 [Source:MGI Symbol;Acc:MGI:2149728]	chr18;chr18;chr18;chr18;chr18;chr18;chr18;chr18;chr18;chr18;chr18;chr18;chr18;chr18;chr18;chr18;chr18;chr18;chr18	67289186;67289252;67294959;67302176;67306671;67308321;67308589;67309052;67309052;67309052;67310647;67310647;67310647;67315620;67315620;67315620;67316882;67316882;67318395	67289506;67289506;67295038;67302309;67306775;67308408;67308733;67309097;67309097;67309097;67310755;67310755;67310755;67315728;67315702;67315728;67316909;67317033;67322472	+;+;+;+;+;+;+;+;+;+;+;+;+;+;+;+;+;+;+	5367	chr18:67289186-67322472	587.965	698.001	602.023	444.846	496.333	518.194	557.894	-0.314387	0.0852666	-3.68711	0.000226818	0.0156446
466	ENSMUSG00000062929.8	Cfl2	cofilin 2, muscle [Source:MGI Symbol;Acc:MGI:101763]	chr12;chr12;chr12;chr12;chr12;chr12;chr12;chr12;chr12;chr12;chr12;chr12;chr12;chr12;chr12;chr12;chr12;chr12;chr12;chr12	54858809;54858817;54860296;54860480;54861050;54861337;54861337;54861337;54861337;54861337;54861526;54861570;54861669;54861669;54861780;54862411;54862411;54862744;54862744;54862744	54861237;54861237;54861237;54861237;54861237;54861413;54861738;54861413;54861413;54861413;54861833;54861833;54861833;54861833;54861833;54862616;54862454;54862798;54862877;54862798	-;-;-;-;-;-;-;-;-;-;-;-;-;-;-;-;-;-;-;-	3266	chr12:54858809-54862877	6247.26	6849.18	6747.81	7770.94	7417.84	7432.85	7077.65	0.179776	0.0487694	3.68626	0.000227578	0.0156633
467	ENSMUSG00000006219.12	Fblim1	filamin binding LIM protein 1 [Source:MGI Symbol;Acc:MGI:1921452]	chr4;chr4;chr4;chr4;chr4;chr4;chr4;chr4;chr4;chr4;chr4;chr4;chr4;chr4;chr4;chr4;chr4;chr4;chr4;chr4;chr4;chr4;chr4;chr4;chr4;chr4;chr4;chr4;chr4;chr4;chr4;chr4;chr4;chr4;chr4;chr4;chr4;chr4;chr4;chr4;chr4;chr4;chr4;chr4;chr4;chr4;chr4;chr4;chr4;chr4;chr4;chr4;chr4;chr4;chr4;chr4;chr4;chr4;chr4;chr4;chr4;chr4;chr4;chr4;chr4;chr4;chr4;chr4;chr4;chr4;chr4;chr4;chr4;chr4;chr4;chr4;chr4;chr4	141576062;141576062;141576062;141580983;141580983;141580983;141583054;141583054;141583054;141584696;141584696;141584696;141589298;141589298;141589298;141589298;141589320;141589320;141589343;141589944;141589944;141589944;141589944;141589944;141589944;141589944;141589987;141590050;141590066;141590067;141590077;141595224;141595224;141595224;141595224;141595224;141595224;141595224;141595224;141595224…	141577943;141577943;141577943;141581100;141581100;141581100;141583232;141583232;141583232;141584865;141584865;141584865;141589415;141589415;141589415;141589415;141589415;141589415;141589415;141590125;141590125;141590125;141590125;141590125;141590125;141590125;141590125;141590125;141590125;141590125;141590125;141595479;141595479;141595479;141595479;141595479;141595479;141595479;141595479;141595479…	-;-;-;-;-;-;-;-;-;-;-;-;-;-;-;-;-;-;-;-;-;-;-;-;-;-;-;-;-;-;-;-;-;-;-;-;-;-;-;-;-;-;-;-;-;-;-;-;-;-;-;-;-;-;-;-;-;-;-;-;-;-;-;-;-;-;-;-;-;-;-;-;-;-;-;-;-;-	4457	chr4:141576062-141606096	6869.05	7129.52	6928.1	6194.36	6376.48	5888.67	6564.36	-0.172944	0.0469242	-3.68561	0.000228156	0.0156695
468	ENSMUSG00000000628.10	Hk2	hexokinase 2 [Source:MGI Symbol;Acc:MGI:1315197]	chr6;chr6;chr6;chr6;chr6;chr6;chr6;chr6;chr6;chr6;chr6;chr6;chr6;chr6;chr6;chr6;chr6;chr6;chr6;chr6;chr6;chr6;chr6;chr6;chr6;chr6;chr6;chr6;chr6;chr6;chr6;chr6;chr6;chr6;chr6;chr6;chr6;chr6;chr6;chr6	82725025;82725062;82726188;82727310;82728712;82728712;82729545;82729545;82730768;82730768;82731048;82731048;82732101;82732101;82734848;82734848;82735247;82735247;82736530;82736530;82738287;82738287;82739519;82739519;82742803;82742803;82743268;82743268;82743945;82743945;82744862;82744862;82749189;82749189;82760104;82760104;82760117;82772634;82773263;82773918	82727454;82725533;82726309;82727454;82728945;82728945;82729700;82729700;82730951;82730951;82731147;82731147;82732196;82732196;82734967;82734967;82735395;82735395;82736834;82736834;82738520;82738520;82739674;82739674;82742986;82742986;82743367;82743367;82744040;82744040;82744981;82744981;82749337;82749337;82760266;82760266;82760266;82772988;82773363;82774454	-;-;-;-;-;-;-;-;-;-;-;-;-;-;-;-;-;-;-;-;-;-;-;-;-;-;-;-;-;-;-;-;-;-;-;-;-;-;-;-	5969	chr6:82725025-82774454	13254.9	13663.4	13091	12186.9	12010.3	11371.4	12596.3	-0.163131	0.0442789	-3.68418	0.000229444	0.0157038
471	ENSMUSG00000021203.15	Otub2	OTU domain, ubiquitin aldehyde binding 2 [Source:MGI Symbol;Acc:MGI:1915399]	chr12;chr12;chr12;chr12;chr12;chr12;chr12;chr12;chr12;chr12;chr12;chr12;chr12;chr12;chr12;chr12;chr12;chr12;chr12;chr12;chr12;chr12;chr12;chr12;chr12;chr12;chr12;chr12	103388682;103388698;103388766;103388985;103392497;103392654;103400196;103400196;103400196;103400196;103400196;103400949;103400949;103400949;103400949;103400949;103402817;103402817;103402817;103402817;103402817;103403234;103403234;103403234;103404226;103404226;103404226;103404226	103388873;103388873;103388873;103389108;103392923;103392923;103400291;103400291;103400291;103400291;103400291;103401067;103401067;103401067;103401067;103401067;103402901;103402901;103403428;103402901;103402901;103403428;103403428;103403428;103406350;103406345;103406345;103406339	+;+;+;+;+;+;+;+;+;+;+;+;+;+;+;+;+;+;+;+;+;+;+;+;+;+;+;+	3695	chr12:103388682-103406350	123.265	124.324	111.605	201.855	158.265	195.479	152.466	0.404533	0.109903	3.68082	0.000232484	0.0158311
473	ENSMUSG00000025153.9	Fasn	fatty acid synthase [Source:MGI Symbol;Acc:MGI:95485]	chr11;chr11;chr11;chr11;chr11;chr11;chr11;chr11;chr11;chr11;chr11;chr11;chr11;chr11;chr11;chr11;chr11;chr11;chr11;chr11;chr11;chr11;chr11;chr11;chr11;chr11;chr11;chr11;chr11;chr11;chr11;chr11;chr11;chr11;chr11;chr11;chr11;chr11;chr11;chr11;chr11;chr11;chr11;chr11;chr11;chr11;chr11;chr11;chr11;chr11;chr11;chr11;chr11;chr11;chr11;chr11;chr11;chr11;chr11;chr11;chr11;chr11;chr11;chr11;chr11;chr11;chr…	120805846;120807105;120807547;120808075;120808075;120808075;120808502;120808502;120808564;120808719;120808719;120808719;120809025;120809025;120809025;120809426;120809426;120809426;120809804;120809804;120810130;120810130;120810437;120810437;120810641;120810641;120810912;120810912;120811291;120811291;120811600;120811600;120811838;120811838;120812039;120812039;120812300;120812300;120812658;120812658…	120807991;120807991;120807991;120808605;120808326;120808326;120808600;120808600;120808600;120808939;120808939;120808939;120809252;120809252;120809252;120809701;120809614;120809614;120810049;120810049;120810281;120810281;120810528;120810528;120810792;120810792;120811113;120811113;120811514;120811514;120811722;120811722;120811957;120811957;120812217;120812217;120812450;120812450;120812861;120812861…	-;-;-;-;-;-;-;-;-;-;-;-;-;-;-;-;-;-;-;-;-;-;-;-;-;-;-;-;-;-;-;-;-;-;-;-;-;-;-;-;-;-;-;-;-;-;-;-;-;-;-;-;-;-;-;-;-;-;-;-;-;-;-;-;-;-;-;-;-;-;-;-;-;-;-;-;-;-;-;-;-;-;-;-;-;-;-;-;-;-;-;-;-;-;-;-	10947	chr11:120805846-120824547	1319.92	1457.76	1594.66	1692.33	1760.58	1829.87	1609.19	0.246651	0.0671035	3.67568	0.000237215	0.016085
474	ENSMUSG00000020388.12	Pdlim4	PDZ and LIM domain 4 [Source:MGI Symbol;Acc:MGI:1353470]	chr11;chr11;chr11;chr11;chr11;chr11;chr11;chr11;chr11;chr11;chr11;chr11;chr11;chr11;chr11;chr11;chr11;chr11;chr11;chr11;chr11;chr11;chr11	54054928;54054948;54055357;54055790;54055790;54055920;54056143;54056143;54056143;54058951;54059938;54059938;54059938;54063635;54063635;54063635;54063635;54063723;54064272;54064703;54068840;54068840;54068840	54055239;54055239;54055474;54055953;54055953;54055953;54056324;54056324;54056324;54060016;54060016;54060016;54060016;54063786;54063786;54063786;54063786;54063786;54064568;54064796;54068991;54068932;54069014	-;-;-;-;-;-;-;-;-;-;-;-;-;-;-;-;-;-;-;-;-;-;-	2560	chr11:54054928-54069014	285.801	258.398	230.722	173.155	181.677	185.069	219.137	-0.377727	0.102822	-3.6736	0.000239154	0.0161482
475	ENSMUSG00000086938.9	4930481A15Rik	RIKEN cDNA 4930481A15 gene [Source:MGI Symbol;Acc:MGI:1922181]	chr19;chr19;chr19;chr19;chr19;chr19;chr19;chr19;chr19;chr19;chr19;chr19;chr19;chr19;chr19;chr19;chr19;chr19;chr19;chr19	5406740;5406815;5406822;5406874;5406886;5415008;5415008;5415012;5415607;5415607;5415607;5415607;5415607;5417394;5417394;5417394;5417394;5417394;5422121;5422121	5407083;5407083;5407083;5407083;5407083;5415112;5415099;5415112;5415812;5415812;5415812;5415812;5415812;5417466;5418251;5417587;5417582;5417683;5422209;5422847	+;+;+;+;+;+;+;+;+;+;+;+;+;+;+;+;+;+;+;+	2240	chr19:5406740-5422847	476.699	463.167	457.151	336.744	349.306	384.019	411.181	-0.319811	0.0870489	-3.67392	0.000238855	0.0161482
476	ENSMUSG00000024140.10	Epas1	endothelial PAS domain protein 1 [Source:MGI Symbol;Acc:MGI:109169]	chr17;chr17;chr17;chr17;chr17;chr17;chr17;chr17;chr17;chr17;chr17;chr17;chr17;chr17;chr17;chr17;chr17;chr17	86753700;86797116;86805193;86805757;86809358;86809584;86818355;86823680;86824333;86824407;86825580;86825580;86826505;86827492;86828690;86828986;86829310;86830951	86754308;86797306;86805344;86805841;86809476;86809789;86818461;86823827;86824621;86824621;86825622;86825770;86826615;86827997;86828816;86829100;86829483;86833410	+;+;+;+;+;+;+;+;+;+;+;+;+;+;+;+;+;+	5590	chr17:86753700-86833410	14654.4	14530.4	14699.7	13314.8	13351.4	12434.3	13830.8	-0.160036	0.0436304	-3.668	0.000244454	0.0164714
478	ENSMUSG00000028986.12	Klhl7	kelch-like 7 [Source:MGI Symbol;Acc:MGI:1196453]	chr5;chr5;chr5;chr5;chr5;chr5;chr5;chr5;chr5;chr5;chr5;chr5;chr5;chr5;chr5;chr5;chr5;chr5;chr5;chr5;chr5;chr5;chr5;chr5;chr5;chr5;chr5;chr5;chr5;chr5;chr5;chr5;chr5;chr5;chr5;chr5;chr5;chr5	24100605;24100606;24100623;24100648;24126822;24126822;24126822;24126822;24127669;24127669;24127669;24127669;24127980;24127980;24127980;24127980;24134964;24134964;24134964;24134964;24138306;24138306;24138306;24141151;24141151;24141151;24149125;24149125;24149125;24151719;24156890;24156890;24156890;24158539;24158539;24159447;24159447;24159447	24100874;24100874;24100874;24100874;24126924;24126924;24126924;24126924;24127762;24127762;24127762;24127762;24128104;24128104;24128104;24128104;24136003;24135139;24135139;24135139;24138480;24138480;24138480;24141293;24141293;24141293;24149365;24149365;24149365;24151840;24157091;24157091;24157091;24158636;24158636;24160792;24160784;24160785	+;+;+;+;+;+;+;+;+;+;+;+;+;+;+;+;+;+;+;+;+;+;+;+;+;+;+;+;+;+;+;+;+;+;+;+;+;+	3959	chr5:24100605-24160792	2010.43	2061.5	1561.4	1439.77	1473.08	1586.97	1688.86	-0.283495	0.0773965	-3.6629	0.000249381	0.016733
479	ENSMUSG00000008136.14	Fhl2	four and a half LIM domains 2 [Source:MGI Symbol;Acc:MGI:1338762]	chr1;chr1;chr1;chr1;chr1;chr1;chr1;chr1;chr1;chr1;chr1;chr1;chr1;chr1;chr1	43123074;43123290;43128244;43128244;43131652;43131652;43131764;43141698;43141698;43141698;43153076;43153076;43163702;43196651;43196651	43123665;43123665;43128430;43128430;43131821;43131821;43131821;43141872;43141872;43141872;43153254;43153254;43163961;43196761;43196984	-;-;-;-;-;-;-;-;-;-;-;-;-;-;-	1897	chr1:43123074-43196984	32350.1	34358.1	27991.4	27196.8	27885.5	25091.9	29145.6	-0.222159	0.0607183	-3.65884	0.000253356	0.0169642
481	ENSMUSG00000038260.10	Trpm4	transient receptor potential cation channel, subfamily M, member 4 [Source:MGI Symbol;Acc:MGI:1915917]	chr7;chr7;chr7;chr7;chr7;chr7;chr7;chr7;chr7;chr7;chr7;chr7;chr7;chr7;chr7;chr7;chr7;chr7;chr7;chr7;chr7;chr7;chr7;chr7;chr7;chr7;chr7;chr7;chr7;chr7;chr7;chr7;chr7;chr7;chr7;chr7;chr7;chr7;chr7;chr7;chr7;chr7;chr7;chr7;chr7;chr7;chr7;chr7;chr7;chr7;chr7;chr7;chr7;chr7;chr7;chr7;chr7;chr7;chr7;chr7;chr7;chr7;chr7;chr7;chr7;chr7;chr7;chr7;chr7;chr7;chr7;chr7;chr7;chr7;chr7;chr7;chr7;chr7;chr7;chr7…	45302632;45303155;45303350;45303358;45303504;45303577;45304609;45304609;45304609;45304609;45304609;45304609;45304795;45304795;45304795;45304795;45304795;45304795;45304948;45304948;45304948;45304948;45304948;45305273;45305289;45305289;45305289;45305374;45306623;45308244;45308244;45308244;45308544;45308544;45308544;45309098;45309098;45309098;45309098;45310277;45310277;45310277;45310277;45314595;453…	45303692;45303692;45303692;45303692;45303692;45303692;45304714;45304714;45304714;45304714;45304714;45304714;45304867;45304867;45304867;45304867;45304867;45304867;45305080;45305204;45305080;45305080;45305080;45305342;45305494;45305375;45305494;45305494;45308718;45308421;45308421;45308421;45308718;45308718;45308718;45309230;45309230;45309230;45309230;45311568;45310699;45310699;45310699;45314672;453…	-;-;-;-;-;-;-;-;-;-;-;-;-;-;-;-;-;-;-;-;-;-;-;-;-;-;-;-;-;-;-;-;-;-;-;-;-;-;-;-;-;-;-;-;-;-;-;-;-;-;-;-;-;-;-;-;-;-;-;-;-;-;-;-;-;-;-;-;-;-;-;-;-;-;-;-;-;-;-;-;-;-;-;-;-;-;-;-;-;-;-;-;-;-	10826	chr7:45302632-45333780	1289.38	1333.43	1214.78	1045.63	1109.73	1045.64	1173.1	-0.238987	0.0654454	-3.65169	0.000260516	0.0173711
482	ENSMUSG00000029591.14	Ung	uracil DNA glycosylase [Source:MGI Symbol;Acc:MGI:109352]	chr5;chr5;chr5;chr5;chr5;chr5;chr5;chr5;chr5;chr5;chr5;chr5;chr5;chr5;chr5;chr5;chr5;chr5;chr5;chr5;chr5;chr5;chr5;chr5;chr5;chr5;chr5;chr5;chr5;chr5	114130386;114130926;114131229;114131319;114131993;114132008;114132080;114132181;114132181;114132181;114132181;114135864;114135864;114135864;114135864;114136347;114136347;114136347;114136347;114136347;114137153;114137153;114137153;114137153;114137153;114138236;114138236;114138236;114138236;114138236	114130625;114131513;114131513;114131513;114132276;114132086;114135178;114132276;114132276;114132276;114132276;114135961;114135961;114135961;114135961;114136435;114136435;114136435;114136435;114136435;114137331;114137331;114137331;114137331;114137331;114138303;114139318;114138378;114139321;114139323	+;+;+;+;+;+;+;+;+;+;+;+;+;+;+;+;+;+;+;+;+;+;+;+;+;+;+;+;+;+	5468	chr5:114130386-114139323	429.793	515.984	504.369	384.577	376.464	331.968	423.859	-0.329945	0.0903708	-3.65101	0.00026121	0.0173813
484	ENSMUSG00000021273.11	Fdft1	farnesyl diphosphate farnesyl transferase 1 [Source:MGI Symbol;Acc:MGI:102706]	chr14;chr14;chr14;chr14;chr14;chr14;chr14;chr14;chr14;chr14;chr14;chr14;chr14;chr14;chr14;chr14;chr14;chr14;chr14;chr14;chr14;chr14;chr14;chr14;chr14;chr14;chr14;chr14;chr14;chr14;chr14;chr14;chr14;chr14	63145150;63145150;63145153;63151150;63151150;63151150;63152327;63152327;63152327;63156559;63156559;63156559;63156591;63159018;63159018;63159018;63159018;63159238;63159274;63163302;63163302;63163302;63163302;63163302;63164532;63164532;63164532;63164532;63164532;63177683;63177683;63177683;63178893;63179527	63146968;63146968;63146968;63151302;63151302;63151302;63152503;63152503;63152503;63156750;63156750;63156750;63156750;63159146;63159146;63159146;63159146;63159359;63159359;63163485;63163485;63163485;63163485;63163485;63164925;63164629;63164629;63164629;63164925;63177797;63177793;63178491;63178977;63179578	-;-;-;-;-;-;-;-;-;-;-;-;-;-;-;-;-;-;-;-;-;-;-;-;-;-;-;-;-;-;-;-;-;-	4116	chr14:63145150-63179578	597.783	638.683	593.438	485.983	494.46	468.457	546.467	-0.290532	0.0796588	-3.64721	0.000265108	0.0175678
485	ENSMUSG00000070867.4	Trabd2b	TraB domain containing 2B [Source:MGI Symbol;Acc:MGI:3650152]	chr4;chr4;chr4;chr4;chr4;chr4;chr4	114406724;114408893;114580291;114586458;114599873;114602743;114609925	114406919;114409453;114580437;114586632;114599963;114603015;114615098	+;+;+;+;+;+;+	6617	chr4:114406724-114615098	5279.69	5007.89	5236.85	4442.72	4494.16	4722.74	4864.01	-0.176079	0.0482913	-3.64618	0.000266164	0.0176014
486	ENSMUSG00000034295.10	Fhod3	formin homology 2 domain containing 3 [Source:MGI Symbol;Acc:MGI:1925847]	chr18;chr18;chr18;chr18;chr18;chr18;chr18;chr18;chr18;chr18;chr18;chr18;chr18;chr18;chr18;chr18;chr18;chr18;chr18;chr18;chr18;chr18;chr18;chr18;chr18;chr18;chr18;chr18;chr18;chr18;chr18;chr18;chr18;chr18;chr18;chr18;chr18;chr18;chr18;chr18;chr18;chr18;chr18;chr18;chr18;chr18;chr18;chr18;chr18;chr18;chr18;chr18;chr18;chr18;chr18;chr18;chr18;chr18;chr18;chr18;chr18;chr18;chr18;chr18;chr18;chr18;chr…	24708623;24709445;24709445;24709445;24754219;24754219;24754219;24754219;24770483;24770483;24770483;24770483;24897637;24897637;24897637;24903893;24903893;24903893;24969160;24969160;24969160;24985214;24985214;24985214;24989973;24989973;24989973;24994416;24994416;24994416;25001791;25001791;25001791;25020662;25022622;25022622;25028065;25028065;25028065;25056260;25056260;25056260;25060326;25060326;250…	24709773;24709773;24709773;24709773;24754325;24754325;24754325;24754325;24770547;24770547;24771536;24770547;24897704;24897704;24897704;24903998;24903998;24903998;24969254;24969254;24969254;24985325;24985325;24985325;24990067;24990067;24990067;24994559;24994559;24994559;25002032;25002032;25002032;25020757;25022978;25022978;25028169;25028169;25028169;25056394;25056394;25056394;25060376;25060376;250…	+;+;+;+;+;+;+;+;+;+;+;+;+;+;+;+;+;+;+;+;+;+;+;+;+;+;+;+;+;+;+;+;+;+;+;+;+;+;+;+;+;+;+;+;+;+;+;+;+;+;+;+;+;+;+;+;+;+;+;+;+;+;+;+;+;+;+;+;+;+;+;+;+;+;+;+;+;+;+;+;+;+;+;+	7251	chr18:24708623-25133501	13263.6	13675.6	11480.3	11460.8	10736.7	10669.2	11881	-0.210181	0.0576805	-3.64388	0.000268559	0.0177232
487	ENSMUSG00000037742.14	Eef1a1	eukaryotic translation elongation factor 1 alpha 1 [Source:MGI Symbol;Acc:MGI:1096881]	chr9;chr9;chr9;chr9;chr9;chr9;chr9;chr9;chr9;chr9;chr9;chr9;chr9;chr9;chr9;chr9;chr9;chr9;chr9;chr9;chr9;chr9;chr9;chr9;chr9;chr9;chr9;chr9;chr9;chr9;chr9	78478449;78478684;78478912;78478958;78478958;78479278;78479278;78479278;78479480;78479624;78479624;78479624;78479649;78479665;78479852;78479852;78479852;78479852;78479915;78480241;78480241;78480241;78480241;78480241;78480511;78480511;78480511;78480511;78480511;78481639;78489074	78478858;78478858;78479192;78479534;78479192;78479774;78479501;78479534;78479534;78479774;78479716;78479774;78479774;78480148;78480148;78480499;78480148;78480148;78480148;78480420;78480420;78480420;78480420;78480420;78480841;78480688;78480688;78480688;78480688;78481724;78489151	-;-;-;-;-;-;-;-;-;-;-;-;-;-;-;-;-;-;-;-;-;-;-;-;-;-;-;-;-;-;-	2493	chr9:78478449-78489151	5952.74	5756.27	6414.07	6985.52	7112.55	6656.71	6479.64	0.186123	0.0511093	3.64166	0.000270889	0.0178403
488	ENSMUSG00000038776.13	Ephx1	epoxide hydrolase 1, microsomal [Source:MGI Symbol;Acc:MGI:95405]	chr1;chr1;chr1;chr1;chr1;chr1;chr1;chr1;chr1;chr1;chr1;chr1;chr1;chr1;chr1;chr1;chr1;chr1;chr1;chr1;chr1;chr1;chr1;chr1;chr1;chr1;chr1	180976210;180989554;180989554;180990393;180990393;180991933;180991933;180991933;180993879;180993879;180993879;180994628;180994628;180994628;180995949;180995949;180995949;180996149;180999723;180999723;180999723;181001799;181001799;181001799;181017427;181017427;181020768	180976281;180989980;180989980;180990518;180990518;180992041;180992041;180992041;180994045;180994087;180994087;180994757;180994757;180994757;180996176;180996176;180996170;180996176;180999903;180999903;180999903;181001986;181001986;181001986;181017569;181017569;181020904	-;-;-;-;-;-;-;-;-;-;-;-;-;-;-;-;-;-;-;-;-;-;-;-;-;-;-	1950	chr1:180976210-181020904	691.595	567.176	575.195	839.946	760.42	735.65	694.997	0.299334	0.0823125	3.63655	0.000276309	0.0181228
489	ENSMUSG00000030557.17	Mef2a	myocyte enhancer factor 2A [Source:MGI Symbol;Acc:MGI:99532]	chr7;chr7;chr7;chr7;chr7;chr7;chr7;chr7;chr7;chr7;chr7;chr7;chr7;chr7;chr7;chr7;chr7;chr7;chr7;chr7;chr7;chr7;chr7;chr7;chr7;chr7;chr7;chr7;chr7;chr7;chr7;chr7;chr7;chr7;chr7;chr7;chr7;chr7;chr7;chr7;chr7;chr7;chr7;chr7;chr7;chr7;chr7;chr7;chr7;chr7;chr7;chr7;chr7;chr7;chr7;chr7;chr7;chr7;chr7;chr7;chr7;chr7;chr7;chr7;chr7;chr7;chr7;chr7;chr7;chr7;chr7;chr7;chr7;chr7;chr7;chr7;chr7;chr7;chr7;chr7…	67231163;67231918;67232084;67233833;67234039;67234147;67234207;67234804;67236524;67236524;67236524;67236524;67236524;67236524;67236524;67236537;67240314;67240314;67240314;67240314;67240314;67240314;67240314;67240314;67244521;67244521;67244521;67251657;67251657;67251657;67251657;67251657;67251657;67251657;67251657;67251809;67264865;67264865;67264865;67264865;67264865;67264865;67264865;67264865;672…	67235228;67235228;67232275;67235228;67235228;67235228;67235228;67235228;67236650;67236650;67236650;67236650;67236650;67236650;67236650;67236650;67240440;67240440;67240440;67240440;67240440;67240440;67240440;67240440;67244544;67244544;67244544;67251742;67251844;67251844;67251844;67251844;67251844;67251844;67251844;67251844;67264924;67264924;67264924;67264924;67264924;67264924;67264924;67264924;672…	-;-;-;-;-;-;-;-;-;-;-;-;-;-;-;-;-;-;-;-;-;-;-;-;-;-;-;-;-;-;-;-;-;-;-;-;-;-;-;-;-;-;-;-;-;-;-;-;-;-;-;-;-;-;-;-;-;-;-;-;-;-;-;-;-;-;-;-;-;-;-;-;-;-;-;-;-;-;-;-;-;-;-;-;-;-;-;-;-;-;-;-;-;-;-	14681	chr7:67231163-67372858	8767.11	8740.85	8357.5	7258.17	7446.87	8027.38	8099.65	-0.177912	0.0489212	-3.63671	0.000276148	0.0181228
490	ENSMUSG00000103851.1	Gm37606	predicted gene, 37606 [Source:MGI Symbol;Acc:MGI:5610834]	chr16	77561650	77564765	+	3116	chr16:77561650-77564765	260.712	261.649	253.257	336.744	329.64	390.959	305.493	0.345989	0.0952298	3.6332	0.000279924	0.0183225
491	ENSMUSG00000021987.9	Mtmr6	myotubularin related protein 6 [Source:MGI Symbol;Acc:MGI:2145637]	chr14;chr14;chr14;chr14;chr14;chr14;chr14;chr14;chr14;chr14;chr14;chr14;chr14;chr14;chr14;chr14;chr14;chr14;chr14;chr14;chr14;chr14;chr14;chr14;chr14;chr14;chr14;chr14;chr14;chr14;chr14;chr14;chr14;chr14;chr14;chr14;chr14	60265228;60265273;60265338;60270359;60277129;60277129;60277129;60280083;60280083;60280083;60281937;60281937;60284917;60284917;60289543;60289543;60290706;60291994;60291994;60292918;60292918;60293384;60293384;60296120;60296120;60296255;60296574;60296574;60298063;60298063;60298063;60298915;60298915;60298915;60300273;60300273;60300273	60265361;60265361;60265361;60270549;60277245;60277245;60277245;60280172;60280245;60280245;60282094;60282094;60285045;60285045;60289677;60289677;60290819;60292126;60292126;60293027;60293027;60293509;60293509;60296169;60296169;60296774;60296774;60296774;60298194;60298194;60298194;60299041;60299041;60299041;60302370;60300521;60302370	+;+;+;+;+;+;+;+;+;+;+;+;+;+;+;+;+;+;+;+;+;+;+;+;+;+;+;+;+;+;+;+;+;+;+;+;+	4437	chr14:60265228-60302370	1492.28	1396.81	1488.42	1740.16	1652.88	1754.69	1587.54	0.217421	0.0599283	3.62802	0.000285608	0.0186564
492	ENSMUSG00000030231.11	Plekha5	pleckstrin homology domain containing, family A member 5 [Source:MGI Symbol;Acc:MGI:1923802]	chr6;chr6;chr6;chr6;chr6;chr6;chr6;chr6;chr6;chr6;chr6;chr6;chr6;chr6;chr6;chr6;chr6;chr6;chr6;chr6;chr6;chr6;chr6;chr6;chr6;chr6;chr6;chr6;chr6;chr6;chr6;chr6;chr6;chr6;chr6;chr6;chr6;chr6;chr6;chr6;chr6;chr6;chr6;chr6;chr6;chr6;chr6;chr6;chr6;chr6;chr6;chr6;chr6;chr6;chr6;chr6;chr6;chr6;chr6;chr6;chr6;chr6;chr6;chr6;chr6;chr6;chr6;chr6;chr6;chr6;chr6;chr6;chr6;chr6;chr6;chr6;chr6;chr6;chr6;chr6…	140424054;140424160;140424161;140424377;140424377;140424377;140426498;140426498;140426498;140432989;140516424;140524865;140524865;140524865;140524865;140524865;140524865;140525839;140525839;140525839;140525839;140525839;140525839;140526457;140526457;140526457;140526457;140526457;140526457;140528561;140528561;140528561;140528561;140528561;140534462;140534462;140534462;140534462;140534462;140534462…	140424256;140424256;140424256;140424456;140424456;140424456;140426555;140426555;140426555;140433054;140516486;140524948;140524948;140524948;140524948;140524948;140524948;140525959;140525959;140525959;140525959;140525959;140525959;140526561;140526561;140526561;140526561;140526561;140526561;140528633;140528633;140528633;140528633;140528633;140534562;140534562;140534562;140534562;140534562;140534562…	+;+;+;+;+;+;+;+;+;+;+;+;+;+;+;+;+;+;+;+;+;+;+;+;+;+;+;+;+;+;+;+;+;+;+;+;+;+;+;+;+;+;+;+;+;+;+;+;+;+;+;+;+;+;+;+;+;+;+;+;+;+;+;+;+;+;+;+;+;+;+;+;+;+;+;+;+;+;+;+;+;+;+;+;+;+;+;+;+;+;+;+;+;+;+;+;+;+;+;+;+;+;+;+;+;+;+;+;+;+;+;+;+;+;+;+;+;+;+;+;+;+;+;+;+;+;+;+;+;+;+;+;+;+;+;+;+;+;+;+;+;+;+;+;+;+;+;+;+;+;+;+;+;+;+;+;+;+;+;+;+;+;+;+;+;+;+;+;+;+;+;+;+;+;+;+;+;+;+;+;+;+;+;+;+;+;+;+;+;+;+;+;+;+;+;+;+;+;+;+…	9356	chr6:140424054-140597110	1556.63	1513.01	1336.04	1168.08	1229.6	1258.47	1343.64	-0.244574	0.0674379	-3.62666	0.000287112	0.0187166
493	ENSMUSG00000030934.9	Oat	ornithine aminotransferase [Source:MGI Symbol;Acc:MGI:97394]	chr7;chr7;chr7;chr7;chr7;chr7;chr7;chr7;chr7;chr7;chr7;chr7	132557478;132559646;132560752;132561784;132562587;132564207;132566769;132567066;132569906;132570014;132575511;132576295	132558330;132559790;132560865;132561912;132562709;132564334;132566864;132567290;132570140;132570140;132575718;132576398	-;-;-;-;-;-;-;-;-;-;-;-	2360	chr7:132557478-132576398	4225.93	4461.84	4229.19	3617.12	3961.3	3669	4027.4	-0.189012	0.0521477	-3.62454	0.000289472	0.0188321
494	ENSMUSG00000030621.17	Me3	malic enzyme 3, NADP(+)-dependent, mitochondrial [Source:MGI Symbol;Acc:MGI:1916679]	chr7;chr7;chr7;chr7;chr7;chr7;chr7;chr7;chr7;chr7;chr7;chr7;chr7;chr7;chr7;chr7;chr7;chr7;chr7;chr7;chr7;chr7;chr7;chr7;chr7;chr7;chr7;chr7;chr7;chr7;chr7;chr7;chr7;chr7;chr7;chr7;chr7;chr7;chr7;chr7;chr7;chr7;chr7;chr7;chr7;chr7;chr7;chr7;chr7;chr7;chr7;chr7;chr7;chr7;chr7;chr7;chr7;chr7	89632392;89632534;89632703;89632886;89632896;89632896;89639191;89641027;89736628;89736628;89736628;89736731;89739807;89739807;89739807;89739807;89739917;89763320;89765413;89786426;89786426;89786426;89786426;89786426;89796620;89796620;89796620;89796620;89796620;89806647;89806647;89806647;89806647;89806647;89817886;89818621;89829282;89833697;89833697;89833697;89845795;89845795;89845795;89846200;898…	89632569;89632569;89633093;89633093;89633093;89633093;89639345;89643673;89736761;89736761;89736761;89736761;89739956;89739956;89739956;89739956;89739956;89763393;89767730;89786501;89786501;89786501;89786501;89786501;89796781;89796781;89796781;89796781;89796781;89806750;89806750;89806750;89806750;89810197;89818433;89818931;89829340;89833806;89833806;89833806;89845892;89845892;89845892;89846313;898…	+;+;+;+;+;+;+;+;+;+;+;+;+;+;+;+;+;+;+;+;+;+;+;+;+;+;+;+;+;+;+;+;+;+;+;+;+;+;+;+;+;+;+;+;+;+;+;+;+;+;+;+;+;+;+;+;+;+	14624	chr7:89632392-89854359	2046.42	2034.68	1846.85	1682.76	1689.41	1682.97	1830.52	-0.214022	0.0590806	-3.62254	0.000291721	0.01894
495	ENSMUSG00000001419.17	Mef2d	myocyte enhancer factor 2D [Source:MGI Symbol;Acc:MGI:99533]	chr3;chr3;chr3;chr3;chr3;chr3;chr3;chr3;chr3;chr3;chr3;chr3;chr3;chr3;chr3;chr3;chr3;chr3;chr3;chr3;chr3;chr3;chr3;chr3;chr3;chr3;chr3;chr3;chr3;chr3;chr3;chr3;chr3;chr3;chr3;chr3;chr3;chr3;chr3;chr3;chr3;chr3;chr3;chr3;chr3;chr3;chr3;chr3;chr3;chr3;chr3	88142372;88142416;88142572;88142572;88142574;88155678;88155678;88155678;88155678;88155678;88156322;88156322;88156322;88156322;88158034;88158034;88158034;88158221;88159122;88159122;88159122;88159122;88159536;88159536;88159536;88159536;88161191;88161191;88161191;88161191;88161781;88162958;88162958;88162958;88162958;88162960;88167515;88167515;88167515;88167515;88167515;88168038;88168038;88168038;881…	88142674;88142674;88142674;88142674;88142674;88156003;88155862;88155862;88155862;88155862;88156525;88156525;88156525;88156525;88158171;88158171;88158171;88158355;88159332;88159332;88159332;88159332;88159592;88159592;88159592;88159592;88161381;88161381;88161381;88161381;88161801;88163087;88163087;88163087;88163087;88163087;88167734;88167734;88167734;88167734;88167734;88168344;88168344;88169930;881…	+;+;+;+;+;+;+;+;+;+;+;+;+;+;+;+;+;+;+;+;+;+;+;+;+;+;+;+;+;+;+;+;+;+;+;+;+;+;+;+;+;+;+;+;+;+;+;+;+;+;+	5985	chr3:88142372-88172086	5634.21	5467.81	5298.02	4832.08	4901.53	4787.51	5153.53	-0.167942	0.0463679	-3.62194	0.000292399	0.0189457
496	ENSMUSG00000037490.5	Slc2a12	solute carrier family 2 (facilitated glucose transporter), member 12 [Source:MGI Symbol;Acc:MGI:3052471]	chr10;chr10;chr10;chr10;chr10;chr10;chr10	22645011;22649008;22664363;22664363;22692135;22693994;22702022	22645313;22649077;22665706;22664690;22692257;22694126;22704285	+;+;+;+;+;+;+	4237	chr10:22645011-22704285	271.62	293.339	260.769	198.985	210.708	175.816	235.206	-0.365372	0.101093	-3.61421	0.000301265	0.0194808
497	ENSMUSG00000022594.14	Lynx1	Ly6/neurotoxin 1 [Source:MGI Symbol;Acc:MGI:1345180]	chr15;chr15;chr15;chr15;chr15;chr15;chr15;chr15;chr15	74747852;74751543;74751595;74751855;74751855;74752133;74752319;74752885;74752885	74751427;74751644;74751644;74752037;74752037;74752205;74753024;74753014;74753046	-;-;-;-;-;-;-;-;-	4662	chr15:74747852-74753046	7006.49	7178.28	6896.98	6409.61	6299.69	5928	6619.84	-0.169852	0.0470351	-3.61118	0.000304807	0.0196601
499	ENSMUSG00000038801.6	Scgb1c1	secretoglobin, family 1C, member 1 [Source:MGI Symbol;Acc:MGI:2655401]	chr7;chr7;chr7	140845547;140846048;140846600	140845631;140846247;140846769	+;+;+	455	chr7:140845547-140846769	92.7218	114.573	136.287	166.459	185.423	183.913	146.563	0.401321	0.111174	3.60983	0.000306392	0.0196932
500	ENSMUSG00000004677.17	Myo9b	myosin IXb [Source:MGI Symbol;Acc:MGI:106624]	chr8;chr8;chr8;chr8;chr8;chr8;chr8;chr8;chr8;chr8;chr8;chr8;chr8;chr8;chr8;chr8;chr8;chr8;chr8;chr8;chr8;chr8;chr8;chr8;chr8;chr8;chr8;chr8;chr8;chr8;chr8;chr8;chr8;chr8;chr8;chr8;chr8;chr8;chr8;chr8;chr8;chr8;chr8;chr8;chr8;chr8;chr8;chr8;chr8;chr8;chr8;chr8;chr8;chr8;chr8;chr8;chr8;chr8;chr8;chr8;chr8;chr8;chr8;chr8;chr8;chr8;chr8;chr8;chr8;chr8;chr8;chr8;chr8;chr8;chr8;chr8;chr8;chr8;chr8;chr8…	71272714;71272714;71272734;71272755;71290242;71290242;71290242;71290242;71315125;71315125;71315125;71315125;71321782;71321782;71321782;71321782;71322934;71322934;71322934;71322934;71323265;71323265;71323265;71323265;71323864;71323864;71323864;71323864;71325853;71325853;71325853;71325853;71327880;71327880;71327880;71327880;71328546;71328546;71328546;71328546;71330708;71330708;71330708;71330708;713…	71272829;71272829;71272829;71272829;71291136;71291136;71291136;71291136;71315219;71315219;71315219;71315219;71321844;71321844;71321844;71321844;71323033;71323033;71323033;71323033;71323365;71323365;71323365;71323365;71323993;71323993;71323993;71323993;71325942;71325942;71325942;71325942;71327996;71327996;71327996;71327996;71328680;71328680;71328680;71328680;71330829;71330829;71330829;71330829;713…	+;+;+;+;+;+;+;+;+;+;+;+;+;+;+;+;+;+;+;+;+;+;+;+;+;+;+;+;+;+;+;+;+;+;+;+;+;+;+;+;+;+;+;+;+;+;+;+;+;+;+;+;+;+;+;+;+;+;+;+;+;+;+;+;+;+;+;+;+;+;+;+;+;+;+;+;+;+;+;+;+;+;+;+;+;+;+;+;+;+;+;+;+;+;+;+;+;+;+;+;+;+;+;+;+;+;+;+;+;+;+;+;+;+;+;+;+;+;+;+;+;+;+;+;+;+;+;+;+;+;+;+;+;+;+;+;+;+;+;+;+;+;+;+;+;+;+;+;+;+;+;+;+;+;+;+;+;+;+;+;+;+;+;+;+;+;+;+;+;+;+;+;+;+;+;+;+;+;+;+;+;+	7496	chr8:71272714-71360713	2043.15	1921.74	2102.25	2408.87	2364.61	2275.2	2185.97	0.203924	0.0565886	3.60362	0.00031382	0.0201303
502	ENSMUSG00000032285.15	Dnaja4	DnaJ heat shock protein family (Hsp40) member A4 [Source:MGI Symbol;Acc:MGI:1927638]	chr9;chr9;chr9;chr9;chr9;chr9;chr9;chr9;chr9;chr9;chr9;chr9;chr9;chr9;chr9;chr9;chr9;chr9;chr9;chr9	54698873;54699514;54699559;54699722;54699722;54706063;54706063;54706063;54708383;54708383;54708383;54709133;54709133;54709133;54710502;54710502;54714270;54714270;54714461;54714461	54699413;54699640;54699860;54699860;54699860;54706243;54706243;54706243;54708487;54708487;54708487;54709360;54709336;54709360;54710732;54710732;54714370;54714370;54716315;54714761	+;+;+;+;+;+;+;+;+;+;+;+;+;+;+;+;+;+;+;+	3589	chr9:54698873-54716315	2343.13	2417.41	2479.99	3211.5	2770.1	2644.18	2644.39	0.231601	0.0643065	3.60151	0.00031637	0.020213
503	ENSMUSG00000046997.5	Spsb4	splA/ryanodine receptor domain and SOCS box containing 4 [Source:MGI Symbol;Acc:MGI:2183445]	chr9;chr9;chr9;chr9;chr9;chr9;chr9;chr9;chr9	96943482;96943485;96943972;96971928;96984006;96994049;96995575;97018194;97018194	96944704;96944704;96944704;96971975;96984195;96996421;96996421;97018764;97018843	-;-;-;-;-;-;-;-;-	4484	chr9:96943482-97018843	293.437	312.028	279.013	559.645	388.638	338.908	361.945	0.379652	0.105447	3.60041	0.000317713	0.0202584
505	ENSMUSG00000065701.1	Rny1	RNA, Y1 small cytoplasmic, Ro-associated [Source:MGI Symbol;Acc:MGI:97995]	chr6	47788069	47788180	-	112	chr6:47788069-47788180	573.784	510.296	411.007	750.02	633.059	614.199	582.061	0.333051	0.09274	3.59123	0.000329125	0.020903
506	ENSMUSG00000073608.4	Gal3st2c	galactose-3-O-sulfotransferase 2C [Source:MGI Symbol;Acc:MGI:3646771]	chr1;chr1;chr1;chr1;chr1;chr1;chr1;chr1	93990509;93991446;93995117;93995911;93996312;94006918;94008041;94008707	93990682;93991764;93995260;93996061;93996403;94007004;94008299;94017147	+;+;+;+;+;+;+;+	9667	chr1:93990509-94017147	382.886	396.536	262.916	248.731	230.374	245.217	294.443	-0.374958	0.104473	-3.58903	0.000331913	0.0210384
507	ENSMUSG00000024425.4	Ndfip1	Nedd4 family interacting protein 1 [Source:MGI Symbol;Acc:MGI:1929601]	chr18;chr18;chr18;chr18;chr18;chr18;chr18;chr18;chr18;chr18;chr18;chr18;chr18;chr18;chr18;chr18;chr18;chr18;chr18;chr18;chr18;chr18;chr18;chr18;chr18;chr18;chr18;chr18;chr18;chr18;chr18;chr18;chr18;chr18;chr18;chr18;chr18;chr18;chr18;chr18;chr18;chr18;chr18;chr18;chr18;chr18;chr18;chr18;chr18;chr18	38410396;38418907;38418942;38418969;38418984;38418984;38442917;38442917;38442917;38442917;38442917;38442917;38447691;38447691;38447691;38447691;38447691;38447691;38447713;38451310;38451555;38451555;38451555;38451555;38451555;38451555;38452305;38452305;38452305;38452305;38452305;38452305;38452305;38456055;38456055;38456055;38456055;38456055;38456055;38460545;38460545;38460545;38460545;38460545;384…	38410486;38419176;38419176;38419176;38419176;38419176;38443004;38443004;38443004;38443004;38443004;38443004;38447821;38447821;38448096;38447821;38447821;38447821;38447821;38451642;38451642;38451642;38451642;38451642;38451642;38451642;38452429;38452371;38452429;38452429;38452621;38452429;38452429;38456121;38456121;38456121;38456121;38456121;38456121;38464383;38460650;38460650;38460650;38460650;384…	+;+;+;+;+;+;+;+;+;+;+;+;+;+;+;+;+;+;+;+;+;+;+;+;+;+;+;+;+;+;+;+;+;+;+;+;+;+;+;+;+;+;+;+;+;+;+;+;+;+	6331	chr18:38410396-38465303	2671.48	2768.44	2702.13	3212.46	3063.22	3038.61	2909.39	0.183747	0.0512104	3.58808	0.000333118	0.0210732
508	ENSMUSG00000038949.8	Cnst	consortin, connexin sorting protein [Source:MGI Symbol;Acc:MGI:2445141]	chr1;chr1;chr1;chr1;chr1;chr1;chr1;chr1;chr1;chr1;chr1;chr1;chr1;chr1;chr1;chr1;chr1;chr1;chr1;chr1;chr1	179546370;179546499;179546509;179579338;179579338;179579338;179592685;179592685;179593390;179601702;179601702;179601702;179604519;179604519;179604953;179604953;179606248;179606437;179609786;179622767;179624999	179546616;179546616;179546616;179579768;179582936;179579768;179592866;179592866;179593466;179602330;179601732;179601732;179604605;179604605;179605374;179605067;179606269;179606533;179610666;179622902;179627478	+;+;+;+;+;+;+;+;+;+;+;+;+;+;+;+;+;+;+;+;+	8859	chr1:179546370-179627478	2666.02	2690.43	2570.14	2254.84	2317.78	2336.5	2472.62	-0.187935	0.0523852	-3.58756	0.000333791	0.0210742
509	ENSMUSG00000038582.15	Pptc7	PTC7 protein phosphatase homolog [Source:MGI Symbol;Acc:MGI:2444593]	chr5;chr5;chr5;chr5;chr5;chr5;chr5;chr5;chr5;chr5;chr5;chr5	122284365;122295772;122308131;122308131;122313595;122313595;122317111;122317111;122319714;122319714;122320816;122320816	122284909;122295846;122308310;122308310;122313793;122313793;122317234;122317234;122319843;122319843;122322340;122324281	+;+;+;+;+;+;+;+;+;+;+;+	4719	chr5:122284365-122324281	6278.9	6414.46	6308.9	5727.51	5713.45	5493.09	5989.39	-0.15964	0.0445234	-3.58552	0.000336403	0.0211973
510	ENSMUSG00000030357.10	Fkbp4	FK506 binding protein 4 [Source:MGI Symbol;Acc:MGI:95543]	chr6;chr6;chr6;chr6;chr6;chr6;chr6;chr6;chr6;chr6;chr6;chr6;chr6;chr6;chr6;chr6;chr6;chr6;chr6;chr6;chr6;chr6;chr6;chr6;chr6;chr6;chr6;chr6;chr6;chr6;chr6;chr6;chr6	128429735;128430103;128432422;128432422;128433106;128433106;128433215;128433526;128433526;128433526;128433703;128433703;128433762;128434305;128434305;128434305;128434305;128434752;128434752;128434752;128434752;128435714;128435714;128435714;128435714;128436570;128436570;128436570;128436570;128437610;128438068;128438406;128438406	128430880;128430880;128432661;128432661;128433291;128433291;128433291;128433609;128433609;128433793;128433793;128433793;128433793;128434461;128434461;128434461;128434461;128434872;128434872;128434872;128434872;128435856;128435856;128435856;128435856;128436714;128436714;128436714;128436714;128437653;128438140;128438677;128438677	-;-;-;-;-;-;-;-;-;-;-;-;-;-;-;-;-;-;-;-;-;-;-;-;-;-;-;-;-;-;-;-;-	2795	chr6:128429735-128438677	7497.37	7491.12	7975.47	6506.23	7076.96	6615.07	7193.7	-0.175957	0.0491098	-3.58292	0.000339774	0.0213678
511	ENSMUSG00000025651.14	Uqcrc1	ubiquinol-cytochrome c reductase core protein 1 [Source:MGI Symbol;Acc:MGI:107876]	chr9;chr9;chr9;chr9;chr9;chr9;chr9;chr9;chr9;chr9;chr9;chr9;chr9;chr9;chr9;chr9;chr9;chr9;chr9;chr9;chr9;chr9;chr9;chr9;chr9;chr9;chr9;chr9;chr9;chr9;chr9;chr9;chr9;chr9;chr9;chr9;chr9;chr9;chr9	108936633;108936714;108936715;108936892;108937016;108937016;108937067;108942084;108942084;108942084;108942084;108942122;108944044;108944044;108944044;108944044;108944636;108944690;108944690;108944690;108945360;108946165;108946938;108947336;108947336;108947417;108947598;108947598;108947856;108947856;108947856;108948311;108948545;108948545;108948545;108948939;108948939;108949435;108949435	108936787;108936787;108936869;108937156;108937156;108937156;108937156;108942170;108942170;108942170;108942170;108942170;108944423;108944173;108944173;108944173;108944704;108945010;108944888;108944888;108945439;108947053;108947053;108947758;108947479;108947479;108947758;108947758;108947941;108947941;108947941;108948633;108949619;108948614;108948633;108949112;108949014;108949540;108949623	+;+;+;+;+;+;+;+;+;+;+;+;+;+;+;+;+;+;+;+;+;+;+;+;+;+;+;+;+;+;+;+;+;+;+;+;+;+;+	4135	chr9:108936633-108949623	14338.1	14926.2	14413.1	12919.7	13484.4	12639.1	13786.7	-0.155806	0.0434953	-3.58213	0.000340807	0.0213908
512	ENSMUSG00000106443.1	Gm42702	predicted gene 42702 [Source:MGI Symbol;Acc:MGI:5662839]	chr3	104135785	104140001	-	4217	chr3:104135785-104140001	207.26	209.644	207.113	268.821	288.435	306.521	247.966	0.353222	0.0986832	3.57936	0.000344442	0.0215767
513	ENSMUSG00000036781.13	Rps27l	ribosomal protein S27-like [Source:MGI Symbol;Acc:MGI:1915191]	chr9;chr9;chr9;chr9;chr9;chr9;chr9;chr9;chr9;chr9;chr9;chr9;chr9;chr9;chr9;chr9;chr9;chr9;chr9;chr9;chr9;chr9;chr9	66946086;66946091;66946166;66946355;66946831;66946831;66946831;66946831;66947587;66947587;66947587;66947587;66947642;66948563;66948639;66948641;66948643;66949329;66949329;66949329;66949329;66949329;66949329	66946180;66946180;66946180;66946512;66946939;66946939;66946939;66946939;66947697;66947697;66947697;66947697;66947697;66948717;66948717;66948717;66948717;66949468;66949516;66949511;66949468;66949514;66949512	+;+;+;+;+;+;+;+;+;+;+;+;+;+;+;+;+;+;+;+;+;+;+	816	chr9:66946086-66949516	610.873	644.371	609.535	759.587	770.721	763.411	693.083	0.262923	0.0735063	3.57688	0.000347724	0.0217399
514	ENSMUSG00000032366.15	Tpm1	tropomyosin 1, alpha [Source:MGI Symbol;Acc:MGI:98809]	chr9;chr9;chr9;chr9;chr9;chr9;chr9;chr9;chr9;chr9;chr9;chr9;chr9;chr9;chr9;chr9;chr9;chr9;chr9;chr9;chr9;chr9;chr9;chr9;chr9;chr9;chr9;chr9;chr9;chr9;chr9;chr9;chr9;chr9;chr9;chr9;chr9;chr9;chr9;chr9;chr9;chr9;chr9;chr9;chr9;chr9;chr9;chr9;chr9;chr9;chr9;chr9;chr9;chr9;chr9;chr9;chr9;chr9;chr9;chr9;chr9;chr9;chr9;chr9;chr9;chr9;chr9;chr9;chr9;chr9;chr9;chr9;chr9;chr9;chr9;chr9;chr9;chr9;chr9;chr9…	67022590;67022590;67022590;67022592;67022593;67022593;67022606;67022606;67022615;67022622;67024324;67024326;67027892;67027892;67027966;67027989;67028048;67028848;67029664;67029664;67029664;67029920;67031029;67031029;67031029;67031029;67031029;67031029;67031029;67031029;67031029;67031029;67031029;67031029;67031029;67031029;67031029;67031029;67031029;67031029;67031452;67031452;67031452;67031452;670…	67023441;67023441;67023441;67023441;67023441;67024565;67023441;67023441;67023441;67023441;67024565;67024565;67028167;67028167;67028167;67028167;67028167;67029742;67029742;67029742;67029742;67031098;67031098;67031098;67031098;67031098;67031098;67031098;67031098;67031098;67031098;67031098;67031098;67031098;67031098;67031098;67031098;67031098;67031098;67031098;67031514;67031514;67031514;67031514;670…	-;-;-;-;-;-;-;-;-;-;-;-;-;-;-;-;-;-;-;-;-;-;-;-;-;-;-;-;-;-;-;-;-;-;-;-;-;-;-;-;-;-;-;-;-;-;-;-;-;-;-;-;-;-;-;-;-;-;-;-;-;-;-;-;-;-;-;-;-;-;-;-;-;-;-;-;-;-;-;-;-;-;-;-;-;-;-;-;-;-;-;-;-;-;-;-;-;-;-;-;-;-;-;-;-;-;-;-;-;-;-;-;-;-;-;-;-;-;-;-;-;-;-;-;-;-;-;-;-;-;-;-;-;-;-;-;-;-;-;-;-;-;-;-;-;-;-;-;-;-;-;-;-;-;-;-;-;-;-;-;-;-;-;-;-;-;-;-;-	6485	chr9:67022590-67049406	116200	123086	116791	106807	108590	105826	112884	-0.143938	0.0402619	-3.57504	0.000350176	0.0218506
515	ENSMUSG00000028497.12	Hacd4	3-hydroxyacyl-CoA dehydratase 4 [Source:MGI Symbol;Acc:MGI:1914025]	chr4;chr4;chr4;chr4;chr4;chr4;chr4;chr4;chr4;chr4;chr4;chr4;chr4;chr4;chr4;chr4;chr4;chr4;chr4;chr4;chr4	88396144;88410341;88412930;88419699;88419699;88419699;88422991;88422991;88422991;88426736;88426736;88426736;88434939;88434939;88434939;88437460;88437460;88437460;88438833;88438833;88438833	88398219;88414346;88414346;88419824;88419824;88419824;88423097;88423097;88423097;88426848;88426848;88426848;88435066;88435066;88435066;88437563;88437563;88437563;88438926;88438928;88438915	-;-;-;-;-;-;-;-;-;-;-;-;-;-;-;-;-;-;-;-;-	6756	chr4:88396144-88438928	344.707	330.717	370.228	532.859	442.954	416.406	406.312	0.331527	0.092823	3.5716	0.000354805	0.0220964
516	ENSMUSG00000024610.15	Cd74	CD74 antigen (invariant polypeptide of major histocompatibility complex, class II antigen-associated) [Source:MGI Symbol;Acc:MGI:96534]	chr18;chr18;chr18;chr18;chr18;chr18;chr18;chr18;chr18;chr18;chr18;chr18;chr18;chr18;chr18;chr18;chr18;chr18;chr18;chr18;chr18;chr18;chr18;chr18;chr18;chr18;chr18;chr18;chr18;chr18;chr18;chr18;chr18;chr18;chr18;chr18;chr18	60803848;60803848;60803848;60803856;60803905;60807908;60807908;60807908;60807908;60807908;60808232;60808232;60808232;60808232;60808232;60809028;60809028;60809028;60809028;60809028;60809982;60809982;60809982;60809982;60810328;60810328;60810328;60810328;60811294;60811294;60811859;60811859;60811859;60812152;60812152;60812152;60812423	60804010;60804010;60804010;60804010;60804010;60808077;60808077;60808077;60808077;60808077;60808311;60808311;60808311;60808311;60808311;60809090;60809090;60809090;60809253;60809090;60810074;60810074;60810074;60810074;60810518;60810418;60810418;60810418;60811485;60811485;60811921;60811921;60811921;60812365;60812646;60812652;60812646	+;+;+;+;+;+;+;+;+;+;+;+;+;+;+;+;+;+;+;+;+;+;+;+;+;+;+;+;+;+;+;+;+;+;+;+;+	1679	chr18:60803848-60812652	1331.92	1061.22	1256.63	1766.95	1320.43	1568.46	1384.27	0.297809	0.0835152	3.56592	0.000362578	0.0225367
517	ENSMUSG00000039100.10	March6	membrane-associated ring finger (C3HC4) 6 [Source:MGI Symbol;Acc:MGI:2442773]	chr15;chr15;chr15;chr15;chr15;chr15;chr15;chr15;chr15;chr15;chr15;chr15;chr15;chr15;chr15;chr15;chr15;chr15;chr15;chr15;chr15;chr15;chr15;chr15;chr15;chr15;chr15;chr15;chr15;chr15;chr15;chr15;chr15;chr15;chr15;chr15	31455891;31461942;31465251;31465254;31467690;31467690;31469543;31469543;31471617;31471617;31475746;31478295;31480285;31482498;31482804;31484946;31485924;31486082;31486355;31488792;31490576;31492739;31494071;31496004;31498574;31500916;31501886;31502720;31502817;31505685;31505685;31509726;31509726;31512333;31530803;31530803	31459279;31462077;31465386;31465386;31467779;31467779;31469677;31469677;31471991;31471798;31475815;31478496;31480422;31482598;31482923;31485080;31485998;31486150;31486435;31488850;31490627;31492771;31494132;31496193;31498742;31500988;31504554;31502863;31502863;31505758;31505758;31509822;31509822;31512525;31531053;31531053	-;-;-;-;-;-;-;-;-;-;-;-;-;-;-;-;-;-;-;-;-;-;-;-;-;-;-;-;-;-;-;-;-;-;-;-	9174	chr15:31455891-31531053	8212.97	8188.31	8229.8	7370.1	7238.98	7499.93	7790.01	-0.150548	0.0422391	-3.56419	0.000364979	0.0225984
518	ENSMUSG00000022332.8	Khdrbs3	KH domain containing, RNA binding, signal transduction associated 3 [Source:MGI Symbol;Acc:MGI:1313312]	chr15;chr15;chr15;chr15;chr15;chr15;chr15;chr15;chr15;chr15;chr15;chr15;chr15;chr15;chr15;chr15;chr15;chr15;chr15;chr15;chr15;chr15;chr15;chr15;chr15;chr15;chr15;chr15;chr15;chr15;chr15;chr15;chr15;chr15;chr15;chr15;chr15;chr15;chr15;chr15;chr15;chr15;chr15;chr15	68928420;68928432;68928697;68928713;68928721;68930068;68995052;68995052;68995052;68995052;68995052;68995052;69013358;69013358;69013358;69013358;69017328;69017328;69017328;69017328;69024700;69024700;69024700;69024700;69024700;69029715;69029715;69029715;69029715;69049379;69049379;69049379;69049379;69091134;69091134;69091134;69091134;69092901;69092901;69092901;69092901;69094460;69100941;69100941	68928833;68928833;68928833;68928833;68928833;68930119;68995170;68995618;68995170;68995170;68995170;68995170;69013474;69013474;69013474;69013474;69017474;69017474;69017474;69017474;69024765;69024839;69024839;69024839;69024839;69029910;69029910;69029910;69029910;69049461;69049461;69049461;69049461;69091192;69091192;69091192;69091192;69094516;69093510;69093049;69093512;69094516;69101211;69101211	+;+;+;+;+;+;+;+;+;+;+;+;+;+;+;+;+;+;+;+;+;+;+;+;+;+;+;+;+;+;+;+;+;+;+;+;+;+;+;+;+;+;+;+	3662	chr15:68928420-69101211	1157.39	1291.99	1091.37	1006.4	953.335	951.95	1075.41	-0.253705	0.0711749	-3.56453	0.000364507	0.0225984
520	ENSMUSG00000030545.9	Pex11a	peroxisomal biogenesis factor 11 alpha [Source:MGI Symbol;Acc:MGI:1338788]	chr7;chr7;chr7;chr7;chr7;chr7;chr7;chr7	79735957;79737089;79737250;79737772;79740165;79740165;79742910;79742910	79737910;79737910;79738724;79737910;79740356;79740280;79743080;79743131	-;-;-;-;-;-;-;-	3182	chr7:79735957-79743131	421.066	463.98	429.25	335.787	350.243	321.558	386.981	-0.31483	0.0884686	-3.55866	0.000372751	0.0229528
521	ENSMUSG00000060147.15	Serpinb6a	serine (or cysteine) peptidase inhibitor, clade B, member 6a [Source:MGI Symbol;Acc:MGI:103123]	chr13;chr13;chr13;chr13;chr13;chr13;chr13;chr13;chr13;chr13;chr13;chr13;chr13;chr13;chr13;chr13;chr13;chr13;chr13;chr13;chr13;chr13;chr13;chr13;chr13;chr13;chr13;chr13;chr13;chr13;chr13;chr13;chr13;chr13;chr13;chr13;chr13;chr13;chr13;chr13;chr13;chr13;chr13;chr13;chr13;chr13;chr13;chr13;chr13;chr13;chr13;chr13;chr13;chr13;chr13;chr13;chr13;chr13;chr13;chr13;chr13;chr13;chr13;chr13;chr13;chr13;chr…	33917918;33917918;33917918;33917927;33918232;33918741;33918741;33918741;33918741;33918741;33918790;33921858;33922926;33922926;33922926;33922926;33922926;33922926;33922942;33923019;33923624;33925312;33925312;33925312;33925312;33925312;33925312;33925312;33925312;33925314;33925386;33930025;33930025;33930025;33930025;33930025;33930025;33930025;33930025;33930025;33930025;33930025;33930125;33930138;339…	33918442;33918442;33918442;33918442;33918442;33918896;33918896;33918896;33918896;33918896;33918896;33922059;33923068;33923068;33923068;33923068;33923068;33923068;33923068;33923068;33925429;33925429;33925429;33925429;33925429;33925429;33925429;33925429;33925429;33925429;33925429;33930177;33930177;33930177;33930177;33930177;33930177;33930177;33930177;33930177;33930177;33930177;33930177;33930177;339…	-;-;-;-;-;-;-;-;-;-;-;-;-;-;-;-;-;-;-;-;-;-;-;-;-;-;-;-;-;-;-;-;-;-;-;-;-;-;-;-;-;-;-;-;-;-;-;-;-;-;-;-;-;-;-;-;-;-;-;-;-;-;-;-;-;-;-;-;-;-;-;-;-;-;-;-;-;-;-;-;-;-;-;-;-;-;-;-	5409	chr13:33917918-34002794	1794.44	1749.47	1918.75	2178.31	2015.3	2211.58	1977.97	0.213089	0.0598801	3.55859	0.00037285	0.0229528
522	ENSMUSG00000038663.7	Fsd2	fibronectin type III and SPRY domain containing 2 [Source:MGI Symbol;Acc:MGI:2444310]	chr7;chr7;chr7;chr7;chr7;chr7;chr7;chr7;chr7;chr7;chr7;chr7;chr7	81533308;81537131;81540312;81542040;81544960;81545857;81548847;81549904;81551897;81552963;81559093;81559553;81566841	81535248;81537307;81540444;81542173;81545110;81545991;81549002;81550025;81551919;81553193;81559188;81560134;81566944	-;-;-;-;-;-;-;-;-;-;-;-;-	3985	chr7:81533308-81566944	9752.15	10121.4	9615.2	8699.85	9052	8540.95	9296.93	-0.15904	0.0447119	-3.55699	0.000375126	0.0230046
[truncated: 10,832 more rows]
