# Supplementary material for: Cardiac dysfunction related to cardiac mRNA and protein traffic impairment due to reduced unconventional motor protein myosin-5b expression
Source: Eur Heart J. 2025 Feb 19;46(25):2437–54. doi: 10.1093/eurheartj/ehaf047 (PMC12208777; doi:10.1093/eurheartj/ehaf047)
Supplement: ehaf047_Supplementary_Data [file ehaf047_supplementary_data.zip › Supplementary data 2.xls]

## Sheet: LV WT vs Cre
Raw data RNASEQ regulated genes WT vs. Cre tg/- LV tissue
bei p-adj.<0.05 und base mean > 100
										WT	WT	WT	Cre	Cre	Cre
Sort0	Gene ID	Gene name	Gene description	Chr	Start	End	Strand	Length	IGV coordinates	1: N3347 txt	2: N3348 txt	3: N3349 txt	4: N3344 txt	5: N3345 txt	6: N3346 txt	Base mean	log2(FC)	StdErr	Wald-Stats	P-value	P-adj
2	ENSMUSG00000043154.15	Ppp2r3a	protein phosphatase 2, regulatory subunit B'', alpha [Source:MGI Symbol;Acc:MGI:2442104]	chr9;chr9;chr9;chr9;chr9;chr9;chr9;chr9;chr9;chr9;chr9;chr9;chr9;chr9;chr9;chr9;chr9;chr9;chr9;chr9;chr9;chr9;chr9;chr9;chr9;chr9;chr9;chr9;chr9;chr9;chr9;chr9;chr9;chr9;chr9;chr9;chr9;chr9;chr9;chr9;chr9;chr9;chr9;chr9;chr9;chr9;chr9	101105084;101105286;101107883;101117178;101124245;101125023;101125023;101125023;101126309;101126309;101126309;101126897;101126897;101126897;101144311;101144311;101144311;101145475;101145475;101145475;101148582;101148582;101148582;101153788;101153788;101153788;101175328;101175328;101175328;101180335;101180335;101180335;101185933;101185933;101185933;101192574;101194159;101194159;101194159;101197466…	101107969;101107969;101107969;101117304;101125129;101125125;101125129;101125129;101126427;101126427;101126427;101127072;101127072;101127072;101144400;101144400;101144400;101145523;101145523;101145523;101148738;101148738;101148738;101153874;101153874;101153874;101175402;101175402;101175402;101180437;101180437;101180437;101186036;101186036;101186036;101194425;101194425;101194425;101194425;101200544…	-;-;-;-;-;-;-;-;-;-;-;-;-;-;-;-;-;-;-;-;-;-;-;-;-;-;-;-;-;-;-;-;-;-;-;-;-;-;-;-;-;-;-;-;-;-;-	12455	chr9:101105084-101251795	6016.45	6565.92	6430.01	4019.67	3241.78	3669.29	4990.52	-0.718824	0.0760714	-9.44933	3.41003e-21	5.25195e-17
3	ENSMUSG00000045103.19	Dmd	dystrophin, muscular dystrophy [Source:MGI Symbol;Acc:MGI:94909]	chrX;chrX;chrX;chrX;chrX;chrX;chrX;chrX;chrX;chrX;chrX;chrX;chrX;chrX;chrX;chrX;chrX;chrX;chrX;chrX;chrX;chrX;chrX;chrX;chrX;chrX;chrX;chrX;chrX;chrX;chrX;chrX;chrX;chrX;chrX;chrX;chrX;chrX;chrX;chrX;chrX;chrX;chrX;chrX;chrX;chrX;chrX;chrX;chrX;chrX;chrX;chrX;chrX;chrX;chrX;chrX;chrX;chrX;chrX;chrX;chrX;chrX;chrX;chrX;chrX;chrX;chrX;chrX;chrX;chrX;chrX;chrX;chrX;chrX;chrX;chrX;chrX;chrX;chrX;chrX…	82948870;82948903;83043402;83136628;83136628;83136628;83346262;83346262;83346262;83351426;83351426;83351426;83375059;83375059;83375059;83381185;83381185;83381185;83489827;83489827;83489827;83627262;83627262;83628567;83628567;83664048;83664048;83665048;83665048;83678279;83678279;83691768;83691768;83714103;83714103;83714300;83714300;83721868;83721868;83729321;83729321;83755377;83772535;83781529;837…	82949147;82949147;83043478;83136689;83136689;83136689;83346354;83346354;83346354;83351503;83351503;83351503;83375151;83375151;83375151;83381357;83381357;83381357;83489945;83489945;83492739;83627446;83627446;83628698;83628698;83664236;83664236;83665229;83665229;83678429;83678429;83691887;83691887;83714204;83714204;83714407;83714407;83722047;83722047;83730331;83729496;83755500;83772622;83781770;837…	+;+;+;+;+;+;+;+;+;+;+;+;+;+;+;+;+;+;+;+;+;+;+;+;+;+;+;+;+;+;+;+;+;+;+;+;+;+;+;+;+;+;+;+;+;+;+;+;+;+;+;+;+;+;+;+;+;+;+;+;+;+;+;+;+;+;+;+;+;+;+;+;+;+;+;+;+;+;+;+;+;+;+;+;+;+;+;+;+;+;+;+;+;+;+;+;+;+;+;+;+;+;+;+;+;+;+;+;+;+;+;+;+;+;+;+;+;+;+;+;+;+;+;+;+;+;+;+;+;+;+;+;+;+;+;+;+;+;+;+;+;+;+;+;+;+;+;+;+;+;+;+;+;+;+;+;+;+;+;+;+;+;+;+;+;+;+;+;+;+;+;+;+;+;+;+;+;+;+;+;+;+;+;+;+;+;+;+;+;+;+;+;+;+;+;+;+;+;+;+…	23801	chrX:82948870-85206141	8590.67	8132.39	8913.24	5145.18	4427.36	5516.34	6787.53	-0.687278	0.0763627	-9.00017	2.25367e-19	2.314e-15
5	ENSMUSG00000040740.7	Slc25a34	solute carrier family 25, member 34 [Source:MGI Symbol;Acc:MGI:2686215]	chr4;chr4;chr4;chr4;chr4	141618824;141621378;141622204;141622442;141623277	141620594;141621512;141622356;141622507;141623821	-;-;-;-;-	2670	chr4:141618824-141623821	2148.87	2105.3	2096.16	1461.8	1377.09	1337.16	1754.4	-0.554576	0.0704942	-7.86698	3.63304e-15	1.86514e-11
6	ENSMUSG00000021913.8	Ogdhl	oxoglutarate dehydrogenase-like [Source:MGI Symbol;Acc:MGI:3616088]	chr14;chr14;chr14;chr14;chr14;chr14;chr14;chr14;chr14;chr14;chr14;chr14;chr14;chr14;chr14;chr14;chr14;chr14;chr14;chr14;chr14;chr14;chr14;chr14;chr14;chr14;chr14;chr14;chr14;chr14;chr14;chr14;chr14;chr14;chr14;chr14;chr14;chr14;chr14;chr14;chr14;chr14;chr14;chr14;chr14;chr14;chr14;chr14;chr14;chr14;chr14;chr14	32322019;32322019;32323879;32323879;32325392;32325794;32325794;32325794;32326979;32326979;32326979;32327644;32332181;32332181;32332451;32332486;32332748;32332748;32333710;32333710;32335335;32335335;32337442;32337442;32337755;32337755;32339207;32339207;32339903;32339903;32340645;32340645;32341202;32341202;32342040;32342040;32343203;32343203;32344324;32344324;32344714;32344714;32344883;32344883;323…	32322116;32322116;32323947;32323947;32325432;32325998;32325998;32325998;32327149;32327149;32327149;32327970;32332283;32332305;32332601;32332601;32332902;32332902;32333856;32333856;32335425;32335425;32337621;32337621;32337883;32337883;32339386;32339386;32340055;32340055;32340747;32340747;32341330;32341330;32342190;32342190;32343330;32343330;32344502;32344502;32344785;32344785;32345008;32345008;323…	+;+;+;+;+;+;+;+;+;+;+;+;+;+;+;+;+;+;+;+;+;+;+;+;+;+;+;+;+;+;+;+;+;+;+;+;+;+;+;+;+;+;+;+;+;+;+;+;+;+;+;+	4148	chr14:32322019-32348151	3532.7	3630.39	3571.26	2423.13	2521.1	2250	2988.1	-0.533934	0.0678199	-7.87282	3.46748e-15	1.86514e-11
10	ENSMUSG00000060843.11	Ctnna3	catenin (cadherin associated protein), alpha 3 [Source:MGI Symbol;Acc:MGI:2661445]	chr10;chr10;chr10;chr10;chr10;chr10;chr10;chr10;chr10;chr10;chr10;chr10;chr10;chr10;chr10;chr10;chr10;chr10;chr10;chr10;chr10;chr10;chr10;chr10;chr10;chr10;chr10;chr10;chr10;chr10;chr10;chr10;chr10;chr10;chr10;chr10;chr10;chr10;chr10;chr10;chr10;chr10;chr10;chr10;chr10;chr10;chr10;chr10;chr10;chr10;chr10;chr10;chr10;chr10;chr10;chr10;chr10;chr10;chr10	63430098;63457510;63504032;63504032;63504037;63537521;63537521;63537521;63566804;63566804;63566804;63574506;63581944;63581944;63581944;63581944;63583189;63820222;63820222;63820222;63821055;63852622;63852622;63852622;63852622;64076861;64250698;64250698;64250698;64260813;64260813;64260813;64409191;64409191;64409191;64487462;64487462;64487462;64585960;64585960;64585960;64675765;64675765;64675765;648…	63430179;63457664;63504135;63504135;63504135;63537713;63537713;63537713;63566970;63566970;63566970;63574727;63582063;63582063;63582063;63582063;63585641;63820485;63820485;63820485;63821215;63852825;63852825;63852825;63852825;64077487;64250778;64250778;64250778;64260965;64260965;64260965;64409283;64409283;64409283;64487618;64487618;64487618;64586160;64586160;64586160;64675916;64675916;64675916;648…	+;+;+;+;+;+;+;+;+;+;+;+;+;+;+;+;+;+;+;+;+;+;+;+;+;+;+;+;+;+;+;+;+;+;+;+;+;+;+;+;+;+;+;+;+;+;+;+;+;+;+;+;+;+;+;+;+;+;+	7227	chr10:63430098-65003667	1301.06	1387.15	1377.86	905.841	869.346	932.508	1128.96	-0.527402	0.0759194	-6.94686	3.73497e-12	1.15048e-08
11	ENSMUSG00000025271.13	Pfkfb1	6-phosphofructo-2-kinase/fructose-2,6-biphosphatase 1 [Source:MGI Symbol;Acc:MGI:107816]	chrX;chrX;chrX;chrX;chrX;chrX;chrX;chrX;chrX;chrX;chrX;chrX;chrX;chrX;chrX;chrX;chrX;chrX;chrX;chrX;chrX;chrX;chrX;chrX;chrX;chrX;chrX;chrX;chrX;chrX;chrX;chrX;chrX;chrX;chrX;chrX;chrX;chrX;chrX;chrX;chrX;chrX;chrX;chrX;chrX;chrX;chrX;chrX;chrX;chrX;chrX;chrX;chrX;chrX;chrX;chrX;chrX;chrX;chrX;chrX;chrX;chrX;chrX;chrX;chrX;chrX;chrX;chrX	150588229;150588256;150588945;150588945;150589796;150589921;150589953;150594478;150594610;150608586;150608586;150608586;150608586;150608586;150611006;150611006;150611006;150611006;150611006;150612836;150612913;150612913;150612913;150612914;150613877;150613877;150613877;150613877;150613934;150620769;150620769;150620769;150620769;150620769;150622082;150622082;150622082;150622082;150622082;150624147…	150588342;150588342;150589044;150589044;150590084;150590084;150590084;150594774;150594774;150608711;150608711;150608711;150608711;150608711;150611984;150611099;150611099;150611099;150611099;150612979;150612979;150612979;150612979;150612932;150613951;150613951;150613951;150613951;150613951;150620825;150620825;150620825;150620825;150620825;150622203;150622203;150622203;150622203;150622203;150624706…	+;+;+;+;+;+;+;+;+;+;+;+;+;+;+;+;+;+;+;+;+;+;+;+;+;+;+;+;+;+;+;+;+;+;+;+;+;+;+;+;+;+;+;+;+;+;+;+;+;+;+;+;+;+;+;+;+;+;+;+;+;+;+;+;+;+;+;+	4017	chrX:150588229-150643878	298.321	275.017	366.851	147.199	146.151	157.414	231.826	-0.771548	0.112526	-6.85663	7.05051e-12	1.97434e-08
12	ENSMUSG00000027346.15	Gpcpd1	glycerophosphocholine phosphodiesterase 1 [Source:MGI Symbol;Acc:MGI:104898]	chr2;chr2;chr2;chr2;chr2;chr2;chr2;chr2;chr2;chr2;chr2;chr2;chr2;chr2;chr2;chr2;chr2;chr2;chr2;chr2;chr2;chr2;chr2;chr2;chr2;chr2;chr2;chr2;chr2;chr2;chr2;chr2;chr2;chr2;chr2;chr2;chr2;chr2;chr2;chr2;chr2;chr2;chr2;chr2;chr2;chr2;chr2;chr2;chr2;chr2;chr2;chr2;chr2;chr2;chr2;chr2;chr2;chr2;chr2;chr2;chr2;chr2;chr2;chr2;chr2;chr2;chr2;chr2;chr2;chr2;chr2;chr2;chr2;chr2;chr2;chr2;chr2;chr2;chr2;chr2…	132529082;132529082;132529082;132529082;132529082;132529082;132529083;132532726;132534074;132534074;132534074;132534074;132534074;132534074;132534074;132534152;132534698;132534698;132534698;132534698;132534698;132534698;132534698;132534698;132534698;132535362;132535362;132535362;132535362;132535362;132535362;132535362;132535362;132535362;132536685;132536685;132536685;132536685;132536685;132536685…	132530742;132530742;132530742;132530742;132530742;132530742;132530742;132534234;132534234;132534234;132534234;132534234;132534234;132534234;132534234;132534234;132534833;132534833;132534833;132534833;132534833;132534833;132534833;132534833;132534833;132535498;132535498;132535498;132535498;132535498;132535498;132535498;132535498;132535498;132536750;132536750;132536750;132536750;132536750;132536750…	-;-;-;-;-;-;-;-;-;-;-;-;-;-;-;-;-;-;-;-;-;-;-;-;-;-;-;-;-;-;-;-;-;-;-;-;-;-;-;-;-;-;-;-;-;-;-;-;-;-;-;-;-;-;-;-;-;-;-;-;-;-;-;-;-;-;-;-;-;-;-;-;-;-;-;-;-;-;-;-;-;-;-;-;-;-;-;-;-;-;-;-;-;-;-;-;-;-;-;-;-;-;-;-;-;-;-;-;-;-;-;-;-;-;-;-;-;-;-;-;-;-;-;-;-;-;-;-;-;-;-;-;-;-;-;-;-;-;-;-;-;-;-;-;-;-;-;-;-;-;-;-;-;-;-;-;-;-;-;-;-;-;-;-;-;-;-;-;-;-	7289	chr2:132529082-132587729	4497.91	4755.46	5603.87	3187.43	2650.87	3407.5	4017.17	-0.589602	0.087431	-6.74362	1.54484e-11	3.96546e-08
17	ENSMUSG00000060376.7	Bckdha	branched chain ketoacid dehydrogenase E1, alpha polypeptide [Source:MGI Symbol;Acc:MGI:107701]	chr7;chr7;chr7;chr7;chr7;chr7;chr7;chr7;chr7;chr7;chr7;chr7;chr7	25629946;25629946;25631000;25631000;25631342;25631342;25631638;25631638;25633240;25638162;25641457;25641644;25658633	25630433;25630433;25631171;25631014;25631483;25631483;25631844;25631743;25633401;25638270;25641543;25641826;25658981	-;-;-;-;-;-;-;-;-;-;-;-;-	1899	chr7:25629946-25658981	2683.92	2819.14	2842.38	2091.36	1994.45	1992.49	2403.96	-0.42305	0.0671194	-6.30295	2.92029e-10	5.29139e-07
29	ENSMUSG00000060882.5	Kcnd2	potassium voltage-gated channel, Shal-related family, member 2 [Source:MGI Symbol;Acc:MGI:102663]	chr6;chr6;chr6;chr6;chr6;chr6	21215503;21714135;21722386;21723187;21725977;21727165	21217413;21714297;21722481;21723279;21726224;21729805	+;+;+;+;+;+	5152	chr6:21215503-21729805	559.111	512.1	556.536	364.601	299.861	364.448	442.776	-0.541949	0.0965243	-5.61464	1.96967e-08	2.09213e-05
34	ENSMUSG00000020572.8	Nampt	nicotinamide phosphoribosyltransferase [Source:MGI Symbol;Acc:MGI:1929865]	chr12;chr12;chr12;chr12;chr12;chr12;chr12;chr12;chr12;chr12;chr12;chr12;chr12;chr12;chr12;chr12;chr12;chr12;chr12;chr12;chr12	32819545;32820335;32820801;32830167;32830167;32830167;32833032;32833032;32833032;32834902;32834902;32834902;32838299;32838299;32839151;32839151;32840925;32842685;32846706;32848617;32850423	32819962;32820626;32820909;32830253;32830323;32830323;32833135;32833135;32833135;32835012;32835030;32835030;32838457;32838457;32839287;32839207;32841150;32842804;32846846;32848751;32853349	+;+;+;+;+;+;+;+;+;+;+;+;+;+;+;+;+;+;+;+;+	5054	chr12:32819545-32853349	2717.61	3164.85	3422.02	2232.9	1852.08	2348.38	2622.97	-0.45713	0.0880311	-5.19282	2.0713e-07	0.000187654
35	ENSMUSG00000020431.5	Adcy1	adenylate cyclase 1 [Source:MGI Symbol;Acc:MGI:99677]	chr11;chr11;chr11;chr11;chr11;chr11;chr11;chr11;chr11;chr11;chr11;chr11;chr11;chr11;chr11;chr11;chr11;chr11;chr11;chr11;chr11;chr11;chr11;chr11;chr11;chr11;chr11;chr11	7063489;7078888;7100570;7109001;7130276;7137273;7138287;7139034;7144678;7145041;7146509;7149502;7149962;7150777;7159882;7160145;7160206;7161279;7161279;7161852;7161852;7165412;7165412;7166240;7167064;7167064;7169413;7169413	7064235;7079037;7100688;7109112;7130403;7137431;7138428;7139189;7144872;7145138;7146593;7149591;7150215;7150903;7160033;7160322;7160322;7161425;7161425;7161950;7161950;7165526;7165526;7166289;7167188;7167188;7172879;7178506	+;+;+;+;+;+;+;+;+;+;+;+;+;+;+;+;+;+;+;+;+;+;+;+;+;+;+;+	12522	chr11:7063489-7178506	176.105	206.047	159.835	86.0549	95.754	100.95	137.458	-0.615549	0.120451	-5.11038	3.21505e-07	0.000282952
36	ENSMUSG00000027499.12	Pkia	protein kinase inhibitor, alpha [Source:MGI Symbol;Acc:MGI:104747]	chr3;chr3;chr3;chr3;chr3;chr3;chr3;chr3;chr3	7366669;7366670;7406338;7429058;7437338;7437338;7437338;7442011;7442011	7366752;7366752;7406390;7429107;7437515;7437515;7437515;7442413;7445366	+;+;+;+;+;+;+;+;+	3721	chr3:7366669-7445366	4265.02	4445.1	4090.25	3535.05	2770.57	3039.63	3690.94	-0.403928	0.0794977	-5.081	3.75454e-07	0.000321253
37	ENSMUSG00000045875.13	Adra1a	adrenergic receptor, alpha 1a [Source:MGI Symbol;Acc:MGI:104773]	chr14;chr14;chr14;chr14;chr14;chr14;chr14;chr14;chr14;chr14;chr14;chr14;chr14;chr14;chr14;chr14;chr14;chr14;chr14;chr14	66635251;66635258;66635309;66635331;66635341;66635556;66636981;66636981;66636981;66636981;66636991;66637454;66727446;66727446;66727446;66727446;66731564;66731564;66731564;66770585	66635603;66635603;66635603;66635603;66635603;66635603;66638460;66640333;66638460;66638460;66638460;66638460;66729984;66728000;66728000;66727831;66732741;66733329;66733462;66771168	+;+;+;+;+;+;+;+;+;+;+;+;+;+;+;+;+;+;+;+	8728	chr14:66635251-66771168	687.1	693.145	741.406	521.991	443.492	504.752	598.648	-0.451003	0.089106	-5.06143	4.16134e-07	0.000346437
41	ENSMUSG00000025993.10	Slc40a1	solute carrier family 40 (iron-regulated transporter), member 1 [Source:MGI Symbol;Acc:MGI:1315204]	chr1;chr1;chr1;chr1;chr1;chr1;chr1;chr1;chr1;chr1;chr1;chr1;chr1;chr1;chr1;chr1;chr1;chr1;chr1;chr1;chr1;chr1;chr1;chr1;chr1;chr1;chr1;chr1;chr1;chr1;chr1;chr1;chr1	45908068;45910892;45912236;45915241;45918309;45918885;45918885;45918928;45918936;45921156;45921156;45921156;45921156;45921217;45921217;45921217;45923280;45923732;45924717;45924717;45924717;45924717;45924717;45924717;45925221;45925221;45925221;45925221;45925221;45925221;45926424;45926424;45926424	45909719;45911530;45912481;45918435;45918435;45919000;45919000;45919000;45919170;45921315;45921315;45921315;45921315;45921315;45921315;45921315;45923309;45926523;45924784;45924784;45924784;45924784;45924784;45924784;45925365;45925327;45925408;45925262;45925609;45925582;45926519;45926519;45926519	-;-;-;-;-;-;-;-;-;-;-;-;-;-;-;-;-;-;-;-;-;-;-;-;-;-;-;-;-;-;-;-;-	9000	chr1:45908068-45926523	460.954	425.888	422.698	210.608	270.883	319.106	351.689	-0.536474	0.108095	-4.96299	6.94166e-07	0.000521522
42	ENSMUSG00000000340.10	Dbt	dihydrolipoamide branched chain transacylase E2 [Source:MGI Symbol;Acc:MGI:105386]	chr3;chr3;chr3;chr3;chr3;chr3;chr3;chr3;chr3;chr3;chr3;chr3;chr3;chr3;chr3;chr3;chr3;chr3;chr3;chr3;chr3;chr3;chr3;chr3	116513070;116513119;116513128;116520237;116520237;116520328;116523352;116523352;116533255;116533255;116533255;116533255;116534745;116534745;116534745;116534745;116539089;116539089;116539089;116539655;116543768;116545982;116546294;116548033	116513191;116513191;116513191;116520360;116520360;116520360;116523427;116523427;116533436;116533436;116533436;116533436;116534866;116534913;116534866;116534866;116539179;116539157;116539305;116539821;116543845;116546173;116546365;116549981	+;+;+;+;+;+;+;+;+;+;+;+;+;+;+;+;+;+;+;+;+;+;+;+	3348	chr3:116513070-116549981	1171.15	1151.79	1178.55	930.752	808.869	840.113	1013.54	-0.392514	0.0792454	-4.95315	7.30232e-07	0.000523101
46	ENSMUSG00000071324.11	Armc2	armadillo repeat containing 2 [Source:MGI Symbol;Acc:MGI:1916449]	chr10;chr10;chr10;chr10;chr10;chr10;chr10;chr10;chr10;chr10;chr10;chr10;chr10;chr10;chr10;chr10;chr10;chr10;chr10;chr10;chr10;chr10;chr10;chr10;chr10;chr10;chr10;chr10;chr10;chr10;chr10;chr10;chr10;chr10;chr10;chr10;chr10;chr10;chr10;chr10;chr10;chr10;chr10;chr10;chr10;chr10;chr10;chr10;chr10;chr10;chr10;chr10;chr10;chr10;chr10;chr10;chr10;chr10;chr10;chr10;chr10;chr10;chr10;chr10;chr10;chr10;chr…	41914990;41914993;41915000;41916051;41916807;41922122;41922122;41922122;41922122;41922122;41922566;41922566;41922566;41922566;41922566;41923748;41923748;41923748;41923748;41923748;41924411;41924411;41924411;41924411;41924411;41926800;41926800;41926800;41926800;41926800;41947896;41947896;41947896;41947896;41947896;41951601;41951601;41951601;41951601;41951601;41963639;41963639;41963639;41963639;419…	41917219;41917219;41917219;41917219;41917219;41922282;41922282;41922282;41922282;41922282;41922698;41922698;41922698;41922698;41922698;41923861;41923861;41923861;41923861;41923861;41924533;41924533;41924533;41924533;41924533;41927100;41927100;41927100;41927100;41927100;41947995;41947995;41947995;41947995;41947995;41951746;41951746;41951746;41951746;41951746;41963862;41963862;41963862;41963862;419…	-;-;-;-;-;-;-;-;-;-;-;-;-;-;-;-;-;-;-;-;-;-;-;-;-;-;-;-;-;-;-;-;-;-;-;-;-;-;-;-;-;-;-;-;-;-;-;-;-;-;-;-;-;-;-;-;-;-;-;-;-;-;-;-;-;-;-;-;-;-;-;-;-;-;-;-;-;-;-;-;-;-;-;-;-;-;-	7188	chr10:41914990-42018442	528.316	455.2	521.873	348.749	322.54	342.205	419.814	-0.470435	0.0960004	-4.90035	9.56674e-07	0.000640618
47	ENSMUSG00000074218.3	Cox7a1	cytochrome c oxidase subunit 7A1 [Source:MGI Symbol;Acc:MGI:1316714]	chr7;chr7;chr7;chr7;chr7;chr7;chr7;chr7	30184144;30184194;30185085;30185085;30185275;30185275;30185912;30185912	30184245;30184339;30185171;30185171;30185359;30185359;30186030;30186078	+;+;+;+;+;+;+;+	535	chr7:30184144-30186078	4651.88	4433.89	4433.99	3459.18	3759.6	3338.21	4012.79	-0.330252	0.0675864	-4.88637	1.02711e-06	0.000660267
48	ENSMUSG00000021898.16	Asb14	ankyrin repeat and SOCS box-containing 14 [Source:MGI Symbol;Acc:MGI:2655107]	chr14;chr14;chr14;chr14;chr14;chr14;chr14;chr14;chr14;chr14;chr14;chr14;chr14;chr14;chr14;chr14;chr14;chr14;chr14;chr14;chr14;chr14;chr14;chr14;chr14;chr14;chr14;chr14;chr14;chr14;chr14;chr14;chr14;chr14;chr14;chr14;chr14;chr14;chr14;chr14;chr14;chr14;chr14;chr14;chr14;chr14;chr14;chr14;chr14;chr14;chr14;chr14;chr14	26894557;26894602;26894604;26894604;26894612;26894620;26897605;26897608;26897608;26897608;26897608;26897608;26900423;26900423;26900423;26900423;26900423;26900423;26900847;26900847;26900847;26900847;26900847;26901067;26901067;26901067;26901067;26901067;26901067;26903243;26903243;26903243;26903243;26903243;26903243;26911297;26911297;26911297;26911297;26911297;26911811;26911811;26911811;26911811;269…	26894672;26894672;26894672;26894672;26894672;26894672;26897804;26897804;26897804;26897804;26897804;26897804;26900846;26900477;26900478;26900478;26900478;26900478;26900978;26900978;26900978;26900978;26900978;26901225;26901093;26901225;26901225;26901225;26901225;26903293;26903517;26903488;26903488;26903488;26903488;26911468;26911468;26911468;26911468;26911468;26912354;26912354;26912354;26912354;269…	+;+;+;+;+;+;+;+;+;+;+;+;+;+;+;+;+;+;+;+;+;+;+;+;+;+;+;+;+;+;+;+;+;+;+;+;+;+;+;+;+;+;+;+;+;+;+;+;+;+;+;+;+	2549	chr14:26894557-26915258	686.138	777.633	727.926	578.606	437.193	463.687	611.864	-0.469545	0.0960995	-4.88603	1.02889e-06	0.000660267
49	ENSMUSG00000026407.17	Cacna1s	calcium channel, voltage-dependent, L type, alpha 1S subunit [Source:MGI Symbol;Acc:MGI:88294]	chr1;chr1;chr1;chr1;chr1;chr1;chr1;chr1;chr1;chr1;chr1;chr1;chr1;chr1;chr1;chr1;chr1;chr1;chr1;chr1;chr1;chr1;chr1;chr1;chr1;chr1;chr1;chr1;chr1;chr1;chr1;chr1;chr1;chr1;chr1;chr1;chr1;chr1;chr1;chr1;chr1;chr1;chr1;chr1;chr1;chr1;chr1;chr1;chr1;chr1;chr1;chr1;chr1;chr1;chr1;chr1;chr1;chr1;chr1;chr1;chr1;chr1;chr1;chr1;chr1;chr1;chr1;chr1;chr1;chr1;chr1;chr1;chr1;chr1;chr1;chr1;chr1;chr1;chr1;chr1…	136052750;136052784;136052901;136054579;136054579;136054579;136068921;136068921;136068921;136070634;136070634;136070634;136070910;136070910;136070910;136073507;136073507;136073507;136073554;136075067;136075067;136075067;136075067;136076727;136076727;136076727;136076727;136077629;136077629;136077629;136077629;136079479;136079479;136079479;136079479;136084215;136084215;136084215;136084215;136085292…	136053052;136053052;136053052;136054684;136054684;136054684;136069060;136069060;136069060;136070776;136070776;136070776;136071062;136071062;136071062;136073712;136073712;136073712;136073712;136075170;136075170;136075170;136075170;136076872;136076872;136076872;136076872;136077710;136077710;136077710;136077710;136079639;136079639;136079639;136079639;136084440;136084440;136084440;136084440;136085499…	+;+;+;+;+;+;+;+;+;+;+;+;+;+;+;+;+;+;+;+;+;+;+;+;+;+;+;+;+;+;+;+;+;+;+;+;+;+;+;+;+;+;+;+;+;+;+;+;+;+;+;+;+;+;+;+;+;+;+;+;+;+;+;+;+;+;+;+;+;+;+;+;+;+;+;+;+;+;+;+;+;+;+;+;+;+;+;+;+;+;+;+;+;+;+;+;+;+;+;+;+;+;+;+;+;+;+;+;+;+;+;+;+;+;+;+;+;+;+;+;+;+;+;+;+;+;+;+;+;+;+;+;+;+;+;+;+;+;+;+;+;+;+;+;+;+;+;+;+;+;+;+;+;+;+;+;+;+;+;+;+;+;+;+;+;+;+;+;+;+;+;+;+;+;+;+;+;+;+;+;+	6550	chr1:136052750-136119822	235.77	267.258	239.753	152.861	142.371	152.281	198.382	-0.540289	0.111345	-4.8524	1.21974e-06	0.000743688
50	ENSMUSG00000033308.16	Dpyd	dihydropyrimidine dehydrogenase [Source:MGI Symbol;Acc:MGI:2139667]	chr3;chr3;chr3;chr3;chr3;chr3;chr3;chr3;chr3;chr3;chr3;chr3;chr3;chr3;chr3;chr3;chr3;chr3;chr3;chr3;chr3;chr3;chr3;chr3;chr3;chr3;chr3;chr3;chr3;chr3;chr3;chr3;chr3;chr3;chr3;chr3;chr3;chr3;chr3;chr3;chr3	118562129;118562130;118562177;118562180;118562186;118610445;118610445;118610445;118610445;118674489;118674489;118674489;118674489;118759656;118759656;118759656;118781836;118781836;118781836;118797348;118797348;118804051;118811180;118811222;118897094;118897094;118899167;118899167;118917073;118944151;118999170;119064879;119135722;119141902;119194242;119195069;119265955;119314752;119412134;119427148…	118562314;118562314;118562314;118562314;118563152;118610555;118610555;118610555;118610555;118674773;118674571;118674571;118674571;118759743;118759743;118759743;118781997;118783279;118781997;118799119;118797544;118804132;118811267;118811267;118897201;118897201;118899831;118899336;118917283;118944335;118999385;119065043;119135790;119141985;119194362;119195188;119266097;119314931;119412277;119427288…	+;+;+;+;+;+;+;+;+;+;+;+;+;+;+;+;+;+;+;+;+;+;+;+;+;+;+;+;+;+;+;+;+;+;+;+;+;+;+;+;+	8884	chr3:118562129-119432924	233.845	265.533	306.191	168.713	165.05	144.582	213.986	-0.549207	0.113221	-4.85076	1.22987e-06	0.000743688
52	ENSMUSG00000034088.15	Hdlbp	high density lipoprotein (HDL) binding protein [Source:MGI Symbol;Acc:MGI:99256]	chr1;chr1;chr1;chr1;chr1;chr1;chr1;chr1;chr1;chr1;chr1;chr1;chr1;chr1;chr1;chr1;chr1;chr1;chr1;chr1;chr1;chr1;chr1;chr1;chr1;chr1;chr1;chr1;chr1;chr1;chr1;chr1;chr1;chr1;chr1;chr1;chr1;chr1;chr1;chr1;chr1;chr1;chr1;chr1;chr1;chr1;chr1;chr1;chr1;chr1;chr1;chr1;chr1;chr1;chr1;chr1;chr1;chr1;chr1;chr1;chr1;chr1;chr1;chr1;chr1;chr1;chr1;chr1;chr1;chr1;chr1;chr1;chr1;chr1;chr1;chr1;chr1;chr1;chr1;chr1…	93405940;93407762;93408002;93408369;93408369;93408369;93408689;93408689;93408689;93408951;93408951;93408951;93412363;93412363;93412363;93413491;93413491;93413491;93413827;93413827;93413827;93414812;93414812;93414812;93416501;93416501;93416501;93417172;93417172;93417172;93417468;93417468;93417468;93420069;93420069;93420069;93421084;93421084;93421084;93421343;93421343;93421343;93423264;93423264;934…	93408259;93408259;93408259;93408497;93408497;93408497;93408805;93408805;93408805;93409136;93409136;93409136;93412506;93412506;93412506;93413625;93413625;93413625;93413931;93413931;93413931;93414966;93414966;93414966;93416639;93416639;93416639;93417390;93417390;93417390;93417689;93417689;93417689;93420287;93420287;93420287;93421215;93421215;93421215;93421429;93421429;93421429;93423377;93423377;934…	-;-;-;-;-;-;-;-;-;-;-;-;-;-;-;-;-;-;-;-;-;-;-;-;-;-;-;-;-;-;-;-;-;-;-;-;-;-;-;-;-;-;-;-;-;-;-;-;-;-;-;-;-;-;-;-;-;-;-;-;-;-;-;-;-;-;-;-;-;-;-;-;-;-;-;-;-;-;-;-;-;-;-;-;-;-;-;-;-;-;-;-;-;-;-;-;-;-;-;-;-;-;-;-;-;-;-;-;-;-;-;-;-;-;-;-	11320	chr1:93405940-93478815	9615.55	10112.7	10258.4	8299.77	6782.15	7839.91	8818.07	-0.351642	0.0735266	-4.78252	1.73113e-06	0.000987483
54	ENSMUSG00000038967.13	Pdk2	pyruvate dehydrogenase kinase, isoenzyme 2 [Source:MGI Symbol;Acc:MGI:1343087]	chr11;chr11;chr11;chr11;chr11;chr11;chr11;chr11;chr11;chr11;chr11;chr11;chr11;chr11;chr11;chr11;chr11;chr11;chr11;chr11;chr11;chr11;chr11;chr11;chr11	95026258;95026954;95027865;95028479;95028479;95028698;95028728;95028922;95028922;95029654;95029654;95029917;95029917;95031836;95031836;95031914;95032465;95032465;95032465;95039349;95039349;95039349;95040385;95040536;95041139	95027322;95027322;95027978;95028586;95028576;95028796;95028796;95029424;95028998;95029731;95029731;95030006;95030006;95032020;95032020;95032020;95032536;95032536;95032536;95039490;95039490;95039490;95040558;95040875;95041354	-;-;-;-;-;-;-;-;-;-;-;-;-;-;-;-;-;-;-;-;-;-;-;-;-	3163	chr11:95026258-95041354	3868.55	4126.98	4177.87	3212.34	3151.06	3288.59	3637.56	-0.31101	0.0649941	-4.7852	1.70816e-06	0.000987483
55	ENSMUSG00000047298.3	Kcnv2	potassium channel, subfamily V, member 2 [Source:MGI Symbol;Acc:MGI:2670981]	chr19;chr19	27322588;27333642	27324157;27337179	+;+	5108	chr19:27322588-27337179	190.54	202.599	261.899	137.008	115.913	114.639	170.433	-0.564043	0.118796	-4.74799	2.05453e-06	0.00115065
58	ENSMUSG00000029683.7	Lmod2	leiomodin 2 (cardiac) [Source:MGI Symbol;Acc:MGI:2135672]	chr6;chr6;chr6	24597762;24603301;24605186	24598155;24604653;24605414	+;+;+	1976	chr6:24597762-24605414	6543.81	6852.14	7774.17	5140.65	5354.66	5745.62	6235.17	-0.346511	0.0738153	-4.6943	2.67516e-06	0.00140726
60	ENSMUSG00000030630.16	Fah	fumarylacetoacetate hydrolase [Source:MGI Symbol;Acc:MGI:95482]	chr7;chr7;chr7;chr7;chr7;chr7;chr7;chr7;chr7;chr7;chr7;chr7;chr7;chr7;chr7;chr7;chr7;chr7;chr7;chr7;chr7;chr7;chr7;chr7;chr7;chr7;chr7;chr7;chr7;chr7;chr7;chr7	84585159;84588831;84589574;84592382;84593186;84594713;84595458;84595529;84597034;84597034;84597048;84597178;84597178;84597178;84599054;84599054;84600777;84600777;84600777;84601033;84601033;84601033;84601077;84601621;84602034;84602081;84602081;84602081;84605643;84605643;84605643;84606550	84585344;84588948;84589675;84592428;84593261;84594843;84595557;84595557;84597086;84597086;84597086;84597275;84597275;84597275;84599144;84599144;84600826;84600826;84600826;84601154;84601154;84601154;84601154;84602191;84602100;84602191;84602191;84602191;84605729;84605904;84605942;84606722	-;-;-;-;-;-;-;-;-;-;-;-;-;-;-;-;-;-;-;-;-;-;-;-;-;-;-;-;-;-;-;-	2218	chr7:84585159-84606722	275.225	251.739	262.862	178.904	151.19	159.981	213.317	-0.515578	0.10994	-4.68964	2.73681e-06	0.00140726
62	ENSMUSG00000062209.15	Erbb4	erb-b2 receptor tyrosine kinase 4 [Source:MGI Symbol;Acc:MGI:104771]	chr1;chr1;chr1;chr1;chr1;chr1;chr1;chr1;chr1;chr1;chr1;chr1;chr1;chr1;chr1;chr1;chr1;chr1;chr1;chr1;chr1;chr1;chr1;chr1;chr1;chr1;chr1;chr1;chr1;chr1;chr1;chr1;chr1;chr1;chr1;chr1;chr1;chr1;chr1;chr1;chr1;chr1;chr1;chr1;chr1;chr1;chr1;chr1;chr1;chr1;chr1;chr1;chr1;chr1;chr1;chr1;chr1;chr1;chr1;chr1;chr1;chr1;chr1;chr1;chr1;chr1;chr1;chr1;chr1;chr1;chr1;chr1;chr1;chr1;chr1;chr1;chr1;chr1;chr1;chr1…	68032186;68032186;68042441;68042441;68043908;68071518;68071518;68073098;68073098;68075418;68075418;68078536;68078536;68080640;68080640;68198842;68198842;68250580;68250580;68250655;68254529;68254529;68254529;68259181;68259181;68259181;68290155;68290243;68290243;68290439;68290439;68298150;68298287;68298287;68298287;68298287;68305845;68305845;68305845;68305845;68309595;68309595;68309595;68309595;683…	68040486;68040486;68042738;68042738;68043955;68071688;68071688;68073195;68073195;68075564;68075564;68078611;68078611;68080795;68080795;68199027;68199027;68250678;68250678;68250678;68254651;68254651;68254651;68259313;68259313;68259313;68290317;68290317;68290317;68290483;68290483;68298441;68298441;68298318;68298441;68298441;68305938;68305938;68305938;68305938;68309727;68309727;68309727;68309727;683…	-;-;-;-;-;-;-;-;-;-;-;-;-;-;-;-;-;-;-;-;-;-;-;-;-;-;-;-;-;-;-;-;-;-;-;-;-;-;-;-;-;-;-;-;-;-;-;-;-;-;-;-;-;-;-;-;-;-;-;-;-;-;-;-;-;-;-;-;-;-;-;-;-;-;-;-;-;-;-;-;-;-	12355	chr1:68032186-69108059	442.669	452.614	514.17	329.5	254.504	337.072	388.421	-0.480979	0.103217	-4.65987	3.16414e-06	0.00156368
63	ENSMUSG00000043085.14	Tmem82	transmembrane protein 82 [Source:MGI Symbol;Acc:MGI:2384869]	chr4;chr4;chr4;chr4;chr4;chr4;chr4;chr4;chr4;chr4;chr4;chr4;chr4;chr4;chr4;chr4;chr4	141613376;141614233;141614237;141614945;141614945;141614945;141616204;141616204;141617295;141617295;141617295;141617640;141617640;141617640;141617899;141617899;141617899	141614706;141614706;141614706;141616621;141615110;141615135;141616621;141616621;141617469;141617469;141617469;141617712;141617712;141617712;141618238;141617981;141618633	-;-;-;-;-;-;-;-;-;-;-;-;-;-;-;-;-	3991	chr4:141613376-141618633	263.677	229.324	322.56	170.978	139.851	168.536	215.821	-0.537937	0.115546	-4.65559	3.23049e-06	0.00156368
64	ENSMUSG00000056367.14	Actr3b	ARP3 actin-related protein 3B [Source:MGI Symbol;Acc:MGI:2661120]	chr5;chr5;chr5;chr5;chr5;chr5;chr5;chr5;chr5;chr5;chr5;chr5;chr5;chr5;chr5;chr5;chr5;chr5;chr5;chr5;chr5;chr5;chr5;chr5;chr5	25759997;25760026;25760039;25777003;25798446;25809785;25809785;25811917;25811917;25822405;25822405;25825108;25825108;25829526;25829526;25831611;25831611;25832386;25832386;25848362;25848362;25849073;25849073;25849851;25849851	25760128;25760128;25760128;25777340;25798501;25809909;25809909;25812027;25812027;25822500;25822500;25825215;25825215;25829669;25829669;25831784;25831784;25832478;25832478;25848487;25848487;25849156;25849156;25850342;25850688	+;+;+;+;+;+;+;+;+;+;+;+;+;+;+;+;+;+;+;+;+;+;+;+;+	2425	chr5:25759997-25850688	596.641	653.488	671.117	469.905	466.171	438.022	549.224	-0.415494	0.0893139	-4.65206	3.2863e-06	0.00156368
65	ENSMUSG00000037989.15	Wnk2	WNK lysine deficient protein kinase 2 [Source:MGI Symbol;Acc:MGI:1922857]	chr13;chr13;chr13;chr13;chr13;chr13;chr13;chr13;chr13;chr13;chr13;chr13;chr13;chr13;chr13;chr13;chr13;chr13;chr13;chr13;chr13;chr13;chr13;chr13;chr13;chr13;chr13;chr13;chr13;chr13;chr13;chr13;chr13;chr13;chr13;chr13;chr13;chr13;chr13;chr13;chr13;chr13;chr13;chr13;chr13;chr13;chr13;chr13;chr13;chr13;chr13;chr13;chr13;chr13;chr13;chr13;chr13;chr13;chr13;chr13;chr13;chr13;chr13;chr13;chr13;chr13;chr…	49036303;49036303;49036303;49036303;49036309;49036310;49037609;49037620;49037981;49038874;49039092;49039092;49039092;49039092;49039092;49039092;49039092;49039092;49042628;49042628;49042628;49042628;49042628;49042628;49042628;49042628;49042628;49042628;49044373;49044374;49044374;49044374;49044374;49044374;49044374;49044374;49050484;49050484;49050484;49050484;49050484;49050484;49051357;49051357;490…	49036505;49036505;49036505;49036505;49036505;49036505;49039203;49038132;49038132;49039203;49039203;49039203;49039203;49039203;49039203;49039203;49039203;49039203;49042866;49042866;49042866;49042866;49042866;49042866;49042884;49042866;49042866;49042883;49044418;49044418;49044418;49044418;49044418;49044418;49044418;49044418;49050582;49050582;49050582;49050582;49050582;49050582;49051527;49051527;490…	-;-;-;-;-;-;-;-;-;-;-;-;-;-;-;-;-;-;-;-;-;-;-;-;-;-;-;-;-;-;-;-;-;-;-;-;-;-;-;-;-;-;-;-;-;-;-;-;-;-;-;-;-;-;-;-;-;-;-;-;-;-;-;-;-;-;-;-;-;-;-;-;-;-;-;-;-;-;-;-;-;-;-;-;-;-;-;-;-;-;-;-;-;-;-;-;-;-;-;-;-;-;-;-;-;-;-;-;-;-;-;-;-;-;-;-;-;-;-;-;-;-;-;-;-;-;-;-;-;-;-;-;-;-;-;-;-;-;-;-;-;-;-;-;-;-;-;-;-;-;-;-;-;-;-;-;-;-;-;-;-;-;-;-;-;-;-;-;-;-;-;-;-;-;-;-;-;-;-;-;-;-;-;-;-;-;-;-;-;-;-;-;-;-;-;-;-;-;-;-…	8481	chr13:49036303-49148014	1727.37	1544.92	1866.03	1361.03	1118.81	1268.72	1481.15	-0.395405	0.0850108	-4.65123	3.29966e-06	0.00156368
66	ENSMUSG00000038332.13	Sesn1	sestrin 1 [Source:MGI Symbol;Acc:MGI:2155278]	chr10;chr10;chr10;chr10;chr10;chr10;chr10;chr10;chr10;chr10;chr10;chr10;chr10;chr10;chr10;chr10;chr10;chr10;chr10;chr10;chr10;chr10	41809935;41887439;41894042;41894042;41894820;41894820;41896023;41896023;41898183;41898183;41898373;41902513;41902529;41902529;41903692;41903692;41905174;41905174;41906336;41906336;41907272;41907272	41811300;41887595;41894107;41894107;41895020;41895020;41896205;41896205;41898425;41898425;41898425;41902549;41902676;41902676;41903804;41903804;41905364;41905364;41906480;41906480;41908424;41908424	+;+;+;+;+;+;+;+;+;+;+;+;+;+;+;+;+;+;+;+;+;+	3982	chr10:41809935-41908424	1691.77	1843.21	1841	1419.91	1330.48	1402.18	1588.09	-0.338454	0.0728905	-4.64332	3.42853e-06	0.00160014
67	ENSMUSG00000053898.12	Ech1	enoyl coenzyme A hydratase 1, peroxisomal [Source:MGI Symbol;Acc:MGI:1858208]	chr7;chr7;chr7;chr7;chr7;chr7;chr7;chr7;chr7;chr7;chr7;chr7;chr7;chr7;chr7;chr7;chr7;chr7;chr7;chr7;chr7;chr7;chr7;chr7;chr7;chr7;chr7;chr7;chr7;chr7;chr7;chr7;chr7;chr7	28825217;28825217;28825349;28825874;28825874;28825874;28825958;28826185;28826185;28826185;28826204;28829800;28829800;28829800;28830002;28830002;28830151;28830214;28830214;28830214;28831217;28831217;28831217;28831217;28831251;28831389;28831389;28831717;28831717;28831717;28832004;28832004;28832004;28832004	28825412;28825412;28825412;28826078;28826078;28826078;28826123;28826656;28826273;28826273;28826273;28829924;28830142;28829924;28830050;28830050;28830278;28830278;28830278;28830278;28831287;28831287;28831233;28831287;28831867;28831460;28831460;28831867;28831867;28831867;28832247;28832247;28832247;28832247	+;+;+;+;+;+;+;+;+;+;+;+;+;+;+;+;+;+;+;+;+;+;+;+;+;+;+;+;+;+;+;+;+;+	2284	chr7:28825217-28832247	9962.95	10048.9	9848.18	8403.94	7778.75	8099.13	9023.64	-0.280235	0.0605733	-4.62639	3.72099e-06	0.00171071
69	ENSMUSG00000028223.8	Decr1	2,4-dienoyl CoA reductase 1, mitochondrial [Source:MGI Symbol;Acc:MGI:1914710]	chr4;chr4;chr4;chr4;chr4;chr4;chr4;chr4;chr4;chr4;chr4;chr4;chr4;chr4;chr4	15917240;15919194;15919832;15922485;15924254;15929727;15930914;15931125;15932893;15932977;15943691;15944463;15944463;15945170;15945283	15919094;15919256;15919978;15922557;15924353;15929874;15931000;15931182;15933095;15933095;15944363;15944489;15944603;15945275;15945507	-;-;-;-;-;-;-;-;-;-;-;-;-;-;-	3879	chr4:15917240-15945507	4274.65	4273.53	4044.03	3432.01	3401.79	3303.13	3788.19	-0.292228	0.0636432	-4.59166	4.39735e-06	0.0018555
70	ENSMUSG00000030401.16	Rtn2	reticulon 2 (Z-band associated protein) [Source:MGI Symbol;Acc:MGI:107612]	chr7;chr7;chr7;chr7;chr7;chr7;chr7;chr7;chr7;chr7;chr7;chr7;chr7;chr7;chr7;chr7;chr7;chr7;chr7;chr7;chr7	19282624;19282635;19286535;19286535;19286683;19286683;19287247;19287247;19291069;19293076;19293076;19293603;19293603;19293848;19293848;19294419;19294419;19295451;19295451;19295716;19295716	19282865;19282865;19286579;19286579;19287153;19287153;19289997;19287510;19291176;19293283;19293283;19293741;19293741;19293917;19293917;19294465;19294465;19295509;19295509;19296160;19296160	+;+;+;+;+;+;+;+;+;+;+;+;+;+;+;+;+;+;+;+;+	4585	chr7:19282624-19296160	582.207	587.105	573.867	425.745	374.197	434.6	496.287	-0.419164	0.091258	-4.59318	4.36551e-06	0.0018555
73	ENSMUSG00000008658.16	Rbfox1	RNA binding protein, fox-1 homolog (C. elegans) 1 [Source:MGI Symbol;Acc:MGI:1926224]	chr16;chr16;chr16;chr16;chr16;chr16;chr16;chr16;chr16;chr16;chr16;chr16;chr16;chr16;chr16;chr16;chr16;chr16;chr16;chr16;chr16;chr16;chr16;chr16;chr16;chr16;chr16;chr16;chr16;chr16;chr16;chr16;chr16;chr16;chr16;chr16;chr16;chr16;chr16;chr16;chr16;chr16;chr16;chr16;chr16;chr16;chr16;chr16;chr16;chr16;chr16;chr16;chr16;chr16;chr16;chr16;chr16;chr16;chr16;chr16;chr16;chr16;chr16;chr16;chr16;chr16;chr…	5885355;5885587;5886120;5895484;6173605;6349138;6487819;6487819;6809207;6809207;6809222;7069846;7193747;7224310;7224311;7224311;7224311;7224311;7224311;7277025;7277025;7277025;7277025;7277025;7277025;7285478;7285478;7285478;7285478;7285478;7285478;7292185;7292185;7292185;7292185;7292185;7292185;7294070;7294070;7294070;7294070;7294070;7294070;7306408;7306408;7306408;7306408;7306408;7330362;7330362…	5885864;5885864;5886253;5895700;6173667;6349231;6487866;6487866;6809248;6809248;6809248;7070085;7193877;7224550;7224550;7224550;7224550;7224550;7224550;7277168;7277168;7277168;7277168;7277168;7277168;7285531;7285531;7285531;7285531;7285531;7285531;7292277;7292277;7292277;7292277;7292277;7292277;7294130;7294130;7294130;7294130;7294130;7294130;7306461;7306461;7306461;7306461;7306461;7330442;7330442…	+;+;+;+;+;+;+;+;+;+;+;+;+;+;+;+;+;+;+;+;+;+;+;+;+;+;+;+;+;+;+;+;+;+;+;+;+;+;+;+;+;+;+;+;+;+;+;+;+;+;+;+;+;+;+;+;+;+;+;+;+;+;+;+;+;+;+;+;+;+;+;+;+;+;+;+;+;+;+;+;+;+;+;+;+	4400	chr16:5885355-7411526	580.282	617.279	638.379	459.714	356.558	448.288	516.75	-0.441562	0.0961259	-4.59358	4.35698e-06	0.0018555
74	ENSMUSG00000023150.14	Ivns1abp	influenza virus NS1A binding protein [Source:MGI Symbol;Acc:MGI:2152389]	chr1;chr1;chr1;chr1;chr1;chr1;chr1;chr1;chr1;chr1;chr1;chr1;chr1;chr1;chr1;chr1;chr1;chr1;chr1;chr1;chr1;chr1;chr1;chr1;chr1;chr1;chr1;chr1;chr1;chr1;chr1;chr1;chr1;chr1;chr1;chr1;chr1;chr1;chr1;chr1;chr1;chr1;chr1;chr1;chr1;chr1;chr1;chr1;chr1;chr1;chr1;chr1;chr1;chr1	151344477;151344509;151344518;151344578;151349376;151349376;151349376;151349376;151350981;151350981;151350981;151350981;151351554;151351554;151351554;151351554;151351830;151351830;151351830;151351830;151353920;151353920;151353920;151353920;151354634;151354634;151354634;151355167;151355167;151356129;151356129;151359622;151359622;151359622;151359953;151359953;151359953;151360718;151360718;151360718…	151344755;151344755;151344755;151344755;151349603;151349603;151349603;151349603;151351109;151351109;151351109;151351109;151351723;151351723;151351723;151351723;151351905;151351905;151351905;151351905;151354093;151354093;151354093;151354093;151354759;151354759;151354759;151356236;151356799;151356236;151356236;151359751;151359751;151359751;151360177;151360177;151360177;151360839;151360839;151360839…	+;+;+;+;+;+;+;+;+;+;+;+;+;+;+;+;+;+;+;+;+;+;+;+;+;+;+;+;+;+;+;+;+;+;+;+;+;+;+;+;+;+;+;+;+;+;+;+;+;+;+;+;+;+	5435	chr1:151344477-151364422	22173.9	25136	23142.5	18452	18747.6	19353.4	21167.6	-0.295166	0.0644204	-4.58187	4.60834e-06	0.00191825
75	ENSMUSG00000023277.13	Twf2	twinfilin actin binding protein 2 [Source:MGI Symbol;Acc:MGI:1346078]	chr9;chr9;chr9;chr9;chr9;chr9;chr9;chr9;chr9;chr9;chr9;chr9;chr9;chr9;chr9;chr9;chr9;chr9;chr9;chr9;chr9;chr9;chr9;chr9;chr9;chr9;chr9;chr9;chr9;chr9;chr9;chr9;chr9;chr9;chr9;chr9;chr9;chr9;chr9;chr9;chr9;chr9;chr9;chr9;chr9;chr9;chr9;chr9;chr9;chr9;chr9;chr9;chr9;chr9;chr9;chr9;chr9	106203108;106203114;106203137;106203145;106203910;106206776;106206798;106206889;106206889;106206889;106206889;106211719;106211719;106211719;106211719;106211719;106211724;106211724;106212189;106212256;106212256;106212256;106212256;106212256;106212256;106212262;106212732;106212732;106212732;106212732;106212732;106212732;106212732;106212938;106212938;106212938;106212938;106212938;106212938;106214101…	106203284;106203284;106203284;106203284;106204247;106206966;106206966;106206966;106206966;106206966;106206966;106211897;106211897;106211897;106211897;106211897;106211897;106211897;106212351;106212351;106212351;106212351;106212351;106212351;106212351;106212351;106213063;106212836;106212836;106212836;106212819;106212836;106212836;106213063;106213063;106213063;106213063;106213063;106213063;106214251…	+;+;+;+;+;+;+;+;+;+;+;+;+;+;+;+;+;+;+;+;+;+;+;+;+;+;+;+;+;+;+;+;+;+;+;+;+;+;+;+;+;+;+;+;+;+;+;+;+;+;+;+;+;+;+;+;+	2319	chr9:106203108-106215389	1690.81	1665.62	1701.38	1337.25	1235.98	1357.7	1498.12	-0.330051	0.072317	-4.56395	5.02011e-06	0.00206179
77	ENSMUSG00000040003.18	Magi2	membrane associated guanylate kinase, WW and PDZ domain containing 2 [Source:MGI Symbol;Acc:MGI:1354953]	chr5;chr5;chr5;chr5;chr5;chr5;chr5;chr5;chr5;chr5;chr5;chr5;chr5;chr5;chr5;chr5;chr5;chr5;chr5;chr5;chr5;chr5;chr5;chr5;chr5;chr5;chr5;chr5;chr5;chr5;chr5;chr5;chr5;chr5;chr5;chr5;chr5;chr5;chr5;chr5;chr5;chr5;chr5;chr5;chr5;chr5;chr5;chr5;chr5;chr5;chr5;chr5;chr5;chr5;chr5;chr5;chr5;chr5;chr5;chr5;chr5;chr5;chr5;chr5;chr5;chr5;chr5;chr5;chr5;chr5;chr5;chr5;chr5;chr5;chr5;chr5;chr5;chr5;chr5;chr5…	19227036;19227046;19227051;19227055;19227397;19678653;19678653;19678653;19678653;19778340;19907518;19907745;19907961;19999442;20065552;20065552;20065552;20065552;20065552;20065552;20195021;20195021;20195021;20195021;20195021;20195021;20202569;20215319;20215319;20215319;20215319;20215319;20215319;20228186;20228186;20228372;20228372;20228372;20228372;20228372;20228372;20228372;20228372;20358914;203…	19227589;19227589;19227589;19227589;19230521;19678769;19678769;19678769;19678769;19778434;19908013;19908013;19908013;19999618;20065671;20065671;20065671;20065671;20065671;20065671;20195087;20195233;20195233;20195233;20195233;20195233;20202729;20215529;20215529;20215529;20215529;20215529;20215529;20228244;20228244;20228451;20228451;20228451;20228451;20228451;20228451;20228451;20228451;20358971;203…	+;+;+;+;+;+;+;+;+;+;+;+;+;+;+;+;+;+;+;+;+;+;+;+;+;+;+;+;+;+;+;+;+;+;+;+;+;+;+;+;+;+;+;+;+;+;+;+;+;+;+;+;+;+;+;+;+;+;+;+;+;+;+;+;+;+;+;+;+;+;+;+;+;+;+;+;+;+;+;+;+;+;+;+;+;+;+;+;+;+;+;+;+;+;+;+;+;+;+;+;+;+;+;+;+;+;+;+;+;+;+;+;+;+;+;+;+;+;+;+;+;+;+;+;+;+;+;+;+;+;+;+;+;+;+;+;+;+;+;+;+;+;+;+;+;+;+;+;+;+;+;+;+;+;+;+;+;+;+;+;+;+;+;+;+;+;+;+;+;+;+;+;+;+;+;+;+	11348	chr5:19227036-20704792	459.029	408.646	447.732	295.531	279.702	322.528	368.861	-0.44555	0.0984658	-4.52492	6.04181e-06	0.00241696
79	ENSMUSG00000104736.1	Gm33609	predicted gene, 33609 [Source:MGI Symbol;Acc:MGI:5592768]	chr5;chr5;chr5	97143026;97147057;97148004	97143185;97147745;97149848	+;+;+	2694	chr5:97143026-97149848	117.404	166.389	143.467	81.5257	74.3353	69.2965	108.736	-0.558551	0.124321	-4.49282	7.02865e-06	0.00274055
81	ENSMUSG00000004655.5	Aqp1	aquaporin 1 [Source:MGI Symbol;Acc:MGI:103201]	chr6;chr6;chr6;chr6	55336432;55345406;55345813;55346618	55336874;55345570;55345893;55348555	+;+;+;+	2627	chr6:55336432-55348555	3487.47	3845.06	3999.74	2859.06	3085.55	2984.88	3376.96	-0.314907	0.0707179	-4.453	8.46779e-06	0.00322016
83	ENSMUSG00000029862.16	Clcn1	chloride channel, voltage-sensitive 1 [Source:MGI Symbol;Acc:MGI:88417]	chr6;chr6;chr6;chr6;chr6;chr6;chr6;chr6;chr6;chr6;chr6;chr6;chr6;chr6;chr6;chr6;chr6;chr6;chr6;chr6;chr6;chr6;chr6;chr6;chr6;chr6;chr6;chr6;chr6;chr6;chr6;chr6;chr6;chr6;chr6;chr6;chr6;chr6;chr6;chr6;chr6;chr6;chr6;chr6;chr6;chr6;chr6;chr6;chr6;chr6;chr6;chr6;chr6;chr6;chr6;chr6;chr6;chr6;chr6;chr6;chr6;chr6;chr6;chr6;chr6;chr6;chr6;chr6;chr6;chr6;chr6;chr6;chr6;chr6;chr6;chr6;chr6;chr6;chr6;chr6…	42286685;42286685;42286767;42286856;42286856;42286856;42286856;42286866;42290073;42290073;42290073;42290073;42290073;42290073;42290073;42290073;42290587;42290587;42290587;42290587;42290587;42290587;42290587;42290587;42291329;42291329;42291329;42291329;42291329;42291329;42291329;42291329;42291625;42291625;42291625;42291625;42291625;42291625;42291625;42291625;42292941;42292941;42292941;42292941;422…	42286946;42286946;42286946;42286946;42286946;42286946;42286946;42286946;42290193;42290193;42290193;42290193;42290193;42290193;42290193;42290193;42290718;42290718;42290718;42290718;42290718;42290718;42290718;42290718;42291457;42291457;42291457;42291457;42291457;42291457;42291457;42291457;42291758;42291758;42291758;42291758;42291758;42291758;42291758;42291758;42293018;42293018;42293018;42293018;422…	+;+;+;+;+;+;+;+;+;+;+;+;+;+;+;+;+;+;+;+;+;+;+;+;+;+;+;+;+;+;+;+;+;+;+;+;+;+;+;+;+;+;+;+;+;+;+;+;+;+;+;+;+;+;+;+;+;+;+;+;+;+;+;+;+;+;+;+;+;+;+;+;+;+;+;+;+;+;+;+;+;+;+;+;+;+;+;+;+;+;+;+;+;+;+;+;+;+;+;+;+;+;+;+;+;+;+;+;+;+;+;+;+;+;+;+;+;+;+;+;+;+;+;+;+;+;+;+;+;+;+;+;+;+;+;+;+;+;+;+;+;+;+;+;+;+;+;+;+;+;+;+;+;+;+;+;+;+;+;+;+;+;+;+;+;+;+;+;+;+;+;+;+;+;+;+;+;+;+;+;+;+;+;+;+;+;+;+;+;+;+	5428	chr6:42286685-42315756	317.567	297.432	268.639	210.608	194.028	143.726	238.667	-0.502793	0.113901	-4.41429	1.01344e-05	0.00376107
84	ENSMUSG00000028156.12	Eif4e	eukaryotic translation initiation factor 4E [Source:MGI Symbol;Acc:MGI:95305]	chr3;chr3;chr3;chr3;chr3;chr3;chr3;chr3;chr3;chr3;chr3;chr3;chr3;chr3;chr3;chr3;chr3;chr3;chr3;chr3;chr3;chr3;chr3;chr3;chr3;chr3;chr3;chr3;chr3;chr3;chr3;chr3;chr3;chr3;chr3	138526179;138526425;138527268;138527285;138527285;138527296;138533376;138546321;138546321;138546321;138546321;138546321;138547659;138547659;138547659;138547659;138550263;138550263;138550263;138550263;138550855;138550893;138550893;138550893;138550893;138553582;138553582;138553582;138553582;138553582;138555390;138555390;138555390;138555390;138555922	138526294;138527314;138527314;138527314;138527314;138527314;138533511;138546427;138546427;138546427;138546427;138546427;138547754;138547754;138547754;138547754;138550326;138550326;138550326;138550326;138551006;138551006;138551006;138551006;138551006;138553721;138553721;138553721;138553721;138553721;138555674;138555399;138555558;138559696;138556214	+;+;+;+;+;+;+;+;+;+;+;+;+;+;+;+;+;+;+;+;+;+;+;+;+;+;+;+;+;+;+;+;+;+;+	6008	chr3:138526179-138559696	1184.62	1393.19	1180.47	979.441	917.222	924.808	1096.63	-0.364563	0.082723	-4.40704	1.04793e-05	0.00384278
88	ENSMUSG00000030996.8	Art1	ADP-ribosyltransferase 1 [Source:MGI Symbol;Acc:MGI:107511]	chr7;chr7;chr7;chr7;chr7;chr7;chr7;chr7;chr7;chr7;chr7;chr7;chr7;chr7;chr7;chr7;chr7;chr7	102101743;102101743;102101743;102106260;102106260;102106260;102106667;102106667;102107339;102108727;102108727;102108727;102110695;102110695;102110695;102111234;102111234;102113074	102101791;102101791;102101791;102106365;102106365;102106365;102107432;102107432;102107432;102108768;102108768;102108768;102111106;102111106;102111156;102111339;102111757;102113933	+;+;+;+;+;+;+;+;+;+;+;+;+;+;+;+;+;+	2809	chr7:102101743-102113933	1918.88	2080.3	2232.88	1669.01	1564.82	1611.78	1846.28	-0.328083	0.0748189	-4.38502	1.15973e-05	0.00401383
90	ENSMUSG00000064342.1	mt-Ti	mitochondrially encoded tRNA isoleucine [Source:MGI Symbol;Acc:MGI:102484]	chrM	3706	3774	+	69	chrM:3706-3774	3818.51	3605.39	3596.3	2905.49	1976.82	2902.75	3134.21	-0.415366	0.0953834	-4.3547	1.3325e-05	0.00456054
95	ENSMUSG00000031712.10	Il15	interleukin 15 [Source:MGI Symbol;Acc:MGI:103014]	chr8;chr8;chr8;chr8;chr8;chr8;chr8;chr8;chr8;chr8;chr8;chr8;chr8;chr8;chr8;chr8;chr8;chr8;chr8;chr8;chr8;chr8;chr8;chr8;chr8;chr8;chr8;chr8;chr8;chr8;chr8;chr8;chr8;chr8;chr8;chr8;chr8;chr8;chr8;chr8;chr8;chr8;chr8;chr8;chr8;chr8;chr8;chr8;chr8;chr8;chr8;chr8;chr8;chr8	82331632;82331637;82331637;82331739;82331914;82331914;82334469;82334469;82334469;82334469;82334469;82334469;82337566;82337566;82337566;82337566;82337566;82343239;82343239;82343239;82343239;82343239;82343239;82343959;82344003;82344375;82344375;82344375;82344375;82344375;82344375;82344375;82345600;82345600;82345600;82345600;82345600;82345645;82345662;82379489;82379494;82379494;82379494;82379494;823…	82332024;82332024;82332024;82332024;82332024;82332024;82334606;82334558;82334558;82334606;82334606;82334606;82337610;82337610;82337610;82337610;82337610;82343323;82343323;82343323;82343323;82343323;82343323;82344036;82344036;82344472;82344473;82344473;82344472;82344472;82344472;82344472;82345698;82345683;82345698;82345698;82345698;82345698;82345698;82379615;82379615;82379615;82379615;82379615;823…	-;-;-;-;-;-;-;-;-;-;-;-;-;-;-;-;-;-;-;-;-;-;-;-;-;-;-;-;-;-;-;-;-;-;-;-;-;-;-;-;-;-;-;-;-;-;-;-;-;-;-;-;-;-	2261	chr8:82331632-82403222	426.31	412.094	432.326	321.574	263.324	296.863	358.748	-0.426938	0.0989346	-4.31535	1.5935e-05	0.00516681
101	ENSMUSG00000060187.4	Lrrc10	leucine rich repeat containing 10 [Source:MGI Symbol;Acc:MGI:2448063]	chr10	117045341	117046768	+	1428	chr10:117045341-117046768	1744.69	1869.94	1817.89	1495.77	1452.69	1340.59	1620.26	-0.310977	0.0734989	-4.23105	2.32606e-05	0.00709402
102	ENSMUSG00000020935.8	Dcakd	dephospho-CoA kinase domain containing [Source:MGI Symbol;Acc:MGI:1915337]	chr11;chr11;chr11;chr11;chr11;chr11;chr11;chr11;chr11;chr11;chr11;chr11;chr11;chr11;chr11;chr11	102994047;102994049;102997353;102997353;102999644;102999644;103000150;103000150;103017050;103026988;103027260;103027262;103027988;103028149;103028149;103028149	102995172;102995172;102997440;102997548;102999847;102999847;103000356;103000356;103017168;103027421;103027421;103027421;103028072;103028333;103028263;103028304	-;-;-;-;-;-;-;-;-;-;-;-;-;-;-;-	2556	chr11:102994047-103028333	407.063	357.78	311.005	261.562	235.605	216.445	298.243	-0.455411	0.107727	-4.22746	2.36347e-05	0.00713746
104	ENSMUSG00000055493.4	Epm2a	epilepsy, progressive myoclonic epilepsy, type 2 gene alpha [Source:MGI Symbol;Acc:MGI:1341085]	chr10;chr10;chr10;chr10;chr10;chr10	11343404;11343453;11390811;11448642;11448642;11457140	11343768;11343768;11390985;11448698;11448883;11459644	+;+;+;+;+;+	3287	chr10:11343404-11459644	540.827	675.903	652.822	467.641	453.572	419.201	534.994	-0.400656	0.0954939	-4.19562	2.72124e-05	0.00802159
105	ENSMUSG00000022270.16	Retreg1	reticulophagy regulator 1 [Source:MGI Symbol;Acc:MGI:1913520]	chr15;chr15;chr15;chr15;chr15;chr15;chr15;chr15;chr15;chr15;chr15;chr15;chr15;chr15;chr15;chr15;chr15;chr15;chr15;chr15;chr15;chr15;chr15;chr15;chr15;chr15;chr15;chr15;chr15;chr15;chr15;chr15;chr15;chr15;chr15;chr15;chr15;chr15;chr15;chr15;chr15;chr15;chr15;chr15;chr15;chr15;chr15;chr15;chr15;chr15	25843180;25889481;25895113;25910424;25933552;25940702;25940773;25940826;25940887;25941065;25941126;25942679;25964224;25964224;25964224;25964224;25964224;25964224;25964224;25964224;25966633;25966633;25966633;25966633;25966633;25966633;25966633;25968407;25968407;25968407;25968407;25968407;25968407;25969796;25969796;25969796;25969796;25969796;25969796;25970098;25970098;25970098;25970098;25970098;259…	25843612;25889587;25895143;25910597;25933626;25941243;25940950;25940950;25940950;25941243;25941243;25942781;25964350;25964350;25964350;25964350;25964350;25964350;25964350;25964350;25966717;25966717;25966717;25966717;25966692;25966717;25966717;25968544;25968544;25968544;25968544;25968544;25968544;25969860;25969860;25969860;25969860;25969860;25969860;25970224;25970224;25970224;25970186;25970224;259…	+;+;+;+;+;+;+;+;+;+;+;+;+;+;+;+;+;+;+;+;+;+;+;+;+;+;+;+;+;+;+;+;+;+;+;+;+;+;+;+;+;+;+;+;+;+;+;+;+;+	4142	chr15:25843180-25973687	3880.09	4465.79	5138.81	3240.65	2658.43	3739.44	3853.87	-0.400995	0.0955994	-4.19453	2.73436e-05	0.00802159
106	ENSMUSG00000015112.15	Slc25a13	solute carrier family 25 (mitochondrial carrier, adenine nucleotide translocator), member 13 [Source:MGI Symbol;Acc:MGI:1354721]	chr6;chr6;chr6;chr6;chr6;chr6;chr6;chr6;chr6;chr6;chr6;chr6;chr6;chr6;chr6;chr6;chr6;chr6;chr6;chr6;chr6;chr6;chr6;chr6;chr6;chr6;chr6;chr6;chr6;chr6;chr6;chr6;chr6;chr6;chr6;chr6;chr6;chr6;chr6;chr6;chr6;chr6;chr6;chr6;chr6;chr6;chr6	6041218;6041219;6042559;6042559;6042741;6042741;6052765;6052765;6068267;6073402;6073402;6073402;6095147;6095147;6095147;6096670;6096670;6109181;6109181;6109937;6109937;6113938;6113938;6114225;6114225;6114970;6114970;6114988;6117099;6117099;6117099;6131468;6131629;6131629;6152408;6152408;6152408;6152408;6173872;6180971;6180971;6180971;6191264;6191264;6191264;6216996;6216996	6042332;6042332;6042649;6042649;6042899;6042899;6052903;6052903;6068699;6073542;6073542;6073542;6095203;6095227;6095227;6096722;6096722;6109339;6109339;6110024;6110024;6114022;6114022;6114318;6114318;6115108;6115108;6115108;6117245;6117245;6117245;6131768;6131768;6131768;6152523;6152523;6152523;6152523;6173951;6181113;6181113;6181113;6191319;6191317;6191317;6217173;6217118	-;-;-;-;-;-;-;-;-;-;-;-;-;-;-;-;-;-;-;-;-;-;-;-;-;-;-;-;-;-;-;-;-;-;-;-;-;-;-;-;-;-;-;-;-;-;-	3798	chr6:6041218-6217173	2472.21	2428.6	2333.02	2023.42	1932.72	1874.43	2177.4	-0.28704	0.0686483	-4.18131	2.89837e-05	0.00842251
107	ENSMUSG00000025269.16	Apex2	apurinic/apyrimidinic endonuclease 2 [Source:MGI Symbol;Acc:MGI:1924872]	chrX;chrX;chrX;chrX;chrX;chrX;chrX;chrX;chrX;chrX;chrX;chrX;chrX;chrX;chrX;chrX;chrX;chrX;chrX;chrX;chrX;chrX;chrX;chrX;chrX;chrX;chrX;chrX;chrX;chrX;chrX;chrX;chrX;chrX;chrX;chrX;chrX;chrX;chrX;chrX;chrX;chrX;chrX;chrX;chrX;chrX;chrX;chrX;chrX;chrX;chrX;chrX;chrX;chrX;chrX	150519519;150520352;150522121;150568862;150571507;150571508;150571508;150571508;150572459;150572549;150584137;150584465;150584465;150584465;150584465;150584465;150584465;150584465;150584465;150585201;150585201;150585201;150585201;150585201;150585201;150585201;150585201;150585201;150585865;150585865;150585865;150585865;150585865;150585865;150585865;150585865;150585865;150587043;150587043;150587043…	150522210;150521282;150522210;150572682;150572682;150571763;150572682;150572682;150572682;150572682;150584534;150584534;150584534;150584534;150584534;150584534;150584534;150584534;150584534;150585347;150585347;150585347;150585347;150585347;150585347;150585347;150585347;150585347;150586045;150586045;150586207;150586045;150586066;150586045;150586045;150586045;150586045;150587126;150587126;150587126…	-;-;-;-;-;-;-;-;-;-;-;-;-;-;-;-;-;-;-;-;-;-;-;-;-;-;-;-;-;-;-;-;-;-;-;-;-;-;-;-;-;-;-;-;-;-;-;-;-;-;-;-;-;-;-	8744	chrX:150519519-150589868	427.272	464.683	566.164	320.441	365.377	317.395	410.222	-0.429744	0.102935	-4.17491	2.981e-05	0.00858165
113	ENSMUSG00000032047.5	Acat1	acetyl-Coenzyme A acetyltransferase 1 [Source:MGI Symbol;Acc:MGI:87870]	chr9;chr9;chr9;chr9;chr9;chr9;chr9;chr9;chr9;chr9;chr9;chr9;chr9;chr9;chr9;chr9	53580522;53582487;53583437;53583437;53584840;53587453;53589178;53591307;53591968;53594406;53594694;53595283;53597895;53598085;53610213;53610213	53582665;53582665;53583757;53583594;53584904;53587566;53589273;53591457;53592111;53594506;53594789;53595400;53598132;53598132;53610330;53610382	-;-;-;-;-;-;-;-;-;-;-;-;-;-;-;-	3758	chr9:53580522-53610382	6598.66	6432.29	6660.13	5626.41	5048.5	5460.73	5971.12	-0.267023	0.0646219	-4.13208	3.59493e-05	0.00971356
116	ENSMUSG00000032263.14	Bckdhb	branched chain ketoacid dehydrogenase E1, beta polypeptide [Source:MGI Symbol;Acc:MGI:88137]	chr9;chr9;chr9;chr9;chr9;chr9;chr9;chr9;chr9;chr9;chr9;chr9;chr9;chr9;chr9;chr9;chr9;chr9;chr9;chr9;chr9;chr9;chr9;chr9;chr9;chr9;chr9;chr9;chr9;chr9;chr9;chr9;chr9;chr9;chr9;chr9;chr9;chr9;chr9;chr9;chr9;chr9;chr9;chr9	83925145;83925150;83948781;83952524;83952524;83952524;83953713;83953713;83953713;83988776;83988776;83988776;83989141;83989141;83989141;83991714;83991714;83991714;84010254;84010254;84010254;84012509;84012509;84012509;84035840;84045887;84069105;84069105;84069105;84069105;84069105;84107507;84122234;84122234;84122234;84122234;84122234;84122234;84123969;84123969;84123969;84123969;84123969;84123969	83925359;83925359;83948915;83952601;83952601;83952601;83953781;83953781;83953781;83988909;83988909;83988909;83989296;83989296;83989296;83991822;83991822;83991822;84010351;84010351;84010351;84012619;84012619;84012619;84035877;84045919;84069191;84069191;84069191;84069191;84069191;84107627;84122382;84122382;84122382;84122382;84122382;84122382;84124240;84124198;84124239;84124240;84124239;84124239	+;+;+;+;+;+;+;+;+;+;+;+;+;+;+;+;+;+;+;+;+;+;+;+;+;+;+;+;+;+;+;+;+;+;+;+;+;+;+;+;+;+;+;+	1805	chr9:83925145-84124240	636.097	568.138	620.085	472.17	429.633	445.722	528.641	-0.371661	0.0901218	-4.12399	3.72365e-05	0.00988789
117	ENSMUSG00000023809.10	Rps6ka2	ribosomal protein S6 kinase, polypeptide 2 [Source:MGI Symbol;Acc:MGI:1342290]	chr17;chr17;chr17;chr17;chr17;chr17;chr17;chr17;chr17;chr17;chr17;chr17;chr17;chr17;chr17;chr17;chr17;chr17;chr17;chr17;chr17;chr17;chr17;chr17;chr17;chr17;chr17;chr17;chr17;chr17;chr17;chr17;chr17;chr17;chr17;chr17;chr17;chr17;chr17;chr17;chr17;chr17	7170115;7170127;7187088;7227913;7227916;7236046;7236046;7246702;7246702;7249292;7249292;7251540;7251540;7254412;7254412;7255831;7255831;7255861;7259111;7260636;7261004;7261004;7262128;7262128;7262128;7262375;7271592;7271592;7277463;7277463;7281769;7281769;7282744;7282744;7285340;7288915;7290630;7292746;7295203;7296015;7299283;7300216	7170443;7170443;7190050;7228029;7228029;7236127;7236127;7246782;7246782;7249371;7249371;7251646;7251646;7254449;7254449;7255973;7255973;7255973;7259389;7261074;7261074;7261074;7262216;7262216;7262216;7262639;7271656;7271656;7277565;7277565;7281899;7281899;7282869;7282869;7286036;7289004;7290788;7292907;7295279;7296132;7299420;7303315	+;+;+;+;+;+;+;+;+;+;+;+;+;+;+;+;+;+;+;+;+;+;+;+;+;+;+;+;+;+;+;+;+;+;+;+;+;+;+;+;+;+	9978	chr17:7170115-7303315	749.651	867.294	799.178	605.781	629.961	590.303	707.028	-0.352944	0.0856956	-4.11858	3.81217e-05	0.0100364
118	ENSMUSG00000040147.14	Maob	monoamine oxidase B [Source:MGI Symbol;Acc:MGI:96916]	chrX;chrX;chrX;chrX;chrX;chrX;chrX;chrX;chrX;chrX;chrX;chrX;chrX;chrX;chrX;chrX;chrX;chrX;chrX;chrX;chrX;chrX;chrX;chrX;chrX;chrX;chrX;chrX;chrX;chrX;chrX;chrX;chrX;chrX;chrX;chrX;chrX;chrX;chrX;chrX;chrX;chrX;chrX;chrX;chrX	16709282;16710039;16711248;16711248;16712566;16712566;16716386;16716386;16718256;16718256;16718256;16722936;16722936;16722936;16724660;16724660;16724660;16732019;16732019;16732019;16734074;16734074;16734074;16735972;16735972;16735972;16739094;16739094;16740071;16740071;16740130;16768378;16768378;16768378;16768378;16770925;16770925;16770925;16770925;16807535;16815251;16817230;16817230;16817230;168…	16710191;16710191;16711310;16711310;16712677;16712677;16716483;16716483;16718313;16718313;16718313;16722989;16722989;16722989;16724756;16724756;16724756;16732178;16732178;16732178;16734223;16734117;16734223;16736113;16736113;16736113;16739185;16739185;16740175;16740175;16740175;16768515;16768515;16768515;16768515;16771019;16771019;16771019;16771019;16807716;16815446;16817320;16817275;16817275;168…	-;-;-;-;-;-;-;-;-;-;-;-;-;-;-;-;-;-;-;-;-;-;-;-;-;-;-;-;-;-;-;-;-;-;-;-;-;-;-;-;-;-;-;-;-	2789	chrX:16709282-16817366	534.09	564.689	653.785	412.158	442.232	415.779	503.789	-0.388383	0.0944078	-4.11389	3.89046e-05	0.0101558
119	ENSMUSG00000047419.5	Cmya5	cardiomyopathy associated 5 [Source:MGI Symbol;Acc:MGI:1923719]	chr13;chr13;chr13;chr13;chr13;chr13;chr13;chr13;chr13;chr13;chr13;chr13;chr13	93040713;93045867;93048876;93050137;93063443;93065225;93069279;93074353;93081184;93083151;93084545;93089120;93144358	93041560;93046040;93048975;93050270;93063590;93065371;93069428;93074471;93081206;93083384;93084640;93098429;93144724	-;-;-;-;-;-;-;-;-;-;-;-;-	11850	chr13:93040713-93144724	23835.8	24207.5	25709.5	20674.7	18265.1	20907	22266.6	-0.278167	0.0676494	-4.11189	3.92438e-05	0.0101582
121	ENSMUSG00000003038.15	Hmgn2	high mobility group nucleosomal binding domain 2 [Source:MGI Symbol;Acc:MGI:96136]	chr4;chr4;chr4;chr4;chr4;chr4;chr4;chr4;chr4;chr4;chr4;chr4;chr4;chr4;chr4;chr4;chr4;chr4;chr4;chr4;chr4;chr4;chr4;chr4;chr4;chr4;chr4;chr4;chr4;chr4;chr4;chr4;chr4;chr4;chr4;chr4;chr4;chr4;chr4;chr4;chr4;chr4;chr4;chr4;chr4;chr4;chr4;chr4;chr4;chr4;chr4;chr4;chr4;chr4;chr4;chr4;chr4;chr4;chr4;chr4;chr4;chr4;chr4;chr4;chr4;chr4;chr4;chr4;chr4;chr4	133964738;133964990;133964991;133965020;133965413;133965430;133965440;133965442;133965444;133965486;133965501;133965589;133965599;133965951;133965951;133965951;133965951;133965951;133965951;133965951;133965951;133965951;133965951;133966429;133966429;133966429;133966429;133966429;133966429;133966429;133966429;133966429;133966429;133966429;133966429;133966429;133966760;133966766;133966766;133966766…	133965573;133965573;133965573;133965573;133965573;133965573;133965573;133965573;133965573;133965573;133966046;133966046;133966046;133966046;133966046;133966046;133966046;133966046;133966046;133966046;133966046;133966046;133966046;133966795;133966479;133966479;133966795;133966479;133966479;133966479;133966479;133966479;133966479;133966479;133967908;133966479;133966795;133966795;133966795;133966795…	-;-;-;-;-;-;-;-;-;-;-;-;-;-;-;-;-;-;-;-;-;-;-;-;-;-;-;-;-;-;-;-;-;-;-;-;-;-;-;-;-;-;-;-;-;-;-;-;-;-;-;-;-;-;-;-;-;-;-;-;-;-;-;-;-;-;-;-;-;-	3060	chr4:133964738-133968650	271.376	269.844	257.085	190.227	156.23	181.369	221.022	-0.448115	0.109225	-4.10269	4.08373e-05	0.0103959
122	ENSMUSG00000013936.12	Myl2	myosin, light polypeptide 2, regulatory, cardiac, slow [Source:MGI Symbol;Acc:MGI:97272]	chr5;chr5;chr5;chr5;chr5;chr5;chr5;chr5;chr5;chr5;chr5;chr5;chr5;chr5;chr5;chr5;chr5;chr5;chr5;chr5;chr5;chr5;chr5;chr5;chr5;chr5;chr5;chr5;chr5;chr5;chr5;chr5;chr5;chr5;chr5;chr5;chr5;chr5;chr5;chr5;chr5;chr5;chr5;chr5;chr5;chr5;chr5;chr5;chr5;chr5;chr5;chr5;chr5;chr5;chr5;chr5;chr5;chr5;chr5;chr5;chr5;chr5;chr5	122100951;122100957;122100980;122100983;122101032;122101161;122101385;122101406;122101580;122101749;122101749;122101749;122101749;122101749;122101749;122101749;122101749;122101797;122102696;122102696;122102696;122102696;122102696;122102696;122102696;122102696;122102696;122103179;122103181;122103831;122103831;122103831;122103831;122103831;122103831;122103831;122103831;122103831;122103831;122103913…	122101029;122101029;122101029;122101029;122101065;122101481;122101524;122101481;122101682;122101838;122101838;122101838;122101838;122101838;122101838;122101838;122101838;122101838;122102771;122102771;122102771;122102753;122102771;122102771;122102771;122102771;122102771;122103295;122103230;122103935;122103935;122103935;122103935;122103928;122103935;122103935;122103935;122103935;122103935;122103935…	+;+;+;+;+;+;+;+;+;+;+;+;+;+;+;+;+;+;+;+;+;+;+;+;+;+;+;+;+;+;+;+;+;+;+;+;+;+;+;+;+;+;+;+;+;+;+;+;+;+;+;+;+;+;+;+;+;+;+;+;+;+;+	1950	chr5:122100951-122113472	44073.5	44365.6	42990.9	38553.7	35185.8	35614.1	40130.6	-0.249113	0.0608662	-4.0928	4.26187e-05	0.010673
125	ENSMUSG00000048371.8	Pdp2	pyruvate dehyrogenase phosphatase catalytic subunit 2 [Source:MGI Symbol;Acc:MGI:1918878]	chr8;chr8	104591451;104593480	104591595;104599026	+;+	5692	chr8:104591451-104599026	915.171	887.123	998.491	764.304	708.076	651.044	820.701	-0.348833	0.0856103	-4.07466	4.60809e-05	0.0113554
130	ENSMUSG00000020333.17	Acsl6	acyl-CoA synthetase long-chain family member 6 [Source:MGI Symbol;Acc:MGI:894291]	chr11;chr11;chr11;chr11;chr11;chr11;chr11;chr11;chr11;chr11;chr11;chr11;chr11;chr11;chr11;chr11;chr11;chr11;chr11;chr11;chr11;chr11;chr11;chr11;chr11;chr11;chr11;chr11;chr11;chr11;chr11;chr11;chr11;chr11;chr11;chr11;chr11;chr11;chr11;chr11;chr11;chr11;chr11;chr11;chr11;chr11;chr11;chr11;chr11;chr11;chr11;chr11;chr11;chr11;chr11;chr11;chr11;chr11;chr11;chr11;chr11;chr11;chr11;chr11;chr11;chr11;chr…	54303798;54304005;54304022;54304202;54304202;54313677;54314896;54314936;54314936;54314988;54314988;54315297;54315594;54315594;54319856;54320152;54320152;54320152;54320152;54320152;54320152;54320152;54320152;54320152;54320152;54320152;54320152;54320152;54323241;54323241;54323241;54323241;54323241;54323241;54323241;54323241;54323241;54323241;54323241;54323241;54323241;54323990;54323990;54323990;543…	54303922;54304068;54304109;54304333;54304333;54313741;54315207;54315207;54315207;54315207;54315207;54315503;54315762;54315762;54319985;54320267;54320372;54320372;54320372;54320372;54320372;54320372;54320372;54320372;54320372;54320372;54320267;54320372;54323355;54323355;54323355;54323355;54323355;54323355;54323355;54323355;54323355;54323355;54323355;54323355;54323355;54324054;54324054;54324054;543…	+;+;+;+;+;+;+;+;+;+;+;+;+;+;+;+;+;+;+;+;+;+;+;+;+;+;+;+;+;+;+;+;+;+;+;+;+;+;+;+;+;+;+;+;+;+;+;+;+;+;+;+;+;+;+;+;+;+;+;+;+;+;+;+;+;+;+;+;+;+;+;+;+;+;+;+;+;+;+;+;+;+;+;+;+;+;+;+;+;+;+;+;+;+;+;+;+;+;+;+;+;+;+;+;+;+;+;+;+;+;+;+;+;+;+;+;+;+;+;+;+;+;+;+;+;+;+;+;+;+;+;+;+;+;+;+;+;+;+;+;+;+;+;+;+;+;+;+;+;+;+;+;+;+;+;+;+;+;+;+;+;+;+;+;+;+;+;+;+;+;+;+;+;+;+;+;+;+;+;+;+;+;+;+;+;+;+;+;+;+;+;+;+;+;+;+;+;+;+;+…	9914	chr11:54303798-54364756	277.15	270.706	250.345	169.845	207.887	121.483	216.236	-0.471597	0.118142	-3.99179	6.55775e-05	0.0154688
133	ENSMUSG00000027984.8	Hadh	hydroxyacyl-Coenzyme A dehydrogenase [Source:MGI Symbol;Acc:MGI:96009]	chr3;chr3;chr3;chr3;chr3;chr3;chr3;chr3;chr3;chr3;chr3	131233419;131235543;131240937;131242516;131245101;131245160;131248416;131249803;131249803;131271876;131271876	131234287;131235659;131241009;131242605;131248573;131245286;131248573;131249931;131249931;131272024;131272101	-;-;-;-;-;-;-;-;-;-;-	4977	chr3:131233419-131272101	6111.73	5833.11	5701.12	4924.38	5033.39	4651.42	5375.86	-0.254152	0.0643329	-3.95057	7.79637e-05	0.0179832
134	ENSMUSG00000030785.8	Cox6a2	cytochrome c oxidase subunit 6A2 [Source:MGI Symbol;Acc:MGI:104649]	chr7;chr7;chr7	128205435;128205900;128206223	128205812;128206036;128206387	-;-;-	680	chr7:128205435-128206387	8978.49	8533.28	8118.87	6895.72	7248.33	7122.99	7816.28	-0.2512	0.0636275	-3.94798	7.88149e-05	0.0179832
137	ENSMUSG00000021597.16	Slf1	SMC5-SMC6 complex localization factor 1 [Source:MGI Symbol;Acc:MGI:2145448]	chr13;chr13;chr13;chr13;chr13;chr13;chr13;chr13;chr13;chr13;chr13;chr13;chr13;chr13;chr13;chr13;chr13;chr13;chr13;chr13;chr13;chr13;chr13;chr13;chr13;chr13;chr13;chr13;chr13;chr13;chr13;chr13;chr13;chr13;chr13;chr13;chr13;chr13;chr13;chr13;chr13;chr13;chr13;chr13;chr13;chr13;chr13;chr13;chr13;chr13;chr13;chr13;chr13;chr13;chr13;chr13;chr13;chr13	77043088;77043971;77046522;77046522;77047110;77047110;77049087;77049878;77051149;77066600;77083441;77084332;77090305;77091185;77092358;77100922;77100923;77103481;77103481;77103577;77104534;77104534;77104534;77104620;77105566;77105976;77105976;77105976;77105976;77105976;77112572;77112572;77112572;77112572;77125230;77125230;77125230;77125230;77125230;77125230;77126365;77126365;77126365;77126365;771…	77044030;77044030;77046704;77046704;77047397;77047202;77049217;77050041;77051294;77066747;77083606;77084460;77090468;77091343;77092411;77101056;77101056;77103624;77103624;77104677;77104677;77104677;77104677;77104677;77106104;77106104;77106104;77106104;77106104;77106104;77112734;77112734;77112734;77112734;77125470;77125470;77125470;77125470;77125470;77125470;77126440;77126440;77126440;77126440;771…	-;-;-;-;-;-;-;-;-;-;-;-;-;-;-;-;-;-;-;-;-;-;-;-;-;-;-;-;-;-;-;-;-;-;-;-;-;-;-;-;-;-;-;-;-;-;-;-;-;-;-;-;-;-;-;-;-;-	5881	chr13:77043088-77135473	710.196	814.705	700.003	630.692	469.951	511.596	639.524	-0.382181	0.0973184	-3.92712	8.59677e-05	0.0193289
139	ENSMUSG00000027332.11	Ivd	isovaleryl coenzyme A dehydrogenase [Source:MGI Symbol;Acc:MGI:1929242]	chr2;chr2;chr2;chr2;chr2;chr2;chr2;chr2;chr2;chr2;chr2;chr2;chr2;chr2;chr2;chr2;chr2;chr2;chr2;chr2;chr2;chr2;chr2;chr2;chr2;chr2;chr2;chr2;chr2;chr2;chr2;chr2;chr2;chr2;chr2;chr2;chr2;chr2;chr2;chr2;chr2	118861954;118862028;118869435;118869435;118869731;118869731;118871378;118871378;118872182;118872303;118872767;118872885;118872885;118873168;118873168;118873168;118874307;118874665;118874665;118874665;118875707;118876316;118876316;118876316;118876316;118876433;118876888;118876888;118876888;118876888;118877661;118877661;118877661;118877661;118877875;118877875;118877875;118877875;118880453;118880453…	118862167;118862167;118869524;118869524;118870397;118869782;118871547;118871547;118872277;118872407;118872978;118872978;118872978;118873304;118873304;118873304;118874761;118874761;118874761;118874761;118875799;118876409;118876409;118876409;118876409;118876969;118876969;118876969;118876966;118876969;118877765;118877765;118877765;118877765;118877947;118877900;118877947;118877947;118881015;118880579…	+;+;+;+;+;+;+;+;+;+;+;+;+;+;+;+;+;+;+;+;+;+;+;+;+;+;+;+;+;+;+;+;+;+;+;+;+;+;+;+;+	5505	chr2:118861954-118882909	5256.22	5583.96	5847.48	4709.24	4506.74	4574.42	5079.68	-0.255611	0.0652186	-3.9193	8.88071e-05	0.01968
141	ENSMUSG00000026688.5	Mgst3	microsomal glutathione S-transferase 3 [Source:MGI Symbol;Acc:MGI:1913697]	chr1;chr1;chr1;chr1;chr1;chr1	167371966;167373793;167375452;167377261;167378292;167393751	167372642;167373865;167375509;167377334;167378415;167393841	-;-;-;-;-;-	1097	chr1:167371966-167393841	1358.8	1439.74	1505.92	1130.04	1104.95	1191.73	1288.53	-0.295495	0.0757017	-3.90342	9.48445e-05	0.0207198
142	ENSMUSG00000034903.18	Cobll1	Cobl-like 1 [Source:MGI Symbol;Acc:MGI:2442894]	chr2;chr2;chr2;chr2;chr2;chr2;chr2;chr2;chr2;chr2;chr2;chr2;chr2;chr2;chr2;chr2;chr2;chr2;chr2;chr2;chr2;chr2;chr2;chr2;chr2;chr2;chr2;chr2;chr2;chr2;chr2;chr2;chr2;chr2;chr2;chr2;chr2;chr2;chr2;chr2;chr2;chr2;chr2;chr2;chr2;chr2;chr2;chr2;chr2;chr2;chr2;chr2;chr2;chr2;chr2;chr2;chr2;chr2;chr2;chr2;chr2;chr2;chr2;chr2;chr2;chr2;chr2;chr2;chr2;chr2;chr2;chr2;chr2;chr2;chr2;chr2;chr2;chr2;chr2;chr2…	65088339;65088350;65088350;65088350;65088350;65095688;65095688;65095688;65095688;65095688;65097633;65097633;65097633;65097633;65097633;65099158;65102069;65102069;65102069;65102069;65102069;65102069;65103160;65103160;65103160;65103160;65103160;65103160;65105715;65105715;65105715;65105715;65107012;65107012;65107012;65107012;65107012;65107758;65107758;65107758;65107758;65107758;65125893;65125893;651…	65089557;65089557;65089557;65089557;65089557;65095864;65095864;65095864;65095864;65095864;65099392;65099392;65099389;65099392;65099392;65099392;65102166;65102166;65102166;65102166;65102166;65102166;65103394;65103394;65103394;65103394;65103394;65103394;65105859;65105828;65105828;65105828;65107086;65107086;65107086;65107086;65107086;65107917;65107917;65107917;65107917;65107917;65126117;65126117;651…	-;-;-;-;-;-;-;-;-;-;-;-;-;-;-;-;-;-;-;-;-;-;-;-;-;-;-;-;-;-;-;-;-;-;-;-;-;-;-;-;-;-;-;-;-;-;-;-;-;-;-;-;-;-;-;-;-;-;-;-;-;-;-;-;-;-;-;-;-;-;-;-;-;-;-;-;-;-;-;-;-;-;-;-;-;-;-;-;-;-;-;-;-;-;-;-;-;-;-;-;-;-	8342	chr2:65088339-65239403	1657.12	1711.31	1789	1321.4	1140.23	1492.01	1518.51	-0.331778	0.0850649	-3.90029	9.60777e-05	0.0208414
144	ENSMUSG00000039496.8	Cdnf	cerebral dopamine neurotrophic factor [Source:MGI Symbol;Acc:MGI:3606576]	chr2;chr2;chr2;chr2;chr2;chr2;chr2;chr2;chr2;chr2;chr2;chr2	3513030;3513065;3513884;3519301;3519301;3519301;3521016;3521016;3521016;3523811;3523811;3523811	3513096;3513241;3513946;3519428;3519428;3519428;3521157;3521157;3521157;3523900;3526376;3523822	+;+;+;+;+;+;+;+;+;+;+;+	3111	chr2:3513030-3526376	342.588	385.368	425.586	300.06	231.826	269.486	325.819	-0.406368	0.10583	-3.8398	0.000123134	0.0263395
145	ENSMUSG00000039103.12	Nexn	nexilin [Source:MGI Symbol;Acc:MGI:1916060]	chr3;chr3;chr3;chr3;chr3;chr3;chr3;chr3;chr3;chr3;chr3;chr3;chr3;chr3;chr3;chr3;chr3;chr3;chr3;chr3;chr3;chr3;chr3;chr3;chr3;chr3;chr3;chr3;chr3;chr3;chr3;chr3;chr3;chr3;chr3;chr3;chr3;chr3;chr3;chr3;chr3;chr3;chr3;chr3;chr3;chr3;chr3;chr3;chr3;chr3;chr3;chr3;chr3;chr3;chr3;chr3;chr3;chr3;chr3;chr3;chr3;chr3;chr3;chr3;chr3;chr3;chr3;chr3;chr3;chr3;chr3;chr3;chr3;chr3;chr3;chr3;chr3;chr3;chr3;chr3…	152236982;152236982;152237566;152237614;152237651;152237665;152237665;152238247;152238247;152238247;152238247;152238247;152238252;152242659;152242659;152242659;152242659;152242659;152242659;152242740;152243826;152243826;152243826;152243826;152243826;152243826;152243826;152243956;152244012;152244797;152247086;152247086;152247086;152247086;152247086;152247086;152247933;152247933;152247933;152247933…	152237579;152238022;152237579;152238022;152238022;152238022;152238022;152238432;152238432;152238432;152238432;152238432;152238432;152242880;152242880;152242880;152242880;152242880;152242880;152242880;152244136;152243872;152244023;152244023;152244023;152244023;152244023;152244023;152244023;152244825;152247274;152247274;152247274;152247274;152247274;152247274;152248103;152248103;152248103;152248103…	-;-;-;-;-;-;-;-;-;-;-;-;-;-;-;-;-;-;-;-;-;-;-;-;-;-;-;-;-;-;-;-;-;-;-;-;-;-;-;-;-;-;-;-;-;-;-;-;-;-;-;-;-;-;-;-;-;-;-;-;-;-;-;-;-;-;-;-;-;-;-;-;-;-;-;-;-;-;-;-;-;-;-;-;-;-;-;-;-;-;-;-;-;-;-;-;-;-;-;-;-;-;-;-;-;-;-	3826	chr3:152236982-152266350	4683.64	4425.27	4259.71	3794.34	3191.38	3741.15	4015.92	-0.286616	0.0747387	-3.83491	0.000125611	0.0265014
146	ENSMUSG00000054889.10	Dsp	desmoplakin [Source:MGI Symbol;Acc:MGI:109611]	chr13;chr13;chr13;chr13;chr13;chr13;chr13;chr13;chr13;chr13;chr13;chr13;chr13;chr13;chr13;chr13;chr13;chr13;chr13;chr13;chr13;chr13;chr13;chr13;chr13;chr13;chr13;chr13;chr13;chr13;chr13;chr13;chr13;chr13;chr13;chr13;chr13;chr13;chr13;chr13;chr13;chr13;chr13;chr13;chr13;chr13;chr13;chr13;chr13;chr13;chr13;chr13	38151294;38151328;38164764;38164764;38167516;38167516;38168606;38168606;38172779;38172779;38173818;38173818;38175068;38175068;38176396;38176396;38177187;38177187;38178367;38178434;38178434;38179048;38179048;38179048;38181098;38181098;38181098;38182202;38182202;38182202;38183115;38183115;38183946;38183946;38185096;38185096;38185573;38185573;38186595;38186595;38187741;38187741;38188450;38188450;381…	38151794;38151794;38164866;38164866;38167664;38167664;38168780;38168780;38172907;38172907;38173868;38173868;38175229;38175229;38176500;38176500;38177282;38177282;38178559;38178559;38178559;38179200;38179200;38179200;38181252;38181252;38181252;38182234;38182328;38182328;38183316;38183316;38184172;38184172;38185262;38185262;38185711;38185711;38186788;38186788;38187903;38187903;38188533;38188533;381…	+;+;+;+;+;+;+;+;+;+;+;+;+;+;+;+;+;+;+;+;+;+;+;+;+;+;+;+;+;+;+;+;+;+;+;+;+;+;+;+;+;+;+;+;+;+;+;+;+;+;+;+	9659	chr13:38151294-38198577	30651	32924.4	33738.8	26674.8	26980	28023.2	29832	-0.236772	0.0617195	-3.83626	0.000124923	0.0265014
147	ENSMUSG00000037110.20	Ralgapa2	Ral GTPase activating protein, alpha subunit 2 (catalytic) [Source:MGI Symbol;Acc:MGI:3036245]	chr2;chr2;chr2;chr2;chr2;chr2;chr2;chr2;chr2;chr2;chr2;chr2;chr2;chr2;chr2;chr2;chr2;chr2;chr2;chr2;chr2;chr2;chr2;chr2;chr2;chr2;chr2;chr2;chr2;chr2;chr2;chr2;chr2;chr2;chr2;chr2;chr2;chr2;chr2;chr2;chr2;chr2;chr2;chr2;chr2;chr2;chr2;chr2;chr2;chr2;chr2;chr2;chr2;chr2;chr2;chr2;chr2;chr2;chr2;chr2;chr2;chr2;chr2;chr2;chr2;chr2;chr2;chr2;chr2;chr2;chr2;chr2;chr2;chr2;chr2;chr2;chr2;chr2;chr2;chr2…	146239879;146243145;146243976;146244784;146248169;146248169;146248169;146248199;146258564;146260366;146260366;146260366;146260366;146260366;146260366;146261219;146314923;146314923;146314923;146314923;146314923;146317780;146327378;146327378;146327378;146327378;146327378;146333416;146333416;146333416;146333416;146333416;146334492;146334492;146334492;146334492;146334492;146340379;146340379;146340379…	146245035;146245035;146245035;146245035;146248208;146248208;146248208;146248208;146258944;146260487;146260487;146261110;146260487;146260487;146260487;146261375;146315050;146315050;146315050;146315050;146315050;146317799;146327536;146327536;146327536;146327536;146327536;146333571;146333571;146333571;146333571;146333571;146334615;146334615;146334615;146334615;146334615;146340450;146340450;146340450…	-;-;-;-;-;-;-;-;-;-;-;-;-;-;-;-;-;-;-;-;-;-;-;-;-;-;-;-;-;-;-;-;-;-;-;-;-;-;-;-;-;-;-;-;-;-;-;-;-;-;-;-;-;-;-;-;-;-;-;-;-;-;-;-;-;-;-;-;-;-;-;-;-;-;-;-;-;-;-;-;-;-;-;-;-;-;-;-;-;-;-;-;-;-;-;-;-;-;-;-;-;-;-;-;-;-;-;-;-;-;-;-;-;-;-;-;-;-;-;-;-;-;-;-;-;-;-;-;-;-;-;-;-;-;-;-;-;-;-;-;-;-;-;-;-;-;-;-;-;-;-;-;-;-;-;-;-;-;-;-;-;-;-;-;-;-;-;-;-;-;-;-;-;-;-;-;-;-;-;-;-;-;-;-;-;-;-;-;-;-;-;-;-;-;-;-;-;-;-;-…	18811	chr2:146239879-146512344	3625.08	3502.8	3505.79	3057.22	2915.46	2875.38	3246.95	-0.247074	0.0644907	-3.83115	0.000127544	0.026726
148	ENSMUSG00000025241.16	Fyco1	FYVE and coiled-coil domain containing 1 [Source:MGI Symbol;Acc:MGI:107277]	chr9;chr9;chr9;chr9;chr9;chr9;chr9;chr9;chr9;chr9;chr9;chr9;chr9;chr9;chr9;chr9;chr9;chr9;chr9;chr9;chr9;chr9;chr9;chr9;chr9;chr9;chr9;chr9;chr9;chr9;chr9;chr9;chr9;chr9;chr9;chr9;chr9;chr9;chr9;chr9;chr9;chr9;chr9;chr9;chr9;chr9;chr9;chr9;chr9;chr9;chr9;chr9;chr9	123789500;123789510;123794725;123794725;123797517;123797517;123801222;123801222;123819047;123819047;123822318;123822318;123823178;123823178;123825506;123825506;123826546;123826546;123827085;123827085;123828176;123828176;123828512;123831287;123831287;123831287;123833098;123833098;123833098;123834793;123834793;123834793;123838182;123838645;123838872;123838872;123838872;123840542;123840542;123840542…	123792749;123792749;123794834;123794834;123797727;123797727;123801317;123801317;123819191;123819191;123822529;123822529;123823327;123823327;123825673;123825673;123826664;123826664;123827177;123827177;123830479;123830479;123830479;123831377;123831377;123831377;123833241;123833241;123833241;123834899;123834899;123834899;123838997;123838997;123838997;123838997;123838997;123840648;123840648;123840648…	-;-;-;-;-;-;-;-;-;-;-;-;-;-;-;-;-;-;-;-;-;-;-;-;-;-;-;-;-;-;-;-;-;-;-;-;-;-;-;-;-;-;-;-;-;-;-;-;-;-;-;-;-	8862	chr9:123789500-123851899	8834.14	8711.74	8638.82	7662.29	7060.6	7296.66	8034.04	-0.234402	0.0612674	-3.82588	0.000130306	0.0271204
149	ENSMUSG00000042350.13	Arel1	apoptosis resistant E3 ubiquitin protein ligase 1 [Source:MGI Symbol;Acc:MGI:1915747]	chr12;chr12;chr12;chr12;chr12;chr12;chr12;chr12;chr12;chr12;chr12;chr12;chr12;chr12;chr12;chr12;chr12;chr12;chr12;chr12;chr12;chr12;chr12;chr12;chr12;chr12;chr12;chr12;chr12;chr12;chr12;chr12;chr12;chr12;chr12;chr12;chr12;chr12;chr12;chr12;chr12;chr12;chr12;chr12;chr12;chr12;chr12;chr12;chr12;chr12;chr12;chr12;chr12;chr12;chr12;chr12;chr12;chr12;chr12;chr12;chr12	84918148;84918150;84920680;84920680;84921258;84921258;84923860;84923860;84923996;84923996;84925694;84925694;84926234;84926234;84927301;84927869;84927869;84930118;84930118;84930349;84930349;84931699;84931699;84934152;84934152;84934319;84934570;84934570;84934570;84934954;84934954;84934954;84940160;84940160;84940161;84941731;84941731;84941731;84941731;84941761;84941782;84941791;84943332;84943332;849…	84920580;84920580;84920855;84920855;84921347;84921347;84923918;84923918;84924125;84924125;84925819;84925819;84926413;84926413;84927410;84927944;84927944;84930239;84930239;84930490;84930490;84931776;84931776;84934399;84934399;84934399;84934750;84934750;84934750;84935123;84935123;84935123;84940397;84940397;84940397;84941957;84941957;84941957;84941957;84941957;84941957;84941957;84943392;84943392;849…	-;-;-;-;-;-;-;-;-;-;-;-;-;-;-;-;-;-;-;-;-;-;-;-;-;-;-;-;-;-;-;-;-;-;-;-;-;-;-;-;-;-;-;-;-;-;-;-;-;-;-;-;-;-;-;-;-;-;-;-;-	6044	chr12:84918148-84970900	1164.41	1218.18	1239.21	998.69	912.183	976.995	1084.94	-0.292729	0.0767721	-3.81297	0.000137308	0.028386
152	ENSMUSG00000042010.16	Acacb	acetyl-Coenzyme A carboxylase beta [Source:MGI Symbol;Acc:MGI:2140940]	chr5;chr5;chr5;chr5;chr5;chr5;chr5;chr5;chr5;chr5;chr5;chr5;chr5;chr5;chr5;chr5;chr5;chr5;chr5;chr5;chr5;chr5;chr5;chr5;chr5;chr5;chr5;chr5;chr5;chr5;chr5;chr5;chr5;chr5;chr5;chr5;chr5;chr5;chr5;chr5;chr5;chr5;chr5;chr5;chr5;chr5;chr5;chr5;chr5;chr5;chr5;chr5;chr5;chr5;chr5;chr5;chr5;chr5;chr5;chr5;chr5;chr5;chr5;chr5;chr5;chr5;chr5;chr5;chr5;chr5;chr5;chr5;chr5;chr5;chr5;chr5;chr5;chr5;chr5;chr5…	114146535;114165509;114165518;114175906;114184050;114184050;114184050;114188331;114188331;114188331;114190076;114190076;114190076;114190330;114190330;114190330;114191155;114191155;114191852;114191852;114192074;114192074;114195224;114195224;114195635;114195635;114196660;114196660;114198177;114198177;114199779;114200240;114200240;114200240;114200496;114200496;114200496;114201899;114201899;114201899…	114146825;114166140;114166140;114176190;114184182;114184182;114184182;114188469;114188469;114188469;114190185;114190185;114190185;114190338;114190411;114190411;114191253;114191253;114191961;114191961;114192184;114192184;114195433;114195433;114195805;114195805;114196821;114196821;114198340;114198340;114200086;114200390;114200390;114200390;114200599;114200599;114200599;114201980;114201980;114201980…	+;+;+;+;+;+;+;+;+;+;+;+;+;+;+;+;+;+;+;+;+;+;+;+;+;+;+;+;+;+;+;+;+;+;+;+;+;+;+;+;+;+;+;+;+;+;+;+;+;+;+;+;+;+;+;+;+;+;+;+;+;+;+;+;+;+;+;+;+;+;+;+;+;+;+;+;+;+;+;+;+;+;+;+;+;+;+;+;+;+;+;+;+;+;+;+;+;+;+;+;+;+;+;+;+;+;+;+;+;+;+;+;+;+;+;+;+;+;+;+;+;+;+;+;+;+;+;+;+;+;+;+;+;+;+;+;+;+;+;+;+;+;+;+;+;+;+;+;+;+;+;+;+	9632	chr5:114146535-114250761	8972.72	8792.77	9288.75	7755.14	7752.29	7165.77	8287.91	-0.23844	0.062924	-3.78934	0.000151051	0.0306107
153	ENSMUSG00000020777.16	Acox1	acyl-Coenzyme A oxidase 1, palmitoyl [Source:MGI Symbol;Acc:MGI:1330812]	chr11;chr11;chr11;chr11;chr11;chr11;chr11;chr11;chr11;chr11;chr11;chr11;chr11;chr11;chr11;chr11;chr11;chr11;chr11;chr11;chr11;chr11;chr11;chr11;chr11;chr11;chr11;chr11;chr11;chr11;chr11;chr11;chr11;chr11;chr11;chr11;chr11;chr11;chr11;chr11;chr11;chr11;chr11;chr11;chr11;chr11;chr11;chr11;chr11;chr11;chr11;chr11;chr11;chr11;chr11;chr11;chr11;chr11;chr11;chr11;chr11;chr11;chr11;chr11	116171888;116171888;116171888;116171888;116174293;116174293;116174293;116174293;116174631;116174631;116174631;116174631;116174988;116174988;116174988;116174988;116175205;116175205;116175205;116175205;116175343;116178120;116178120;116178120;116178120;116178120;116178682;116178682;116178682;116178682;116178682;116179608;116179608;116179608;116179608;116179720;116180291;116180291;116180291;116180291…	116173598;116173598;116173598;116173598;116174499;116174499;116174499;116174499;116174774;116174774;116174774;116174774;116175093;116175093;116175093;116175093;116175384;116175384;116175384;116175384;116175384;116178310;116178310;116178310;116178310;116178310;116178844;116178844;116178844;116178844;116178844;116179777;116179777;116179777;116179777;116179777;116180406;116180406;116180406;116180406…	-;-;-;-;-;-;-;-;-;-;-;-;-;-;-;-;-;-;-;-;-;-;-;-;-;-;-;-;-;-;-;-;-;-;-;-;-;-;-;-;-;-;-;-;-;-;-;-;-;-;-;-;-;-;-;-;-;-;-;-;-;-;-;-	5082	chr11:116171888-116199045	5417.89	5737.42	5868.66	4628.85	4497.92	4970.52	5186.88	-0.25153	0.0664954	-3.78268	0.000155151	0.0312361
156	ENSMUSG00000044468.14	Tent5c	terminal nucleotidyltransferase 5C [Source:MGI Symbol;Acc:MGI:1921895]	chr3;chr3;chr3;chr3;chr3;chr3;chr3;chr3;chr3	100451628;100451631;100451943;100451943;100466274;100468057;100489094;100489094;100489094	100451848;100451848;100452076;100452076;100466375;100473465;100489194;100489324;100489198	-;-;-;-;-;-;-;-;-	6097	chr3:100451628-100489324	234.807	340.538	377.443	197.02	235.605	177.946	260.56	-0.444081	0.117973	-3.76426	0.000167045	0.0328271
158	ENSMUSG00000021456.8	Fbp2	fructose bisphosphatase 2 [Source:MGI Symbol;Acc:MGI:95491]	chr13;chr13;chr13;chr13;chr13;chr13;chr13;chr13;chr13;chr13	62836877;62840271;62841786;62849377;62853974;62853974;62854904;62854904;62856195;62858128	62837280;62840390;62841923;62849517;62854066;62854066;62855066;62855066;62856309;62858422	-;-;-;-;-;-;-;-;-;-	1469	chr13:62836877-62858422	223.259	191.391	225.31	120.024	148.671	148.004	176.11	-0.435079	0.115652	-3.76196	0.00016859	0.0328676
160	ENSMUSG00000021238.11	Aldh6a1	aldehyde dehydrogenase family 6, subfamily A1 [Source:MGI Symbol;Acc:MGI:1915077]	chr12;chr12;chr12;chr12;chr12;chr12;chr12;chr12;chr12;chr12;chr12;chr12;chr12;chr12;chr12;chr12;chr12;chr12;chr12;chr12;chr12;chr12;chr12;chr12;chr12;chr12;chr12;chr12;chr12;chr12;chr12;chr12;chr12;chr12;chr12;chr12;chr12;chr12;chr12;chr12;chr12	84430717;84430717;84433432;84433432;84433856;84433856;84436328;84436328;84436729;84436729;84437490;84437975;84437975;84439413;84439413;84439413;84439663;84439729;84440235;84440235;84440235;84440235;84440235;84441763;84441763;84441763;84441763;84441763;84442071;84442071;84442071;84442071;84443729;84443729;84443729;84443729;84448131;84450889;84450889;84450889;84450889	84432548;84432548;84433530;84433530;84434035;84434035;84436509;84436509;84436918;84436918;84438096;84438096;84438096;84439715;84439715;84439715;84439715;84439857;84440313;84440313;84440313;84440313;84440313;84441924;84441924;84441924;84441924;84441924;84442145;84443788;84442145;84442145;84443788;84443788;84443788;84443788;84448317;84451004;84450948;84450966;84451003	-;-;-;-;-;-;-;-;-;-;-;-;-;-;-;-;-;-;-;-;-;-;-;-;-;-;-;-;-;-;-;-;-;-;-;-;-;-;-;-;-	5784	chr12:84430717-84451004	3722.27	3925.24	4134.54	3287.07	2910.42	3364.73	3557.38	-0.273274	0.0727801	-3.75479	0.000173487	0.0333994
165	ENSMUSG00000022969.13	Il10rb	interleukin 10 receptor, beta [Source:MGI Symbol;Acc:MGI:109380]	chr16;chr16;chr16;chr16;chr16;chr16;chr16;chr16;chr16;chr16;chr16;chr16;chr16;chr16;chr16;chr16;chr16;chr16;chr16;chr16;chr16;chr16;chr16;chr16;chr16;chr16;chr16;chr16;chr16	91406164;91406235;91406320;91406320;91406444;91406755;91407618;91407618;91407618;91407618;91411883;91411883;91411883;91411883;91414613;91414613;91414613;91414613;91414613;91419332;91419332;91419332;91419332;91421733;91421733;91421733;91424878;91424878;91424878	91406391;91406372;91406372;91406372;91406616;91407741;91407741;91407741;91407741;91407741;91412040;91412040;91412040;91412040;91414632;91414779;91414779;91414779;91414779;91420311;91419479;91419479;91419479;91421890;91421890;91421890;91424924;91425834;91425822	+;+;+;+;+;+;+;+;+;+;+;+;+;+;+;+;+;+;+;+;+;+;+;+;+;+;+;+;+	3808	chr16:91406164-91425834	890.15	897.468	904.13	757.51	612.322	708.364	794.991	-0.322288	0.0860376	-3.7459	0.000179751	0.0340423
168	ENSMUSG00000026824.11	Kcnj3	potassium inwardly-rectifying channel, subfamily J, member 3 [Source:MGI Symbol;Acc:MGI:104742]	chr2;chr2;chr2;chr2;chr2;chr2;chr2;chr2;chr2	55435970;55436781;55437156;55437165;55446826;55446826;55594811;55594811;55594811	55436510;55437902;55437902;55437902;55447042;55447042;55598140;55598145;55595525	+;+;+;+;+;+;+;+;+	5215	chr2:55435970-55598145	1621.52	1455.26	1673.46	1272.71	1238.5	1301.23	1427.11	-0.284393	0.0763592	-3.7244	0.000195777	0.0356835
175	ENSMUSG00000085591.1	Gm13479	predicted gene 13479 [Source:MGI Symbol;Acc:MGI:3651869]	chr2;chr2	45357265;45399382	45357332;45404035	+;+	4722	chr2:45357265-45404035	135.688	159.492	193.536	104.172	65.5159	112.072	128.413	-0.460593	0.124982	-3.68527	0.000228462	0.04011
176	ENSMUSG00000030852.18	Tacc2	transforming, acidic coiled-coil containing protein 2 [Source:MGI Symbol;Acc:MGI:1928899]	chr7;chr7;chr7;chr7;chr7;chr7;chr7;chr7;chr7;chr7;chr7;chr7;chr7;chr7;chr7;chr7;chr7;chr7;chr7;chr7;chr7;chr7;chr7;chr7;chr7;chr7;chr7;chr7;chr7;chr7;chr7;chr7;chr7;chr7;chr7;chr7;chr7;chr7;chr7;chr7;chr7;chr7;chr7;chr7;chr7;chr7;chr7;chr7;chr7;chr7;chr7;chr7;chr7;chr7;chr7;chr7;chr7;chr7;chr7;chr7;chr7;chr7;chr7;chr7;chr7;chr7;chr7;chr7;chr7;chr7;chr7;chr7;chr7;chr7;chr7;chr7;chr7;chr7;chr7;chr7…	130577438;130577484;130577484;130577484;130577484;130577484;130589970;130596318;130601837;130601837;130601837;130601837;130601837;130601837;130601837;130621721;130621721;130621721;130627398;130645481;130645929;130646230;130646243;130663016;130663016;130663016;130663016;130663016;130663016;130663016;130663016;130674602;130674602;130674602;130674602;130674602;130674602;130674602;130674602;130674602…	130577516;130577516;130577516;130577516;130577516;130577516;130590026;130596419;130601937;130601937;130601937;130601937;130601937;130601937;130601937;130626841;130626841;130626841;130627499;130645566;130646430;130646430;130646430;130663141;130663141;130663141;130663141;130663141;130663141;130663141;130663141;130674739;130674739;130674739;130674739;130674739;130674739;130674739;130674739;130674739…	+;+;+;+;+;+;+;+;+;+;+;+;+;+;+;+;+;+;+;+;+;+;+;+;+;+;+;+;+;+;+;+;+;+;+;+;+;+;+;+;+;+;+;+;+;+;+;+;+;+;+;+;+;+;+;+;+;+;+;+;+;+;+;+;+;+;+;+;+;+;+;+;+;+;+;+;+;+;+;+;+;+;+;+;+;+;+;+;+;+;+;+;+;+;+;+;+;+;+;+;+;+;+;+;+;+;+;+;+;+;+;+;+;+;+;+;+;+;+;+;+;+;+;+;+;+;+;+;+;+;+;+;+;+;+;+;+;+;+;+;+;+;+;+;+;+;+;+;+;+;+;+;+;+;+;+;+;+;+;+;+;+;+;+;+;+;+;+;+;+;+;+;+;+;+;+;+;+;+;+;+;+;+;+;+;+;+;+;+;+;+;+;+;+;+;+;+;+;+;+…	15793	chr7:130577438-130764785	11036.9	10075.6	11410.9	8516.04	8214.68	9702.36	9826.08	-0.271075	0.0736011	-3.68303	0.00023048	0.04011
178	ENSMUSG00000050296.14	Abca12	ATP-binding cassette, sub-family A (ABC1), member 12 [Source:MGI Symbol;Acc:MGI:2676312]	chr1;chr1;chr1;chr1;chr1;chr1;chr1;chr1;chr1;chr1;chr1;chr1;chr1;chr1;chr1;chr1;chr1;chr1;chr1;chr1;chr1;chr1;chr1;chr1;chr1;chr1;chr1;chr1;chr1;chr1;chr1;chr1;chr1;chr1;chr1;chr1;chr1;chr1;chr1;chr1;chr1;chr1;chr1;chr1;chr1;chr1;chr1;chr1;chr1;chr1;chr1;chr1;chr1;chr1;chr1;chr1;chr1;chr1;chr1;chr1;chr1;chr1;chr1;chr1;chr1;chr1;chr1;chr1;chr1;chr1;chr1;chr1;chr1;chr1;chr1;chr1;chr1;chr1;chr1;chr1…	71242276;71244732;71247132;71248345;71249855;71258091;71259358;71259789;71260781;71263412;71264724;71265862;71267429;71268182;71272364;71274413;71276071;71278812;71279375;71280341;71282802;71283945;71285578;71286459;71288538;71290013;71291332;71292414;71292414;71293381;71293381;71293601;71293601;71294727;71294727;71300920;71300920;71302631;71302631;71303466;71303466;71307036;71307036;71309768;713…	71243404;71244869;71247237;71248437;71249958;71258225;71259499;71259898;71260985;71263665;71264883;71265977;71267606;71268236;71272469;71274500;71276198;71278905;71279461;71280593;71282952;71284181;71285738;71286655;71288756;71291518;71291518;71292569;71292569;71293515;71293515;71293670;71293670;71295056;71295056;71301034;71301034;71302946;71302946;71303645;71303645;71307087;71307126;71309887;713…	-;-;-;-;-;-;-;-;-;-;-;-;-;-;-;-;-;-;-;-;-;-;-;-;-;-;-;-;-;-;-;-;-;-;-;-;-;-;-;-;-;-;-;-;-;-;-;-;-;-;-;-;-;-;-;-;-;-;-;-;-;-;-;-;-;-;-;-;-;-;-;-;-;-;-;-;-;-;-;-;-;-;-;-	14808	chr1:71242276-71414910	153.01	200.874	188.721	108.701	75.5953	136.026	143.821	-0.454922	0.123946	-3.67032	0.000242244	0.0419205
182	ENSMUSG00000071540.4	3425401B19Rik	RIKEN cDNA 3425401B19 gene [Source:MGI Symbol;Acc:MGI:3588196]	chr14;chr14;chr14;chr14;chr14;chr14;chr14;chr14	32659119;32667817;32667817;32668353;32668357;32685003;32685003;32685242	32664178;32667939;32667939;32668450;32668450;32685272;32685118;32685293	-;-;-;-;-;-;-;-	5572	chr14:32659119-32685293	2842.71	3040.7	3234.26	2614.49	2379.99	2475	2764.52	-0.262485	0.0716509	-3.66338	0.000248905	0.0422134
183	ENSMUSG00000033610.16	Pank1	pantothenate kinase 1 [Source:MGI Symbol;Acc:MGI:1922985]	chr19;chr19;chr19;chr19;chr19;chr19;chr19;chr19;chr19;chr19;chr19;chr19;chr19;chr19;chr19;chr19;chr19;chr19;chr19;chr19;chr19;chr19	34806940;34810894;34810895;34813692;34813692;34813692;34821100;34821100;34821100;34821713;34821713;34821713;34827120;34827120;34827120;34840136;34840757;34840757;34877686;34877686;34877686;34878524	34812387;34812387;34812387;34813817;34813817;34813817;34821223;34821223;34821223;34821889;34821889;34821889;34827373;34827373;34827373;34841109;34841109;34841109;34877849;34877853;34877917;34879455	-;-;-;-;-;-;-;-;-;-;-;-;-;-;-;-;-;-;-;-;-;-	8267	chr19:34806940-34879455	1057.6	1063	1105.37	893.386	767.292	889.732	962.728	-0.297461	0.08156	-3.64714	0.000265177	0.0446352
185	ENSMUSG00000064337.1	mt-Rnr1	mitochondrially encoded 12S rRNA [Source:MGI Symbol;Acc:MGI:102493]	chrM	70	1024	+	955	chrM:70-1024	1328881	1220317	1208029	1010788	726230	1096637	1.09848e+06	-0.34091	0.0937616	-3.63593	0.00027698	0.0461179
187	ENSMUSG00000029432.12	Nipsnap2	nipsnap homolog 2 [Source:MGI Symbol;Acc:MGI:1278343]	chr5;chr5;chr5;chr5;chr5;chr5;chr5;chr5;chr5;chr5;chr5;chr5;chr5;chr5;chr5;chr5;chr5;chr5;chr5;chr5;chr5;chr5;chr5;chr5;chr5;chr5;chr5;chr5;chr5;chr5;chr5;chr5;chr5;chr5;chr5;chr5;chr5;chr5;chr5;chr5;chr5;chr5;chr5;chr5;chr5	129725063;129725099;129725099;129725101;129739472;129739472;129739472;129739472;129739718;129739718;129739718;129739718;129744705;129744705;129744705;129744705;129745216;129745216;129745216;129746327;129746327;129746327;129746353;129748002;129748002;129748002;129748002;129752658;129753226;129753226;129753226;129753230;129754772;129754842;129754842;129754842;129754842;129754842;129757079;129757079…	129725221;129725221;129725221;129725221;129739611;129739611;129739611;129739611;129739763;129739763;129739763;129739763;129744776;129744799;129744799;129744799;129745286;129745286;129745286;129746467;129746467;129746467;129746467;129748033;129748033;129748033;129748033;129753320;129753320;129753320;129753320;129753320;129754863;129754925;129754925;129754925;129754925;129754925;129757202;129757373…	+;+;+;+;+;+;+;+;+;+;+;+;+;+;+;+;+;+;+;+;+;+;+;+;+;+;+;+;+;+;+;+;+;+;+;+;+;+;+;+;+;+;+;+;+	2750	chr5:129725063-129758327	9215.22	9628.17	9963.72	8396.02	6782.15	8129.07	8685.73	-0.275079	0.0759309	-3.62276	0.000291479	0.048013
189	ENSMUSG00000032942.14	Ucp3	uncoupling protein 3 (mitochondrial, proton carrier) [Source:MGI Symbol;Acc:MGI:1099787]	chr7;chr7;chr7;chr7;chr7;chr7;chr7;chr7;chr7;chr7;chr7;chr7;chr7;chr7;chr7;chr7;chr7;chr7;chr7;chr7;chr7;chr7;chr7;chr7;chr7	100472990;100472991;100472993;100472994;100479374;100479374;100479374;100479434;100480086;100480086;100480086;100480481;100480481;100481871;100481871;100481871;100481871;100482575;100482575;100482575;100482575;100484994;100484994;100484994;100484994	100473094;100473094;100473094;100473094;100479592;100480681;100479592;100479592;100480681;100480287;100480287;100480681;100480681;100481972;100481972;100481972;100481972;100482755;100482755;100482755;100482755;100485409;100485306;100486432;100485426	+;+;+;+;+;+;+;+;+;+;+;+;+;+;+;+;+;+;+;+;+;+;+;+;+	3135	chr7:100472990-100486432	556.224	488.823	593.125	408.761	423.334	402.091	478.726	-0.341197	0.0943386	-3.61672	0.000298357	0.0486254
190	ENSMUSG00000047996.16	Prrg1	proline rich Gla (G-carboxyglutamic acid) 1 [Source:MGI Symbol;Acc:MGI:1917364]	chrX;chrX;chrX;chrX;chrX;chrX;chrX;chrX;chrX;chrX;chrX;chrX;chrX;chrX;chrX;chrX;chrX;chrX;chrX;chrX;chrX;chrX;chrX;chrX;chrX;chrX;chrX;chrX;chrX;chrX;chrX;chrX;chrX;chrX;chrX;chrX;chrX;chrX;chrX;chrX	78449613;78449613;78449613;78469944;78480713;78480730;78482426;78483751;78483751;78483751;78483751;78483751;78483806;78493249;78517305;78520338;78520771;78520771;78520771;78520771;78520771;78520771;78520804;78534950;78535418;78561560;78561560;78561560;78561560;78561576;78583704;78583704;78583769;78583769;78583769;78583769;78583769;78583769;78583769;78583769	78453172;78453172;78453172;78470804;78482461;78483911;78482461;78483911;78483911;78483911;78483911;78483911;78483911;78493320;78520821;78520821;78520821;78520821;78520821;78520821;78520821;78520821;78520821;78534994;78535499;78561644;78561644;78561644;78561644;78561644;78583782;78583782;78583890;78583852;78583891;78583894;78583896;78583855;78583891;78583896	-;-;-;-;-;-;-;-;-;-;-;-;-;-;-;-;-;-;-;-;-;-;-;-;-;-;-;-;-;-;-;-;-;-;-;-;-;-;-;-	11614	chrX:78449613-78583896	383.968	422.439	368.777	327.235	235.605	272.053	335.013	-0.382585	0.105822	-3.61536	0.000299933	0.0486254
192	ENSMUSG00000045613.9	Chrm2	cholinergic receptor, muscarinic 2, cardiac [Source:MGI Symbol;Acc:MGI:88397]	chr6;chr6;chr6;chr6;chr6;chr6	36388084;36388195;36388604;36388604;36444121;36523170	36388366;36388366;36388751;36388751;36444497;36528414	+;+;+;+;+;+	6053	chr6:36388084-36528414	2882.16	2967.42	3061.91	2401.61	2193.52	2643.53	2691.69	-0.269841	0.0748275	-3.60617	0.00031075	0.0498543
1	ENSMUSG00000049001.5	Ndnf	neuron-derived neurotrophic factor [Source:MGI Symbol;Acc:MGI:1915419]	chr6;chr6;chr6;chr6;chr6;chr6	65671590;65696039;65701430;65701443;65703052;65703052	65672101;65696227;65701567;65701567;65703440;65712326	+;+;+;+;+;+	10114	chr6:65671590-65712326	203.05	210.358	206.053	515.197	540.506	645.056	386.703	1.16691	0.101551	11.4909	1.46551e-30	4.51421e-26
4	ENSMUSG00000010080.15	Epn3	epsin 3 [Source:MGI Symbol;Acc:MGI:1919139]	chr11;chr11;chr11;chr11;chr11;chr11;chr11;chr11;chr11;chr11;chr11;chr11;chr11;chr11;chr11;chr11;chr11;chr11;chr11;chr11;chr11;chr11	94489599;94491113;94491571;94491571;94491909;94491909;94492166;94492166;94492862;94493773;94493773;94494093;94494934;94494934;94496002;94496002;94496002;94496366;94498142;94499047;94499693;94499693	94491479;94491479;94491804;94491804;94492019;94492025;94492435;94492435;94492949;94493904;94493904;94494173;94495011;94495052;94496681;94496681;94496681;94496681;94498250;94499120;94499909;94499974	-;-;-;-;-;-;-;-;-;-;-;-;-;-;-;-;-;-;-;-;-;-	4067	chr11:94489599-94499974	328.153	337.089	321.597	600.12	585.863	622.813	465.939	0.743052	0.0909137	8.17317	3.00402e-16	2.31332e-12
7	ENSMUSG00000025203.6	Scd2	stearoyl-Coenzyme A desaturase 2 [Source:MGI Symbol;Acc:MGI:98240]	chr19;chr19;chr19;chr19;chr19;chr19;chr19;chr19;chr19;chr19;chr19;chr19	44293674;44294076;44294904;44294904;44298040;44298040;44299609;44299609;44301212;44301222;44303001;44303001	44294411;44294411;44295186;44295186;44298170;44298170;44299823;44299814;44301444;44301444;44303978;44306864	+;+;+;+;+;+;+;+;+;+;+;+	5464	chr19:44293674-44306864	438.82	513.824	411.143	829.977	846.667	751.995	632.071	0.698222	0.0926444	7.53658	4.82473e-14	2.12309e-10
9	ENSMUSG00000003228.9	Grk5	G protein-coupled receptor kinase 5 [Source:MGI Symbol;Acc:MGI:109161]	chr19;chr19;chr19;chr19;chr19;chr19;chr19;chr19;chr19;chr19;chr19;chr19;chr19;chr19;chr19;chr19;chr19;chr19;chr19;chr19;chr19;chr19;chr19;chr19	60889749;60890395;60890463;60890512;60987702;60987702;60987702;61031752;61031752;61046077;61046077;61051577;61068548;61069304;61072434;61073389;61076638;61079337;61080854;61083061;61086072;61089911;61090508;61091894	60890631;60890449;60890631;60890631;60988094;60987797;60987797;61031864;61031864;61046154;61046154;61051754;61068648;61069396;61072497;61073529;61076828;61079374;61080943;61083269;61086209;61090048;61090639;61095968	+;+;+;+;+;+;+;+;+;+;+;+;+;+;+;+;+;+;+;+;+;+;+;+	7055	chr19:60889749-61095968	788.144	740.562	987.899	1430.1	1317.88	1516.82	1130.23	0.645157	0.0918223	7.02614	2.1232e-12	7.26676e-09
13	ENSMUSG00000038463.8	Olfml2b	olfactomedin-like 2B [Source:MGI Symbol;Acc:MGI:2443310]	chr1;chr1;chr1;chr1;chr1;chr1;chr1;chr1	170644532;170647682;170649736;170662359;170666572;170668751;170681037;170681724	170645095;170647945;170649843;170662535;170666797;170669263;170681213;170682789	+;+;+;+;+;+;+;+	3095	chr1:170644532-170682789	109.705	91.3849	118.432	210.608	217.966	306.273	175.728	0.791703	0.120733	6.55744	5.47385e-11	1.29701e-07
14	ENSMUSG00000023067.14	Cdkn1a	cyclin-dependent kinase inhibitor 1A (P21) [Source:MGI Symbol;Acc:MGI:104556]	chr17;chr17;chr17;chr17;chr17;chr17;chr17;chr17;chr17;chr17;chr17;chr17	29090976;29090979;29093769;29093781;29097900;29098397;29098397;29098403;29099344;29099344;29099344;29099344	29091933;29091101;29093861;29094041;29098837;29098837;29098837;29098837;29099577;29100727;29099701;29100722	+;+;+;+;+;+;+;+;+;+;+;+	3553	chr17:29090976-29100727	184.766	122.421	123.247	307.986	270.883	418.345	237.941	0.791726	0.121134	6.53594	6.32117e-11	1.39079e-07
15	ENSMUSG00000039899.5	Fgl2	fibrinogen-like protein 2 [Source:MGI Symbol;Acc:MGI:103266]	chr5;chr5	21372642;21375254	21373308;21378374	+;+	3788	chr5:21372642-21378374	740.99	772.461	669.191	1164.01	1028.1	1349.14	953.981	0.592907	0.0916588	6.46864	9.88914e-11	2.03077e-07
16	ENSMUSG00000022816.11	Fstl1	follistatin-like 1 [Source:MGI Symbol;Acc:MGI:102793]	chr16;chr16;chr16;chr16;chr16;chr16;chr16;chr16;chr16;chr16;chr16;chr16;chr16;chr16;chr16;chr16;chr16;chr16;chr16;chr16;chr16;chr16;chr16;chr16;chr16;chr16	37776873;37777055;37777075;37777152;37777294;37777294;37777294;37793888;37798850;37815706;37815706;37815706;37818904;37818904;37818904;37821156;37822601;37822702;37826726;37826726;37828707;37829114;37831557;37833882;37834375;37834890	37777152;37777152;37777152;37777350;37777350;37777350;37777350;37794238;37799471;37815810;37815810;37815810;37818942;37819044;37819033;37821188;37822731;37822731;37826844;37826844;37828819;37829224;37831633;37836514;37834426;37835624	+;+;+;+;+;+;+;+;+;+;+;+;+;+;+;+;+;+;+;+;+;+;+;+;+;+	4914	chr16:37776873-37836514	1123.99	1117.31	1115.96	1482.18	1796.65	1758.93	1399.17	0.519518	0.0804963	6.45394	1.08977e-10	2.09801e-07
18	ENSMUSG00000036564.17	Ndrg4	N-myc downstream regulated gene 4 [Source:MGI Symbol;Acc:MGI:2384590]	chr8;chr8;chr8;chr8;chr8;chr8;chr8;chr8;chr8;chr8;chr8;chr8;chr8;chr8;chr8;chr8;chr8;chr8;chr8;chr8;chr8;chr8;chr8;chr8;chr8;chr8;chr8;chr8;chr8;chr8;chr8;chr8;chr8;chr8;chr8;chr8;chr8;chr8;chr8;chr8;chr8;chr8;chr8;chr8;chr8;chr8;chr8;chr8;chr8;chr8;chr8;chr8;chr8;chr8;chr8;chr8;chr8;chr8;chr8;chr8;chr8;chr8;chr8;chr8;chr8;chr8;chr8;chr8;chr8;chr8;chr8;chr8;chr8;chr8;chr8;chr8;chr8;chr8;chr8;chr8…	95676980;95677653;95678085;95678245;95697194;95697194;95697194;95700113;95700113;95700113;95703037;95703063;95703070;95706162;95706188;95706188;95706188;95706188;95706188;95706531;95706531;95706531;95706531;95706531;95706531;95706574;95706737;95706737;95706737;95706737;95706737;95706737;95706737;95706929;95706929;95706929;95706929;95706929;95706929;95706929;95708608;95708608;95708608;95708608;957…	95677092;95677871;95678383;95678383;95697288;95697288;95697288;95700157;95700157;95700157;95703177;95703177;95703177;95706293;95706293;95706293;95706293;95706293;95706293;95706651;95706651;95706651;95706651;95706651;95706651;95706651;95706799;95706799;95706799;95706799;95706799;95706799;95706799;95706989;95706989;95706989;95706989;95706989;95706989;95706989;95708694;95708694;95708694;95708694;957…	+;+;+;+;+;+;+;+;+;+;+;+;+;+;+;+;+;+;+;+;+;+;+;+;+;+;+;+;+;+;+;+;+;+;+;+;+;+;+;+;+;+;+;+;+;+;+;+;+;+;+;+;+;+;+;+;+;+;+;+;+;+;+;+;+;+;+;+;+;+;+;+;+;+;+;+;+;+;+;+;+;+;+;+;+;+;+;+;+;+;+;+;+;+;+;+;+;+;+;+;+;+;+;+;+;+;+;+;+	4893	chr8:95676980-95715119	5303.37	4961.51	4708.41	7575.1	6865.31	6543.81	5992.92	0.444155	0.0717935	6.18656	6.14898e-10	1.05226e-06
19	ENSMUSG00000006800.14	Sulf2	sulfatase 2 [Source:MGI Symbol;Acc:MGI:1919293]	chr2;chr2;chr2;chr2;chr2;chr2;chr2;chr2;chr2;chr2;chr2;chr2;chr2;chr2;chr2;chr2;chr2;chr2;chr2;chr2;chr2;chr2;chr2;chr2;chr2;chr2;chr2;chr2;chr2;chr2;chr2;chr2;chr2;chr2;chr2;chr2;chr2;chr2;chr2;chr2;chr2;chr2;chr2;chr2;chr2;chr2;chr2;chr2;chr2;chr2;chr2;chr2;chr2;chr2;chr2;chr2;chr2;chr2;chr2;chr2;chr2;chr2;chr2;chr2;chr2;chr2;chr2;chr2;chr2;chr2;chr2;chr2;chr2;chr2;chr2;chr2;chr2;chr2	166073089;166073914;166073920;166074670;166074815;166075495;166075495;166075495;166075495;166075495;166075772;166075772;166075772;166075772;166075772;166077518;166077518;166077518;166077518;166079037;166079037;166079037;166079460;166079460;166079460;166080017;166080017;166080017;166080797;166080797;166080797;166081287;166081287;166081287;166081478;166081478;166081478;166082574;166082574;166082574…	166074818;166074818;166074818;166074818;166074818;166075548;166075548;166075548;166075548;166075548;166075805;166076018;166075805;166075805;166075805;166078119;166077641;166077641;166077641;166079179;166079179;166079179;166079629;166079629;166079629;166080076;166080076;166080076;166080891;166080891;166080891;166081383;166081383;166081383;166081706;166081706;166081706;166082784;166082784;166082784…	-;-;-;-;-;-;-;-;-;-;-;-;-;-;-;-;-;-;-;-;-;-;-;-;-;-;-;-;-;-;-;-;-;-;-;-;-;-;-;-;-;-;-;-;-;-;-;-;-;-;-;-;-;-;-;-;-;-;-;-;-;-;-;-;-;-;-;-;-;-;-;-;-;-;-;-;-;-	5871	chr2:166073089-166155663	556.224	651.764	694.225	970.383	927.302	1089.92	814.97	0.555331	0.0907261	6.12096	9.30111e-10	1.43251e-06
20	ENSMUSG00000076258.1	Gm23935	predicted gene, 23935 [Source:MGI Symbol;Acc:MGI:5453712]	chr16	11144125	11144181	+	57	chr16:11144125-11144181	1189.43	1529.4	1361.49	4213.3	4240.89	2617.87	2525.4	0.775469	0.126651	6.12289	9.18954e-10	1.43251e-06
21	ENSMUSG00000021614.16	Vcan	versican [Source:MGI Symbol;Acc:MGI:102889]	chr13;chr13;chr13;chr13;chr13;chr13;chr13;chr13;chr13;chr13;chr13;chr13;chr13;chr13;chr13;chr13;chr13;chr13;chr13;chr13;chr13;chr13;chr13;chr13;chr13;chr13;chr13;chr13;chr13;chr13;chr13;chr13;chr13;chr13;chr13;chr13;chr13;chr13;chr13;chr13;chr13;chr13;chr13;chr13;chr13;chr13;chr13;chr13;chr13;chr13;chr13;chr13;chr13;chr13;chr13;chr13;chr13;chr13;chr13;chr13;chr13;chr13;chr13;chr13;chr13;chr13;chr…	89655312;89656340;89656645;89657017;89657056;89657503;89657503;89657503;89657503;89657655;89661917;89661917;89661917;89661917;89661917;89661917;89678075;89678075;89678075;89678075;89678075;89678075;89678874;89679800;89679800;89679800;89679800;89684400;89684400;89684400;89684400;89685079;89685079;89685079;89685079;89688285;89688285;89702918;89702918;89710683;89711226;89712205;89712205;89712205;897…	89657358;89657358;89657358;89657685;89657358;89657685;89657685;89657685;89657685;89657685;89662061;89662061;89662061;89662061;89662061;89662061;89678157;89678157;89678121;89678157;89678157;89678157;89678908;89679958;89679958;89679958;89679958;89684513;89684513;89684513;89684513;89685192;89685192;89685192;89685192;89693501;89693501;89705797;89705797;89712498;89712498;89712498;89712498;89712498;897…	-;-;-;-;-;-;-;-;-;-;-;-;-;-;-;-;-;-;-;-;-;-;-;-;-;-;-;-;-;-;-;-;-;-;-;-;-;-;-;-;-;-;-;-;-;-;-;-;-;-;-;-;-;-;-;-;-;-;-;-;-;-;-;-;-;-;-;-;-;-;-;-;-;-;-	14462	chr13:89655312-89742509	519.655	471.58	440.029	681.646	758.472	849.523	620.151	0.568984	0.0940294	6.05113	1.43836e-09	2.0139e-06
22	ENSMUSG00000056515.9	Rab31	RAB31, member RAS oncogene family [Source:MGI Symbol;Acc:MGI:1914603]	chr17;chr17;chr17;chr17;chr17;chr17;chr17;chr17;chr17;chr17	65651729;65667866;65696271;65697991;65717482;65721266;65722008;65722008;65772506;65772506	65654503;65667975;65696377;65698062;65717563;65721605;65722087;65722087;65772640;65772752	-;-;-;-;-;-;-;-;-;-	3813	chr17:65651729-65772752	273.3	268.982	257.085	483.493	430.893	417.49	355.207	0.5984	0.0987911	6.05723	1.38484e-09	2.0139e-06
23	ENSMUSG00000022840.9	Adcy5	adenylate cyclase 5 [Source:MGI Symbol;Acc:MGI:99673]	chr16;chr16;chr16;chr16;chr16;chr16;chr16;chr16;chr16;chr16;chr16;chr16;chr16;chr16;chr16;chr16;chr16;chr16;chr16;chr16;chr16;chr16;chr16	35154877;35248801;35253141;35267180;35268956;35270662;35270838;35272079;35272079;35274425;35278495;35279196;35280339;35283522;35289505;35290027;35291502;35293018;35293962;35298347;35299453;35302267;35303613	35157235;35248950;35253262;35267291;35269083;35270996;35270996;35272117;35272220;35274565;35278517;35279340;35280436;35283609;35289621;35290191;35291677;35293047;35294094;35298610;35299657;35302391;35305738	+;+;+;+;+;+;+;+;+;+;+;+;+;+;+;+;+;+;+;+;+;+;+	7184	chr16:35154877-35305738	1436.75	1297.49	1333.57	1839.99	1994.45	1861.59	1627.31	0.440449	0.0736787	5.97797	2.25935e-09	3.02586e-06
24	ENSMUSG00000078234.6	Klhdc7a	kelch domain containing 7A [Source:MGI Symbol;Acc:MGI:2444612]	chr4	139960220	139968026	-	7807	chr4:139960220-139968026	137.613	112.076	111.692	283.075	214.187	219.867	179.752	0.679599	0.117669	5.77554	7.67079e-09	9.84514e-06
25	ENSMUSG00000031824.15	6430548M08Rik	RIKEN cDNA 6430548M08 gene [Source:MGI Symbol;Acc:MGI:2443793]	chr8;chr8;chr8;chr8;chr8;chr8;chr8;chr8;chr8;chr8;chr8;chr8;chr8;chr8;chr8;chr8;chr8;chr8;chr8;chr8;chr8;chr8;chr8;chr8;chr8;chr8;chr8;chr8;chr8;chr8;chr8;chr8;chr8;chr8;chr8;chr8;chr8;chr8;chr8;chr8;chr8;chr8;chr8;chr8;chr8;chr8;chr8;chr8;chr8;chr8;chr8;chr8;chr8;chr8;chr8;chr8;chr8;chr8;chr8;chr8;chr8;chr8;chr8;chr8;chr8;chr8;chr8;chr8;chr8;chr8	120114152;120114152;120114152;120114153;120144463;120144704;120144929;120145203;120145203;120145203;120145203;120145203;120145203;120145203;120149292;120149292;120149292;120149292;120149292;120149292;120150084;120150084;120150084;120150084;120150084;120150084;120151311;120151311;120151311;120151311;120151311;120151311;120152439;120152439;120152439;120152439;120152439;120152439;120153431;120153431…	120114317;120114317;120114317;120114317;120144579;120144795;120145073;120145663;120145518;120145663;120145663;120145663;120145663;120145663;120149391;120149391;120149391;120149391;120149391;120149391;120150157;120150157;120150157;120150157;120150157;120150157;120151381;120151381;120151381;120151381;120151381;120151381;120152545;120152634;120152634;120152634;120152634;120152634;120153471;120153471…	+;+;+;+;+;+;+;+;+;+;+;+;+;+;+;+;+;+;+;+;+;+;+;+;+;+;+;+;+;+;+;+;+;+;+;+;+;+;+;+;+;+;+;+;+;+;+;+;+;+;+;+;+;+;+;+;+;+;+;+;+;+;+;+;+;+;+;+;+;+	6626	chr8:120114152-120165306	271.376	235.359	264.788	374.792	442.232	509.029	349.596	0.610243	0.105891	5.76296	8.26502e-09	1.01835e-05
27	ENSMUSG00000020737.12	Jpt1	Jupiter microtubule associated homolog 1 [Source:MGI Symbol;Acc:MGI:1096361]	chr11;chr11;chr11;chr11;chr11;chr11;chr11;chr11;chr11;chr11;chr11;chr11;chr11;chr11;chr11;chr11;chr11;chr11;chr11;chr11;chr11	115497353;115498032;115498131;115500382;115500666;115500666;115500666;115502005;115502005;115502005;115502005;115503032;115503032;115503032;115503032;115503033;115513698;115514027;115514220;115514220;115514220	115498299;115498299;115498299;115500684;115500723;115500684;115500684;115502102;115502102;115502102;115502102;115503174;115503174;115503174;115503174;115503174;115514116;115514148;115514371;115514348;115514387	-;-;-;-;-;-;-;-;-;-;-;-;-;-;-;-;-;-;-;-;-	2149	chr11:115497353-115514387	577.395	554.344	492.987	776.759	1059.59	795.626	709.451	0.561973	0.0995015	5.64789	1.62433e-08	1.85312e-05
28	ENSMUSG00000027204.13	Fbn1	fibrillin 1 [Source:MGI Symbol;Acc:MGI:95489]	chr2;chr2;chr2;chr2;chr2;chr2;chr2;chr2;chr2;chr2;chr2;chr2;chr2;chr2;chr2;chr2;chr2;chr2;chr2;chr2;chr2;chr2;chr2;chr2;chr2;chr2;chr2;chr2;chr2;chr2;chr2;chr2;chr2;chr2;chr2;chr2;chr2;chr2;chr2;chr2;chr2;chr2;chr2;chr2;chr2;chr2;chr2;chr2;chr2;chr2;chr2;chr2;chr2;chr2;chr2;chr2;chr2;chr2;chr2;chr2;chr2;chr2;chr2;chr2;chr2;chr2;chr2;chr2;chr2;chr2;chr2;chr2;chr2;chr2;chr2;chr2;chr2;chr2;chr2;chr2…	125300594;125300627;125303086;125303086;125306270;125306270;125308470;125308470;125309381;125309381;125309757;125309757;125312500;125312500;125312839;125312839;125314594;125314594;125315359;125315359;125316967;125316967;125317412;125317412;125318997;125318997;125320863;125320863;125321196;125321196;125321616;125321616;125324826;125324826;125328093;125328093;125328991;125328991;125330533;125330533…	125301975;125301975;125303260;125303260;125306501;125306501;125308589;125308589;125309509;125309509;125309873;125309873;125312622;125312622;125312964;125312964;125314800;125314800;125315484;125315484;125317098;125317098;125317534;125317534;125319116;125319116;125320979;125320979;125321261;125321261;125321765;125321765;125324951;125324951;125328212;125328212;125329119;125329119;125330649;125330649…	-;-;-;-;-;-;-;-;-;-;-;-;-;-;-;-;-;-;-;-;-;-;-;-;-;-;-;-;-;-;-;-;-;-;-;-;-;-;-;-;-;-;-;-;-;-;-;-;-;-;-;-;-;-;-;-;-;-;-;-;-;-;-;-;-;-;-;-;-;-;-;-;-;-;-;-;-;-;-;-;-;-;-;-;-;-;-;-;-;-;-;-;-;-;-;-;-;-;-;-;-;-;-;-;-;-;-;-;-;-;-;-;-;-;-;-;-;-;-;-;-;-;-;-;-;-;-;-;-;-;-;-;-;-;-;-;-;-;-;-;-	12128	chr2:125300594-125507993	2694.51	2957.94	2597.81	3532.78	4119.94	3753.99	3276.16	0.421886	0.0749305	5.63037	1.79825e-08	1.97827e-05
31	ENSMUSG00000070570.5	Slc17a7	solute carrier family 17 (sodium-dependent inorganic phosphate cotransporter), member 7 [Source:MGI Symbol;Acc:MGI:1920211]	chr7;chr7;chr7;chr7;chr7;chr7;chr7;chr7;chr7;chr7;chr7;chr7;chr7;chr7;chr7;chr7;chr7;chr7;chr7;chr7;chr7;chr7;chr7;chr7;chr7;chr7;chr7;chr7;chr7;chr7;chr7;chr7;chr7;chr7;chr7;chr7;chr7;chr7;chr7;chr7;chr7;chr7;chr7;chr7;chr7	45163949;45164024;45168715;45168715;45168950;45169511;45169558;45169817;45169817;45169901;45170210;45170210;45170210;45170210;45170401;45170401;45170401;45170401;45170660;45170660;45170660;45170660;45170847;45170847;45170847;45170847;45171775;45171775;45171775;45171775;45172058;45172058;45172058;45172058;45172892;45172892;45172892;45173362;45173362;45173362;45173362;45174751;45174751;45174751;451…	45164144;45164144;45168967;45168967;45171295;45169585;45169935;45169935;45169935;45169935;45170324;45170324;45170324;45170324;45170488;45170488;45170488;45170488;45170746;45170746;45170746;45170746;45170989;45170989;45170989;45170989;45171924;45171924;45171924;45171924;45173002;45172190;45172190;45172190;45173002;45173002;45173002;45173489;45173489;45173489;45173489;45176139;45176139;45175087;451…	+;+;+;+;+;+;+;+;+;+;+;+;+;+;+;+;+;+;+;+;+;+;+;+;+;+;+;+;+;+;+;+;+;+;+;+;+;+;+;+;+;+;+;+;+	5392	chr7:45163949-45176142	186.691	152.595	133.838	225.328	350.258	355.893	234.101	0.650535	0.119934	5.42411	5.82447e-08	5.78746e-05
32	ENSMUSG00000024501.20	Dpysl3	dihydropyrimidinase-like 3 [Source:MGI Symbol;Acc:MGI:1349762]	chr18;chr18;chr18;chr18;chr18;chr18;chr18;chr18;chr18;chr18;chr18;chr18;chr18;chr18;chr18;chr18;chr18;chr18;chr18;chr18;chr18;chr18;chr18;chr18;chr18;chr18;chr18;chr18;chr18;chr18;chr18;chr18;chr18;chr18;chr18;chr18;chr18;chr18;chr18;chr18;chr18;chr18;chr18;chr18;chr18;chr18;chr18;chr18;chr18;chr18;chr18;chr18;chr18;chr18;chr18;chr18;chr18;chr18;chr18;chr18;chr18;chr18;chr18;chr18;chr18;chr18	43320984;43323976;43324227;43324288;43325725;43325725;43325725;43325725;43328325;43328325;43328325;43328325;43329691;43329691;43329691;43329691;43329691;43332872;43332872;43332872;43332872;43332872;43333881;43333881;43333881;43333881;43333881;43333905;43342242;43342242;43342242;43342242;43342242;43342242;43345106;43345106;43345106;43345106;43345106;43345106;43345491;43345847;43353881;43353881;433…	43324420;43324420;43324420;43324420;43325887;43325887;43325887;43325887;43328504;43328504;43328504;43328504;43329861;43329861;43329861;43329861;43329861;43333013;43333013;43333013;43333013;43333013;43334037;43334037;43334037;43334037;43334037;43334037;43342362;43342362;43342362;43342362;43342362;43342362;43345174;43345174;43345174;43345174;43345174;43345174;43345558;43345964;43353961;43353961;433…	-;-;-;-;-;-;-;-;-;-;-;-;-;-;-;-;-;-;-;-;-;-;-;-;-;-;-;-;-;-;-;-;-;-;-;-;-;-;-;-;-;-;-;-;-;-;-;-;-;-;-;-;-;-;-;-;-;-;-;-;-;-;-;-;-;-	6608	chr18:43320984-43438286	817.014	857.811	783.772	1034.92	1258.66	1237.93	998.351	0.454666	0.0854094	5.32337	1.01862e-07	9.80518e-05
33	ENSMUSG00000068196.5	Col8a1	collagen, type VIII, alpha 1 [Source:MGI Symbol;Acc:MGI:88463]	chr16;chr16;chr16;chr16;chr16	57624258;57632311;57678337;57751915;57754640	57628817;57632641;57678455;57754715;57754737	-;-;-;-;-	7833	chr16:57624258-57754737	445.556	436.233	469.878	609.178	672.798	708.364	557.001	0.47795	0.0900184	5.30947	1.09946e-07	0.000102626
38	ENSMUSG00000048070.4	Pirt	phosphoinositide-interacting regulator of transient receptor potential channels [Source:MGI Symbol;Acc:MGI:2443635]	chr11;chr11	66911981;66925839	66912142;66929876	+;+	4200	chr11:66911981-66929876	162.633	129.318	181.018	285.34	230.566	343.916	222.132	0.595749	0.11813	5.04317	4.57889e-07	0.000371167
39	ENSMUSG00000019997.11	Ctgf	connective tissue growth factor [Source:MGI Symbol;Acc:MGI:95537]	chr10;chr10;chr10;chr10;chr10;chr10;chr10;chr10;chr10;chr10;chr10	24595442;24595726;24595780;24595876;24595876;24596347;24596347;24596347;24596732;24596732;24597315	24595788;24595788;24596098;24596098;24596098;24596598;24596370;24596598;24598683;24596943;24598678	+;+;+;+;+;+;+;+;+;+;+	2861	chr10:24595442-24598683	871.866	765.564	1040.86	1093.8	1584.98	1594.67	1158.62	0.527757	0.105	5.02626	5.00127e-07	0.000392745
43	ENSMUSG00000025153.9	Fasn	fatty acid synthase [Source:MGI Symbol;Acc:MGI:95485]	chr11;chr11;chr11;chr11;chr11;chr11;chr11;chr11;chr11;chr11;chr11;chr11;chr11;chr11;chr11;chr11;chr11;chr11;chr11;chr11;chr11;chr11;chr11;chr11;chr11;chr11;chr11;chr11;chr11;chr11;chr11;chr11;chr11;chr11;chr11;chr11;chr11;chr11;chr11;chr11;chr11;chr11;chr11;chr11;chr11;chr11;chr11;chr11;chr11;chr11;chr11;chr11;chr11;chr11;chr11;chr11;chr11;chr11;chr11;chr11;chr11;chr11;chr11;chr11;chr11;chr11;chr…	120805846;120807105;120807547;120808075;120808075;120808075;120808502;120808502;120808564;120808719;120808719;120808719;120809025;120809025;120809025;120809426;120809426;120809426;120809804;120809804;120810130;120810130;120810437;120810437;120810641;120810641;120810912;120810912;120811291;120811291;120811600;120811600;120811838;120811838;120812039;120812039;120812300;120812300;120812658;120812658…	120807991;120807991;120807991;120808605;120808326;120808326;120808600;120808600;120808600;120808939;120808939;120808939;120809252;120809252;120809252;120809701;120809614;120809614;120810049;120810049;120810281;120810281;120810528;120810528;120810792;120810792;120811113;120811113;120811514;120811514;120811722;120811722;120811957;120811957;120812217;120812217;120812450;120812450;120812861;120812861…	-;-;-;-;-;-;-;-;-;-;-;-;-;-;-;-;-;-;-;-;-;-;-;-;-;-;-;-;-;-;-;-;-;-;-;-;-;-;-;-;-;-;-;-;-;-;-;-;-;-;-;-;-;-;-;-;-;-;-;-;-;-;-;-;-;-;-;-;-;-;-;-;-;-;-;-;-;-;-;-;-;-;-;-;-;-;-;-;-;-;-;-;-;-;-;-	10947	chr11:120805846-120824547	654.381	693.145	754.886	879.798	1073.45	1044.58	850.041	0.439577	0.0886775	4.95702	7.15808e-07	0.000523101
44	ENSMUSG00000029381.16	Shroom3	shroom family member 3 [Source:MGI Symbol;Acc:MGI:1351655]	chr5;chr5;chr5;chr5;chr5;chr5;chr5;chr5;chr5;chr5;chr5;chr5;chr5;chr5;chr5;chr5;chr5;chr5;chr5;chr5;chr5;chr5;chr5;chr5;chr5;chr5;chr5;chr5;chr5;chr5;chr5;chr5;chr5;chr5;chr5;chr5;chr5;chr5;chr5;chr5;chr5;chr5;chr5;chr5;chr5;chr5;chr5;chr5;chr5;chr5;chr5;chr5;chr5;chr5;chr5;chr5;chr5;chr5;chr5;chr5;chr5;chr5;chr5;chr5	92683435;92683625;92780753;92780753;92804220;92808563;92809378;92809470;92835658;92856471;92897993;92919645;92919645;92919645;92919645;92919645;92925407;92933754;92933754;92933754;92933754;92933754;92933754;92938637;92939977;92939977;92939977;92939977;92939977;92939977;92942503;92947885;92948404;92948404;92948404;92948404;92948404;92950484;92950484;92950484;92950484;92950484;92952539;92952539;929…	92683831;92683831;92780907;92780907;92806600;92809488;92809561;92809561;92835836;92856589;92898220;92919776;92919776;92919776;92919776;92919776;92925482;92933885;92933885;92933885;92933885;92933885;92933885;92942247;92940455;92943139;92943139;92943139;92942109;92943139;92943139;92948795;92948477;92948477;92948477;92948477;92948477;92951320;92951320;92951320;92951320;92951320;92953030;92953030;929…	+;+;+;+;+;+;+;+;+;+;+;+;+;+;+;+;+;+;+;+;+;+;+;+;+;+;+;+;+;+;+;+;+;+;+;+;+;+;+;+;+;+;+;+;+;+;+;+;+;+;+;+;+;+;+;+;+;+;+;+;+;+;+;+	13247	chr5:92683435-92965318	947.89	917.297	1011.01	1218.36	1304.02	1355.13	1125.62	0.386468	0.0782194	4.94082	7.7794e-07	0.000544611
45	ENSMUSG00000030089.15	Slc41a3	solute carrier family 41, member 3 [Source:MGI Symbol;Acc:MGI:1918949]	chr6;chr6;chr6;chr6;chr6;chr6;chr6;chr6;chr6;chr6;chr6;chr6;chr6;chr6;chr6;chr6;chr6;chr6;chr6;chr6;chr6	90604725;90611879;90619147;90624812;90624812;90626380;90626380;90633611;90633611;90635250;90635250;90636857;90636857;90640884;90640884;90642211;90642211;90644085;90644085;90645569;90645569	90605008;90612181;90619645;90624919;90624919;90626451;90626451;90633755;90633755;90635396;90635396;90637001;90637001;90640963;90640963;90642345;90642345;90644233;90644233;90646412;90646412	+;+;+;+;+;+;+;+;+;+;+;+;+;+;+;+;+;+;+;+;+	2911	chr6:90604725-90646412	722.706	656.936	740.443	1076.82	937.381	942.774	846.177	0.41834	0.0851688	4.9119	9.0199e-07	0.000617422
51	ENSMUSG00000024112.16	Cacna1h	calcium channel, voltage-dependent, T type, alpha 1H subunit [Source:MGI Symbol;Acc:MGI:1928842]	chr17;chr17;chr17;chr17;chr17;chr17;chr17;chr17;chr17;chr17;chr17;chr17;chr17;chr17;chr17;chr17;chr17;chr17;chr17;chr17;chr17;chr17;chr17;chr17;chr17;chr17;chr17;chr17;chr17;chr17;chr17;chr17;chr17;chr17;chr17;chr17;chr17;chr17;chr17;chr17;chr17;chr17;chr17;chr17;chr17;chr17;chr17;chr17;chr17;chr17;chr17;chr17;chr17;chr17;chr17;chr17;chr17;chr17;chr17;chr17;chr17;chr17;chr17;chr17;chr17;chr17;chr…	25374285;25374288;25374295;25376846;25376846;25376846;25376884;25377171;25377171;25377171;25377171;25377196;25377432;25377432;25377432;25377432;25377432;25377551;25377762;25377762;25377762;25377762;25377762;25378781;25378781;25378781;25378781;25378781;25378781;25380221;25380221;25380221;25380225;25380225;25380520;25380520;25380520;25380520;25380804;25380804;25380804;25381422;25381422;25381422;253…	25376146;25376146;25376146;25377006;25376953;25377006;25377006;25377339;25377339;25377339;25377339;25377339;25377677;25377677;25377677;25377677;25377677;25377677;25377883;25377883;25377883;25377883;25377883;25378943;25378796;25378855;25378859;25378855;25378855;25380279;25380295;25380295;25380295;25380295;25380651;25380653;25380653;25380653;25380913;25380913;25380913;25381573;25381573;25381573;253…	-;-;-;-;-;-;-;-;-;-;-;-;-;-;-;-;-;-;-;-;-;-;-;-;-;-;-;-;-;-;-;-;-;-;-;-;-;-;-;-;-;-;-;-;-;-;-;-;-;-;-;-;-;-;-;-;-;-;-;-;-;-;-;-;-;-;-;-;-;-;-;-;-;-;-;-;-;-;-;-;-;-;-;-;-;-;-;-;-;-;-;-;-;-;-;-;-;-;-;-;-;-;-;-;-;-;-;-;-;-;-;-;-;-;-;-;-;-;-;-;-;-;-;-;-;-;-;-;-;-;-;-;-;-;-	9763	chr17:25374285-25433783	226.146	156.906	230.125	321.574	330.099	375.57	273.403	0.547333	0.11284	4.85053	1.23131e-06	0.000743688
53	ENSMUSG00000028339.17	Col15a1	collagen, type XV, alpha 1 [Source:MGI Symbol;Acc:MGI:88449]	chr4;chr4;chr4;chr4;chr4;chr4;chr4;chr4;chr4;chr4;chr4;chr4;chr4;chr4;chr4;chr4;chr4;chr4;chr4;chr4;chr4;chr4;chr4;chr4;chr4;chr4;chr4;chr4;chr4;chr4;chr4;chr4;chr4;chr4;chr4;chr4;chr4;chr4;chr4;chr4;chr4;chr4;chr4;chr4;chr4;chr4;chr4;chr4;chr4;chr4;chr4;chr4;chr4;chr4;chr4;chr4;chr4;chr4;chr4;chr4;chr4;chr4;chr4;chr4;chr4;chr4;chr4;chr4;chr4;chr4;chr4;chr4;chr4;chr4;chr4;chr4;chr4;chr4;chr4;chr4…	47208161;47208161;47208446;47208446;47233267;47238074;47245351;47245351;47245351;47247476;47247476;47249156;47249156;47253990;47253990;47257160;47257160;47258535;47258670;47258670;47258670;47258856;47259852;47259852;47259852;47259852;47262271;47262271;47262271;47262271;47262940;47262940;47269063;47269063;47270252;47270252;47270912;47270912;47279404;47279404;47279814;47279814;47280149;47280852;472…	47208362;47208362;47208534;47208534;47233362;47238179;47245512;47245898;47245898;47247550;47247550;47249236;47249236;47254134;47254134;47257269;47257269;47258586;47258804;47258804;47258804;47258912;47259980;47259980;47259980;47259980;47262488;47262299;47262537;47262537;47263068;47263068;47269155;47269155;47270377;47270377;47270974;47270974;47279439;47279439;47279954;47279954;47280214;47280887;472…	+;+;+;+;+;+;+;+;+;+;+;+;+;+;+;+;+;+;+;+;+;+;+;+;+;+;+;+;+;+;+;+;+;+;+;+;+;+;+;+;+;+;+;+;+;+;+;+;+;+;+;+;+;+;+;+;+;+;+;+;+;+;+;+;+;+;+;+;+;+;+;+;+;+;+;+;+;+;+;+;+;+;+;+;+;+;+;+;+;+;+;+;+;+;+;+;+;+;+;+;+;+;+;+;+;+;+;+;+;+;+;+;+;+;+;+;+;+;+;+;+;+;+;+;+;+;+;+;+;+;+;+	6349	chr4:47208161-47313167	1380.94	1372.5	1249.8	1727.89	1991.93	1681.08	1567.36	0.382566	0.0798786	4.78934	1.6733e-06	0.000987483
57	ENSMUSG00000036545.9	Adamts2	a disintegrin-like and metallopeptidase (reprolysin type) with thrombospondin type 1 motif, 2 [Source:MGI Symbol;Acc:MGI:1347356]	chr11;chr11;chr11;chr11;chr11;chr11;chr11;chr11;chr11;chr11;chr11;chr11;chr11;chr11;chr11;chr11;chr11;chr11;chr11;chr11;chr11;chr11;chr11;chr11;chr11;chr11;chr11;chr11;chr11;chr11;chr11;chr11;chr11;chr11;chr11;chr11;chr11;chr11;chr11;chr11;chr11;chr11;chr11;chr11;chr11;chr11;chr11;chr11	50602084;50602084;50603237;50603237;50667991;50667991;50737166;50737166;50756696;50756696;50773217;50773217;50775314;50775314;50776119;50776119;50776179;50776622;50776622;50776622;50776865;50777131;50777131;50779693;50779693;50781705;50781705;50781770;50782698;50784603;50784603;50785548;50785548;50786586;50786586;50787189;50787189;50788655;50788655;50791803;50791803;50792646;50792646;50795318;507…	50602299;50602299;50603631;50603631;50668150;50668150;50737368;50737368;50756779;50756779;50773373;50773373;50775419;50775419;50776262;50776262;50776262;50776754;50776754;50776754;50777015;50777244;50777244;50779838;50779838;50781880;50781880;50781880;50782798;50784736;50784736;50785671;50785671;50786666;50786666;50787355;50787355;50788814;50788814;50791935;50791935;50792853;50792853;50795447;507…	+;+;+;+;+;+;+;+;+;+;+;+;+;+;+;+;+;+;+;+;+;+;+;+;+;+;+;+;+;+;+;+;+;+;+;+;+;+;+;+;+;+;+;+;+;+;+;+	9336	chr11:50602084-50807573	317.567	326.744	308.117	414.422	509.008	489.353	394.202	0.464323	0.0983531	4.72099	2.34705e-06	0.00126835
61	ENSMUSG00000027955.16	Fam198b	family with sequence similarity 198, member B [Source:MGI Symbol;Acc:MGI:1915909]	chr3;chr3;chr3;chr3;chr3;chr3;chr3;chr3;chr3;chr3;chr3;chr3;chr3;chr3;chr3	79884533;79884597;79884931;79885930;79885988;79885988;79886056;79908589;79908589;79908589;79936595;79936595;79936595;79941295;79941295	79884690;79884690;79885226;79887130;79886243;79887130;79889645;79908803;79908803;79908803;79936821;79936721;79936821;79946278;79946280	+;+;+;+;+;+;+;+;+;+;+;+;+;+;+	9598	chr3:79884533-79946280	960.4	991.439	893.538	1257.99	1288.9	1214.83	1101.18	0.360372	0.0770351	4.67803	2.89648e-06	0.00146263
68	ENSMUSG00000026042.16	Col5a2	collagen, type V, alpha 2 [Source:MGI Symbol;Acc:MGI:88458]	chr1;chr1;chr1;chr1;chr1;chr1;chr1;chr1;chr1;chr1;chr1;chr1;chr1;chr1;chr1;chr1;chr1;chr1;chr1;chr1;chr1;chr1;chr1;chr1;chr1;chr1;chr1;chr1;chr1;chr1;chr1;chr1;chr1;chr1;chr1;chr1;chr1;chr1;chr1;chr1;chr1;chr1;chr1;chr1;chr1;chr1;chr1;chr1;chr1;chr1;chr1;chr1;chr1;chr1;chr1;chr1;chr1;chr1;chr1;chr1;chr1;chr1;chr1;chr1;chr1;chr1;chr1;chr1;chr1;chr1;chr1;chr1;chr1;chr1;chr1;chr1;chr1;chr1;chr1;chr1…	45374321;45376639;45378307;45380000;45382116;45383167;45383591;45384400;45384962;45386833;45388213;45389031;45389372;45390032;45391076;45391662;45391662;45391824;45391824;45392304;45392304;45392815;45392815;45393053;45393053;45394382;45394721;45396061;45396450;45400821;45402079;45403116;45403260;45403421;45404201;45404733;45405240;45406240;45406544;45407022;45407233;45407702;45411434;45413470;454…	45376230;45376878;45378494;45380291;45382223;45383220;45383698;45384453;45385069;45386886;45388320;45391129;45389479;45390193;45391129;45391715;45391715;45391931;45391931;45392357;45392357;45392868;45392868;45393634;45393106;45394435;45394828;45396159;45396494;45400874;45402132;45403169;45403313;45403519;45404254;45404831;45405293;45406347;45406597;45407120;45407277;45407800;45411487;45413514;454…	-;-;-;-;-;-;-;-;-;-;-;-;-;-;-;-;-;-;-;-;-;-;-;-;-;-;-;-;-;-;-;-;-;-;-;-;-;-;-;-;-;-;-;-;-;-;-;-;-;-;-;-;-;-;-;-;-;-;-;-;-;-;-;-;-;-;-;-;-;-;-;-;-;-;-;-;-;-;-;-;-	9591	chr1:45374321-45503282	530.241	506.927	454.472	595.591	847.927	793.915	621.512	0.468607	0.101432	4.61992	3.83891e-06	0.00173897
72	ENSMUSG00000018593.13	Sparc	secreted acidic cysteine rich glycoprotein [Source:MGI Symbol;Acc:MGI:98373]	chr11;chr11;chr11;chr11;chr11;chr11;chr11;chr11;chr11;chr11;chr11;chr11;chr11;chr11;chr11;chr11;chr11;chr11;chr11;chr11;chr11;chr11;chr11;chr11;chr11;chr11;chr11;chr11;chr11;chr11;chr11;chr11;chr11;chr11;chr11;chr11;chr11;chr11;chr11;chr11;chr11;chr11;chr11;chr11;chr11;chr11;chr11;chr11;chr11;chr11;chr11;chr11;chr11;chr11;chr11;chr11;chr11;chr11;chr11;chr11;chr11;chr11;chr11;chr11;chr11;chr11;chr…	55394500;55394500;55395386;55395421;55395421;55395421;55395520;55395801;55395801;55395801;55395801;55395801;55395801;55395801;55398548;55398548;55398548;55398548;55398548;55398548;55398548;55399192;55399192;55399192;55399192;55399192;55399192;55399192;55399252;55401951;55401951;55401951;55401951;55401951;55401951;55401951;55405180;55405180;55405180;55405180;55405180;55405180;55406510;55406510;554…	55395613;55395613;55395613;55395613;55395613;55395613;55395613;55395949;55395949;55395949;55395949;55395949;55395949;55395949;55398696;55398696;55398696;55398696;55398696;55398696;55398696;55399325;55399325;55399325;55399325;55399574;55399325;55399325;55399325;55402071;55402165;55402071;55402071;55402071;55402071;55402071;55405301;55405301;55405301;55405301;55405301;55405301;55406597;55406597;554…	-;-;-;-;-;-;-;-;-;-;-;-;-;-;-;-;-;-;-;-;-;-;-;-;-;-;-;-;-;-;-;-;-;-;-;-;-;-;-;-;-;-;-;-;-;-;-;-;-;-;-;-;-;-;-;-;-;-;-;-;-;-;-;-;-;-;-;-;-;-;-	3788	chr11:55394500-55423183	2894.67	2961.39	2892.45	3434.27	3859.14	3765.11	3301.17	0.31195	0.0677935	4.60148	4.19499e-06	0.0018555
78	ENSMUSG00000092060.4	Bend4	BEN domain containing 4 [Source:MGI Symbol;Acc:MGI:3648414]	chr5;chr5;chr5;chr5;chr5;chr5;chr5;chr5;chr5;chr5;chr5;chr5;chr5;chr5;chr5;chr5;chr5;chr5;chr5;chr5;chr5;chr5;chr5;chr5;chr5	67392147;67392148;67392148;67392148;67392148;67400061;67400061;67400061;67400132;67405431;67405431;67405431;67405431;67405431;67417456;67417456;67417456;67417456;67417456;67427066;67427066;67427066;67427469;67427469;67427970	67398450;67398450;67398450;67398450;67400301;67400301;67400301;67400301;67400301;67405519;67405519;67405519;67405519;67405519;67418022;67418022;67418022;67418022;67418022;67427792;67427330;67427799;67427617;67427617;67428310	-;-;-;-;-;-;-;-;-;-;-;-;-;-;-;-;-;-;-;-;-;-;-;-;-	9886	chr5:67392147-67428310	78.9106	102.592	74.1406	155.125	165.05	148.859	120.78	0.551039	0.122335	4.50433	6.65823e-06	0.0026294
82	ENSMUSG00000025130.11	P4hb	prolyl 4-hydroxylase, beta polypeptide [Source:MGI Symbol;Acc:MGI:97464]	chr11;chr11;chr11;chr11;chr11;chr11;chr11;chr11;chr11;chr11;chr11;chr11;chr11;chr11;chr11;chr11;chr11	120560298;120560305;120560945;120561069;120562161;120562161;120562364;120562364;120562655;120563205;120563603;120563816;120567918;120568174;120571521;120572657;120572657	120561260;120560550;120561260;120561236;120562247;120562247;120562545;120562545;120562775;120563405;120563728;120563920;120568055;120568307;120571727;120572841;120573253	-;-;-;-;-;-;-;-;-;-;-;-;-;-;-;-;-	2861	chr11:120560298-120573253	2284.56	2513.95	2428.34	3052.68	3077.99	2932.7	2715.04	0.300908	0.0677895	4.43886	9.04382e-06	0.00339728
85	ENSMUSG00000026837.16	Col5a1	collagen, type V, alpha 1 [Source:MGI Symbol;Acc:MGI:88457]	chr2;chr2;chr2;chr2;chr2;chr2;chr2;chr2;chr2;chr2;chr2;chr2;chr2;chr2;chr2;chr2;chr2;chr2;chr2;chr2;chr2;chr2;chr2;chr2;chr2;chr2;chr2;chr2;chr2;chr2;chr2;chr2;chr2;chr2;chr2;chr2;chr2;chr2;chr2;chr2;chr2;chr2;chr2;chr2;chr2;chr2;chr2;chr2;chr2;chr2;chr2;chr2;chr2;chr2;chr2;chr2;chr2;chr2;chr2;chr2;chr2;chr2;chr2;chr2;chr2;chr2;chr2;chr2;chr2;chr2;chr2;chr2;chr2;chr2;chr2;chr2;chr2;chr2;chr2	27886425;27922017;27928042;27929379;27949627;27950627;27951287;27952273;27952969;27958222;27958485;27960387;27962062;27964068;27965251;27965597;27966930;27968139;27969745;27971447;27973148;27973868;27974444;27974693;27975555;27980472;27981037;27985049;27986721;27989139;27990038;27991994;27995706;27995861;27996869;27997563;27998726;28001570;28002483;28003861;28004042;28005179;28007748;28009108;280…	27886924;27922184;27928255;27929541;27949758;27950758;27951526;27952446;27953025;27958263;27958547;27960461;27962154;27964124;27965304;27965650;27966983;27968192;27969798;27971491;27973201;27973912;27974497;27974737;27975608;27980516;27981090;27985093;27986774;27989246;27990091;27992047;27995750;27995914;27996913;27997616;27998779;28001623;28002590;28003950;28004095;28005286;28007855;28009161;280…	+;+;+;+;+;+;+;+;+;+;+;+;+;+;+;+;+;+;+;+;+;+;+;+;+;+;+;+;+;+;+;+;+;+;+;+;+;+;+;+;+;+;+;+;+;+;+;+;+;+;+;+;+;+;+;+;+;+;+;+;+;+;+;+;+;+;+;+;+;+;+;+;+;+;+;+;+;+;+	8559	chr2:27886425-28039514	865.13	886.261	727.926	994.161	1406.07	1172.05	1008.6	0.430296	0.0978742	4.39642	1.10053e-05	0.00397168
86	ENSMUSG00000066357.6	Wdr6	WD repeat domain 6 [Source:MGI Symbol;Acc:MGI:1930140]	chr9;chr9;chr9;chr9;chr9;chr9	108572311;108573489;108573694;108573905;108574101;108578494	108573413;108573607;108573810;108574000;108576582;108578739	-;-;-;-;-;-	4163	chr9:108572311-108578739	325.266	322.433	308.117	435.936	506.488	432.034	388.379	0.427745	0.0973303	4.39478	1.10887e-05	0.00397168
87	ENSMUSG00000020458.16	Rtn4	reticulon 4 [Source:MGI Symbol;Acc:MGI:1915835]	chr11;chr11;chr11;chr11;chr11;chr11;chr11;chr11;chr11;chr11;chr11;chr11;chr11;chr11;chr11;chr11;chr11;chr11;chr11;chr11;chr11;chr11;chr11;chr11;chr11;chr11;chr11;chr11;chr11;chr11;chr11;chr11;chr11;chr11;chr11;chr11;chr11;chr11;chr11;chr11;chr11;chr11;chr11;chr11;chr11;chr11;chr11;chr11;chr11;chr11;chr11;chr11;chr11;chr11;chr11;chr11;chr11;chr11;chr11;chr11;chr11;chr11;chr11;chr11	29692947;29692947;29692947;29692948;29693147;29693774;29705535;29705535;29705535;29706410;29706410;29718563;29733633;29733633;29733633;29733633;29733633;29733633;29733698;29733773;29736360;29736360;29736360;29736360;29736360;29736360;29736360;29736360;29736400;29740981;29740981;29740981;29740981;29740981;29740981;29740981;29740998;29741500;29741500;29741500;29741500;29741500;29741500;29741500;297…	29693693;29693693;29693693;29693024;29693693;29693962;29705591;29705591;29705591;29708770;29708770;29718882;29733840;29733840;29733840;29733840;29733840;29733840;29733840;29733840;29736498;29736498;29736498;29736498;29736498;29736498;29736498;29736498;29736498;29741050;29741050;29741050;29741050;29741050;29741050;29741050;29741546;29741546;29741546;29741546;29741546;29741546;29741546;29741546;297…	+;+;+;+;+;+;+;+;+;+;+;+;+;+;+;+;+;+;+;+;+;+;+;+;+;+;+;+;+;+;+;+;+;+;+;+;+;+;+;+;+;+;+;+;+;+;+;+;+;+;+;+;+;+;+;+;+;+;+;+;+;+;+;+	6991	chr11:29692947-29744331	1257.76	1288.01	1240.17	1517.28	1641.68	1685.36	1438.38	0.323228	0.0736262	4.39012	1.13286e-05	0.00401098
89	ENSMUSG00000039109.16	F13a1	coagulation factor XIII, A1 subunit [Source:MGI Symbol;Acc:MGI:1921395]	chr13;chr13;chr13;chr13;chr13;chr13;chr13;chr13;chr13;chr13;chr13;chr13;chr13;chr13;chr13;chr13;chr13;chr13;chr13;chr13;chr13;chr13;chr13;chr13;chr13;chr13;chr13;chr13;chr13;chr13;chr13;chr13;chr13;chr13;chr13;chr13;chr13;chr13;chr13;chr13;chr13;chr13;chr13;chr13;chr13;chr13;chr13;chr13;chr13;chr13;chr13	36867178;36867178;36877743;36877743;36892806;36892806;36897982;36897982;36905903;36905903;36916864;36916864;36918532;36918532;36938916;36943891;36943891;36943891;36946443;36946443;36946443;36967797;36968018;36968018;36968018;36969646;36971948;36971948;36971948;36971948;36971948;36988834;36988834;36988834;36988834;36988834;37025671;37025671;37025671;37025671;37025671;37047357;37047357;37047357;370…	36868918;36868918;36877879;36877879;36892966;36892966;36898269;36898269;36906056;36906056;36916952;36916952;36918635;36918635;36939247;36944029;36944029;36944029;36946617;36946617;36946617;36968125;36968125;36968125;36968125;36971829;36972066;36972066;36972066;36972066;36972066;36989085;36989085;36989085;36989085;36989085;37025859;37025859;37025859;37025859;37025859;37047504;37047504;37047504;370…	-;-;-;-;-;-;-;-;-;-;-;-;-;-;-;-;-;-;-;-;-;-;-;-;-;-;-;-;-;-;-;-;-;-;-;-;-;-;-;-;-;-;-;-;-;-;-;-;-;-;-	6739	chr13:36867178-37050244	834.336	810.394	798.215	943.207	1229.68	1184.88	966.786	0.392559	0.0895223	4.38504	1.15967e-05	0.00401383
91	ENSMUSG00000029718.14	Pcolce	procollagen C-endopeptidase enhancer protein [Source:MGI Symbol;Acc:MGI:105099]	chr5;chr5;chr5;chr5;chr5;chr5;chr5;chr5;chr5;chr5;chr5;chr5;chr5;chr5;chr5;chr5;chr5;chr5;chr5;chr5;chr5;chr5;chr5;chr5;chr5;chr5;chr5;chr5;chr5;chr5;chr5;chr5;chr5;chr5;chr5;chr5;chr5;chr5;chr5;chr5;chr5;chr5;chr5;chr5;chr5;chr5;chr5;chr5;chr5;chr5;chr5;chr5;chr5;chr5;chr5;chr5;chr5;chr5;chr5;chr5;chr5	137605103;137605103;137605105;137605105;137605108;137605457;137605457;137605457;137605457;137605457;137605723;137605723;137605723;137605723;137606827;137606827;137607018;137607085;137607408;137607408;137607408;137607408;137607408;137607434;137607510;137607510;137607721;137607955;137607955;137607955;137607955;137607955;137607955;137607955;137608617;137608891;137608891;137608891;137608891;137608891…	137605317;137605317;137605317;137605317;137605317;137605627;137605627;137605798;137605627;137605627;137605800;137605800;137605800;137607107;137607107;137607107;137607107;137607107;137607544;137608192;137607544;137607544;137607544;137607544;137607544;137607544;137608079;137608079;137608079;137608079;137608079;137608079;137608079;137608079;137608691;137609149;137609149;137609149;137609149;137609149…	-;-;-;-;-;-;-;-;-;-;-;-;-;-;-;-;-;-;-;-;-;-;-;-;-;-;-;-;-;-;-;-;-;-;-;-;-;-;-;-;-;-;-;-;-;-;-;-;-;-;-;-;-;-;-;-;-;-;-;-;-	3823	chr5:137605103-137613784	434.009	381.92	338.928	501.61	714.375	538.972	484.969	0.463421	0.106701	4.34319	1.40431e-05	0.00472786
92	ENSMUSG00000003534.17	Ddr1	discoidin domain receptor family, member 1 [Source:MGI Symbol;Acc:MGI:99216]	chr17;chr17;chr17;chr17;chr17;chr17;chr17;chr17;chr17;chr17;chr17;chr17;chr17;chr17;chr17;chr17;chr17;chr17;chr17;chr17;chr17;chr17;chr17;chr17;chr17;chr17;chr17;chr17;chr17;chr17;chr17;chr17;chr17;chr17;chr17;chr17;chr17;chr17;chr17;chr17;chr17;chr17;chr17;chr17;chr17;chr17;chr17;chr17;chr17;chr17;chr17;chr17;chr17;chr17;chr17;chr17;chr17;chr17;chr17;chr17;chr17;chr17;chr17;chr17;chr17;chr17;chr…	35681567;35681567;35681570;35681570;35681570;35682431;35682624;35682624;35682624;35682624;35682624;35682624;35683437;35683437;35683437;35683437;35683437;35683437;35684095;35684095;35684095;35684095;35684095;35684095;35684995;35684995;35684995;35684995;35684995;35684995;35685306;35685306;35685306;35685306;35685306;35685306;35685306;35686481;35686481;35686481;35686481;35687145;35687145;35687145;356…	35682518;35682518;35682518;35682518;35682518;35682518;35682773;35682773;35682773;35682773;35682773;35682773;35683671;35683671;35683671;35683671;35683671;35683671;35684313;35684313;35684313;35684313;35684313;35684313;35685122;35685122;35685122;35685122;35685122;35685122;35685550;35685550;35685550;35685550;35685550;35685550;35685550;35686591;35686591;35686591;35686591;35687310;35687310;35687310;356…	-;-;-;-;-;-;-;-;-;-;-;-;-;-;-;-;-;-;-;-;-;-;-;-;-;-;-;-;-;-;-;-;-;-;-;-;-;-;-;-;-;-;-;-;-;-;-;-;-;-;-;-;-;-;-;-;-;-;-;-;-;-;-;-;-;-;-;-;-;-;-;-;-;-;-;-;-;-;-;-;-;-;-;-;-;-;-;-;-;-;-;-;-;-;-;-;-;-;-;-;-;-;-;-;-;-;-;-;-;-;-;-;-;-;-;-;-;-;-;-;-;-;-;-;-;-;-;-;-;-;-;-;-;-;-;-;-;-;-;-;-;-;-;-;-;-;-;-;-	4774	chr17:35681567-35704621	316.605	293.983	321.597	396.306	485.07	464.543	379.684	0.431015	0.0992671	4.34197	1.41208e-05	0.00472786
93	ENSMUSG00000040152.8	Thbs1	thrombospondin 1 [Source:MGI Symbol;Acc:MGI:98737]	chr2;chr2;chr2;chr2;chr2;chr2;chr2;chr2;chr2;chr2;chr2;chr2;chr2;chr2;chr2;chr2;chr2;chr2;chr2;chr2;chr2;chr2;chr2;chr2	118111876;118112615;118112970;118114334;118114651;118114948;118115830;118117484;118118162;118118649;118119079;118119322;118119817;118120222;118120836;118121117;118122446;118122874;118122940;118123268;118123268;118123916;118124120;118125022	118112075;118112709;118113529;118114409;118114853;118115070;118115923;118117657;118118338;118118822;118119206;118119474;118120035;118120329;118120995;118121235;118122680;118123101;118123101;118123764;118123539;118124013;118124259;118127133	+;+;+;+;+;+;+;+;+;+;+;+;+;+;+;+;+;+;+;+;+;+;+;+	6073	chr2:118111876-118127133	304.095	197.426	239.753	321.574	439.712	443.155	324.286	0.499206	0.115334	4.32835	1.50231e-05	0.00497588
96	ENSMUSG00000026532.7	Spta1	spectrin alpha, erythrocytic 1 [Source:MGI Symbol;Acc:MGI:98385]	chr1;chr1;chr1;chr1;chr1;chr1;chr1;chr1;chr1;chr1;chr1;chr1;chr1;chr1;chr1;chr1;chr1;chr1;chr1;chr1;chr1;chr1;chr1;chr1;chr1;chr1;chr1;chr1;chr1;chr1;chr1;chr1;chr1;chr1;chr1;chr1;chr1;chr1;chr1;chr1;chr1;chr1;chr1;chr1;chr1;chr1;chr1;chr1;chr1;chr1;chr1;chr1;chr1;chr1;chr1;chr1;chr1;chr1;chr1;chr1;chr1;chr1;chr1;chr1;chr1;chr1;chr1;chr1;chr1;chr1;chr1;chr1;chr1;chr1	174172776;174174327;174175763;174178658;174179731;174181004;174181705;174184581;174185631;174187198;174190096;174190948;174192920;174193529;174195856;174197603;174198362;174199421;174202251;174203253;174205271;174207037;174208312;174209294;174211564;174212538;174213344;174213862;174214056;174215478;174215485;174217132;174217132;174217525;174217525;174217877;174217877;174218403;174218403;174218724…	174172961;174174563;174175888;174178798;174179877;174181137;174181849;174184735;174185766;174187299;174190233;174191058;174192997;174193684;174196060;174197784;174198605;174199543;174202468;174203345;174205408;174207188;174208498;174209395;174211655;174212682;174213525;174213961;174214253;174215621;174215621;174217235;174217235;174217687;174217687;174218008;174218008;174218540;174218540;174218828…	+;+;+;+;+;+;+;+;+;+;+;+;+;+;+;+;+;+;+;+;+;+;+;+;+;+;+;+;+;+;+;+;+;+;+;+;+;+;+;+;+;+;+;+;+;+;+;+;+;+;+;+;+;+;+;+;+;+;+;+;+;+;+;+;+;+;+;+;+;+;+;+;+;+	9691	chr1:174172776-174248450	691.912	736.252	647.045	937.546	1040.69	848.668	817.019	0.38045	0.0882885	4.30917	1.63866e-05	0.00525789
98	ENSMUSG00000001270.9	Ckb	creatine kinase, brain [Source:MGI Symbol;Acc:MGI:88407]	chr12;chr12;chr12;chr12;chr12;chr12;chr12;chr12;chr12;chr12;chr12;chr12;chr12;chr12;chr12;chr12;chr12;chr12	111669361;111669361;111669825;111669825;111670162;111670356;111670863;111670873;111671123;111671215;111671215;111671215;111671425;111671425;111671766;111671766;111672230;111672230	111669741;111669741;111670014;111672282;111670285;111671044;111671044;111671044;111671579;111671485;111671347;111671347;111671544;111671579;111671973;111671973;111672283;111672338	-;-;-;-;-;-;-;-;-;-;-;-;-;-;-;-;-;-	2895	chr12:111669361-111672338	424.385	388.817	364.926	583.135	545.546	515.874	470.447	0.401629	0.0938203	4.28083	1.86199e-05	0.00585254
100	ENSMUSG00000026728.9	Vim	vimentin [Source:MGI Symbol;Acc:MGI:98932]	chr2;chr2;chr2;chr2;chr2;chr2;chr2;chr2;chr2;chr2;chr2;chr2;chr2;chr2;chr2;chr2;chr2;chr2;chr2;chr2;chr2;chr2;chr2;chr2;chr2;chr2;chr2;chr2	13573927;13573952;13574281;13574322;13574394;13574523;13575541;13575541;13575541;13578413;13578413;13578413;13578589;13578589;13579369;13579421;13579421;13580018;13580018;13580018;13580640;13580640;13580640;13581613;13581613;13582473;13582473;13582473	13574060;13574994;13574994;13574994;13574833;13577448;13575601;13575601;13575601;13578604;13578508;13578508;13578750;13578750;13579546;13579546;13579546;13580238;13580238;13580238;13580683;13580683;13580683;13581698;13581698;13582478;13582825;13582826	+;+;+;+;+;+;+;+;+;+;+;+;+;+;+;+;+;+;+;+;+;+;+;+;+;+;+;+	4743	chr2:13573927-13582826	1912.14	1863.04	2040.31	2155.9	2861.28	2835.17	2277.97	0.373631	0.0877853	4.25619	2.0794e-05	0.00640518
103	ENSMUSG00000031441.15	Atp11a	ATPase, class VI, type 11A [Source:MGI Symbol;Acc:MGI:1354735]	chr8;chr8;chr8;chr8;chr8;chr8;chr8;chr8;chr8;chr8;chr8;chr8;chr8;chr8;chr8;chr8;chr8;chr8;chr8;chr8;chr8;chr8;chr8;chr8;chr8;chr8;chr8;chr8;chr8;chr8;chr8;chr8;chr8;chr8;chr8;chr8;chr8;chr8;chr8;chr8;chr8;chr8;chr8;chr8;chr8;chr8;chr8;chr8;chr8;chr8;chr8;chr8;chr8;chr8;chr8;chr8;chr8;chr8;chr8;chr8;chr8;chr8;chr8;chr8;chr8;chr8;chr8;chr8;chr8;chr8;chr8;chr8;chr8;chr8;chr8;chr8;chr8;chr8;chr8;chr8…	12757014;12757016;12757069;12806650;12806650;12806650;12811416;12812312;12812312;12812312;12813075;12813075;12813075;12813075;12816908;12816908;12816908;12820390;12820390;12820390;12822400;12822613;12822613;12822613;12823002;12823002;12823002;12823002;12825680;12825680;12825680;12825680;12826325;12826325;12826325;12826325;12827448;12827448;12827448;12827448;12828449;12828449;12828449;12828449;128…	12757352;12757352;12757352;12806772;12806772;12806772;12812401;12812401;12812401;12812401;12814383;12813155;12813155;12813155;12817015;12817015;12817015;12820518;12820518;12820518;12822716;12822716;12822716;12822716;12823052;12823052;12823052;12823052;12825744;12825744;12825744;12825744;12826406;12826612;12826406;12826406;12827598;12827598;12827598;12827598;12828537;12828646;12828646;12828646;128…	+;+;+;+;+;+;+;+;+;+;+;+;+;+;+;+;+;+;+;+;+;+;+;+;+;+;+;+;+;+;+;+;+;+;+;+;+;+;+;+;+;+;+;+;+;+;+;+;+;+;+;+;+;+;+;+;+;+;+;+;+;+;+;+;+;+;+;+;+;+;+;+;+;+;+;+;+;+;+;+;+;+;+;+;+;+;+;+;+;+;+;+;+;+;+;+;+;+;+;+;+;+;+;+;+;+;+;+;+;+;+;+;+;+;+;+;+;+;+;+;+;+;+;+;+;+;+;+	11150	chr8:12757014-12868728	2406.77	2530.33	2499.6	3275.75	2965.85	3001.99	2780.05	0.288929	0.0684379	4.22177	2.42395e-05	0.00724901
108	ENSMUSG00000019810.15	Fuca2	fucosidase, alpha-L- 2, plasma [Source:MGI Symbol;Acc:MGI:1914098]	chr10;chr10;chr10;chr10;chr10;chr10;chr10;chr10;chr10;chr10;chr10;chr10;chr10;chr10;chr10;chr10;chr10;chr10;chr10;chr10;chr10;chr10;chr10;chr10;chr10;chr10	13499540;13499544;13501001;13501001;13501003;13501084;13503071;13503071;13503071;13503071;13505739;13505739;13505739;13506037;13506706;13506706;13507235;13507235;13507235;13512618;13512618;13512618;13514707;13514707;13514755;13515117	13499587;13499587;13501373;13501373;13501177;13501373;13503258;13503258;13503258;13503258;13506078;13505880;13506078;13506078;13506916;13506916;13507425;13507425;13507425;13513098;13512726;13512726;13519035;13514874;13515498;13515543	+;+;+;+;+;+;+;+;+;+;+;+;+;+;+;+;+;+;+;+;+;+;+;+;+;+	6161	chr10:13499540-13519035	3001.49	2427.73	2557.37	3541.84	3290.91	3431.46	3041.8	0.324342	0.0779468	4.16107	3.16756e-05	0.00903429
109	ENSMUSG00000031502.11	Col4a1	collagen, type IV, alpha 1 [Source:MGI Symbol;Acc:MGI:88454]	chr8;chr8;chr8;chr8;chr8;chr8;chr8;chr8;chr8;chr8;chr8;chr8;chr8;chr8;chr8;chr8;chr8;chr8;chr8;chr8;chr8;chr8;chr8;chr8;chr8;chr8;chr8;chr8;chr8;chr8;chr8;chr8;chr8;chr8;chr8;chr8;chr8;chr8;chr8;chr8;chr8;chr8;chr8;chr8;chr8;chr8;chr8;chr8;chr8;chr8;chr8;chr8;chr8;chr8;chr8;chr8;chr8;chr8;chr8;chr8;chr8;chr8;chr8;chr8;chr8;chr8;chr8;chr8;chr8;chr8;chr8;chr8;chr8;chr8;chr8;chr8;chr8;chr8;chr8;chr8…	11198423;11198431;11199519;11201658;11201658;11202894;11202894;11202894;11204536;11206226;11206226;11206226;11207194;11207194;11207194;11208233;11208233;11208233;11209522;11209522;11209522;11210760;11210760;11210760;11211764;11211764;11212401;11212602;11212602;11213504;11213504;11213504;11214652;11214652;11214652;11216701;11216701;11216701;11217265;11217265;11217265;11217434;11217434;11217913;112…	11199882;11199882;11199882;11201830;11201830;11203008;11203008;11203008;11204552;11206403;11206403;11206403;11207406;11207406;11207406;11208331;11208331;11208331;11209650;11209650;11209650;11210831;11210831;11210831;11211836;11211836;11212735;11212735;11212735;11213689;11213689;11213689;11214702;11214702;11214702;11216799;11216799;11216799;11217269;11217345;11217345;11217560;11217560;11218052;112…	-;-;-;-;-;-;-;-;-;-;-;-;-;-;-;-;-;-;-;-;-;-;-;-;-;-;-;-;-;-;-;-;-;-;-;-;-;-;-;-;-;-;-;-;-;-;-;-;-;-;-;-;-;-;-;-;-;-;-;-;-;-;-;-;-;-;-;-;-;-;-;-;-;-;-;-;-;-;-;-;-;-;-;-;-;-;-;-;-;-;-;-;-;-;-;-;-;-;-;-;-;-;-;-;-;-;-;-;-;-;-;-;-;-;-;-;-;-;-;-;-;-;-;-;-;-;-;-;-;-;-;-;-;-;-;-;-;-;-	7464	chr8:11198423-11312826	6822.88	6235.72	5960.13	8090.3	8900.08	7307.78	7219.48	0.317594	0.0763641	4.15895	3.19717e-05	0.00903509
110	ENSMUSG00000042115.4	Klhdc8a	kelch domain containing 8A [Source:MGI Symbol;Acc:MGI:2442630]	chr1;chr1;chr1;chr1;chr1	132298626;132302525;132302940;132303729;132304599	132299652;132302689;132303155;132303830;132307357	+;+;+;+;+	4269	chr1:132298626-132307357	408.988	375.885	277.305	645.412	568.224	441.444	452.876	0.466798	0.11231	4.15633	3.23404e-05	0.00905618
111	ENSMUSG00000042548.14	Asxl1	additional sex combs like 1 [Source:MGI Symbol;Acc:MGI:2684063]	chr2;chr2;chr2;chr2;chr2;chr2;chr2;chr2;chr2;chr2;chr2;chr2;chr2;chr2;chr2;chr2;chr2;chr2;chr2;chr2;chr2;chr2;chr2;chr2;chr2;chr2;chr2;chr2;chr2;chr2;chr2;chr2;chr2;chr2;chr2;chr2;chr2;chr2;chr2	153345829;153345845;153347675;153347803;153347981;153352189;153352189;153352189;153352189;153354650;153354650;153354650;153357070;153357070;153357070;153357070;153391529;153391529;153391529;153391725;153391725;153392841;153392841;153392860;153393349;153393349;153393349;153393624;153393624;153393882;153393882;153393882;153396732;153396732;153396732;153397376;153397376;153399239;153399239	153346390;153346390;153347775;153348039;153348039;153352271;153352271;153352271;153352271;153354652;153354652;153354652;153357178;153357178;153357178;153357178;153391594;153391649;153391649;153391822;153391822;153392934;153392934;153392934;153393787;153393501;153393501;153393787;153393787;153393978;153393978;153393978;153396837;153396837;153396837;153398000;153398000;153404007;153404007	+;+;+;+;+;+;+;+;+;+;+;+;+;+;+;+;+;+;+;+;+;+;+;+;+;+;+;+;+;+;+;+;+;+;+;+;+;+;+	7444	chr2:153345829-153404007	857.431	839.706	862.727	1107.39	1109.99	1053.99	971.873	0.317363	0.0765828	4.14405	3.41221e-05	0.00946904
114	ENSMUSG00000035783.9	Acta2	actin, alpha 2, smooth muscle, aorta [Source:MGI Symbol;Acc:MGI:87909]	chr19;chr19;chr19;chr19;chr19;chr19;chr19;chr19;chr19;chr19;chr19;chr19;chr19;chr19;chr19;chr19	34241090;34243317;34244912;34245078;34246078;34246078;34246652;34246652;34248424;34248424;34251730;34251730;34252425;34252425;34254070;34255290	34241810;34243498;34245103;34245103;34246239;34246239;34246736;34246736;34248534;34248534;34251858;34251858;34252576;34252576;34254230;34255590	-;-;-;-;-;-;-;-;-;-;-;-;-;-;-;-	2196	chr19:34241090-34255590	881.49	524.17	513.207	1269.31	1431.27	1726.42	1057.64	0.521308	0.126101	4.13403	3.56451e-05	0.00971356
115	ENSMUSG00000048126.16	Col6a3	collagen, type VI, alpha 3 [Source:MGI Symbol;Acc:MGI:88461]	chr1;chr1;chr1;chr1;chr1;chr1;chr1;chr1;chr1;chr1;chr1;chr1;chr1;chr1;chr1;chr1;chr1;chr1;chr1;chr1;chr1;chr1;chr1;chr1;chr1;chr1;chr1;chr1;chr1;chr1;chr1;chr1;chr1;chr1;chr1;chr1;chr1;chr1;chr1;chr1;chr1;chr1;chr1;chr1;chr1;chr1;chr1;chr1;chr1;chr1;chr1;chr1;chr1;chr1;chr1;chr1;chr1;chr1;chr1;chr1;chr1;chr1;chr1;chr1;chr1;chr1;chr1;chr1;chr1;chr1;chr1;chr1;chr1;chr1;chr1;chr1;chr1;chr1;chr1;chr1…	90765923;90765923;90766860;90767389;90768324;90768324;90768324;90768324;90772952;90772952;90772952;90772952;90773437;90773437;90773437;90775531;90775531;90775531;90777441;90777441;90777441;90778756;90778756;90778756;90779988;90779988;90779988;90781635;90781635;90781635;90782217;90782217;90782217;90782341;90782341;90782341;90782459;90782459;90782459;90784226;90784226;90784226;90785207;90785207;907…	90765933;90765933;90767605;90767605;90768488;90768488;90768488;90768488;90773215;90773050;90773050;90773050;90773700;90773700;90773700;90776285;90776285;90776285;90777543;90777543;90777543;90779454;90779454;90779454;90780084;90780084;90780084;90782128;90782128;90782128;90782228;90782228;90782228;90782377;90782377;90782377;90782491;90782491;90782491;90784288;90784288;90784288;90785269;90785269;907…	-;-;-;-;-;-;-;-;-;-;-;-;-;-;-;-;-;-;-;-;-;-;-;-;-;-;-;-;-;-;-;-;-;-;-;-;-;-;-;-;-;-;-;-;-;-;-;-;-;-;-;-;-;-;-;-;-;-;-;-;-;-;-;-;-;-;-;-;-;-;-;-;-;-;-;-;-;-;-;-;-;-;-;-;-;-;-;-;-;-;-;-;-;-;-;-;-;-;-;-;-;-;-;-;-;-;-;-;-;-;-;-;-;-;-;-;-;-;-;-;-;-;-;-;-;-;-;-;-;-;-;-;-;-;-;-;-;-;-;-;-;-;-;-;-;-;-;-;-;-;-;-;-;-;-;-;-;-;-;-;-	11963	chr1:90765923-90843971	1150.94	1032.82	809.769	1180.99	1671.91	1489.45	1222.65	0.425026	0.103042	4.12479	3.7107e-05	0.00988789
120	ENSMUSG00000068699.12	Flnc	filamin C, gamma [Source:MGI Symbol;Acc:MGI:95557]	chr6;chr6;chr6;chr6;chr6;chr6;chr6;chr6;chr6;chr6;chr6;chr6;chr6;chr6;chr6;chr6;chr6;chr6;chr6;chr6;chr6;chr6;chr6;chr6;chr6;chr6;chr6;chr6;chr6;chr6;chr6;chr6;chr6;chr6;chr6;chr6;chr6;chr6;chr6;chr6;chr6;chr6;chr6;chr6;chr6;chr6;chr6;chr6;chr6;chr6;chr6;chr6;chr6;chr6;chr6;chr6;chr6;chr6;chr6;chr6;chr6;chr6;chr6;chr6;chr6;chr6;chr6;chr6;chr6;chr6;chr6;chr6;chr6;chr6;chr6;chr6;chr6;chr6;chr6;chr6…	29433256;29433276;29433276;29438464;29438464;29438464;29440172;29440172;29440397;29440397;29440638;29440638;29440877;29440877;29441099;29441099;29441434;29441434;29442882;29442882;29443374;29443374;29443660;29443660;29444005;29444005;29444297;29444297;29445008;29445008;29445376;29445376;29445641;29445641;29446051;29446051;29446230;29446230;29446607;29446607;29446808;29446808;29447395;29447395;294…	29433813;29433813;29433813;29438712;29439056;29438712;29440269;29440269;29440547;29440547;29440756;29440756;29440954;29440954;29441261;29441261;29441634;29441634;29443019;29443019;29443500;29443500;29443796;29443796;29444198;29444198;29444410;29444410;29445151;29445151;29445499;29445499;29445801;29445801;29446141;29446141;29446399;29446399;29446724;29446724;29447070;29447070;29447992;29447992;294…	+;+;+;+;+;+;+;+;+;+;+;+;+;+;+;+;+;+;+;+;+;+;+;+;+;+;+;+;+;+;+;+;+;+;+;+;+;+;+;+;+;+;+;+;+;+;+;+;+;+;+;+;+;+;+;+;+;+;+;+;+;+;+;+;+;+;+;+;+;+;+;+;+;+;+;+;+;+;+;+;+;+;+;+;+;+;+;+;+;+;+;+;+;+;+;+;+	9402	chr6:29433256-29461883	9963.91	8363.44	8693.7	10778.4	11222.1	11960.1	10163.6	0.30007	0.0730255	4.10911	3.97182e-05	0.0101953
123	ENSMUSG00000070047.14	Fat1	FAT atypical cadherin 1 [Source:MGI Symbol;Acc:MGI:109168]	chr8;chr8;chr8;chr8;chr8;chr8;chr8;chr8;chr8;chr8;chr8;chr8;chr8;chr8;chr8;chr8;chr8;chr8;chr8;chr8;chr8;chr8;chr8;chr8;chr8;chr8;chr8;chr8;chr8;chr8;chr8;chr8;chr8;chr8;chr8;chr8;chr8;chr8;chr8;chr8;chr8;chr8;chr8;chr8;chr8;chr8;chr8;chr8;chr8;chr8;chr8;chr8;chr8;chr8;chr8;chr8;chr8;chr8;chr8;chr8;chr8;chr8;chr8;chr8;chr8;chr8;chr8;chr8;chr8;chr8;chr8;chr8;chr8;chr8;chr8;chr8;chr8;chr8;chr8;chr8…	44935447;44950196;44950208;44950208;44950214;44988931;44988931;44988931;44988931;45007242;45007242;45007242;45007242;45009793;45009793;45009793;45009793;45010401;45010401;45010401;45010401;45012019;45012964;45012964;45012964;45012964;45017365;45017365;45017365;45017365;45017835;45017835;45017835;45017835;45022804;45022804;45022804;45022804;45027484;45027484;45027484;45027484;45029456;45029456;450…	44935621;44953481;44953481;44953481;44953481;44989245;44989245;44989245;44989245;45007303;45007303;45007303;45007303;45010125;45010125;45010125;45010125;45010611;45010611;45010611;45010611;45012087;45013103;45013103;45013103;45013103;45017640;45017640;45017640;45017640;45018045;45018045;45018045;45018045;45026871;45026871;45026871;45026871;45027680;45027680;45027680;45027680;45029609;45029609;450…	+;+;+;+;+;+;+;+;+;+;+;+;+;+;+;+;+;+;+;+;+;+;+;+;+;+;+;+;+;+;+;+;+;+;+;+;+;+;+;+;+;+;+;+;+;+;+;+;+;+;+;+;+;+;+;+;+;+;+;+;+;+;+;+;+;+;+;+;+;+;+;+;+;+;+;+;+;+;+;+;+;+;+;+;+;+;+;+;+;+;+;+;+;+;+;+;+;+;+;+;+;+;+;+;+;+;+;+;+;+;+;+;+;+;+;+;+	15655	chr8:44935447-45052257	1660.97	1602.68	1437.56	2003.04	1960.44	1960.83	1770.92	0.302381	0.0738639	4.09376	4.24432e-05	0.010673
124	ENSMUSG00000030122.12	Ptms	parathymosin [Source:MGI Symbol;Acc:MGI:1916452]	chr6;chr6;chr6;chr6;chr6;chr6;chr6;chr6;chr6;chr6;chr6;chr6;chr6;chr6;chr6;chr6;chr6;chr6;chr6	124913681;124913688;124913764;124914049;124914408;124914408;124914408;124914635;124914635;124914635;124914635;124914641;124914918;124914918;124914918;124914918;124915360;124917560;124920039	124914232;124914232;124914232;124914232;124914466;124914466;124914466;124914713;124914674;124914713;124914713;124914713;124914989;124915224;124914989;124914989;124915529;124917946;124920103	-;-;-;-;-;-;-;-;-;-;-;-;-;-;-;-;-;-;-	1619	chr6:124913681-124920103	499.447	486.236	499.727	600.12	856.746	657.889	600.027	0.409218	0.100244	4.08223	4.46054e-05	0.0110805
127	ENSMUSG00000091712.2	Sec14l5	SEC14-like lipid binding 5 [Source:MGI Symbol;Acc:MGI:3616084]	chr16;chr16;chr16;chr16;chr16;chr16;chr16;chr16;chr16;chr16;chr16;chr16;chr16;chr16;chr16;chr16;chr16;chr16;chr16;chr16;chr16;chr16;chr16;chr16;chr16;chr16;chr16;chr16;chr16;chr16;chr16;chr16	5147109;5147109;5147745;5147745;5165589;5165589;5167005;5167005;5167875;5167875;5168824;5168824;5171861;5171861;5172977;5172977;5176049;5176049;5176227;5176227;5176474;5176474;5178494;5178494;5180216;5180216;5180670;5180670;5182005;5182005;5183639;5183639	5147195;5147129;5147848;5147848;5165738;5165738;5167136;5167136;5168003;5168003;5169016;5169016;5171973;5171973;5173166;5173166;5176137;5176137;5176297;5176297;5176645;5176645;5178628;5178628;5180350;5180350;5180897;5180897;5182183;5182183;5187271;5183934	+;+;+;+;+;+;+;+;+;+;+;+;+;+;+;+;+;+;+;+;+;+;+;+;+;+;+;+;+;+;+;+	5740	chr16:5147109-5187271	79.873	87.9364	85.695	149.464	170.089	124.049	116.184	0.500044	0.12286	4.07003	4.70077e-05	0.0114014
128	ENSMUSG00000036264.9	Fstl4	follistatin-like 4 [Source:MGI Symbol;Acc:MGI:2443199]	chr11;chr11;chr11;chr11;chr11;chr11;chr11;chr11;chr11;chr11;chr11;chr11;chr11;chr11;chr11;chr11	52764634;52773835;52814625;53000197;53068540;53072393;53134027;53148882;53162535;53163017;53164411;53165754;53168171;53176917;53184636;53186241	52764882;52773970;52814658;53000442;53068733;53072516;53134193;53149002;53162696;53163151;53164437;53165872;53168320;53177024;53184745;53188538	+;+;+;+;+;+;+;+;+;+;+;+;+;+;+;+	4380	chr11:52764634-53188538	109.705	87.9364	84.7321	138.141	152.45	199.334	128.717	0.498479	0.123326	4.04197	5.30044e-05	0.0127554
129	ENSMUSG00000027293.13	Ehd4	EH-domain containing 4 [Source:MGI Symbol;Acc:MGI:1919619]	chr2;chr2;chr2;chr2;chr2;chr2;chr2;chr2;chr2;chr2;chr2;chr2;chr2;chr2;chr2;chr2;chr2	120089175;120096963;120102020;120102220;120102405;120122447;120127592;120127592;120127592;120127592;120129644;120136899;120136899;120136899;120137409;120154240;120154240	120091684;120097127;120102432;120102432;120102432;120122489;120127689;120127689;120127689;120127689;120129725;120137075;120137075;120137075;120137560;120154462;120154606	-;-;-;-;-;-;-;-;-;-;-;-;-;-;-;-;-	4007	chr2:120089175-120154606	6344.61	6288.31	6405.94	7537.73	7573.39	7522.52	6945.42	0.235514	0.0585154	4.02482	5.70201e-05	0.0136154
131	ENSMUSG00000054640.15	Slc8a1	solute carrier family 8 (sodium/calcium exchanger), member 1 [Source:MGI Symbol;Acc:MGI:107956]	chr17;chr17;chr17;chr17;chr17;chr17;chr17;chr17;chr17;chr17;chr17;chr17;chr17;chr17;chr17;chr17;chr17;chr17;chr17;chr17;chr17;chr17;chr17;chr17;chr17;chr17;chr17;chr17;chr17;chr17;chr17;chr17;chr17;chr17;chr17;chr17;chr17;chr17;chr17;chr17;chr17;chr17;chr17;chr17;chr17;chr17;chr17;chr17;chr17;chr17;chr17;chr17;chr17	81373105;81385603;81388524;81388691;81388691;81388810;81408067;81408067;81408067;81408067;81408067;81428182;81428182;81428182;81428182;81428182;81432644;81432644;81432644;81432644;81432644;81437745;81437745;81437745;81437745;81437745;81441652;81441652;81441652;81441652;81441773;81441773;81441773;81441773;81441773;81441861;81442203;81442203;81442203;81445487;81445487;81445487;81445487;81445487;816…	81389067;81386047;81389067;81389067;81389067;81389067;81408342;81408342;81408342;81408342;81408342;81428281;81428281;81428281;81428281;81428281;81432774;81432774;81432774;81432774;81432774;81437813;81437813;81437813;81437813;81437813;81441666;81441666;81441666;81441666;81441790;81441790;81441790;81441790;81441790;81441881;81442223;81442223;81442223;81445593;81445593;81445593;81445593;81445593;816…	-;-;-;-;-;-;-;-;-;-;-;-;-;-;-;-;-;-;-;-;-;-;-;-;-;-;-;-;-;-;-;-;-;-;-;-;-;-;-;-;-;-;-;-;-;-;-;-;-;-;-;-;-	18807	chr17:81373105-81738377	13507.2	11523.1	12078.2	16018.7	14433.7	15512.1	13845.5	0.282709	0.070836	3.99103	6.57863e-05	0.0154688
136	ENSMUSG00000027864.9	Ptgfrn	prostaglandin F2 receptor negative regulator [Source:MGI Symbol;Acc:MGI:1277114]	chr3;chr3;chr3;chr3;chr3;chr3;chr3;chr3;chr3;chr3;chr3;chr3;chr3	101040232;101045444;101050090;101056236;101060637;101060974;101072810;101072810;101073260;101073936;101077043;101080128;101110092	101043522;101045749;101050197;101056655;101061062;101061062;101073190;101073190;101073449;101078721;101077456;101080496;101110278	-;-;-;-;-;-;-;-;-;-;-;-;-	10464	chr3:101040232-101110278	742.915	745.735	730.814	948.869	992.818	899.143	843.382	0.314712	0.0800184	3.933	8.38928e-05	0.0190011
138	ENSMUSG00000037012.18	Hk1	hexokinase 1 [Source:MGI Symbol;Acc:MGI:96103]	chr10;chr10;chr10;chr10;chr10;chr10;chr10;chr10;chr10;chr10;chr10;chr10;chr10;chr10;chr10;chr10;chr10;chr10;chr10;chr10;chr10;chr10;chr10;chr10;chr10;chr10;chr10;chr10;chr10;chr10;chr10;chr10;chr10;chr10;chr10;chr10;chr10;chr10;chr10;chr10;chr10;chr10;chr10;chr10;chr10;chr10;chr10;chr10;chr10;chr10;chr10;chr10;chr10;chr10;chr10;chr10;chr10;chr10;chr10;chr10;chr10;chr10;chr10;chr10;chr10;chr10;chr…	62268855;62269104;62269108;62269909;62271589;62271589;62271589;62271589;62274447;62274447;62274447;62274447;62275681;62275681;62275681;62275681;62281033;62281033;62281033;62281033;62281811;62281811;62281811;62281811;62284279;62284279;62284279;62284279;62284609;62284701;62284701;62284701;62284701;62286348;62286348;62286348;62286348;62286348;62290160;62290160;62290160;62290160;62290160;62291975;622…	62270056;62270056;62270056;62270056;62271822;62271822;62271822;62271822;62274602;62274602;62274602;62274602;62275864;62275864;62275864;62275864;62281132;62281132;62281132;62281132;62281906;62281906;62281906;62281906;62284398;62284398;62284398;62284398;62284849;62284849;62284849;62284849;62284849;62286652;62286652;62286652;62286652;62286652;62290329;62290393;62290393;62290393;62290393;62292043;622…	-;-;-;-;-;-;-;-;-;-;-;-;-;-;-;-;-;-;-;-;-;-;-;-;-;-;-;-;-;-;-;-;-;-;-;-;-;-;-;-;-;-;-;-;-;-;-;-;-;-;-;-;-;-;-;-;-;-;-;-;-;-;-;-;-;-;-;-;-;-;-;-;-;-;-;-;-;-;-;-;-;-;-;-;-;-;-;-;-;-;-;-;-;-;-;-;-;-;-;-;-;-;-;-;-;-;-;-;-;-;-;-;-;-;-;-;-;-;-;-;-;-;-;-;-;-;-;-;-;-;-;-;-;-;-;-;-;-;-;-;-;-;-;-;-;-;-;-;-;-;-;-;-;-	8532	chr10:62268855-62379908	2327.86	2222.55	2313.76	2761.68	2876.4	2706.84	2534.85	0.260688	0.066414	3.92519	8.66604e-05	0.0193435
140	ENSMUSG00000032334.10	Loxl1	lysyl oxidase-like 1 [Source:MGI Symbol;Acc:MGI:106096]	chr9;chr9;chr9;chr9;chr9;chr9;chr9	58287738;58290755;58292569;58293573;58294359;58297621;58311686	58288917;58290870;58292664;58293729;58294496;58297729;58313186	-;-;-;-;-;-;-	3297	chr9:58287738-58313186	485.012	428.474	439.066	568.415	636.26	602.28	526.585	0.355118	0.0907869	3.91155	9.17047e-05	0.020177
143	ENSMUSG00000030208.15	Emp1	epithelial membrane protein 1 [Source:MGI Symbol;Acc:MGI:107941]	chr6;chr6;chr6;chr6;chr6;chr6;chr6;chr6;chr6;chr6;chr6;chr6;chr6;chr6;chr6;chr6;chr6;chr6;chr6;chr6;chr6;chr6;chr6;chr6;chr6;chr6;chr6	135362545;135362904;135362931;135362931;135363008;135363068;135367493;135377178;135377178;135377178;135377178;135377178;135378408;135379901;135379901;135379901;135379901;135379901;135380101;135380101;135380101;135380101;135380101;135380974;135380974;135380974;135380974	135362707;135363102;135363102;135363102;135363102;135365665;135367706;135377288;135377288;135377288;135377288;135377288;135378518;135379997;135379997;135379997;135379997;135379997;135380377;135380241;135380241;135380241;135380241;135383173;135383173;135383173;135383173	+;+;+;+;+;+;+;+;+;+;+;+;+;+;+;+;+;+;+;+;+;+;+;+;+;+;+	5935	chr6:135362545-135383173	686.138	696.594	598.902	759.774	918.482	1007.79	777.947	0.366889	0.094753	3.87205	0.000107923	0.0232471
150	ENSMUSG00000022464.14	Slc38a4	solute carrier family 38, member 4 [Source:MGI Symbol;Acc:MGI:1916604]	chr15;chr15;chr15;chr15;chr15;chr15;chr15;chr15;chr15;chr15;chr15;chr15;chr15;chr15;chr15;chr15;chr15;chr15;chr15;chr15;chr15;chr15;chr15;chr15;chr15;chr15;chr15;chr15;chr15;chr15;chr15;chr15;chr15;chr15;chr15;chr15;chr15;chr15;chr15;chr15;chr15;chr15;chr15;chr15;chr15;chr15;chr15;chr15;chr15;chr15;chr15;chr15;chr15;chr15;chr15;chr15;chr15;chr15;chr15;chr15;chr15;chr15;chr15;chr15;chr15;chr15;chr…	96994820;96994823;96996765;96996768;96998443;96998443;96998443;96998443;96999489;96999489;96999489;96999489;97005820;97005820;97005820;97005820;97008413;97008413;97008413;97008413;97008658;97008658;97008658;97008658;97008863;97008863;97008863;97008863;97009947;97009947;97009947;97009947;97010115;97010115;97010115;97010115;97010284;97010284;97010284;97010284;97012900;97012900;97012900;97012900;970…	96997091;96997091;96997091;96997091;96998540;96998540;96998540;96998540;96999633;96999633;96999633;96999633;97005944;97005944;97005944;97005944;97008513;97008513;97008513;97008513;97008737;97008737;97008737;97008737;97009138;97009138;97009138;97009138;97010005;97010005;97010005;97010005;97010197;97010197;97010197;97010197;97010365;97010365;97010365;97010365;97012992;97012992;97012992;97012992;970…	-;-;-;-;-;-;-;-;-;-;-;-;-;-;-;-;-;-;-;-;-;-;-;-;-;-;-;-;-;-;-;-;-;-;-;-;-;-;-;-;-;-;-;-;-;-;-;-;-;-;-;-;-;-;-;-;-;-;-;-;-;-;-;-;-;-;-;-;-	4261	chr15:96994820-97055956	139.537	178.459	138.653	226.46	214.187	259.22	192.753	0.439181	0.115261	3.81031	0.000138794	0.0285018
151	ENSMUSG00000060429.12	Sntb1	syntrophin, basic 1 [Source:MGI Symbol;Acc:MGI:101781]	chr15;chr15;chr15;chr15;chr15;chr15;chr15;chr15;chr15;chr15;chr15;chr15	55636388;55642655;55647857;55676304;55749188;55790964;55791938;55792034;55792034;55906024;55906024;55906024	55639427;55642845;55648053;55676443;55749395;55791272;55792250;55792250;55792250;55906310;55906722;55906949	-;-;-;-;-;-;-;-;-;-;-;-	5324	chr15:55636388-55906949	151.085	134.491	136.727	226.46	215.446	198.479	177.115	0.432926	0.113671	3.80857	0.000139772	0.0285125
154	ENSMUSG00000032420.8	Nt5e	5' nucleotidase, ecto [Source:MGI Symbol;Acc:MGI:99782]	chr9;chr9;chr9;chr9;chr9;chr9;chr9;chr9;chr9;chr9;chr9;chr9;chr9;chr9;chr9;chr9;chr9;chr9	88327197;88327618;88327633;88352263;88352263;88355587;88355587;88355687;88357813;88363436;88363436;88364668;88364668;88366362;88366362;88367231;88369046;88370154	88328030;88331219;88328030;88352485;88352485;88355775;88355775;88355775;88358003;88363633;88363633;88364822;88364822;88367844;88366467;88367380;88369246;88372092	+;+;+;+;+;+;+;+;+;+;+;+;+;+;+;+;+;+	8602	chr9:88327197-88372092	361.834	394.851	377.443	490.287	498.929	519.296	440.44	0.34793	0.0921686	3.77493	0.000160056	0.0319389
155	ENSMUSG00000021196.14	Pfkp	phosphofructokinase, platelet [Source:MGI Symbol;Acc:MGI:1891833]	chr13;chr13;chr13;chr13;chr13;chr13;chr13;chr13;chr13;chr13;chr13;chr13;chr13;chr13;chr13;chr13;chr13;chr13;chr13;chr13;chr13;chr13;chr13;chr13;chr13;chr13;chr13;chr13;chr13;chr13;chr13;chr13;chr13;chr13;chr13;chr13;chr13;chr13;chr13;chr13;chr13;chr13;chr13;chr13;chr13;chr13;chr13;chr13;chr13;chr13;chr13;chr13;chr13;chr13;chr13;chr13;chr13;chr13;chr13;chr13;chr13;chr13;chr13;chr13;chr13;chr13;chr…	6579768;6579768;6581182;6581468;6582403;6582403;6582403;6582403;6582473;6582473;6584601;6584601;6584601;6584601;6584601;6584601;6585207;6585888;6586480;6586480;6586480;6586480;6586480;6586480;6587052;6587052;6587052;6587052;6587052;6587052;6587052;6588489;6588489;6588489;6588489;6588489;6588489;6588955;6593101;6593101;6594963;6594963;6595984;6597859;6597859;6597859;6598295;6598739;6598739;6598739…	6581592;6581592;6581592;6581592;6582505;6582505;6582505;6582505;6582505;6582505;6584700;6584700;6584700;6584700;6584700;6584700;6585272;6586591;6586591;6586591;6586591;6586591;6586591;6586591;6587113;6587113;6587113;6587095;6587113;6587113;6587113;6588625;6588653;6588653;6588653;6588653;6588966;6596062;6593164;6593253;6595017;6595036;6596058;6598011;6597879;6598011;6598826;6598826;6598760;6598826…	-;-;-;-;-;-;-;-;-;-;-;-;-;-;-;-;-;-;-;-;-;-;-;-;-;-;-;-;-;-;-;-;-;-;-;-;-;-;-;-;-;-;-;-;-;-;-;-;-;-;-;-;-;-;-;-;-;-;-;-;-;-;-;-;-;-;-;-;-;-;-;-;-;-;-;-;-;-;-;-;-;-;-;-;-;-;-;-;-;-;-;-;-;-;-;-;-;-;-;-;-;-;-;-;-;-;-;-;-;-;-;-;-;-;-;-;-;-;-;-;-;-;-;-;-	13401	chr13:6579768-6648777	996.006	948.333	856.949	1099.46	1254.88	1227.66	1063.88	0.312023	0.0826792	3.7739	0.000160716	0.0319389
157	ENSMUSG00000004040.16	Stat3	signal transducer and activator of transcription 3 [Source:MGI Symbol;Acc:MGI:103038]	chr11;chr11;chr11;chr11;chr11;chr11;chr11;chr11;chr11;chr11;chr11;chr11;chr11;chr11;chr11;chr11;chr11;chr11;chr11;chr11;chr11;chr11;chr11;chr11;chr11;chr11;chr11;chr11;chr11;chr11;chr11;chr11;chr11;chr11;chr11;chr11;chr11;chr11;chr11;chr11;chr11;chr11;chr11;chr11;chr11;chr11;chr11;chr11;chr11;chr11;chr11;chr11;chr11;chr11;chr11;chr11;chr11;chr11;chr11;chr11;chr11;chr11;chr11;chr11;chr11;chr11;chr…	100885098;100886810;100888222;100888236;100888681;100889478;100889478;100889478;100889478;100889478;100889478;100889886;100889886;100889886;100889886;100889886;100889886;100893029;100893074;100893074;100893074;100893074;100893077;100893524;100893665;100893665;100893665;100893665;100893665;100893891;100893891;100893891;100893891;100893891;100893971;100894164;100894164;100894164;100894164;100894164…	100888760;100888760;100888760;100888760;100888760;100889590;100889590;100889590;100889590;100889590;100889540;100889928;100889928;100889928;100890312;100889928;100889928;100893286;100893743;100893286;100893286;100893286;100893286;100893804;100893802;100893804;100893804;100893804;100893804;100893985;100893985;100893985;100893985;100893985;100893985;100894216;100894433;100894216;100894216;100894216…	-;-;-;-;-;-;-;-;-;-;-;-;-;-;-;-;-;-;-;-;-;-;-;-;-;-;-;-;-;-;-;-;-;-;-;-;-;-;-;-;-;-;-;-;-;-;-;-;-;-;-;-;-;-;-;-;-;-;-;-;-;-;-;-;-;-;-;-;-;-;-;-;-;-;-;-;-;-;-;-;-;-;-;-;-;-;-;-;-;-;-;-;-;-;-;-;-;-;-;-;-;-;-;-;-;-;-;-;-;-;-;-;-;-;-;-;-;-;-;-;-;-;-;-;-;-;-;-;-;-	9527	chr11:100885098-100939540	1716.79	1588.03	1747.6	1903.4	2136.83	2356.08	1908.12	0.303033	0.0805114	3.76385	0.000167317	0.0328271
159	ENSMUSG00000031781.14	Ciapin1	cytokine induced apoptosis inhibitor 1 [Source:MGI Symbol;Acc:MGI:1922083]	chr8;chr8;chr8;chr8;chr8;chr8;chr8;chr8;chr8;chr8;chr8;chr8;chr8;chr8;chr8;chr8;chr8;chr8;chr8;chr8;chr8;chr8;chr8;chr8;chr8;chr8;chr8;chr8;chr8;chr8;chr8;chr8;chr8;chr8;chr8;chr8;chr8;chr8;chr8;chr8;chr8;chr8;chr8;chr8;chr8;chr8;chr8	94819804;94822561;94822854;94822935;94823021;94823043;94823653;94823653;94823653;94823653;94823653;94823653;94824636;94825216;94825216;94825216;94825216;94825216;94826635;94826635;94826635;94826635;94826635;94826635;94828261;94828277;94828277;94828277;94828277;94829154;94829154;94829154;94829154;94829154;94831773;94831773;94831773;94831773;94831773;94832515;94832515;94832515;94832515;94834463;948…	94823207;94823207;94823207;94823207;94823207;94823207;94823731;94823731;94824193;94823731;94823731;94823731;94825331;94825331;94825331;94825331;94825331;94825331;94826703;94826712;94826714;94826708;94826708;94826708;94828439;94828439;94828439;94828439;94828439;94829230;94829230;94829230;94829230;94829230;94831925;94831925;94831862;94831925;94831925;94832695;94832659;94832700;94832700;94838265;948…	-;-;-;-;-;-;-;-;-;-;-;-;-;-;-;-;-;-;-;-;-;-;-;-;-;-;-;-;-;-;-;-;-;-;-;-;-;-;-;-;-;-;-;-;-;-;-	9212	chr8:94819804-94838358	782.37	680.214	591.199	914.9	941.161	866.634	796.079	0.343613	0.0915116	3.75486	0.00017344	0.0333994
161	ENSMUSG00000029675.12	Eln	elastin [Source:MGI Symbol;Acc:MGI:95317]	chr5;chr5;chr5;chr5;chr5;chr5;chr5;chr5;chr5;chr5;chr5;chr5;chr5;chr5;chr5;chr5;chr5;chr5;chr5;chr5;chr5;chr5;chr5;chr5;chr5;chr5;chr5;chr5;chr5;chr5;chr5;chr5;chr5;chr5;chr5;chr5;chr5;chr5;chr5;chr5;chr5;chr5;chr5;chr5;chr5;chr5;chr5;chr5;chr5;chr5;chr5;chr5;chr5;chr5;chr5;chr5;chr5;chr5;chr5;chr5;chr5;chr5;chr5;chr5;chr5;chr5;chr5;chr5;chr5;chr5;chr5;chr5;chr5;chr5;chr5;chr5;chr5;chr5;chr5;chr5…	134702593;134702838;134702838;134704530;134704530;134704530;134705288;134705288;134705288;134705741;134705741;134705741;134706365;134706365;134706365;134706566;134706566;134706566;134707510;134707510;134707510;134707821;134707821;134707821;134707972;134707972;134707972;134710107;134710107;134710107;134711062;134711062;134711062;134712406;134712406;134712406;134712550;134712550;134712550;134713995…	134703824;134703824;134703824;134704580;134704580;134704580;134705317;134705317;134705317;134705785;134705785;134705785;134706415;134706415;134706415;134706604;134706604;134706604;134707650;134707650;134707650;134707883;134707883;134707883;134708073;134708073;134708073;134710145;134710145;134710145;134711220;134711220;134711220;134712465;134712465;134712465;134712654;134712690;134712690;134714054…	-;-;-;-;-;-;-;-;-;-;-;-;-;-;-;-;-;-;-;-;-;-;-;-;-;-;-;-;-;-;-;-;-;-;-;-;-;-;-;-;-;-;-;-;-;-;-;-;-;-;-;-;-;-;-;-;-;-;-;-;-;-;-;-;-;-;-;-;-;-;-;-;-;-;-;-;-;-;-;-;-;-;-;-;-;-;-;-;-	8098	chr5:134702593-134747323	499.447	454.338	372.629	506.139	709.336	680.987	537.146	0.399137	0.106379	3.75203	0.000175405	0.0335591
162	ENSMUSG00000028974.13	Dffa	DNA fragmentation factor, alpha subunit [Source:MGI Symbol;Acc:MGI:1196227]	chr4;chr4;chr4;chr4;chr4;chr4;chr4;chr4;chr4;chr4;chr4;chr4;chr4	149104146;149104146;149106152;149106152;149107769;149107769;149107769;149108099;149117408;149117408;149117772;149117772;149119079	149104386;149104386;149106313;149106313;149107911;149107911;149107911;149108234;149117597;149117597;149117923;149118870;149120647	+;+;+;+;+;+;+;+;+;+;+;+;+	3540	chr4:149104146-149120647	405.139	349.159	388.034	512.933	509.008	501.33	444.267	0.349183	0.0932963	3.74273	0.000182031	0.0340423
163	ENSMUSG00000030116.14	Mfap5	microfibrillar associated protein 5 [Source:MGI Symbol;Acc:MGI:1354387]	chr6;chr6;chr6;chr6;chr6;chr6;chr6;chr6;chr6;chr6;chr6;chr6;chr6;chr6;chr6;chr6;chr6;chr6;chr6;chr6;chr6;chr6;chr6;chr6;chr6;chr6;chr6;chr6;chr6;chr6;chr6;chr6;chr6;chr6;chr6;chr6;chr6;chr6;chr6;chr6;chr6;chr6;chr6;chr6;chr6;chr6;chr6;chr6;chr6;chr6;chr6	122505845;122513583;122513583;122513588;122513659;122513676;122513676;122514341;122514341;122514341;122514341;122514341;122514341;122515348;122515348;122515348;122515348;122515348;122520579;122520579;122520579;122520579;122520896;122520896;122520896;122520896;122521893;122521893;122521893;122522499;122524487;122524487;122524487;122524487;122525951;122525951;122525951;122525951;122525951;122525951…	122505939;122513732;122513732;122513732;122513732;122513732;122513732;122514400;122514400;122514400;122514400;122514400;122514400;122515383;122515383;122515383;122515375;122515383;122520611;122520611;122520611;122520611;122520928;122520928;122520928;122520928;122521928;122521928;122521928;122524510;122524510;122524510;122524510;122524510;122526038;122526038;122526038;122526038;122526038;122526038…	+;+;+;+;+;+;+;+;+;+;+;+;+;+;+;+;+;+;+;+;+;+;+;+;+;+;+;+;+;+;+;+;+;+;+;+;+;+;+;+;+;+;+;+;+;+;+;+;+;+;+	3589	chr6:122505845-122529290	173.219	175.011	197.387	220.799	272.143	339.638	229.699	0.434082	0.115994	3.74229	0.000182352	0.0340423
164	ENSMUSG00000074001.3	Klhl40	kelch-like 40 [Source:MGI Symbol;Acc:MGI:1919580]	chr9;chr9;chr9;chr9;chr9;chr9;chr9	121777607;121777691;121779923;121780372;121780572;121782530;121783288	121778974;121778927;121780083;121780479;121780757;121782676;121783818	+;+;+;+;+;+;+	2501	chr9:121777607-121783818	292.547	282.776	265.751	357.807	440.972	374.714	335.761	0.38138	0.10187	3.74378	0.000181275	0.0340423
166	ENSMUSG00000045438.12	Cox19	cytochrome c oxidase assembly protein 19 [Source:MGI Symbol;Acc:MGI:1915283]	chr5;chr5;chr5;chr5;chr5;chr5;chr5;chr5;chr5;chr5;chr5;chr5;chr5;chr5;chr5;chr5;chr5;chr5;chr5;chr5;chr5	139336189;139337822;139338140;139338221;139338310;139338740;139339182;139339465;139339465;139342016;139342185;139342563;139342563;139342563;139343121;139345072;139345072;139345072;139345072;139345072;139351211	139338375;139338375;139338375;139338375;139338375;139338842;139339385;139339576;139339575;139342674;139342674;139342674;139342674;139342674;139343232;139345165;139345160;139345125;139345177;139345233;139351418	-;-;-;-;-;-;-;-;-;-;-;-;-;-;-;-;-;-;-;-;-	3747	chr5:139336189-139351418	459.029	440.544	438.103	577.474	580.824	583.459	513.239	0.328225	0.0879011	3.73403	0.000188441	0.0349672
169	ENSMUSG00000028962.14	Slc4a2	solute carrier family 4 (anion exchanger), member 2 [Source:MGI Symbol;Acc:MGI:109351]	chr5;chr5;chr5;chr5;chr5;chr5;chr5;chr5;chr5;chr5;chr5;chr5;chr5;chr5;chr5;chr5;chr5;chr5;chr5;chr5;chr5;chr5;chr5;chr5;chr5;chr5;chr5;chr5;chr5;chr5;chr5;chr5;chr5;chr5;chr5;chr5;chr5;chr5;chr5;chr5;chr5;chr5;chr5;chr5;chr5;chr5;chr5;chr5;chr5;chr5;chr5;chr5;chr5;chr5;chr5;chr5;chr5;chr5;chr5;chr5;chr5;chr5;chr5;chr5;chr5;chr5;chr5;chr5;chr5;chr5;chr5;chr5;chr5;chr5;chr5;chr5;chr5;chr5;chr5;chr5…	24423837;24423853;24423859;24425232;24425276;24425285;24426831;24427523;24427523;24427523;24427523;24427523;24427523;24428208;24428263;24428423;24429018;24429416;24429416;24429416;24429416;24429416;24429416;24429416;24429704;24429704;24429704;24429704;24429704;24429704;24429704;24429704;24430031;24430031;24430031;24430031;24431209;24431209;24431209;24431336;24431523;24431523;24431523;24431523;244…	24424151;24424151;24424368;24425435;24425442;24425435;24426857;24427636;24427589;24427703;24427636;24427636;24427612;24428273;24428319;24428828;24429578;24429578;24429578;24429578;24429578;24429578;24429578;24429578;24429779;24429838;24429948;24429852;24429948;24429882;24429948;24429948;24430149;24430149;24430149;24430149;24431441;24431441;24431441;24431441;24431665;24431665;24431665;24431665;244…	+;+;+;+;+;+;+;+;+;+;+;+;+;+;+;+;+;+;+;+;+;+;+;+;+;+;+;+;+;+;+;+;+;+;+;+;+;+;+;+;+;+;+;+;+;+;+;+;+;+;+;+;+;+;+;+;+;+;+;+;+;+;+;+;+;+;+;+;+;+;+;+;+;+;+;+;+;+;+;+;+;+;+;+;+;+;+;+;+;+;+;+;+;+;+;+;+;+;+;+	8322	chr5:24423837-24440950	459.991	407.783	423.66	519.726	619.881	582.604	502.274	0.348361	0.0935211	3.72494	0.000195359	0.0356835
170	ENSMUSG00000050195.8	Scd4	stearoyl-coenzyme A desaturase 4 [Source:MGI Symbol;Acc:MGI:2670997]	chr19;chr19;chr19;chr19;chr19;chr19;chr19;chr19	44333092;44333092;44333994;44333994;44337501;44338910;44341221;44344700	44333515;44333515;44334723;44334261;44337631;44339115;44341453;44346743	+;+;+;+;+;+;+;+	3768	chr19:44333092-44346743	213.636	297.432	163.687	430.275	289.782	367.015	293.638	0.449402	0.120881	3.71771	0.000201038	0.0364268
171	ENSMUSG00000021458.17	2010111I01Rik	RIKEN cDNA 2010111I01 gene [Source:MGI Symbol;Acc:MGI:1919311]	chr13;chr13;chr13;chr13;chr13;chr13;chr13;chr13;chr13;chr13;chr13;chr13;chr13;chr13;chr13;chr13;chr13;chr13;chr13;chr13;chr13;chr13;chr13;chr13;chr13;chr13;chr13;chr13;chr13;chr13;chr13;chr13;chr13;chr13;chr13;chr13;chr13;chr13;chr13;chr13;chr13;chr13;chr13;chr13;chr13;chr13;chr13;chr13;chr13;chr13;chr13;chr13;chr13;chr13;chr13;chr13;chr13;chr13;chr13;chr13;chr13;chr13;chr13;chr13;chr13;chr13;chr…	62964893;63014934;63015026;63015167;63015493;63033023;63033023;63033023;63061035;63061035;63061041;63068040;63068040;63068053;63068115;63107522;63151504;63156546;63156546;63156546;63156546;63156546;63170941;63170941;63170941;63170941;63170941;63170941;63190479;63190479;63190479;63190479;63190479;63190479;63191066;63191066;63191066;63191066;63191066;63191112;63199507;63199507;63199507;63199507;631…	62965019;63015963;63015575;63015963;63015963;63033189;63033189;63033189;63061194;63061194;63061210;63068285;63068285;63068285;63068285;63107690;63151599;63156735;63156735;63156735;63156735;63156735;63171047;63171047;63171047;63171047;63171047;63171047;63190581;63190551;63190581;63190581;63190581;63190581;63191173;63191173;63191173;63191173;63191173;63191173;63199550;63199550;63199550;63199550;631…	+;+;+;+;+;+;+;+;+;+;+;+;+;+;+;+;+;+;+;+;+;+;+;+;+;+;+;+;+;+;+;+;+;+;+;+;+;+;+;+;+;+;+;+;+;+;+;+;+;+;+;+;+;+;+;+;+;+;+;+;+;+;+;+;+;+;+;+;+;+;+;+;+;+;+;+;+;+;+;+;+;+;+;+;+;+;+;+;+;+;+;+;+;+;+;+;+;+;+;+;+;+;+;+;+;+;+;+;+;+;+;+;+;+;+;+;+;+;+;+;+;+;+;+;+;+;+;+;+;+;+;+;+;+;+;+;+;+;+;+;+;+;+;+;+;+;+;+;+;+;+;+;+;+;+;+;+;+	11294	chr13:62964893-63326096	1515.66	1225.94	1308.53	1580.69	2020.91	1707.6	1559.89	0.33301	0.0897837	3.70902	0.000208062	0.0374791
172	ENSMUSG00000034570.12	Inpp5j	inositol polyphosphate 5-phosphatase J [Source:MGI Symbol;Acc:MGI:2158663]	chr11;chr11;chr11;chr11;chr11;chr11;chr11;chr11;chr11;chr11;chr11;chr11;chr11;chr11;chr11;chr11;chr11;chr11;chr11;chr11;chr11;chr11;chr11;chr11;chr11;chr11;chr11;chr11;chr11;chr11;chr11;chr11;chr11;chr11;chr11;chr11;chr11;chr11;chr11;chr11;chr11;chr11;chr11;chr11;chr11;chr11;chr11;chr11;chr11;chr11;chr11;chr11;chr11;chr11;chr11;chr11;chr11;chr11;chr11;chr11;chr11;chr11;chr11;chr11;chr11;chr11;chr…	3494375;3494382;3494382;3494382;3494547;3495347;3495347;3495347;3495347;3495347;3495560;3495560;3495560;3495560;3495560;3495785;3495785;3495785;3495785;3495785;3498950;3499597;3499597;3499597;3499597;3499597;3499891;3499891;3499891;3499891;3499891;3499891;3500138;3500138;3500138;3500138;3500138;3500138;3500574;3500574;3500574;3500574;3500574;3500574;3501046;3501046;3501046;3501046;3501046;3501046…	3495166;3494574;3495166;3495261;3495166;3495451;3495451;3495451;3495451;3495451;3495637;3495637;3495637;3495637;3495637;3495922;3495922;3495922;3495922;3495922;3499780;3499780;3499780;3499780;3499780;3499780;3500000;3500000;3500000;3500000;3500000;3500000;3500249;3500249;3500249;3500249;3500249;3500249;3500749;3500749;3500749;3500749;3500749;3500749;3501428;3501162;3501162;3501162;3501162;3501162…	-;-;-;-;-;-;-;-;-;-;-;-;-;-;-;-;-;-;-;-;-;-;-;-;-;-;-;-;-;-;-;-;-;-;-;-;-;-;-;-;-;-;-;-;-;-;-;-;-;-;-;-;-;-;-;-;-;-;-;-;-;-;-;-;-;-;-;-;-;-;-;-	5092	chr11:3494375-3504821	377.231	367.264	338.928	476.699	452.312	523.573	422.668	0.353695	0.0954989	3.70366	0.000212513	0.0380584
173	ENSMUSG00000031503.13	Col4a2	collagen, type IV, alpha 2 [Source:MGI Symbol;Acc:MGI:88455]	chr8;chr8;chr8;chr8;chr8;chr8;chr8;chr8;chr8;chr8;chr8;chr8;chr8;chr8;chr8;chr8;chr8;chr8;chr8;chr8;chr8;chr8;chr8;chr8;chr8;chr8;chr8;chr8;chr8;chr8;chr8;chr8;chr8;chr8;chr8;chr8;chr8;chr8;chr8;chr8;chr8;chr8;chr8;chr8;chr8;chr8;chr8;chr8;chr8;chr8;chr8;chr8;chr8;chr8;chr8;chr8;chr8;chr8;chr8;chr8;chr8;chr8;chr8;chr8;chr8	11312805;11313419;11313630;11354277;11398662;11399704;11401148;11402163;11402984;11403342;11404908;11404964;11406813;11406813;11408052;11408052;11408882;11408882;11409422;11409422;11410055;11410055;11413979;11413979;11414742;11414742;11415364;11415364;11415926;11415926;11420577;11420577;11421168;11421168;11423552;11423717;11425339;11425929;11427007;11427553;11429307;11431240;11433654;11434628;114…	11313114;11313507;11313684;11354357;11398796;11399748;11401264;11402234;11403019;11403404;11404999;11404999;11406854;11406854;11408144;11408144;11408917;11408917;11409472;11409472;11410099;11410099;11414032;11414032;11414808;11414808;11415474;11415474;11416075;11416075;11420669;11420669;11421254;11421322;11423624;11423823;11425540;11425988;11427063;11427660;11429528;11431401;11433824;11434771;114…	+;+;+;+;+;+;+;+;+;+;+;+;+;+;+;+;+;+;+;+;+;+;+;+;+;+;+;+;+;+;+;+;+;+;+;+;+;+;+;+;+;+;+;+;+;+;+;+;+;+;+;+;+;+;+;+;+;+;+;+;+;+;+;+;+	6619	chr8:11312805-11449287	5122.45	4705.46	4674.71	5856.27	5930.45	5585.64	5312.5	0.241719	0.0653837	3.69693	0.000218222	0.0388549
174	ENSMUSG00000031375.17	Bgn	biglycan [Source:MGI Symbol;Acc:MGI:88158]	chrX;chrX;chrX;chrX;chrX;chrX;chrX;chrX;chrX;chrX;chrX;chrX;chrX;chrX;chrX;chrX;chrX;chrX;chrX;chrX;chrX;chrX;chrX;chrX;chrX;chrX;chrX;chrX;chrX;chrX;chrX;chrX;chrX;chrX;chrX	73483602;73483602;73483623;73483633;73483635;73483639;73489868;73490779;73490779;73490779;73490779;73490779;73491318;73491318;73491318;73491318;73491948;73491948;73491948;73492057;73492723;73492723;73492723;73492723;73492924;73492963;73492963;73493200;73493200;73493200;73494599;73494599;73494892;73495814;73495825	73483762;73483762;73483762;73486298;73483762;73483762;73489931;73492382;73491030;73491030;73491030;73491030;73491430;73492398;73491430;73491430;73492161;73492161;73492161;73492161;73492833;73492833;73492746;73492833;73493056;73493056;73493056;73493310;73493338;73493338;73495016;73495933;73495326;73495926;73495929	+;+;+;+;+;+;+;+;+;+;+;+;+;+;+;+;+;+;+;+;+;+;+;+;+;+;+;+;+;+;+;+;+;+;+	6099	chrX:73483602-73495933	2253.76	2251	2112.53	2358.59	2934.36	3502.47	2568.78	0.345102	0.0935089	3.69058	0.000223746	0.0396094
177	ENSMUSG00000024011.17	Pi16	peptidase inhibitor 16 [Source:MGI Symbol;Acc:MGI:1921366]	chr17;chr17;chr17;chr17;chr17;chr17;chr17;chr17;chr17;chr17;chr17;chr17;chr17;chr17;chr17;chr17;chr17;chr17;chr17;chr17;chr17;chr17;chr17;chr17;chr17;chr17;chr17;chr17;chr17;chr17;chr17;chr17;chr17	29317680;29318824;29318877;29319192;29319200;29319240;29322186;29322186;29322186;29322186;29322186;29322186;29325873;29325873;29325873;29325873;29325873;29325873;29326274;29326274;29326274;29326274;29326274;29326848;29326848;29326848;29327838;29327838;29327838;29327838;29328508;29328508;29328508	29319391;29319391;29319391;29319391;29319391;29319358;29322407;29322407;29322407;29322407;29322407;29322407;29325928;29325982;29325982;29325982;29325982;29325982;29326362;29326362;29326362;29327970;29326362;29326946;29327633;29326946;29329099;29327970;29327970;29328893;29328898;29330593;29328895	+;+;+;+;+;+;+;+;+;+;+;+;+;+;+;+;+;+;+;+;+;+;+;+;+;+;+;+;+;+;+;+;+	6364	chr17:29317680-29330593	575.47	506.927	546.907	608.046	779.891	808.459	637.617	0.356687	0.0968311	3.6836	0.000229966	0.04011
180	ENSMUSG00000021983.16	Atp8a2	ATPase, aminophospholipid transporter-like, class I, type 8A, member 2 [Source:MGI Symbol;Acc:MGI:1354710]	chr14;chr14;chr14;chr14;chr14;chr14;chr14;chr14;chr14;chr14;chr14;chr14;chr14;chr14;chr14;chr14;chr14;chr14;chr14;chr14;chr14;chr14;chr14;chr14;chr14;chr14;chr14;chr14;chr14;chr14;chr14;chr14;chr14;chr14;chr14;chr14;chr14;chr14;chr14;chr14;chr14;chr14;chr14;chr14;chr14;chr14;chr14;chr14;chr14;chr14;chr14;chr14;chr14;chr14;chr14;chr14;chr14;chr14;chr14	59638540;59654549;59684915;59691452;59771639;59773701;59773961;59791181;59793867;59802244;59857029;59860130;59925007;59998001;60006229;60008355;60009803;60012379;60015874;60016789;60017560;60020759;60023123;60023449;60026141;60026925;60027513;60027949;60033710;60033710;60035185;60035185;60036968;60036968;60038974;60042441;60044317;60044317;60044317;60044968;60044968;60044968;60046004;60046004;600…	59647924;59654640;59685019;59691540;59771746;59773757;59774022;59791259;59793989;59802318;59857139;59860313;59925179;59998065;60006367;60008494;60009887;60012448;60015923;60016871;60017665;60020834;60023167;60023537;60026218;60027052;60028114;60028114;60033821;60033821;60035312;60035312;60037037;60037037;60039047;60043540;60044357;60044357;60044357;60045013;60045013;60045013;60046102;60046102;600…	-;-;-;-;-;-;-;-;-;-;-;-;-;-;-;-;-;-;-;-;-;-;-;-;-;-;-;-;-;-;-;-;-;-;-;-;-;-;-;-;-;-;-;-;-;-;-;-;-;-;-;-;-;-;-;-;-;-;-	15410	chr14:59638540-60197179	278.112	280.189	287.897	386.115	377.976	380.703	331.832	0.357821	0.0975876	3.66666	0.000245735	0.042213
184	ENSMUSG00000100599.2	1700120C14Rik	RIKEN cDNA 1700120C14 gene [Source:MGI Symbol;Acc:MGI:1920850]	chr15;chr15;chr15;chr15;chr15;chr15;chr15;chr15;chr15	99249511;99251788;99251836;99251838;99261625;99261625;99261625;99261952;99261952	99249731;99252001;99252001;99253265;99261708;99261708;99261784;99262044;99262044	+;+;+;+;+;+;+;+;+	1952	chr15:99249511-99262044	109.705	89.6606	103.026	137.008	166.31	178.802	130.752	0.441344	0.121165	3.64251	0.000269992	0.0451987
186	ENSMUSG00000020053.18	Igf1	insulin-like growth factor 1 [Source:MGI Symbol;Acc:MGI:96432]	chr10;chr10;chr10;chr10;chr10;chr10;chr10;chr10;chr10;chr10;chr10;chr10;chr10;chr10;chr10;chr10;chr10;chr10;chr10;chr10;chr10;chr10;chr10;chr10;chr10;chr10;chr10;chr10;chr10;chr10;chr10;chr10;chr10;chr10;chr10;chr10;chr10	87858265;87859068;87859258;87859331;87859490;87859611;87860030;87860606;87861296;87861296;87861329;87864731;87864731;87864731;87864731;87864731;87864731;87864731;87864731;87913619;87913619;87913619;87913619;87913619;87913619;87913619;87913619;87915298;87915298;87915298;87915298;87930675;87930675;87930675;87930675;87930675;87930675	87859013;87859412;87859412;87859412;87859639;87859639;87861385;87861385;87861385;87861385;87861385;87864887;87864887;87864887;87864887;87864887;87864887;87864887;87864887;87913800;87913800;87913800;87913800;87913800;87913800;87913800;87913800;87915894;87915349;87915349;87915349;87930899;87930877;87930893;87931801;87937042;87930895	+;+;+;+;+;+;+;+;+;+;+;+;+;+;+;+;+;+;+;+;+;+;+;+;+;+;+;+;+;+;+;+;+;+;+;+;+	9904	chr10:87858265-87937042	401.289	485.374	371.666	549.166	525.387	655.322	498.034	0.368971	0.101725	3.62713	0.000286588	0.0474611
188	ENSMUSG00000022887.9	Masp1	mannan-binding lectin serine peptidase 1 [Source:MGI Symbol;Acc:MGI:88492]	chr16;chr16;chr16;chr16;chr16;chr16;chr16;chr16;chr16;chr16;chr16;chr16;chr16;chr16;chr16;chr16;chr16;chr16;chr16;chr16;chr16;chr16;chr16;chr16;chr16;chr16;chr16;chr16;chr16;chr16;chr16;chr16;chr16;chr16;chr16;chr16;chr16;chr16;chr16;chr16;chr16	23449417;23452876;23454863;23457998;23459628;23465028;23468363;23474874;23474874;23476267;23476267;23479309;23483395;23483395;23483395;23484351;23484351;23484351;23485602;23485602;23485602;23490634;23491922;23491922;23491922;23494622;23494622;23494622;23494622;23496080;23496080;23496080;23496080;23513832;23513832;23513832;23513832;23520546;23520546;23520546;23520546	23452572;23452975;23454930;23458183;23459741;23465165;23470730;23474948;23474948;23476404;23476404;23480140;23483473;23483473;23483473;23484469;23484469;23484469;23485749;23485749;23485749;23492118;23492118;23492118;23492118;23494753;23494753;23494753;23494753;23496257;23496257;23496257;23496257;23514078;23514078;23514078;23514078;23520596;23520648;23520650;23520815	-;-;-;-;-;-;-;-;-;-;-;-;-;-;-;-;-;-;-;-;-;-;-;-;-;-;-;-;-;-;-;-;-;-;-;-;-;-;-;-;-	9833	chr16:23449417-23520815	180.917	202.599	221.459	260.429	283.482	326.805	245.949	0.397751	0.109922	3.61847	0.00029635	0.0485557
191	ENSMUSG00000041037.8	Irgq	immunity-related GTPase family, Q [Source:MGI Symbol;Acc:MGI:2667176]	chr7;chr7;chr7	24530689;24531384;24533266	24530904;24531915;24538600	+;+;+	6083	chr7:24530689-24538600	528.316	506.065	519.947	656.735	740.834	623.668	595.928	0.321963	0.0892287	3.60829	0.000308227	0.0497084
