# Supplementary material for: Cardiac dysfunction related to cardiac mRNA and protein traffic impairment due to reduced unconventional motor protein myosin-5b expression
Source: Eur Heart J. 2025 Feb 19;46(25):2437–54. doi: 10.1093/eurheartj/ehaf047 (PMC12208777; doi:10.1093/eurheartj/ehaf047)
Supplement: ehaf047_Supplementary_Data [file ehaf047_supplementary_data.zip › Supplementary data 3.xls]

## Sheet: Total vs. Myo5b
RNA Seq Raw Data total vs. Myo5b Pulldown
Data Set filtered: p-adj. ≤0.05, genes enriched in Myo5b Pulldown, base mean ≥ 20
										total	total	total	Myo5b Pull down	Myo5b Pull down	Myo5b Pull down
Sort0	Gene ID	Gene name	Gene description	Chr	Start	End	Strand	Length	IGV coordinates	1: N3108 txt	2: N3112 txt	3: N3116 txt	4: N3105 txt	5: N3109 txt	6: N3113 txt	Base mean	log2(FC)	StdErr	Wald-Stats	P-value	P-adj
130	ENSMUSG00000051747.15	Ttn	titin [Source:MGI Symbol;Acc:MGI:98864]	chr2;chr2;chr2;chr2;chr2;chr2;chr2;chr2;chr2;chr2;chr2;chr2;chr2;chr2;chr2;chr2;chr2;chr2;chr2;chr2;chr2;chr2;chr2;chr2;chr2;chr2;chr2;chr2;chr2;chr2;chr2;chr2;chr2;chr2;chr2;chr2;chr2;chr2;chr2;chr2;chr2;chr2;chr2;chr2;chr2;chr2;chr2;chr2;chr2;chr2;chr2;chr2;chr2;chr2;chr2;chr2;chr2;chr2;chr2;chr2;chr2;chr2;chr2;chr2;chr2;chr2;chr2;chr2;chr2;chr2;chr2;chr2;chr2;chr2;chr2;chr2;chr2;chr2;chr2;chr2…	76703980;76703980;76703984;76705031;76705670;76705670;76705670;76705670;76706440;76706440;76706440;76706440;76706697;76706697;76706697;76706697;76708159;76708159;76708159;76708159;76708448;76708448;76708448;76708448;76708754;76708765;76714329;76714329;76714329;76714329;76715144;76715144;76715144;76715144;76715540;76715540;76715540;76715540;76716749;76716749;76716749;76716749;76717173;76717173;767…	76705329;76705329;76705329;76705329;76705972;76705972;76705972;76705972;76706593;76706593;76706593;76706593;76707388;76707388;76707388;76707388;76708315;76708315;76708315;76708315;76708597;76708608;76714212;76714212;76714212;76714212;76714922;76714922;76714922;76714922;76715449;76715449;76715449;76715449;76716115;76716115;76716115;76716115;76717048;76717048;76717048;76717048;76717478;76717478;767…	-;-;-;-;-;-;-;-;-;-;-;-;-;-;-;-;-;-;-;-;-;-;-;-;-;-;-;-;-;-;-;-;-;-;-;-;-;-;-;-;-;-;-;-;-;-;-;-;-;-;-;-;-;-;-;-;-;-;-;-;-;-;-;-;-;-;-;-;-;-;-;-;-;-;-;-;-;-;-;-;-;-;-;-;-;-;-;-;-;-;-;-;-;-;-;-;-;-;-;-;-;-;-;-;-;-;-;-;-;-;-;-;-;-;-;-;-;-;-;-;-;-;-;-;-;-;-;-;-;-;-;-;-;-;-;-;-;-;-;-;-;-;-;-;-;-;-;-;-;-;-;-;-;-;-;-;-;-;-;-;-;-;-;-;-;-;-;-;-;-;-;-;-;-;-;-;-;-;-;-;-;-;-;-;-;-;-;-;-;-;-;-;-;-;-;-;-;-;-;-…	117334	chr2:76703980-76982547	67576	97969	46262.2	374731	415278	439358	240196	2.55464	0.219985	11.6128	3.54935e-31	7.18988e-29
1089	ENSMUSG00000040752.16	Myh6	myosin, heavy polypeptide 6, cardiac muscle, alpha [Source:MGI Symbol;Acc:MGI:97255]	chr14;chr14;chr14;chr14;chr14;chr14;chr14;chr14;chr14;chr14;chr14;chr14;chr14;chr14;chr14;chr14;chr14;chr14;chr14;chr14;chr14;chr14;chr14;chr14;chr14;chr14;chr14;chr14;chr14;chr14;chr14;chr14;chr14;chr14;chr14;chr14;chr14;chr14;chr14;chr14;chr14;chr14;chr14;chr14;chr14;chr14;chr14;chr14;chr14;chr14;chr14;chr14;chr14;chr14;chr14;chr14;chr14;chr14;chr14;chr14;chr14;chr14;chr14;chr14;chr14;chr14;chr…	54941921;54941926;54941928;54942353;54942353;54942353;54943148;54943148;54943148;54943969;54944278;54944278;54944278;54944661;54944661;54944661;54946313;54946313;54946914;54946914;54948081;54948081;54948292;54948292;54948612;54948612;54949338;54949338;54949845;54949845;54950052;54950052;54950264;54950264;54952246;54952246;54952574;54952574;54952954;54952954;54953289;54953289;54953698;54953698;549…	54942001;54942001;54942004;54942487;54942487;54942487;54943243;54943243;54943243;54944553;54944511;54944553;54944553;54944793;54944786;54944786;54946516;54946516;54947222;54947222;54948205;54948205;54948457;54948457;54948795;54948795;54949534;54949534;54949963;54949963;54950178;54950178;54950653;54950653;54952336;54952336;54952719;54952719;54953130;54953130;54953531;54953531;54953953;54953953;549…	-;-;-;-;-;-;-;-;-;-;-;-;-;-;-;-;-;-;-;-;-;-;-;-;-;-;-;-;-;-;-;-;-;-;-;-;-;-;-;-;-;-;-;-;-;-;-;-;-;-;-;-;-;-;-;-;-;-;-;-;-;-;-;-;-;-;-;-;-;-;-;-;-;-;-;-;-;-;-;-;-;-;-;-;-;-;-;-;-;-;-;-;-	6726	chr14:54941921-54966927	44906.9	55678.9	150444	160270	161016	234962	134546	1.2947	0.223608	5.79005	7.03654e-09	1.70156e-07
186	ENSMUSG00000054889.10	Dsp	desmoplakin [Source:MGI Symbol;Acc:MGI:109611]	chr13;chr13;chr13;chr13;chr13;chr13;chr13;chr13;chr13;chr13;chr13;chr13;chr13;chr13;chr13;chr13;chr13;chr13;chr13;chr13;chr13;chr13;chr13;chr13;chr13;chr13;chr13;chr13;chr13;chr13;chr13;chr13;chr13;chr13;chr13;chr13;chr13;chr13;chr13;chr13;chr13;chr13;chr13;chr13;chr13;chr13;chr13;chr13;chr13;chr13;chr13;chr13	38151294;38151328;38164764;38164764;38167516;38167516;38168606;38168606;38172779;38172779;38173818;38173818;38175068;38175068;38176396;38176396;38177187;38177187;38178367;38178434;38178434;38179048;38179048;38179048;38181098;38181098;38181098;38182202;38182202;38182202;38183115;38183115;38183946;38183946;38185096;38185096;38185573;38185573;38186595;38186595;38187741;38187741;38188450;38188450;381…	38151794;38151794;38164866;38164866;38167664;38167664;38168780;38168780;38172907;38172907;38173868;38173868;38175229;38175229;38176500;38176500;38177282;38177282;38178559;38178559;38178559;38179200;38179200;38179200;38181252;38181252;38181252;38182234;38182328;38182328;38183316;38183316;38184172;38184172;38185262;38185262;38185711;38185711;38186788;38186788;38187903;38187903;38188533;38188533;381…	+;+;+;+;+;+;+;+;+;+;+;+;+;+;+;+;+;+;+;+;+;+;+;+;+;+;+;+;+;+;+;+;+;+;+;+;+;+;+;+;+;+;+;+;+;+;+;+;+;+;+;+	9659	chr13:38151294-38198577	5301.41	6123.06	6230.32	27704	26892.1	19975.5	15371.1	2.04721	0.191435	10.694	1.08577e-26	1.53724e-24
3612	ENSMUSG00000076281.1	Gm24270	predicted gene, 24270 [Source:MGI Symbol;Acc:MGI:5454047]	chr9	56223715	56223771	-	57	chr9:56223715-56223771	1961.96	963.537	3095.47	45107.3	31859	3160.31	14357.9	2.55721	0.864345	2.95855	0.00309086	0.0225345
445	ENSMUSG00000038170.15	Pde4dip	phosphodiesterase 4D interacting protein (myomegalin) [Source:MGI Symbol;Acc:MGI:1891434]	chr3;chr3;chr3;chr3;chr3;chr3;chr3;chr3;chr3;chr3;chr3;chr3;chr3;chr3;chr3;chr3;chr3;chr3;chr3;chr3;chr3;chr3;chr3;chr3;chr3;chr3;chr3;chr3;chr3;chr3;chr3;chr3;chr3;chr3;chr3;chr3;chr3;chr3;chr3;chr3;chr3;chr3;chr3;chr3;chr3;chr3;chr3;chr3;chr3;chr3;chr3;chr3;chr3;chr3;chr3;chr3;chr3;chr3;chr3;chr3;chr3;chr3;chr3;chr3;chr3;chr3;chr3;chr3;chr3;chr3;chr3;chr3;chr3;chr3;chr3;chr3;chr3;chr3;chr3;chr3…	97689824;97689830;97689865;97692321;97692321;97692596;97692596;97693936;97693936;97694892;97694892;97694935;97694981;97695879;97695879;97695879;97696990;97696990;97696990;97699109;97699109;97699795;97699795;97701558;97701558;97702236;97702236;97703167;97703167;97706872;97706872;97709482;97710221;97710221;97711397;97711397;97713068;97713068;97715114;97715114;97716968;97716968;97718149;97718149;977…	97690853;97690154;97690853;97692367;97692367;97692734;97692734;97694079;97694079;97695118;97695118;97695023;97695118;97695998;97695998;97695998;97697267;97697214;97697214;97699233;97699233;97699984;97699984;97701677;97701677;97702367;97702367;97703418;97703418;97707057;97707057;97709634;97710444;97710444;97711448;97711448;97713303;97713303;97715642;97715642;97717084;97717084;97718341;97718341;977…	-;-;-;-;-;-;-;-;-;-;-;-;-;-;-;-;-;-;-;-;-;-;-;-;-;-;-;-;-;-;-;-;-;-;-;-;-;-;-;-;-;-;-;-;-;-;-;-;-;-;-;-;-;-;-;-;-;-;-;-;-;-;-;-;-;-;-;-;-;-;-;-;-;-;-;-;-;-;-;-;-;-;-;-;-;-;-;-;-;-;-;-;-;-;-;-;-;-;-;-;-;-;-;-;-;-;-;-;-;-;-;-;-;-;-;-;-;-;-;-;-;-;-;-;-;-;-;-;-;-;-;-;-;-;-;-;-;-;-;-;-;-;-;-;-;-;-;-;-;-;-;-;-;-;-;-;-;-	16857	chr3:97689824-97888707	5072.7	6009.76	11387.6	16087.9	21044.2	25963.3	14260.9	1.53255	0.187819	8.15969	3.35881e-16	1.98659e-14
6	ENSMUSG00000061462.18	Obscn	obscurin, cytoskeletal calmodulin and titin-interacting RhoGEF [Source:MGI Symbol;Acc:MGI:2681862]	chr11;chr11;chr11;chr11;chr11;chr11;chr11;chr11;chr11;chr11;chr11;chr11;chr11;chr11;chr11;chr11;chr11;chr11;chr11;chr11;chr11;chr11;chr11;chr11;chr11;chr11;chr11;chr11;chr11;chr11;chr11;chr11;chr11;chr11;chr11;chr11;chr11;chr11;chr11;chr11;chr11;chr11;chr11;chr11;chr11;chr11;chr11;chr11;chr11;chr11;chr11;chr11;chr11;chr11;chr11;chr11;chr11;chr11;chr11;chr11;chr11;chr11;chr11;chr11;chr11;chr11;chr…	58994256;58994256;58994256;58994685;58994685;58994685;58995028;58995028;58995028;58995338;58995338;58995338;58995788;58995788;58995788;58996227;58996227;58996227;58996846;58996846;58996846;58997163;58997163;58997163;58997975;58997975;58997975;58998261;58998261;58998261;58998481;58998481;58998481;58999195;58999195;58999195;59001454;59001454;59001879;59001879;59001914;59002017;59002017;59002017;590…	58994509;58994509;58994509;58994834;58994834;58994834;58995103;58995103;58995103;58995561;58995561;58995561;58996027;58996027;58996027;58996311;58996311;58996311;58997016;58997016;58997016;58997285;58997285;58997285;58998142;58998142;58998142;58998353;58998353;58998371;58998561;58998561;58998561;59001178;59001178;59000359;59001531;59001531;59001924;59001924;59001924;59002361;59002169;59002169;590…	-;-;-;-;-;-;-;-;-;-;-;-;-;-;-;-;-;-;-;-;-;-;-;-;-;-;-;-;-;-;-;-;-;-;-;-;-;-;-;-;-;-;-;-;-;-;-;-;-;-;-;-;-;-;-;-;-;-;-;-;-;-;-;-;-;-;-;-;-;-;-;-;-;-;-;-;-;-;-;-;-;-;-;-;-;-;-;-;-;-;-;-;-;-;-;-;-;-;-;-;-;-;-;-;-;-;-;-;-;-;-;-;-;-;-;-;-;-;-;-;-;-;-;-;-;-;-;-;-;-;-;-;-;-;-;-;-;-;-;-;-;-;-;-;-;-;-;-;-;-;-;-;-;-;-;-;-;-;-;-;-;-;-;-;-;-;-;-;-;-;-;-;-;-;-;-;-;-;-;-;-;-;-;-;-;-;-;-;-;-;-;-;-;-;-;-;-;-;-;-…	29422	chr11:58994256-59139170	1728.69	1952.25	2529.41	17462	22359.5	34795.6	13471.2	3.51806	0.178317	19.7292	1.20991e-86	5.31029e-83
706	ENSMUSG00000021313.16	Ryr2	ryanodine receptor 2, cardiac [Source:MGI Symbol;Acc:MGI:99685]	chr13;chr13;chr13;chr13;chr13;chr13;chr13;chr13;chr13;chr13;chr13;chr13;chr13;chr13;chr13;chr13;chr13;chr13;chr13;chr13;chr13;chr13;chr13;chr13;chr13;chr13;chr13;chr13;chr13;chr13;chr13;chr13;chr13;chr13;chr13;chr13;chr13;chr13;chr13;chr13;chr13;chr13;chr13;chr13;chr13;chr13;chr13;chr13;chr13;chr13;chr13;chr13;chr13;chr13;chr13;chr13;chr13;chr13;chr13;chr13;chr13;chr13;chr13;chr13;chr13;chr13;chr…	11553102;11553103;11555431;11555431;11556598;11556598;11558047;11558047;11560524;11560524;11566848;11566848;11568472;11568472;11571980;11572246;11572246;11574939;11577780;11577780;11577780;11584136;11584136;11584136;11584136;11585408;11585408;11587214;11587216;11587216;11588142;11588142;11588142;11591225;11591225;11591225;11593093;11593093;11593093;11594682;11594682;11594682;11597071;11597071;115…	11554611;11554611;11555482;11555482;11556698;11556698;11558111;11558111;11560680;11560680;11566982;11566982;11568618;11568618;11572306;11572306;11572306;11577913;11577913;11577913;11577913;11584954;11584594;11584178;11584178;11585538;11585538;11587437;11587437;11587437;11588228;11588228;11588228;11591372;11591372;11591372;11593157;11593157;11593157;11595979;11595979;11595979;11597152;11597152;115…	-;-;-;-;-;-;-;-;-;-;-;-;-;-;-;-;-;-;-;-;-;-;-;-;-;-;-;-;-;-;-;-;-;-;-;-;-;-;-;-;-;-;-;-;-;-;-;-;-;-;-;-;-;-;-;-;-;-;-;-;-;-;-;-;-;-;-;-;-;-;-;-;-;-;-;-;-;-;-;-;-;-;-;-;-;-;-;-;-;-;-;-;-;-;-;-;-;-;-;-;-;-;-;-;-;-;-;-;-;-;-;-;-;-;-;-;-;-;-;-;-;-;-;-;-;-;-;-;-;-;-;-;-;-;-;-;-;-;-;-;-;-;-;-;-;-;-;-;-;-;-;-;-;-;-;-;-;-;-;-;-;-;-;-;-;-;-;-;-;-;-;-;-;-;-;-;-;-;-;-;-;-;-;-;-;-;-;-;-;-;-;-;-;-;-;-;-;-;-;-…	28790	chr13:11553102-12106945	5780.99	7874.86	10149.6	14065.9	17894.5	21269.2	12839.2	1.16709	0.169721	6.87652	6.13329e-12	2.28773e-10
296	ENSMUSG00000047419.5	Cmya5	cardiomyopathy associated 5 [Source:MGI Symbol;Acc:MGI:1923719]	chr13;chr13;chr13;chr13;chr13;chr13;chr13;chr13;chr13;chr13;chr13;chr13;chr13	93040713;93045867;93048876;93050137;93063443;93065225;93069279;93074353;93081184;93083151;93084545;93089120;93144358	93041560;93046040;93048975;93050270;93063590;93065371;93069428;93074471;93081206;93083384;93084640;93098429;93144724	-;-;-;-;-;-;-;-;-;-;-;-;-	11850	chr13:93040713-93144724	5921.08	7135.99	5690.72	18474.2	20005.9	18194.4	12570.4	1.58861	0.169754	9.35831	8.10245e-21	7.20844e-19
293	ENSMUSG00000027022.14	Xirp2	xin actin-binding repeat containing 2 [Source:MGI Symbol;Acc:MGI:2685198]	chr2;chr2;chr2;chr2;chr2;chr2;chr2;chr2;chr2;chr2;chr2;chr2;chr2;chr2;chr2;chr2;chr2;chr2;chr2;chr2;chr2;chr2;chr2;chr2;chr2;chr2;chr2;chr2;chr2;chr2;chr2;chr2;chr2;chr2;chr2;chr2;chr2;chr2;chr2;chr2;chr2;chr2;chr2;chr2;chr2;chr2;chr2;chr2;chr2;chr2;chr2;chr2;chr2;chr2;chr2;chr2;chr2;chr2;chr2;chr2;chr2;chr2;chr2;chr2;chr2;chr2;chr2;chr2;chr2;chr2;chr2;chr2;chr2;chr2;chr2;chr2;chr2;chr2;chr2;chr2…	67173834;67173834;67173834;67184443;67184443;67184443;67194756;67194756;67194756;67196871;67196871;67196871;67234536;67319223;67396108;67396108;67396108;67396108;67396108;67446002;67446002;67446002;67446004;67476718;67476718;67476718;67476718;67476718;67476718;67476718;67476718;67476718;67482246;67482246;67482246;67482246;67482246;67482246;67482246;67482246;67505034;67505034;67505034;67505034;675…	67174029;67174029;67174029;67184877;67186212;67184877;67194813;67194813;67194813;67196967;67196967;67196967;67234583;67319297;67396261;67396261;67396261;67396261;67396261;67446154;67446154;67446154;67446154;67476866;67476866;67476866;67476866;67476866;67476866;67476866;67476866;67476866;67482383;67482383;67482383;67482383;67482383;67482383;67482383;67482383;67505123;67505123;67505123;67505123;675…	+;+;+;+;+;+;+;+;+;+;+;+;+;+;+;+;+;+;+;+;+;+;+;+;+;+;+;+;+;+;+;+;+;+;+;+;+;+;+;+;+;+;+;+;+;+;+;+;+;+;+;+;+;+;+;+;+;+;+;+;+;+;+;+;+;+;+;+;+;+;+;+;+;+;+;+;+;+;+;+;+;+;+;+;+;+;+;+;+	14378	chr2:67173834-67526615	5676.08	6309.96	3463.41	17623.4	17647.5	11927.7	10441.3	1.61839	0.172512	9.38132	6.51514e-21	5.85562e-19
48	ENSMUSG00000026131.20	Dst	dystonin [Source:MGI Symbol;Acc:MGI:104627]	chr1;chr1;chr1;chr1;chr1;chr1;chr1;chr1;chr1;chr1;chr1;chr1;chr1;chr1;chr1;chr1;chr1;chr1;chr1;chr1;chr1;chr1;chr1;chr1;chr1;chr1;chr1;chr1;chr1;chr1;chr1;chr1;chr1;chr1;chr1;chr1;chr1;chr1;chr1;chr1;chr1;chr1;chr1;chr1;chr1;chr1;chr1;chr1;chr1;chr1;chr1;chr1;chr1;chr1;chr1;chr1;chr1;chr1;chr1;chr1;chr1;chr1;chr1;chr1;chr1;chr1;chr1;chr1;chr1;chr1;chr1;chr1;chr1;chr1;chr1;chr1;chr1;chr1;chr1;chr1…	33908225;33908999;33968703;34005880;34005882;34006126;34006180;34006191;34006191;34006191;34011813;34011825;34011825;34077227;34086242;34086242;34086242;34086242;34086242;34086242;34086242;34086242;34086242;34089292;34113933;34113933;34113933;34113933;34113933;34113933;34113933;34113933;34113933;34113933;34116118;34116118;34116118;34116118;34116118;34116118;34116118;34116118;34116118;34116118;341…	33908452;33909033;33968903;34006008;34006008;34006398;34006398;34006398;34006398;34006398;34011915;34011915;34011915;34077372;34086303;34086303;34086303;34086303;34086303;34086303;34086303;34086303;34086303;34089428;34114022;34114022;34114022;34114022;34114022;34114022;34114022;34114022;34114022;34114022;34116195;34116195;34116195;34116195;34116195;34116195;34116195;34116195;34116195;34116195;341…	+;+;+;+;+;+;+;+;+;+;+;+;+;+;+;+;+;+;+;+;+;+;+;+;+;+;+;+;+;+;+;+;+;+;+;+;+;+;+;+;+;+;+;+;+;+;+;+;+;+;+;+;+;+;+;+;+;+;+;+;+;+;+;+;+;+;+;+;+;+;+;+;+;+;+;+;+;+;+;+;+;+;+;+;+;+;+;+;+;+;+;+;+;+;+;+;+;+;+;+;+;+;+;+;+;+;+;+;+;+;+;+;+;+;+;+;+;+;+;+;+;+;+;+;+;+;+;+;+;+;+;+;+;+;+;+;+;+;+;+;+;+;+;+;+;+;+;+;+;+;+;+;+;+;+;+;+;+;+;+;+;+;+;+;+;+;+;+;+;+;+;+;+;+;+;+;+;+;+;+;+;+;+;+;+;+;+;+;+;+;+;+;+;+;+;+;+;+;+;+…	41619	chr1:33908225-34308661	2707.39	3924.84	2402.05	16031.7	19005.3	14743.1	9802.38	2.46316	0.175233	14.0565	7.02923e-45	3.85641e-42
2726	ENSMUSG00000002100.15	Mybpc3	myosin binding protein C, cardiac [Source:MGI Symbol;Acc:MGI:102844]	chr2;chr2;chr2;chr2;chr2;chr2;chr2;chr2;chr2;chr2;chr2;chr2;chr2;chr2;chr2;chr2;chr2;chr2;chr2;chr2;chr2;chr2;chr2;chr2;chr2;chr2;chr2;chr2;chr2;chr2;chr2;chr2;chr2;chr2;chr2;chr2;chr2;chr2;chr2;chr2;chr2;chr2;chr2;chr2;chr2;chr2;chr2;chr2;chr2;chr2;chr2;chr2;chr2;chr2;chr2;chr2;chr2;chr2;chr2;chr2;chr2;chr2;chr2;chr2;chr2;chr2;chr2;chr2;chr2;chr2;chr2;chr2;chr2;chr2;chr2;chr2;chr2;chr2;chr2;chr2…	91118144;91118144;91118144;91119163;91119163;91119183;91119978;91119978;91119978;91120156;91120156;91120156;91120352;91120352;91120352;91121025;91121025;91121025;91121520;91121520;91121520;91121732;91121732;91121732;91121902;91121902;91121902;91122340;91122340;91122636;91122636;91122639;91122855;91122855;91122855;91123886;91123886;91123886;91124275;91124275;91124275;91124384;91124384;91124384;911…	91118217;91118217;91118217;91119429;91119429;91119429;91120076;91120076;91120076;91120263;91120263;91120263;91120500;91120500;91120500;91121142;91121142;91121142;91121568;91121568;91121568;91121761;91121761;91121761;91121955;91121955;91121955;91122342;91122342;91122647;91122647;91122647;91123018;91123018;91123018;91124018;91124018;91124018;91124277;91124277;91124277;91124508;91124508;91124508;911…	+;+;+;+;+;+;+;+;+;+;+;+;+;+;+;+;+;+;+;+;+;+;+;+;+;+;+;+;+;+;+;+;+;+;+;+;+;+;+;+;+;+;+;+;+;+;+;+;+;+;+;+;+;+;+;+;+;+;+;+;+;+;+;+;+;+;+;+;+;+;+;+;+;+;+;+;+;+;+;+;+;+;+;+;+;+;+;+;+;+;+;+;+;+;+;+;+;+;+;+;+;+;+;+	4163	chr2:91118144-91136516	4690.21	5170.18	11036.9	8180.88	8997.61	14523.6	8766.56	0.653551	0.1837	3.55771	0.000374095	0.00361387
3843	ENSMUSG00000088246.1	Gm25911	predicted gene, 25911 [Source:MGI Symbol;Acc:MGI:5455688]	chr1	167340369	167340424	-	56	chr1:167340369-167340424	1865.53	886.067	2024.27	25056.1	18756.7	1827.2	8402.64	2.33704	0.834023	2.80213	0.00507663	0.034774
41	ENSMUSG00000020315.18	Sptbn1	spectrin beta, non-erythrocytic 1 [Source:MGI Symbol;Acc:MGI:98388]	chr11;chr11;chr11;chr11;chr11;chr11;chr11;chr11;chr11;chr11;chr11;chr11;chr11;chr11;chr11;chr11;chr11;chr11;chr11;chr11;chr11;chr11;chr11;chr11;chr11;chr11;chr11;chr11;chr11;chr11;chr11;chr11;chr11;chr11;chr11;chr11;chr11;chr11;chr11;chr11;chr11;chr11;chr11;chr11;chr11;chr11;chr11;chr11;chr11;chr11;chr11;chr11;chr11;chr11;chr11;chr11;chr11;chr11;chr11;chr11;chr11;chr11;chr11;chr11;chr11;chr11;chr…	30099395;30099396;30099396;30101513;30101613;30101613;30101613;30103248;30103248;30104436;30104436;30104436;30106785;30109089;30109089;30109871;30109871;30109871;30109871;30109948;30110726;30110726;30110726;30110726;30110726;30112827;30112827;30112827;30112827;30113856;30113856;30113856;30113856;30114676;30114676;30114676;30114676;30117636;30117636;30117636;30117636;30118291;30118291;30118291;301…	30100714;30100714;30100714;30103421;30101655;30101655;30103249;30103421;30103421;30104674;30105610;30104674;30109152;30109152;30109152;30109980;30109980;30109980;30109980;30109980;30110922;30111359;30110922;30110922;30110922;30112911;30112911;30112911;30112911;30113994;30113994;30113994;30113994;30114920;30114920;30114920;30114920;30118010;30118010;30118010;30118010;30118495;30118495;30118495;301…	-;-;-;-;-;-;-;-;-;-;-;-;-;-;-;-;-;-;-;-;-;-;-;-;-;-;-;-;-;-;-;-;-;-;-;-;-;-;-;-;-;-;-;-;-;-;-;-;-;-;-;-;-;-;-;-;-;-;-;-;-;-;-;-;-;-;-;-;-;-;-;-;-;-;-;-;-;-;-;-;-;-;-;-;-;-;-;-;-;-;-;-;-;-;-;-;-;-;-;-;-;-;-;-;-;-;-;-;-;-;-;-;-;-;-;-;-;-;-;-;-;-;-;-;-;-;-;-;-;-;-;-;-;-;-;-;-;-;-;-;-	17492	chr11:30099395-30268175	2693.06	2754.07	2061.18	14911.9	16952.1	10713.4	8347.62	2.47036	0.171615	14.3948	5.58121e-47	3.58477e-44
498	ENSMUSG00000034994.10	Eef2	eukaryotic translation elongation factor 2 [Source:MGI Symbol;Acc:MGI:95288]	chr10;chr10;chr10;chr10;chr10;chr10;chr10;chr10;chr10;chr10;chr10;chr10;chr10;chr10;chr10;chr10;chr10;chr10;chr10	81176631;81177665;81178053;81178681;81179081;81179346;81179544;81179882;81180035;81180153;81180153;81180565;81180804;81181051;81181228;81181228;81181493;81181889;81181889	81176729;81177879;81178234;81178892;81179259;81179451;81179796;81180077;81180077;81180628;81180411;81180672;81181157;81181157;81181410;81181625;81181625;81182034;81182498	+;+;+;+;+;+;+;+;+;+;+;+;+;+;+;+;+;+;+	3324	chr10:81176631-81182498	4744.29	3438.72	4529.69	14630.7	11552.6	9891.97	8131.33	1.48524	0.189291	7.84633	4.28404e-15	2.26538e-13
662	ENSMUSG00000027288.16	Zfp106	zinc finger protein 106 [Source:MGI Symbol;Acc:MGI:1270153]	chr2;chr2;chr2;chr2;chr2;chr2;chr2;chr2;chr2;chr2;chr2;chr2;chr2;chr2;chr2;chr2;chr2;chr2;chr2;chr2;chr2;chr2;chr2;chr2;chr2;chr2;chr2;chr2;chr2;chr2;chr2;chr2;chr2;chr2;chr2;chr2;chr2;chr2;chr2;chr2;chr2;chr2;chr2;chr2;chr2;chr2;chr2;chr2;chr2;chr2;chr2;chr2;chr2;chr2;chr2;chr2;chr2;chr2;chr2;chr2;chr2;chr2;chr2;chr2;chr2;chr2;chr2;chr2;chr2;chr2;chr2;chr2;chr2;chr2;chr2;chr2	120506820;120509614;120510339;120510487;120510487;120512703;120512703;120512703;120513617;120513617;120514143;120514143;120515442;120515442;120515914;120515914;120518851;120519065;120519065;120520411;120520411;120520411;120522685;120522685;120522701;120523521;120523521;120523521;120523865;120523865;120523865;120524121;120526263;120526727;120526749;120526749;120528337;120528337;120528337;120528337…	120510142;120510142;120510633;120510633;120510633;120512774;120512865;120512774;120513688;120513688;120514262;120514262;120515504;120515504;120516105;120516105;120519181;120519181;120519181;120520546;120520545;120520545;120522830;120522830;120522830;120523573;120523573;120523573;120523976;120524624;120524624;120524619;120527084;120527084;120527084;120527084;120528397;120528397;120528397;120528397…	-;-;-;-;-;-;-;-;-;-;-;-;-;-;-;-;-;-;-;-;-;-;-;-;-;-;-;-;-;-;-;-;-;-;-;-;-;-;-;-;-;-;-;-;-;-;-;-;-;-;-;-;-;-;-;-;-;-;-;-;-;-;-;-;-;-;-;-;-;-;-;-;-;-;-;-	10429	chr2:120506820-120563843	4090.09	3919.03	3330.51	9995.05	9114.03	16389	7806.29	1.58296	0.223417	7.0852	1.38846e-12	5.52323e-11
11	ENSMUSG00000022565.15	Plec	plectin [Source:MGI Symbol;Acc:MGI:1277961]	chr15;chr15;chr15;chr15;chr15;chr15;chr15;chr15;chr15;chr15;chr15;chr15;chr15;chr15;chr15;chr15;chr15;chr15;chr15;chr15;chr15;chr15;chr15;chr15;chr15;chr15;chr15;chr15;chr15;chr15;chr15;chr15;chr15;chr15;chr15;chr15;chr15;chr15;chr15;chr15;chr15;chr15;chr15;chr15;chr15;chr15;chr15;chr15;chr15;chr15;chr15;chr15;chr15;chr15;chr15;chr15;chr15;chr15;chr15;chr15;chr15;chr15;chr15;chr15;chr15;chr15;chr…	76170974;76170974;76170974;76170974;76170974;76170975;76170976;76170976;76170976;76170976;76170976;76170976;76170976;76175380;76178519;76178519;76178519;76178519;76178519;76178519;76178519;76178519;76178519;76178519;76178519;76178519;76178519;76182910;76182910;76182910;76182910;76182910;76182910;76182910;76182910;76182910;76182910;76182910;76182910;76182910;76182910;76183091;76183091;76183091;761…	76178385;76178385;76178385;76178385;76178385;76178385;76178385;76178385;76178385;76178385;76178385;76178385;76178385;76178385;76181899;76181899;76181899;76181899;76181899;76181899;76181899;76181899;76181899;76181899;76181899;76181899;76181899;76183008;76183008;76183008;76183008;76183008;76183008;76183008;76183008;76183008;76183008;76183008;76183008;76183008;76183008;76183195;76183195;76183195;761…	-;-;-;-;-;-;-;-;-;-;-;-;-;-;-;-;-;-;-;-;-;-;-;-;-;-;-;-;-;-;-;-;-;-;-;-;-;-;-;-;-;-;-;-;-;-;-;-;-;-;-;-;-;-;-;-;-;-;-;-;-;-;-;-;-;-;-;-;-;-;-;-;-;-;-;-;-;-;-;-;-;-;-;-;-;-;-;-;-;-;-;-;-;-;-;-;-;-;-;-;-;-;-;-;-;-;-;-;-;-;-;-;-;-;-;-;-;-;-;-;-;-;-;-;-;-;-;-;-;-;-;-;-;-;-;-;-;-;-;-;-;-;-;-;-;-;-;-;-;-;-;-;-;-;-;-;-;-;-;-;-;-;-;-;-;-;-;-;-;-;-;-;-;-;-;-;-;-;-;-;-;-;-;-;-;-;-;-;-;-;-;-;-;-;-;-;-;-;-;-…	18113	chr15:76170974-76232574	827.531	1114.61	1273.63	9029.28	9406.66	14613.3	6044.17	3.31934	0.181558	18.2825	1.14104e-74	2.73166e-71
3738	ENSMUSG00000052374.16	Actn2	actinin alpha 2 [Source:MGI Symbol;Acc:MGI:109192]	chr13;chr13;chr13;chr13;chr13;chr13;chr13;chr13;chr13;chr13;chr13;chr13;chr13;chr13;chr13;chr13;chr13;chr13;chr13;chr13;chr13;chr13;chr13;chr13;chr13;chr13;chr13;chr13;chr13;chr13;chr13;chr13;chr13;chr13;chr13;chr13;chr13;chr13;chr13;chr13;chr13;chr13;chr13;chr13;chr13;chr13;chr13;chr13;chr13;chr13;chr13;chr13;chr13;chr13;chr13;chr13	12269426;12269435;12269478;12270778;12270778;12270778;12272699;12272699;12272699;12273996;12275078;12275078;12275078;12276363;12276363;12276363;12277399;12277399;12278794;12278794;12278794;12280429;12280429;12280429;12282515;12282515;12282515;12288507;12288507;12290674;12290674;12291660;12291660;12294310;12294310;12296475;12296475;12300935;12300935;12304314;12304314;12306274;12306274;12308219;123…	12269652;12269652;12269652;12270936;12270936;12270936;12272764;12272764;12272764;12274096;12275224;12275224;12275224;12276434;12276542;12276542;12277533;12277533;12278976;12278976;12278976;12280569;12280569;12280569;12282547;12282623;12282623;12288657;12288657;12290821;12290821;12291890;12291890;12294402;12294402;12296560;12296560;12301016;12301016;12304392;12304392;12306361;12306361;12308986;123…	-;-;-;-;-;-;-;-;-;-;-;-;-;-;-;-;-;-;-;-;-;-;-;-;-;-;-;-;-;-;-;-;-;-;-;-;-;-;-;-;-;-;-;-;-;-;-;-;-;-;-;-;-;-;-;-	3795	chr13:12269426-12340760	4391.78	4196.96	5651.95	7823.91	7098.65	6156.94	5886.7	0.564805	0.196947	2.8678	0.00413335	0.0291192
484	ENSMUSG00000069833.13	Ahnak	AHNAK nucleoprotein (desmoyokin) [Source:MGI Symbol;Acc:MGI:1316648]	chr19;chr19;chr19;chr19;chr19;chr19;chr19;chr19;chr19;chr19;chr19;chr19;chr19;chr19;chr19;chr19;chr19;chr19;chr19;chr19;chr19;chr19;chr19;chr19;chr19;chr19;chr19;chr19;chr19	8989284;8989284;8989295;8997898;8999660;8999662;8999662;8999662;8999662;9000100;9000100;9000100;9000100;9000100;9000676;9000676;9000676;9000676;9000676;9001699;9001699;9037159;9037159;9037159;9045625;9067453;9076576;9076576;9076576	8989429;8989429;8989429;8999053;8999772;8999772;8999772;8999772;8999772;9000256;9000256;9000256;9000256;9000256;9000863;9000863;9000863;9000863;9000863;9002286;9019196;9037258;9037258;9037258;9045716;9067601;9076914;9076714;9076912	+;+;+;+;+;+;+;+;+;+;+;+;+;+;+;+;+;+;+;+;+;+;+;+;+;+;+;+;+	19938	chr19:8989284-9076914	2826.64	3069.76	3196.38	7589.19	7487.25	8298.78	5411.33	1.35156	0.170388	7.93228	2.15163e-15	1.17068e-13
86	ENSMUSG00000020821.17	Kif1c	kinesin family member 1C [Source:MGI Symbol;Acc:MGI:1098260]	chr11;chr11;chr11;chr11;chr11;chr11;chr11;chr11;chr11;chr11;chr11;chr11;chr11;chr11;chr11;chr11;chr11;chr11;chr11;chr11;chr11;chr11;chr11;chr11;chr11;chr11;chr11;chr11;chr11;chr11;chr11;chr11;chr11;chr11;chr11;chr11;chr11;chr11;chr11;chr11;chr11;chr11;chr11;chr11;chr11;chr11;chr11;chr11;chr11;chr11;chr11;chr11;chr11;chr11;chr11;chr11;chr11;chr11;chr11;chr11;chr11;chr11;chr11;chr11;chr11;chr11;chr…	70700548;70700548;70700561;70700576;70700650;70702372;70702432;70702446;70702446;70702772;70702772;70702772;70702772;70702772;70703268;70703268;70703268;70703268;70703268;70703699;70703699;70703699;70703699;70703699;70704458;70704458;70704458;70704458;70704458;70704899;70704899;70704899;70704899;70704899;70705170;70705170;70705170;70705170;70705170;70705681;70705681;70705681;70705681;70705681;707…	70700709;70700709;70700709;70700709;70700709;70702551;70702551;70702551;70702551;70702905;70702905;70702905;70702905;70702905;70703344;70703344;70703344;70703344;70703344;70703878;70703878;70703878;70703878;70703878;70704523;70704523;70704523;70704523;70704523;70705077;70705077;70705077;70705077;70705077;70705281;70705281;70705281;70705281;70705281;70705758;70705758;70705758;70705758;70705758;707…	+;+;+;+;+;+;+;+;+;+;+;+;+;+;+;+;+;+;+;+;+;+;+;+;+;+;+;+;+;+;+;+;+;+;+;+;+;+;+;+;+;+;+;+;+;+;+;+;+;+;+;+;+;+;+;+;+;+;+;+;+;+;+;+;+;+;+;+;+;+;+;+;+;+;+;+;+;+;+;+;+;+;+;+;+;+;+;+;+;+;+;+;+;+;+;+;+;+;+;+;+;+;+;+	7276	chr11:70700548-70731964	1521.48	1282.13	2026.73	6841.03	6422.14	14284.8	5396.38	2.41971	0.191816	12.6148	1.75056e-36	5.36038e-34
210	ENSMUSG00000028763.18	Hspg2	perlecan (heparan sulfate proteoglycan 2) [Source:MGI Symbol;Acc:MGI:96257]	chr4;chr4;chr4;chr4;chr4;chr4;chr4;chr4;chr4;chr4;chr4;chr4;chr4;chr4;chr4;chr4;chr4;chr4;chr4;chr4;chr4;chr4;chr4;chr4;chr4;chr4;chr4;chr4;chr4;chr4;chr4;chr4;chr4;chr4;chr4;chr4;chr4;chr4;chr4;chr4;chr4;chr4;chr4;chr4;chr4;chr4;chr4;chr4;chr4;chr4;chr4;chr4;chr4;chr4;chr4;chr4;chr4;chr4;chr4;chr4;chr4;chr4;chr4;chr4;chr4;chr4;chr4;chr4;chr4;chr4;chr4;chr4;chr4;chr4;chr4;chr4;chr4;chr4;chr4;chr4…	137468769;137468803;137501059;137501059;137502276;137502276;137507801;137507801;137508010;137508010;137508304;137508304;137510542;137510542;137510907;137510907;137511246;137511246;137511842;137511842;137512103;137512103;137512339;137512339;137512630;137512630;137514611;137514611;137515294;137515294;137515558;137515558;137515860;137515860;137516776;137516776;137517201;137517201;137517365;137517365…	137468924;137468924;137501194;137501194;137502320;137502320;137507910;137507910;137508068;137508068;137508464;137508464;137510670;137510670;137511161;137511161;137511365;137511365;137511973;137511973;137512247;137512247;137512490;137512490;137512776;137512776;137514774;137514774;137515473;137515473;137515754;137515754;137516007;137516007;137516903;137516903;137517287;137517287;137517423;137517423…	+;+;+;+;+;+;+;+;+;+;+;+;+;+;+;+;+;+;+;+;+;+;+;+;+;+;+;+;+;+;+;+;+;+;+;+;+;+;+;+;+;+;+;+;+;+;+;+;+;+;+;+;+;+;+;+;+;+;+;+;+;+;+;+;+;+;+;+;+;+;+;+;+;+;+;+;+;+;+;+;+;+;+;+;+;+;+;+;+;+;+;+;+;+;+;+;+;+;+;+;+;+;+;+;+;+;+;+;+;+;+;+;+;+;+;+;+;+;+;+;+;+;+;+;+;+;+;+;+;+;+;+;+;+;+;+;+;+;+;+;+;+;+;+;+;+;+;+;+;+;+;+;+;+;+;+;+;+;+;+;+;+;+;+;+;+;+;+;+;+;+;+;+;+;+;+;+;+;+;+;+;+;+;+;+;+;+;+;+;+;+;+;+;+;+;+;+;+;+;+…	14739	chr4:137468769-137570630	1961.31	1829.27	2154.71	10251.8	9460.15	6668	5387.53	2.10702	0.202403	10.41	2.23135e-25	2.79811e-23
758	ENSMUSG00000030852.18	Tacc2	transforming, acidic coiled-coil containing protein 2 [Source:MGI Symbol;Acc:MGI:1928899]	chr7;chr7;chr7;chr7;chr7;chr7;chr7;chr7;chr7;chr7;chr7;chr7;chr7;chr7;chr7;chr7;chr7;chr7;chr7;chr7;chr7;chr7;chr7;chr7;chr7;chr7;chr7;chr7;chr7;chr7;chr7;chr7;chr7;chr7;chr7;chr7;chr7;chr7;chr7;chr7;chr7;chr7;chr7;chr7;chr7;chr7;chr7;chr7;chr7;chr7;chr7;chr7;chr7;chr7;chr7;chr7;chr7;chr7;chr7;chr7;chr7;chr7;chr7;chr7;chr7;chr7;chr7;chr7;chr7;chr7;chr7;chr7;chr7;chr7;chr7;chr7;chr7;chr7;chr7;chr7…	130577438;130577484;130577484;130577484;130577484;130577484;130589970;130596318;130601837;130601837;130601837;130601837;130601837;130601837;130601837;130621721;130621721;130621721;130627398;130645481;130645929;130646230;130646243;130663016;130663016;130663016;130663016;130663016;130663016;130663016;130663016;130674602;130674602;130674602;130674602;130674602;130674602;130674602;130674602;130674602…	130577516;130577516;130577516;130577516;130577516;130577516;130590026;130596419;130601937;130601937;130601937;130601937;130601937;130601937;130601937;130626841;130626841;130626841;130627499;130645566;130646430;130646430;130646430;130663141;130663141;130663141;130663141;130663141;130663141;130663141;130663141;130674739;130674739;130674739;130674739;130674739;130674739;130674739;130674739;130674739…	+;+;+;+;+;+;+;+;+;+;+;+;+;+;+;+;+;+;+;+;+;+;+;+;+;+;+;+;+;+;+;+;+;+;+;+;+;+;+;+;+;+;+;+;+;+;+;+;+;+;+;+;+;+;+;+;+;+;+;+;+;+;+;+;+;+;+;+;+;+;+;+;+;+;+;+;+;+;+;+;+;+;+;+;+;+;+;+;+;+;+;+;+;+;+;+;+;+;+;+;+;+;+;+;+;+;+;+;+;+;+;+;+;+;+;+;+;+;+;+;+;+;+;+;+;+;+;+;+;+;+;+;+;+;+;+;+;+;+;+;+;+;+;+;+;+;+;+;+;+;+;+;+;+;+;+;+;+;+;+;+;+;+;+;+;+;+;+;+;+;+;+;+;+;+;+;+;+;+;+;+;+;+;+;+;+;+;+;+;+;+;+;+;+;+;+;+;+;+;+…	15793	chr7:130577438-130764785	2300.8	2416.11	4344.49	7153.99	7694.93	8022.34	5322.11	1.37423	0.203877	6.74047	1.57879e-11	5.48495e-10
118	ENSMUSG00000028649.21	Macf1	microtubule-actin crosslinking factor 1 [Source:MGI Symbol;Acc:MGI:108559]	chr4;chr4;chr4;chr4;chr4;chr4;chr4;chr4;chr4;chr4;chr4;chr4;chr4;chr4;chr4;chr4;chr4;chr4;chr4;chr4;chr4;chr4;chr4;chr4;chr4;chr4;chr4;chr4;chr4;chr4;chr4;chr4;chr4;chr4;chr4;chr4;chr4;chr4;chr4;chr4;chr4;chr4;chr4;chr4;chr4;chr4;chr4;chr4;chr4;chr4;chr4;chr4;chr4;chr4;chr4;chr4;chr4;chr4;chr4;chr4;chr4;chr4;chr4;chr4;chr4;chr4;chr4;chr4;chr4;chr4;chr4;chr4;chr4;chr4;chr4;chr4;chr4;chr4;chr4;chr4…	123349633;123349633;123349716;123349716;123349716;123349716;123349716;123349716;123349716;123349718;123349718;123349720;123351822;123351822;123351822;123351822;123351822;123351822;123351822;123351822;123351822;123351822;123351822;123351822;123354479;123354479;123355056;123355056;123355056;123355056;123355056;123355056;123355056;123355056;123355056;123355056;123355056;123355056;123360910;123360910…	123351145;123351145;123351145;123351145;123351145;123351145;123351145;123351145;123351145;123351145;123351145;123351145;123351951;123351951;123351951;123351951;123351951;123351951;123351951;123351951;123351951;123351951;123351951;123351951;123354580;123354580;123355267;123355267;123355267;123355267;123355267;123355267;123355267;123355267;123355267;123355267;123355267;123355267;123361027;123361027…	-;-;-;-;-;-;-;-;-;-;-;-;-;-;-;-;-;-;-;-;-;-;-;-;-;-;-;-;-;-;-;-;-;-;-;-;-;-;-;-;-;-;-;-;-;-;-;-;-;-;-;-;-;-;-;-;-;-;-;-;-;-;-;-;-;-;-;-;-;-;-;-;-;-;-;-;-;-;-;-;-;-;-;-;-;-;-;-;-;-;-;-;-;-;-;-;-;-;-;-;-;-;-;-;-;-;-;-;-;-;-;-;-;-;-;-;-;-;-;-;-;-;-;-;-;-;-;-;-;-;-;-;-;-;-;-;-;-;-;-;-;-;-;-;-;-;-;-;-;-;-;-;-;-;-;-;-;-;-;-;-;-;-;-;-;-;-;-;-;-;-;-;-;-;-;-;-;-;-;-;-;-;-;-;-;-;-;-;-;-;-;-;-;-;-;-;-;-;-;-…	32385	chr4:123349633-123684360	1632.91	1992.92	2297.45	7249.34	8797.8	8753.46	5120.65	2.05582	0.173248	11.8663	1.77112e-32	3.9526e-30
195	ENSMUSG00000055322.16	Tns1	tensin 1 [Source:MGI Symbol;Acc:MGI:104552]	chr1;chr1;chr1;chr1;chr1;chr1;chr1;chr1;chr1;chr1;chr1;chr1;chr1;chr1;chr1;chr1;chr1;chr1;chr1;chr1;chr1;chr1;chr1;chr1;chr1;chr1;chr1;chr1;chr1;chr1;chr1;chr1;chr1;chr1;chr1;chr1;chr1;chr1;chr1;chr1;chr1;chr1;chr1;chr1;chr1;chr1;chr1;chr1;chr1;chr1;chr1;chr1;chr1;chr1;chr1;chr1;chr1;chr1;chr1;chr1;chr1;chr1;chr1;chr1;chr1;chr1;chr1;chr1;chr1;chr1;chr1;chr1;chr1;chr1;chr1;chr1;chr1;chr1;chr1;chr1…	73910231;73910232;73910232;73913911;73914093;73914117;73914530;73914530;73916439;73916439;73916439;73916439;73916439;73916439;73916439;73916439;73916866;73916866;73916866;73916866;73916866;73916866;73916866;73916866;73917633;73917633;73917633;73917633;73917633;73917633;73917633;73917633;73917998;73917998;73917998;73917998;73917998;73917998;73917998;73917998;73919654;73919654;73919654;73919654;739…	73914674;73914674;73914674;73914674;73914674;73914674;73914674;73914674;73916471;73916471;73916471;73916471;73916471;73916471;73916471;73916471;73916934;73916934;73916934;73916934;73916934;73916934;73916934;73916934;73917801;73917801;73917801;73917801;73917801;73917801;73917801;73917801;73918069;73918069;73918069;73918069;73918069;73918069;73918069;73918069;73919731;73919731;73919731;73919731;739…	-;-;-;-;-;-;-;-;-;-;-;-;-;-;-;-;-;-;-;-;-;-;-;-;-;-;-;-;-;-;-;-;-;-;-;-;-;-;-;-;-;-;-;-;-;-;-;-;-;-;-;-;-;-;-;-;-;-;-;-;-;-;-;-;-;-;-;-;-;-;-;-;-;-;-;-;-;-;-;-;-;-;-;-;-;-;-;-;-;-;-;-;-;-;-;-;-;-;-;-;-;-;-;-;-;-;-;-;-;-;-;-;-;-;-;-;-;-;-;-;-;-;-;-;-;-;-;-;-;-;-;-;-;-;-;-;-;-;-;-;-;-;-;-;-;-;-;-;-;-;-;-;-;-;-;-;-;-;-;-;-;-;-;-;-;-;-;-;-;-;-;-;-;-;-;-;-;-;-;-;-;-;-;-;-;-;-;-;-;-;-;-;-;-;-;-;-;-;-;-…	16465	chr1:73910231-74124449	1951.54	2386.09	2374.98	7087.97	7864.84	9052.33	5119.63	1.82249	0.172221	10.5823	3.60056e-26	4.86242e-24
152	ENSMUSG00000038708.10	Golga4	golgi autoantigen, golgin subfamily a, 4 [Source:MGI Symbol;Acc:MGI:1859646]	chr9;chr9;chr9;chr9;chr9;chr9;chr9;chr9;chr9;chr9;chr9;chr9;chr9;chr9;chr9;chr9;chr9;chr9;chr9;chr9;chr9;chr9;chr9;chr9;chr9;chr9;chr9;chr9;chr9;chr9;chr9;chr9;chr9;chr9;chr9;chr9;chr9;chr9;chr9;chr9;chr9;chr9;chr9;chr9;chr9;chr9;chr9;chr9;chr9;chr9;chr9;chr9;chr9;chr9;chr9;chr9;chr9;chr9;chr9;chr9;chr9;chr9;chr9;chr9;chr9;chr9;chr9;chr9;chr9;chr9;chr9;chr9;chr9;chr9;chr9;chr9;chr9;chr9;chr9;chr9…	118506267;118506271;118506451;118514180;118514180;118514180;118514180;118519086;118522518;118522518;118522518;118522518;118527010;118527010;118527010;118527010;118530274;118530274;118530274;118530274;118532544;118532544;118532544;118534607;118534607;118534607;118535342;118535342;118535342;118536759;118536759;118536759;118536855;118537242;118537242;118537242;118538877;118538877;118538877;118538877…	118506557;118506557;118506557;118514269;118514269;118514269;118514269;118519184;118522583;118522583;118522583;118522583;118527321;118527321;118527321;118527321;118530321;118530321;118531827;118530321;118532600;118532600;118532600;118534705;118534705;118534705;118535474;118535474;118535474;118536943;118536943;118536943;118536943;118537325;118537325;118537325;118539024;118539024;118539024;118539024…	+;+;+;+;+;+;+;+;+;+;+;+;+;+;+;+;+;+;+;+;+;+;+;+;+;+;+;+;+;+;+;+;+;+;+;+;+;+;+;+;+;+;+;+;+;+;+;+;+;+;+;+;+;+;+;+;+;+;+;+;+;+;+;+;+;+;+;+;+;+;+;+;+;+;+;+;+;+;+;+;+;+;+;+;+;+;+;+;+;+;+;+;+;+;+;+;+;+;+;+;+;+;+	13602	chr9:118506267-118582519	1481.09	1670.45	2289.45	7528.07	7992.28	7924.73	4814.35	2.10778	0.187633	11.2335	2.79053e-29	4.8346e-27
2451	ENSMUSG00000024049.15	Myom1	myomesin 1 [Source:MGI Symbol;Acc:MGI:1341430]	chr17;chr17;chr17;chr17;chr17;chr17;chr17;chr17;chr17;chr17;chr17;chr17;chr17;chr17;chr17;chr17;chr17;chr17;chr17;chr17;chr17;chr17;chr17;chr17;chr17;chr17;chr17;chr17;chr17;chr17;chr17;chr17;chr17;chr17;chr17;chr17;chr17;chr17;chr17;chr17;chr17;chr17;chr17;chr17;chr17;chr17;chr17;chr17;chr17;chr17;chr17;chr17;chr17;chr17;chr17;chr17;chr17;chr17;chr17;chr17;chr17;chr17;chr17;chr17;chr17;chr17;chr…	71002633;71003419;71003903;71003903;71010166;71017325;71018770;71019521;71019521;71019560;71019581;71019591;71022848;71022848;71022848;71022848;71022848;71034571;71034571;71034571;71034571;71034571;71036274;71036274;71036274;71036274;71036274;71037216;71037216;71037216;71037216;71044486;71044486;71044486;71044486;71045544;71045544;71045544;71045544;71045737;71045737;71045737;71045737;71047724;710…	71003593;71003593;71004056;71004056;71010314;71017363;71018918;71019651;71019651;71019651;71019651;71019651;71023197;71023197;71023197;71023197;71023197;71034711;71034711;71034711;71034711;71034711;71036523;71036523;71036523;71036510;71036523;71037373;71037373;71037373;71037373;71044578;71044578;71044578;71044578;71045632;71045632;71045632;71045632;71045796;71045796;71045796;71045796;71047888;710…	+;+;+;+;+;+;+;+;+;+;+;+;+;+;+;+;+;+;+;+;+;+;+;+;+;+;+;+;+;+;+;+;+;+;+;+;+;+;+;+;+;+;+;+;+;+;+;+;+;+;+;+;+;+;+;+;+;+;+;+;+;+;+;+;+;+;+;+;+;+;+;+;+;+;+;+;+;+;+;+;+;+;+;+;+;+;+;+;+;+;+;+;+;+;+;+;+;+;+;+;+;+;+;+;+;+;+;+;+;+;+;+;+;+;+;+;+;+;+;+;+;+;+;+;+;+;+;+;+;+;+;+;+;+;+;+;+;+;+;+;+;+;+;+;+;+;+;+;+;+	10459	chr17:71002633-71126856	3565.55	3688.56	3149.61	5251.8	5234.31	7231.2	4686.84	0.747608	0.197231	3.79052	0.000150334	0.00161522
1018	ENSMUSG00000022708.16	Zbtb20	zinc finger and BTB domain containing 20 [Source:MGI Symbol;Acc:MGI:1929213]	chr16;chr16;chr16;chr16;chr16;chr16;chr16;chr16;chr16;chr16;chr16;chr16;chr16;chr16;chr16;chr16;chr16;chr16;chr16;chr16;chr16;chr16;chr16;chr16;chr16;chr16;chr16;chr16;chr16;chr16;chr16;chr16;chr16;chr16;chr16;chr16;chr16;chr16;chr16;chr16;chr16;chr16;chr16;chr16;chr16;chr16;chr16;chr16;chr16;chr16;chr16;chr16;chr16;chr16;chr16;chr16;chr16;chr16;chr16;chr16;chr16;chr16;chr16;chr16;chr16;chr16;chr…	42875881;42907392;42907542;42907645;42907652;42907652;42914496;43007018;43007018;43024938;43024938;43024938;43024938;43024938;43024938;43072424;43072424;43072424;43146897;43146897;43146897;43146897;43193465;43193465;43193465;43232759;43232759;43232759;43235880;43236039;43247284;43247284;43282971;43302569;43302569;43302569;43302569;43302569;43302569;43302569;43302569;43302569;43363048;43363464;433…	42875924;42907721;42907721;42907721;42907721;42907721;42914544;43007086;43007086;43024987;43024987;43024987;43024987;43024987;43024987;43072469;43072469;43072468;43146943;43146943;43146943;43146943;43193538;43193538;43193538;43232820;43232820;43232820;43236077;43236077;43247419;43247419;43283005;43302615;43303174;43302615;43302615;43302615;43302615;43302615;43302615;43302615;43363176;43363972;433…	+;+;+;+;+;+;+;+;+;+;+;+;+;+;+;+;+;+;+;+;+;+;+;+;+;+;+;+;+;+;+;+;+;+;+;+;+;+;+;+;+;+;+;+;+;+;+;+;+;+;+;+;+;+;+;+;+;+;+;+;+;+;+;+;+;+;+;+;+;+;+;+;+;+;+;+;+;+;+;+;+;+;+;+;+;+;+;+;+;+;+;+;+;+;+;+;+;+;+;+;+;+;+;+;+;+;+;+;+;+;+;+;+;+;+;+;+;+;+;+;+;+;+;+;+;+;+	30730	chr16:42875881-43642602	2867.69	3405.79	1890.14	5740.8	6691.17	6352.76	4491.39	1.22149	0.20374	5.99534	2.03054e-09	5.25268e-08
3627	ENSMUSG00000061315.14	Naca	nascent polypeptide-associated complex alpha polypeptide [Source:MGI Symbol;Acc:MGI:106095]	chr10;chr10;chr10;chr10;chr10;chr10;chr10;chr10;chr10;chr10;chr10;chr10;chr10;chr10;chr10;chr10;chr10	128035575;128035635;128036489;128036489;128039171;128046168;128046168;128046729;128046729;128047658;128047658;128047999;128047999;128048245;128048245;128048493;128048493	128035683;128035683;128036560;128036560;128045086;128046253;128046253;128046806;128046806;128047804;128047804;128048127;128048127;128048367;128048367;128048637;128048633	+;+;+;+;+;+;+;+;+;+;+;+;+;+;+;+;+	6805	chr10:128035575-128048637	3238.45	3143.36	2477.11	7929.05	6997.96	2056.96	4307.15	0.764706	0.259015	2.95237	0.00315349	0.022896
389	ENSMUSG00000049134.15	Nrap	nebulin-related anchoring protein [Source:MGI Symbol;Acc:MGI:1098765]	chr19;chr19;chr19;chr19;chr19;chr19;chr19;chr19;chr19;chr19;chr19;chr19;chr19;chr19;chr19;chr19;chr19;chr19;chr19;chr19;chr19;chr19;chr19;chr19;chr19;chr19;chr19;chr19;chr19;chr19;chr19;chr19;chr19;chr19;chr19;chr19;chr19;chr19;chr19;chr19;chr19;chr19;chr19;chr19;chr19;chr19;chr19;chr19;chr19;chr19;chr19;chr19;chr19;chr19;chr19;chr19;chr19;chr19;chr19;chr19;chr19;chr19;chr19;chr19;chr19;chr19;chr…	56320035;56320041;56320101;56320126;56320192;56320195;56320885;56320885;56320885;56320885;56320885;56320885;56321723;56321723;56321723;56321723;56321723;56323888;56323888;56323888;56323888;56327195;56327195;56327195;56327195;56327195;56328501;56328501;56328501;56328501;56328501;56328996;56328996;56328996;56328996;56328996;56328996;56335026;56335026;56335026;56335026;56335026;56335026;56336043;563…	56320302;56320302;56320302;56320302;56320302;56320302;56321016;56321016;56321016;56321016;56321016;56321016;56322034;56322034;56322034;56322034;56322034;56323995;56323995;56323995;56323995;56327299;56327299;56327299;56327299;56327299;56328599;56328599;56328599;56328599;56328599;56329100;56329100;56329100;56329100;56329100;56329100;56335337;56335337;56335337;56335337;56335337;56335337;56336150;563…	-;-;-;-;-;-;-;-;-;-;-;-;-;-;-;-;-;-;-;-;-;-;-;-;-;-;-;-;-;-;-;-;-;-;-;-;-;-;-;-;-;-;-;-;-;-;-;-;-;-;-;-;-;-;-;-;-;-;-;-;-;-;-;-;-;-;-;-;-;-;-;-;-;-;-;-;-;-;-;-;-;-;-;-;-;-;-;-;-;-;-;-;-;-;-;-;-;-;-;-;-;-;-;-;-;-;-;-;-;-;-;-;-;-;-;-;-;-;-;-;-;-;-;-;-;-;-;-;-;-;-;-;-;-;-;-;-;-;-;-;-;-;-;-;-;-;-;-;-;-;-;-;-;-;-;-;-;-;-;-;-;-;-;-;-;-;-;-;-;-;-;-;-;-;-;-;-;-;-;-;-;-;-;-;-;-;-;-;-;-;-;-;-;-;-;-;-;-;-;-…	5507	chr19:56320035-56390037	1857.71	2040.38	2381.13	6083.09	5987.92	5986.59	4056.14	1.51675	0.178456	8.49927	1.90791e-17	1.29159e-15
1441	ENSMUSG00000045962.16	Wnk1	WNK lysine deficient protein kinase 1 [Source:MGI Symbol;Acc:MGI:2442092]	chr6;chr6;chr6;chr6;chr6;chr6;chr6;chr6;chr6;chr6;chr6;chr6;chr6;chr6;chr6;chr6;chr6;chr6;chr6;chr6;chr6;chr6;chr6;chr6;chr6;chr6;chr6;chr6;chr6;chr6;chr6;chr6;chr6;chr6;chr6;chr6;chr6;chr6;chr6;chr6;chr6;chr6;chr6;chr6;chr6;chr6;chr6;chr6;chr6;chr6;chr6;chr6;chr6;chr6;chr6;chr6;chr6;chr6;chr6;chr6;chr6;chr6;chr6;chr6;chr6;chr6;chr6;chr6;chr6;chr6;chr6;chr6;chr6;chr6;chr6;chr6;chr6;chr6;chr6;chr6…	119923969;119923969;119923971;119923971;119924621;119924621;119926579;119927047;119927047;119927047;119927047;119927047;119927047;119927047;119927125;119928123;119929826;119929833;119929833;119930772;119932669;119932690;119934256;119934256;119934256;119934256;119934256;119934256;119934256;119934256;119934256;119936369;119936369;119936369;119936369;119936369;119936369;119936369;119937357;119937357…	119926687;119926687;119926687;119926687;119926687;119926687;119926687;119927234;119927234;119927234;119927234;119927234;119927234;119927261;119927234;119928149;119929867;119929867;119929867;119933836;119932761;119932761;119934328;119934450;119934329;119934450;119934450;119934450;119934450;119934450;119934450;119936571;119936449;119936571;119936571;119936571;119936571;119936571;119937649;119938018…	-;-;-;-;-;-;-;-;-;-;-;-;-;-;-;-;-;-;-;-;-;-;-;-;-;-;-;-;-;-;-;-;-;-;-;-;-;-;-;-;-;-;-;-;-;-;-;-;-;-;-;-;-;-;-;-;-;-;-;-;-;-;-;-;-;-;-;-;-;-;-;-;-;-;-;-;-;-;-;-;-;-;-;-;-;-;-;-;-;-;-;-;-;-;-;-;-;-;-;-;-;-;-;-;-;-;-;-;-;-;-;-;-;-;-;-;-;-;-;-;-;-;-;-;-;-;-;-;-;-;-;-;-;-;-;-;-;-;-;-;-;-;-;-;-;-;-;-;-;-;-;-;-;-;-;-;-;-;-;-;-;-;-;-;-;-;-;-;-;-;-;-;-;-;-;-;-;-;-;-;-;-;-;-;-;-;-;-;-;-;-;-;-;-;-;-;-;-;-;-…	22825	chr6:119923969-120038672	2862.47	3051.36	2490.65	5149.11	5316.12	5101.48	3995.2	0.886422	0.173958	5.09562	3.47596e-07	6.35224e-06
642	ENSMUSG00000032511.17	Scn5a	sodium channel, voltage-gated, type V, alpha [Source:MGI Symbol;Acc:MGI:98251]	chr9;chr9;chr9;chr9;chr9;chr9;chr9;chr9;chr9;chr9;chr9;chr9;chr9;chr9;chr9;chr9;chr9;chr9;chr9;chr9;chr9;chr9;chr9;chr9;chr9;chr9;chr9;chr9;chr9;chr9;chr9;chr9;chr9;chr9;chr9;chr9;chr9;chr9;chr9;chr9;chr9;chr9;chr9;chr9;chr9;chr9;chr9;chr9;chr9;chr9;chr9;chr9;chr9;chr9;chr9;chr9;chr9;chr9;chr9;chr9;chr9;chr9;chr9;chr9;chr9;chr9;chr9;chr9;chr9;chr9;chr9;chr9;chr9;chr9;chr9;chr9;chr9;chr9;chr9;chr9…	119483408;119483410;119484324;119489749;119489749;119489749;119491461;119491461;119491461;119492049;119492049;119492049;119493061;119493061;119493061;119495507;119495507;119495507;119498081;119498081;119498081;119501622;119501622;119501622;119512141;119512141;119512141;119512981;119512981;119512981;119515903;119515903;119515903;119517348;119517348;119517348;119521014;119521014;119521014;119522478…	119486818;119486818;119486818;119490019;119490019;119490019;119491565;119491565;119491565;119492186;119492186;119492186;119493114;119493114;119493114;119495788;119495788;119495788;119498203;119498203;119498203;119501795;119501795;119501795;119512295;119512295;119512295;119513101;119513101;119513101;119516061;119516064;119516064;119517791;119517791;119517791;119521370;119521370;119521370;119522651…	-;-;-;-;-;-;-;-;-;-;-;-;-;-;-;-;-;-;-;-;-;-;-;-;-;-;-;-;-;-;-;-;-;-;-;-;-;-;-;-;-;-;-;-;-;-;-;-;-;-;-;-;-;-;-;-;-;-;-;-;-;-;-;-;-;-;-;-;-;-;-;-;-;-;-;-;-;-;-;-;-;-;-;-;-	8764	chr9:119483408-119579016	1571.66	1741.15	1912.9	4970.63	5254.77	3821.72	3212.14	1.403	0.196427	7.14258	9.15976e-13	3.75721e-11
7	ENSMUSG00000072720.9	Myo18b	myosin XVIIIb [Source:MGI Symbol;Acc:MGI:1921626]	chr5;chr5;chr5;chr5;chr5;chr5;chr5;chr5;chr5;chr5;chr5;chr5;chr5;chr5;chr5;chr5;chr5;chr5;chr5;chr5;chr5;chr5;chr5;chr5;chr5;chr5;chr5;chr5;chr5;chr5;chr5;chr5;chr5;chr5;chr5;chr5;chr5;chr5;chr5;chr5;chr5;chr5;chr5;chr5;chr5;chr5;chr5;chr5;chr5;chr5;chr5;chr5;chr5;chr5;chr5;chr5;chr5;chr5;chr5;chr5;chr5;chr5;chr5;chr5;chr5;chr5;chr5;chr5;chr5;chr5;chr5;chr5;chr5;chr5;chr5;chr5;chr5;chr5;chr5;chr5…	112688876;112688878;112692096;112692096;112715381;112715381;112716987;112716987;112723807;112723807;112757455;112757455;112760316;112760316;112761324;112761324;112762657;112762657;112764448;112764448;112765835;112772886;112775018;112775253;112782585;112782585;112785557;112785557;112789990;112789990;112791077;112791077;112795395;112795395;112798817;112798817;112802366;112802366;112803189;112803189…	112689097;112689097;112693335;112693335;112715518;112715518;112717031;112717031;112723937;112723937;112757640;112757640;112760453;112760453;112761407;112761407;112762773;112762773;112764561;112764561;112765931;112774526;112775405;112775405;112782689;112782689;112785667;112785667;112790190;112790190;112791200;112791200;112795549;112795549;112798941;112798941;112802474;112802474;112803308;112803308…	-;-;-;-;-;-;-;-;-;-;-;-;-;-;-;-;-;-;-;-;-;-;-;-;-;-;-;-;-;-;-;-;-;-;-;-;-;-;-;-;-;-;-;-;-;-;-;-;-;-;-;-;-;-;-;-;-;-;-;-;-;-;-;-;-;-;-;-;-;-;-;-;-;-;-;-;-;-;-;-;-;-;-;-;-;-;-;-;-;-;-;-;-;-;-;-;-;-;-;-;-	10698	chr5:112688876-112896362	501.731	511.304	590.053	5063.54	5105.3	6633.45	3067.56	3.35401	0.176264	19.0283	9.94423e-81	3.74102e-77
361	ENSMUSG00000041740.16	Rnf10	ring finger protein 10 [Source:MGI Symbol;Acc:MGI:1859162]	chr5;chr5;chr5;chr5;chr5;chr5;chr5;chr5;chr5;chr5;chr5;chr5;chr5;chr5;chr5;chr5;chr5;chr5;chr5;chr5;chr5;chr5;chr5;chr5;chr5;chr5;chr5;chr5;chr5;chr5;chr5;chr5;chr5;chr5;chr5;chr5;chr5;chr5;chr5;chr5;chr5;chr5;chr5;chr5;chr5;chr5;chr5;chr5;chr5;chr5;chr5;chr5;chr5;chr5;chr5;chr5;chr5;chr5;chr5;chr5;chr5;chr5;chr5;chr5;chr5;chr5;chr5;chr5;chr5;chr5;chr5;chr5;chr5;chr5;chr5;chr5;chr5;chr5;chr5;chr5…	115241412;115241770;115241770;115241775;115241779;115242393;115242393;115242393;115242393;115242634;115242634;115242634;115242634;115242634;115243692;115244021;115244021;115244021;115245849;115245849;115245849;115245849;115245849;115246880;115246880;115246880;115246880;115247169;115247169;115247169;115247169;115248582;115248582;115248582;115248582;115248693;115248915;115248915;115248915;115248915…	115242061;115242061;115242058;115242551;115242061;115242551;115242551;115242551;115242551;115242691;115242691;115242689;115242691;115242691;115244121;115244121;115244121;115244121;115246075;115246004;115246004;115246004;115246004;115246981;115246981;115246981;115246981;115247286;115247286;115247286;115247286;115248715;115248715;115248715;115248715;115248709;115249170;115249170;115249170;115249170…	-;-;-;-;-;-;-;-;-;-;-;-;-;-;-;-;-;-;-;-;-;-;-;-;-;-;-;-;-;-;-;-;-;-;-;-;-;-;-;-;-;-;-;-;-;-;-;-;-;-;-;-;-;-;-;-;-;-;-;-;-;-;-;-;-;-;-;-;-;-;-;-;-;-;-;-;-;-;-;-;-;-;-	7556	chr5:115241412-115272898	1638.12	1352.83	1518.51	4643	3642.15	5262.74	3009.56	1.5626	0.18025	8.66905	4.3574e-18	3.17861e-16
1399	ENSMUSG00000034220.7	Gpc1	glypican 1 [Source:MGI Symbol;Acc:MGI:1194891]	chr1;chr1;chr1;chr1;chr1;chr1;chr1;chr1;chr1;chr1;chr1;chr1;chr1;chr1;chr1;chr1;chr1;chr1;chr1	92831645;92831969;92835373;92853198;92853347;92854858;92854858;92855907;92855907;92856562;92856768;92856987;92857248;92857248;92857248;92857472;92857472;92857855;92858332	92832097;92832097;92835677;92853505;92853505;92855246;92855246;92855968;92856072;92857117;92857117;92857117;92857595;92857367;92857367;92857522;92857605;92858030;92860779	+;+;+;+;+;+;+;+;+;+;+;+;+;+;+;+;+;+;+	5159	chr1:92831645-92860779	2236.29	2128.5	1794.15	4408.28	3797.91	3337.34	2950.41	0.895882	0.173448	5.16514	2.40263e-07	4.52258e-06
444	ENSMUSG00000031987.6	Egln1	egl-9 family hypoxia-inducible factor 1 [Source:MGI Symbol;Acc:MGI:1932286]	chr8;chr8;chr8;chr8;chr8	124908587;124911741;124914017;124915661;124948233	124910763;124911808;124914153;124915780;124949324	-;-;-;-;-	3594	chr8:124908587-124949324	1528.65	1413.83	1597.88	4002.42	3632.71	4992.36	2861.31	1.45332	0.177974	8.16594	3.1894e-16	1.89166e-14
1644	ENSMUSG00000025006.18	Sorbs1	sorbin and SH3 domain containing 1 [Source:MGI Symbol;Acc:MGI:700014]	chr19;chr19;chr19;chr19;chr19;chr19;chr19;chr19;chr19;chr19;chr19;chr19;chr19;chr19;chr19;chr19;chr19;chr19;chr19;chr19;chr19;chr19;chr19;chr19;chr19;chr19;chr19;chr19;chr19;chr19;chr19;chr19;chr19;chr19;chr19;chr19;chr19;chr19;chr19;chr19;chr19;chr19;chr19;chr19;chr19;chr19;chr19;chr19;chr19;chr19;chr19;chr19;chr19;chr19;chr19;chr19;chr19;chr19;chr19;chr19;chr19;chr19;chr19;chr19;chr19;chr19;chr…	40294753;40294753;40294761;40294771;40294771;40294771;40294771;40294900;40294997;40295019;40295049;40295049;40295049;40295049;40296532;40296532;40296532;40296532;40296532;40296532;40296532;40296532;40296532;40296532;40296532;40296532;40296532;40296532;40299463;40299463;40299463;40299463;40299463;40299463;40299463;40299463;40299463;40299463;40299463;40299463;40299463;40299463;40300243;40309581;403…	40295116;40295116;40295116;40295116;40295116;40295116;40295116;40295116;40295116;40295116;40295116;40295116;40295116;40295116;40296644;40296644;40296644;40296644;40296644;40296644;40296644;40296644;40296644;40296644;40296644;40296644;40296644;40296644;40299521;40299521;40299521;40299521;40299826;40299521;40299521;40299521;40299521;40299521;40299521;40299521;40299521;40299653;40300302;40310333;403…	-;-;-;-;-;-;-;-;-;-;-;-;-;-;-;-;-;-;-;-;-;-;-;-;-;-;-;-;-;-;-;-;-;-;-;-;-;-;-;-;-;-;-;-;-;-;-;-;-;-;-;-;-;-;-;-;-;-;-;-;-;-;-;-;-;-;-;-;-;-;-;-;-;-;-;-;-;-;-;-;-;-;-;-;-;-;-;-;-;-;-;-;-;-;-;-;-;-;-;-;-;-;-;-;-;-;-;-;-;-;-;-;-;-;-;-;-;-;-;-;-;-;-;-;-;-;-;-;-;-;-;-;-;-;-;-;-;-;-;-;-;-;-;-;-;-;-;-;-;-;-;-;-;-;-;-;-;-;-;-;-;-;-;-;-;-;-;-;-;-;-;-;-;-;-;-;-;-;-;-;-;-;-;-;-;-;-;-;-;-;-;-;-;-;-;-;-;-;-;-…	14718	chr19:40294753-40513779	1614.66	2242.77	2018.73	3779.93	4383.17	3028.15	2844.57	0.916124	0.192397	4.76162	1.92041e-06	3.07616e-05
1773	ENSMUSG00000029020.13	Mfn2	mitofusin 2 [Source:MGI Symbol;Acc:MGI:2442230]	chr4;chr4;chr4;chr4;chr4;chr4;chr4;chr4;chr4;chr4;chr4;chr4;chr4;chr4;chr4;chr4;chr4;chr4;chr4;chr4;chr4;chr4;chr4;chr4;chr4;chr4;chr4;chr4;chr4;chr4;chr4;chr4;chr4;chr4;chr4;chr4;chr4;chr4;chr4;chr4;chr4;chr4;chr4;chr4;chr4;chr4;chr4;chr4;chr4;chr4;chr4;chr4;chr4;chr4;chr4;chr4;chr4;chr4;chr4;chr4;chr4;chr4;chr4;chr4;chr4;chr4;chr4;chr4;chr4;chr4;chr4;chr4;chr4;chr4;chr4;chr4;chr4;chr4;chr4;chr4…	147873599;147873599;147874016;147876951;147876951;147876951;147878714;147878714;147878714;147879942;147879942;147879942;147881494;147882017;147882017;147882017;147882881;147882881;147882881;147882881;147883218;147883218;147883218;147883218;147883627;147883627;147883627;147883627;147885453;147885453;147885453;147885453;147885681;147885681;147885681;147885681;147885708;147886271;147886271;147886271…	147875458;147875458;147875458;147877085;147877085;147877085;147878910;147878910;147878910;147880097;147880097;147880097;147882237;147882237;147882237;147882237;147882983;147882983;147882983;147882983;147883322;147883322;147883322;147883322;147883753;147883753;147883753;147883753;147885574;147885574;147885574;147885574;147885748;147885748;147885748;147885748;147885748;147886424;147886424;147886424…	-;-;-;-;-;-;-;-;-;-;-;-;-;-;-;-;-;-;-;-;-;-;-;-;-;-;-;-;-;-;-;-;-;-;-;-;-;-;-;-;-;-;-;-;-;-;-;-;-;-;-;-;-;-;-;-;-;-;-;-;-;-;-;-;-;-;-;-;-;-;-;-;-;-;-;-;-;-;-;-;-;-;-;-;-;-;-	5194	chr4:147873599-147904704	1457.63	1500.99	2467.27	2415.63	2510.96	4951.14	2550.6	0.822829	0.17889	4.59964	4.23228e-06	6.28612e-05
5	ENSMUSG00000026207.16	Speg	SPEG complex locus [Source:MGI Symbol;Acc:MGI:109282]	chr1;chr1;chr1;chr1;chr1;chr1;chr1;chr1;chr1;chr1;chr1;chr1;chr1;chr1;chr1;chr1;chr1;chr1;chr1;chr1;chr1;chr1;chr1;chr1;chr1;chr1;chr1;chr1;chr1;chr1;chr1;chr1;chr1;chr1;chr1;chr1;chr1;chr1;chr1;chr1;chr1;chr1;chr1;chr1;chr1;chr1;chr1;chr1;chr1;chr1;chr1;chr1;chr1;chr1;chr1;chr1;chr1;chr1;chr1;chr1;chr1;chr1;chr1;chr1;chr1;chr1;chr1;chr1;chr1;chr1;chr1;chr1;chr1;chr1;chr1;chr1;chr1;chr1;chr1;chr1…	75375297;75382114;75382114;75382126;75382138;75383137;75383137;75383137;75383137;75383556;75384034;75384039;75384656;75384656;75384656;75384656;75384656;75384700;75384828;75384828;75384828;75384828;75384828;75384828;75385512;75385610;75387798;75387798;75387798;75387798;75387798;75387798;75387801;75390979;75390979;75390979;75390979;75391762;75391762;75391762;75391762;75400085;75400521;75400635;754…	75375833;75382174;75382174;75382174;75382174;75383179;75383382;75383179;75383179;75383663;75384068;75384068;75384745;75384745;75384745;75384745;75384745;75385164;75384975;75385164;75384987;75385164;75384987;75385164;75385676;75385676;75389104;75387948;75387895;75389104;75388345;75389104;75389104;75391122;75391122;75391122;75391122;75391923;75391944;75391944;75391944;75400262;75400563;75400661;754…	+;+;+;+;+;+;+;+;+;+;+;+;+;+;+;+;+;+;+;+;+;+;+;+;+;+;+;+;+;+;+;+;+;+;+;+;+;+;+;+;+;+;+;+;+;+;+;+;+;+;+;+;+;+;+;+;+;+;+;+;+;+;+;+;+;+;+;+;+;+;+;+;+;+;+;+;+;+;+;+;+;+;+;+;+;+;+;+;+;+;+;+;+;+;+;+;+;+;+;+;+;+;+;+;+;+;+;+;+;+;+;+;+;+;+;+;+;+;+;+;+;+;+;+;+;+;+;+;+;+;+;+;+;+;+;+;+;+;+	12741	chr1:75375297-75432320	274.975	284.704	412.852	3486.53	4697.82	5231.83	2398.12	3.75113	0.186871	20.0734	1.26105e-89	6.64171e-86
709	ENSMUSG00000025404.15	R3hdm2	R3H domain containing 2 [Source:MGI Symbol;Acc:MGI:1919000]	chr10;chr10;chr10;chr10;chr10;chr10;chr10;chr10;chr10;chr10;chr10;chr10;chr10;chr10;chr10;chr10;chr10;chr10;chr10;chr10;chr10;chr10;chr10;chr10;chr10;chr10;chr10;chr10;chr10;chr10;chr10;chr10;chr10;chr10;chr10;chr10;chr10;chr10;chr10;chr10;chr10;chr10;chr10;chr10;chr10;chr10;chr10;chr10;chr10;chr10;chr10;chr10;chr10;chr10;chr10;chr10;chr10;chr10;chr10;chr10;chr10;chr10;chr10;chr10;chr10;chr10;chr…	127380327;127380662;127380799;127390311;127390311;127390311;127390311;127390311;127400126;127400126;127400126;127400126;127400126;127418511;127420338;127420867;127421124;127421232;127444276;127444276;127444276;127444276;127444276;127444276;127444276;127444276;127444276;127444311;127444311;127444311;127444311;127448835;127451992;127451992;127451992;127451992;127451992;127451992;127451992;127451992…	127380432;127380936;127380936;127390427;127390427;127390427;127390427;127390427;127400193;127400193;127400193;127400193;127400193;127418720;127420436;127421366;127421366;127421348;127444475;127444475;127444475;127444475;127444475;127444475;127444332;127444391;127444475;127444475;127444475;127444475;127444475;127448857;127452033;127452033;127452033;127452033;127452033;127452033;127452014;127452033…	+;+;+;+;+;+;+;+;+;+;+;+;+;+;+;+;+;+;+;+;+;+;+;+;+;+;+;+;+;+;+;+;+;+;+;+;+;+;+;+;+;+;+;+;+;+;+;+;+;+;+;+;+;+;+;+;+;+;+;+;+;+;+;+;+;+;+;+;+;+;+;+;+;+;+;+;+;+;+;+;+;+;+;+;+;+;+;+;+;+;+;+;+;+;+;+;+;+;+;+;+;+;+;+;+;+;+;+;+;+;+;+;+;+;+;+;+;+;+;+;+;+;+;+;+;+;+;+;+;+;+;+;+;+;+;+;+;+;+;+;+;+;+;+;+;+;+;+;+;+;+;+;+;+;+;+;+;+;+;+;+;+;+;+;+;+;+;+;+;+;+;+;+;+;+;+;+;+;+;+;+;+;+;+;+;+;+;+;+;+;+;+;+;+;+;+;+;+;+;+…	5987	chr10:127380327-127499384	1220.44	1170.77	1000.44	5090.43	4057.5	1840.54	2396.69	1.57458	0.229419	6.86336	6.72583e-12	2.49814e-10
1559	ENSMUSG00000010277.7	2610507B11Rik	RIKEN cDNA 2610507B11 gene [Source:MGI Symbol;Acc:MGI:1919753]	chr11;chr11;chr11;chr11;chr11;chr11;chr11;chr11;chr11;chr11;chr11;chr11;chr11;chr11;chr11;chr11;chr11;chr11;chr11;chr11;chr11;chr11;chr11;chr11;chr11;chr11;chr11;chr11;chr11;chr11;chr11;chr11;chr11;chr11;chr11;chr11;chr11;chr11;chr11;chr11;chr11;chr11;chr11;chr11;chr11;chr11;chr11;chr11;chr11;chr11;chr11;chr11;chr11;chr11;chr11;chr11;chr11;chr11;chr11;chr11;chr11;chr11;chr11;chr11;chr11;chr11;chr…	78261752;78261752;78262472;78262699;78262699;78263554;78263590;78263590;78263912;78263912;78263912;78264464;78265179;78265573;78266133;78266351;78266595;78266595;78266936;78266936;78267097;78267097;78268099;78268112;78268326;78268639;78269488;78271291;78271971;78272778;78272778;78273097;78273151;78273403;78273403;78273441;78273682;78273682;78274465;78274465;78274788;78274788;78275007;78277040;782…	78262309;78261917;78262828;78262828;78262828;78263639;78263639;78263639;78263966;78264059;78264032;78264582;78265239;78265762;78266474;78266474;78266719;78266719;78267003;78267003;78267242;78267242;78268217;78268180;78268489;78268897;78269693;78272383;78272383;78273299;78272969;78273299;78273299;78273424;78273559;78273559;78273902;78273902;78274655;78274655;78274887;78274887;78275209;78277334;782…	+;+;+;+;+;+;+;+;+;+;+;+;+;+;+;+;+;+;+;+;+;+;+;+;+;+;+;+;+;+;+;+;+;+;+;+;+;+;+;+;+;+;+;+;+;+;+;+;+;+;+;+;+;+;+;+;+;+;+;+;+;+;+;+;+;+;+;+;+	8798	chr11:78261752-78290623	1535.17	1486.46	1696.94	2711.47	2441.74	4371.57	2373.89	0.963176	0.196496	4.90176	9.49804e-07	1.60437e-05
1787	ENSMUSG00000051331.16	Cacna1c	calcium channel, voltage-dependent, L type, alpha 1C subunit [Source:MGI Symbol;Acc:MGI:103013]	chr6;chr6;chr6;chr6;chr6;chr6;chr6;chr6;chr6;chr6;chr6;chr6;chr6;chr6;chr6;chr6;chr6;chr6;chr6;chr6;chr6;chr6;chr6;chr6;chr6;chr6;chr6;chr6;chr6;chr6;chr6;chr6;chr6;chr6;chr6;chr6;chr6;chr6;chr6;chr6;chr6;chr6;chr6;chr6;chr6;chr6;chr6;chr6;chr6;chr6;chr6;chr6;chr6;chr6;chr6;chr6;chr6;chr6;chr6;chr6;chr6;chr6;chr6;chr6;chr6;chr6;chr6;chr6;chr6;chr6;chr6;chr6;chr6;chr6;chr6;chr6;chr6;chr6;chr6;chr6…	118587240;118592304;118592319;118592319;118592319;118592319;118592319;118592319;118592464;118592942;118592942;118593082;118593647;118593647;118593793;118593793;118593793;118593793;118593793;118593793;118593799;118593892;118593892;118593892;118594944;118595856;118595856;118595856;118595856;118595856;118595856;118595856;118595856;118595856;118595856;118595856;118595856;118595856;118595856;118595856…	118594194;118594194;118594194;118594194;118594194;118594194;118594194;118594194;118594194;118594194;118594194;118594194;118594194;118594194;118594194;118594194;118594194;118594194;118594194;118594194;118594194;118594194;118594194;118594194;118595426;118596191;118596191;118596191;118596191;118596191;118596191;118596191;118596191;118596191;118596191;118596191;118596191;118596191;118596191;118596191…	-;-;-;-;-;-;-;-;-;-;-;-;-;-;-;-;-;-;-;-;-;-;-;-;-;-;-;-;-;-;-;-;-;-;-;-;-;-;-;-;-;-;-;-;-;-;-;-;-;-;-;-;-;-;-;-;-;-;-;-;-;-;-;-;-;-;-;-;-;-;-;-;-;-;-;-;-;-;-;-;-;-;-;-;-;-;-;-;-;-;-;-;-;-;-;-;-;-;-;-;-;-;-;-;-;-;-;-;-;-;-;-;-;-;-;-;-;-;-;-;-;-;-;-;-;-;-;-;-;-;-;-;-;-;-;-;-;-;-;-;-;-;-;-;-;-;-;-;-;-;-;-;-;-;-;-;-;-;-;-;-;-;-;-;-;-;-;-;-;-;-;-;-;-;-;-;-;-;-;-;-;-;-;-;-;-;-;-;-;-;-;-;-;-;-;-;-;-;-;-…	21864	chr6:118587240-119196890	1647.24	1809.9	1547.43	3031.76	3753.85	2370.39	2360.1	0.842939	0.183894	4.58382	4.5656e-06	6.72807e-05
778	ENSMUSG00000032536.12	Trak1	trafficking protein, kinesin binding 1 [Source:MGI Symbol;Acc:MGI:1914345]	chr9;chr9;chr9;chr9;chr9;chr9;chr9;chr9;chr9;chr9;chr9;chr9;chr9;chr9;chr9;chr9;chr9;chr9;chr9;chr9;chr9;chr9;chr9;chr9;chr9;chr9;chr9;chr9;chr9;chr9;chr9;chr9;chr9;chr9;chr9;chr9;chr9;chr9;chr9;chr9;chr9;chr9;chr9;chr9;chr9;chr9;chr9;chr9;chr9;chr9;chr9;chr9;chr9;chr9;chr9;chr9;chr9;chr9;chr9;chr9;chr9;chr9;chr9;chr9;chr9;chr9;chr9;chr9;chr9;chr9;chr9;chr9;chr9;chr9;chr9;chr9;chr9;chr9;chr9;chr9…	121297502;121297512;121297512;121297512;121297534;121297829;121314238;121364001;121364001;121364001;121364001;121364001;121364001;121364001;121366968;121367015;121367016;121382794;121391857;121391857;121391857;121391857;121391857;121391857;121391857;121391857;121391857;121391857;121391961;121400236;121403478;121415975;121431479;121431479;121431479;121431479;121431479;121431479;121431479;121431479…	121297833;121297833;121297833;121297833;121297833;121298072;121314359;121364299;121364107;121364299;121364299;121364299;121364299;121364299;121367191;121367234;121367191;121382932;121392051;121392051;121392051;121391945;121392051;121392051;121392051;121392051;121392051;121392051;121392051;121400795;121403804;121416313;121431555;121431555;121431555;121431555;121431525;121431555;121431555;121431555…	+;+;+;+;+;+;+;+;+;+;+;+;+;+;+;+;+;+;+;+;+;+;+;+;+;+;+;+;+;+;+;+;+;+;+;+;+;+;+;+;+;+;+;+;+;+;+;+;+;+;+;+;+;+;+;+;+;+;+;+;+;+;+;+;+;+;+;+;+;+;+;+;+;+;+;+;+;+;+;+;+;+;+;+;+;+;+;+;+;+;+;+;+;+;+;+;+;+;+;+;+;+;+;+;+;+;+;+;+;+;+;+;+;+;+;+;+;+;+;+;+;+;+;+;+;+;+;+;+;+;+;+;+;+;+;+;+;+	12568	chr9:121297502-121474918	1393.77	1152.37	1772	3107.56	2894.84	3802.32	2353.81	1.1835	0.177269	6.67633	2.45002e-11	8.2929e-10
209	ENSMUSG00000028849.17	Map7d1	MAP7 domain containing 1 [Source:MGI Symbol;Acc:MGI:2384297]	chr4;chr4;chr4;chr4;chr4;chr4;chr4;chr4;chr4;chr4;chr4;chr4;chr4;chr4;chr4;chr4;chr4;chr4;chr4;chr4;chr4;chr4;chr4;chr4;chr4;chr4;chr4;chr4;chr4;chr4;chr4;chr4;chr4;chr4;chr4;chr4;chr4;chr4;chr4;chr4;chr4;chr4;chr4;chr4;chr4;chr4;chr4;chr4;chr4;chr4;chr4;chr4;chr4;chr4;chr4;chr4;chr4;chr4;chr4;chr4;chr4;chr4;chr4;chr4;chr4;chr4;chr4;chr4;chr4;chr4;chr4	126232167;126232167;126232167;126232167;126232868;126232868;126232868;126232868;126232963;126233176;126233176;126233176;126233176;126233176;126233365;126233365;126233365;126233365;126233365;126233593;126233593;126233593;126233593;126233620;126233893;126233893;126233893;126233893;126233893;126234098;126234098;126234098;126234098;126234323;126234323;126234323;126234323;126234323;126234767;126234767…	126232766;126232766;126232766;126232766;126233061;126233061;126233061;126233061;126233061;126233266;126233266;126233266;126233266;126233266;126233548;126233407;126233407;126233407;126233407;126233646;126233646;126233646;126233646;126233646;126234236;126233997;126233997;126233997;126233997;126234236;126234236;126234236;126234236;126234518;126234518;126234518;126234518;126234518;126234776;126235095…	-;-;-;-;-;-;-;-;-;-;-;-;-;-;-;-;-;-;-;-;-;-;-;-;-;-;-;-;-;-;-;-;-;-;-;-;-;-;-;-;-;-;-;-;-;-;-;-;-;-;-;-;-;-;-;-;-;-;-;-;-;-;-;-;-;-;-;-;-;-;-	3652	chr4:126232167-126256343	780.616	796.976	1137.65	4073.32	3352.67	3755.03	2316.04	2.0344	0.19507	10.429	1.8273e-25	2.3024e-23
46	ENSMUSG00000048154.17	Kmt2d	lysine (K)-specific methyltransferase 2D [Source:MGI Symbol;Acc:MGI:2682319]	chr15;chr15;chr15;chr15;chr15;chr15;chr15;chr15;chr15;chr15;chr15;chr15;chr15;chr15;chr15;chr15;chr15;chr15;chr15;chr15;chr15;chr15;chr15;chr15;chr15;chr15;chr15;chr15;chr15;chr15;chr15;chr15;chr15;chr15;chr15;chr15;chr15;chr15;chr15;chr15;chr15;chr15;chr15;chr15;chr15;chr15;chr15;chr15;chr15;chr15;chr15;chr15;chr15;chr15;chr15;chr15;chr15;chr15;chr15;chr15;chr15;chr15;chr15;chr15;chr15;chr15;chr…	98831669;98831672;98834301;98834716;98834716;98834716;98834908;98834908;98834908;98835182;98835182;98835182;98836581;98837075;98837075;98837075;98837295;98837295;98839277;98839277;98840561;98840561;98840762;98840762;98841410;98841410;98841739;98841739;98842028;98842028;98842743;98842743;98843059;98843059;98843352;98843352;98843595;98843595;98846643;98846643;98846744;98846974;98846974;98846974;988…	98834592;98834592;98834592;98834824;98834824;98834824;98834981;98834981;98834981;98835467;98835467;98835467;98836628;98837164;98837205;98837205;98837431;98837431;98840417;98840417;98840688;98840688;98840894;98840894;98841540;98841540;98841914;98841914;98842103;98842103;98842902;98842902;98843226;98843226;98843492;98843492;98846546;98846546;98846875;98846875;98846875;98847040;98847040;98847040;988…	-;-;-;-;-;-;-;-;-;-;-;-;-;-;-;-;-;-;-;-;-;-;-;-;-;-;-;-;-;-;-;-;-;-;-;-;-;-;-;-;-;-;-;-;-;-;-;-;-;-;-;-;-;-;-;-;-;-;-;-;-;-;-;-;-;-;-;-;-;-;-;-;-;-;-;-;-;-;-;-;-;-;-;-;-;-;-;-;-;-;-;-;-;-;-;-;-;-;-;-;-;-;-;-;-;-;-;-;-;-;-;-;-;-;-;-;-;-;-;-;-;-;-;-;-;-;-;-	19931	chr15:98831669-98871204	441.784	512.273	768.484	3804.38	4033.9	4169.09	2288.32	2.80303	0.198454	14.1243	2.68905e-45	1.53942e-42
1469	ENSMUSG00000038615.17	Nfe2l1	nuclear factor, erythroid derived 2,-like 1 [Source:MGI Symbol;Acc:MGI:99421]	chr11;chr11;chr11;chr11;chr11;chr11;chr11;chr11;chr11;chr11;chr11;chr11;chr11;chr11;chr11;chr11;chr11;chr11;chr11;chr11;chr11;chr11;chr11;chr11;chr11;chr11;chr11;chr11;chr11;chr11;chr11;chr11;chr11;chr11;chr11;chr11;chr11;chr11;chr11;chr11;chr11;chr11;chr11;chr11;chr11;chr11;chr11	96817414;96817414;96817414;96817414;96817431;96817599;96818182;96819395;96820093;96820470;96821251;96821251;96821251;96821251;96821251;96821251;96821251;96821251;96821251;96821346;96822104;96822104;96822104;96822104;96822104;96822104;96822104;96822104;96822104;96822104;96822223;96822409;96823945;96823945;96824076;96824076;96824296;96827198;96827198;96827198;96827198;96827198;96827733;96829411;968…	96820516;96820516;96820516;96820516;96820516;96817930;96820516;96820516;96820516;96820516;96821409;96821409;96821409;96821409;96821409;96821409;96821409;96821409;96821409;96821409;96822319;96822319;96822319;96822319;96822319;96822319;96822319;96822319;96822319;96822319;96822319;96822725;96824008;96824013;96824127;96824127;96824552;96828223;96827719;96828223;96827955;96828223;96828223;96829501;968…	-;-;-;-;-;-;-;-;-;-;-;-;-;-;-;-;-;-;-;-;-;-;-;-;-;-;-;-;-;-;-;-;-;-;-;-;-;-;-;-;-;-;-;-;-;-;-	5441	chr11:96817414-96829968	1604.89	1650.12	1255.79	2760.37	2920.01	3299.14	2248.39	0.989005	0.196035	5.04503	4.53451e-07	8.12879e-06
655	ENSMUSG00000042010.16	Acacb	acetyl-Coenzyme A carboxylase beta [Source:MGI Symbol;Acc:MGI:2140940]	chr5;chr5;chr5;chr5;chr5;chr5;chr5;chr5;chr5;chr5;chr5;chr5;chr5;chr5;chr5;chr5;chr5;chr5;chr5;chr5;chr5;chr5;chr5;chr5;chr5;chr5;chr5;chr5;chr5;chr5;chr5;chr5;chr5;chr5;chr5;chr5;chr5;chr5;chr5;chr5;chr5;chr5;chr5;chr5;chr5;chr5;chr5;chr5;chr5;chr5;chr5;chr5;chr5;chr5;chr5;chr5;chr5;chr5;chr5;chr5;chr5;chr5;chr5;chr5;chr5;chr5;chr5;chr5;chr5;chr5;chr5;chr5;chr5;chr5;chr5;chr5;chr5;chr5;chr5;chr5…	114146535;114165509;114165518;114175906;114184050;114184050;114184050;114188331;114188331;114188331;114190076;114190076;114190076;114190330;114190330;114190330;114191155;114191155;114191852;114191852;114192074;114192074;114195224;114195224;114195635;114195635;114196660;114196660;114198177;114198177;114199779;114200240;114200240;114200240;114200496;114200496;114200496;114201899;114201899;114201899…	114146825;114166140;114166140;114176190;114184182;114184182;114184182;114188469;114188469;114188469;114190185;114190185;114190185;114190338;114190411;114190411;114191253;114191253;114191961;114191961;114192184;114192184;114195433;114195433;114195805;114195805;114196821;114196821;114198340;114198340;114200086;114200390;114200390;114200390;114200599;114200599;114200599;114201980;114201980;114201980…	+;+;+;+;+;+;+;+;+;+;+;+;+;+;+;+;+;+;+;+;+;+;+;+;+;+;+;+;+;+;+;+;+;+;+;+;+;+;+;+;+;+;+;+;+;+;+;+;+;+;+;+;+;+;+;+;+;+;+;+;+;+;+;+;+;+;+;+;+;+;+;+;+;+;+;+;+;+;+;+;+;+;+;+;+;+;+;+;+;+;+;+;+;+;+;+;+;+;+;+;+;+;+;+;+;+;+;+;+;+;+;+;+;+;+;+;+;+;+;+;+;+;+;+;+;+;+;+;+;+;+;+;+;+;+;+;+;+;+;+;+;+;+;+;+;+;+;+;+;+;+;+;+	9632	chr5:114146535-114250761	840.563	962.569	1834.15	2902.18	3135.55	3805.35	2246.73	1.48536	0.209052	7.10522	1.20131e-12	4.82984e-11
373	ENSMUSG00000039126.10	Prune2	prune homolog 2 [Source:MGI Symbol;Acc:MGI:1925004]	chr19;chr19;chr19;chr19;chr19;chr19;chr19;chr19;chr19;chr19;chr19;chr19;chr19;chr19;chr19;chr19;chr19;chr19;chr19;chr19;chr19;chr19;chr19;chr19;chr19;chr19;chr19;chr19;chr19;chr19;chr19;chr19;chr19;chr19;chr19;chr19;chr19;chr19;chr19;chr19;chr19;chr19;chr19;chr19;chr19;chr19;chr19;chr19;chr19;chr19;chr19;chr19;chr19;chr19;chr19;chr19;chr19;chr19;chr19;chr19;chr19;chr19;chr19;chr19;chr19;chr19;chr…	16956118;16956118;16999939;16999939;17003622;17003622;17006622;17006622;17016208;17016208;17020559;17020559;17054790;17113587;17118043;17124938;17125647;17136766;17136766;17136775;17138739;17168263;17168263;17168263;17168263;17168263;17168263;17178790;17178790;17178790;17178790;17178790;17178790;17193256;17193256;17193256;17193256;17193256;17193256;17199113;17199113;17199113;17199113;17199113;171…	16956292;16956292;17000043;17000043;17003824;17003824;17006785;17006785;17016357;17016357;17020653;17020653;17055782;17113742;17124592;17125703;17125703;17136891;17136891;17136891;17138828;17168342;17168342;17168342;17168342;17168342;17168342;17178990;17178990;17178990;17178990;17178990;17178990;17193803;17193429;17193429;17193429;17193429;17193429;17199215;17199215;17199215;17199215;17199215;171…	+;+;+;+;+;+;+;+;+;+;+;+;+;+;+;+;+;+;+;+;+;+;+;+;+;+;+;+;+;+;+;+;+;+;+;+;+;+;+;+;+;+;+;+;+;+;+;+;+;+;+;+;+;+;+;+;+;+;+;+;+;+;+;+;+;+;+;+;+;+;+	20297	chr19:16956118-17223932	565.588	836.68	943.838	2831.28	5666.97	2364.93	2201.55	2.1112	0.245453	8.60124	7.88569e-18	5.56734e-16
3917	ENSMUSG00000001334.9	Fndc5	fibronectin type III domain containing 5 [Source:MGI Symbol;Acc:MGI:1917614]	chr4;chr4;chr4;chr4;chr4;chr4	129136999;129138691;129139343;129139841;129142062;129142535	129137163;129138806;129139541;129139930;129142195;129144593	+;+;+;+;+;+	2763	chr4:129136999-129144593	1954.14	1871.88	1455.13	2410.74	2488.93	2744.43	2154.21	0.537223	0.194743	2.75863	0.00580442	0.0390131
151	ENSMUSG00000024236.18	Svil	supervillin [Source:MGI Symbol;Acc:MGI:2147319]	chr18;chr18;chr18;chr18;chr18;chr18;chr18;chr18;chr18;chr18;chr18;chr18;chr18;chr18;chr18;chr18;chr18;chr18;chr18;chr18;chr18;chr18;chr18;chr18;chr18;chr18;chr18;chr18;chr18;chr18;chr18;chr18;chr18;chr18;chr18;chr18;chr18;chr18;chr18;chr18;chr18;chr18;chr18;chr18;chr18;chr18;chr18;chr18;chr18;chr18;chr18;chr18;chr18;chr18;chr18;chr18;chr18;chr18;chr18;chr18;chr18;chr18;chr18;chr18;chr18;chr18;chr…	4920540;4920567;4920705;4921726;4957217;4971090;4971090;4977791;4993813;4994618;4994936;5002073;5035166;5037108;5037108;5037108;5037108;5037108;5037108;5037108;5040148;5040148;5040148;5040148;5040148;5040148;5040226;5040228;5046575;5046589;5046589;5046589;5046589;5046589;5046589;5046589;5046589;5046589;5046764;5046764;5046764;5046764;5046764;5046764;5046764;5046764;5046764;5046764;5048885;5048885…	4920874;4920874;4920874;4921774;4957305;4971197;4971197;4977878;4993987;4995149;4995149;5003076;5035226;5037165;5037165;5037165;5037165;5037165;5037165;5037165;5040239;5040239;5040239;5040239;5040239;5040239;5040239;5040239;5046646;5046646;5046646;5046646;5046646;5046646;5046646;5046646;5046646;5046646;5046915;5046915;5046915;5046915;5046915;5046877;5046915;5046915;5046915;5046915;5049494;5049494…	+;+;+;+;+;+;+;+;+;+;+;+;+;+;+;+;+;+;+;+;+;+;+;+;+;+;+;+;+;+;+;+;+;+;+;+;+;+;+;+;+;+;+;+;+;+;+;+;+;+;+;+;+;+;+;+;+;+;+;+;+;+;+;+;+;+;+;+;+;+;+;+;+;+;+;+;+;+;+;+;+;+;+;+;+;+;+;+;+;+;+;+;+;+;+;+;+;+;+;+;+;+;+;+;+;+;+;+;+;+;+;+;+;+;+;+;+;+;+;+;+;+;+;+;+;+;+;+;+;+;+;+;+;+;+;+;+;+;+;+;+;+;+;+;+;+;+;+;+;+;+;+;+;+;+;+;+;+;+;+;+;+;+;+;+;+;+;+;+;+;+;+;+;+;+;+;+;+;+;+;+;+;+;+;+;+;+;+;+;+;+;+;+;+;+;+;+;+;+;+…	10701	chr18:4920540-5119299	854.246	942.233	713.724	3244.48	3775.88	3120.91	2108.58	2.00098	0.177909	11.2472	2.39116e-29	4.17012e-27
579	ENSMUSG00000018707.13	Dync1h1	dynein cytoplasmic 1 heavy chain 1 [Source:MGI Symbol;Acc:MGI:103147]	chr12;chr12;chr12;chr12;chr12;chr12;chr12;chr12;chr12;chr12;chr12;chr12;chr12;chr12;chr12;chr12;chr12;chr12;chr12;chr12;chr12;chr12;chr12;chr12;chr12;chr12;chr12;chr12;chr12;chr12;chr12;chr12;chr12;chr12;chr12;chr12;chr12;chr12;chr12;chr12;chr12;chr12;chr12;chr12;chr12;chr12;chr12;chr12;chr12;chr12;chr12;chr12;chr12;chr12;chr12;chr12;chr12;chr12;chr12;chr12;chr12;chr12;chr12;chr12;chr12;chr12;chr…	110601452;110612345;110614045;110614353;110614891;110616340;110616698;110617620;110619189;110620299;110621527;110624509;110625427;110625731;110625922;110626859;110627940;110628233;110628724;110628908;110629277;110629577;110629823;110630498;110630744;110631609;110632640;110633153;110634219;110635501;110635895;110636326;110637106;110637496;110638739;110639734;110640146;110640499;110640524;110640819…	110601854;110612432;110614218;110614608;110615077;110616611;110616925;110618696;110619368;110620448;110621673;110624649;110625603;110625841;110626041;110627098;110628095;110628346;110628834;110629117;110629423;110629743;110629996;110630663;110630932;110631803;110632922;110633253;110634378;110635744;110636078;110636538;110637344;110637652;110638966;110639964;110640286;110640732;110640732;110641025…	+;+;+;+;+;+;+;+;+;+;+;+;+;+;+;+;+;+;+;+;+;+;+;+;+;+;+;+;+;+;+;+;+;+;+;+;+;+;+;+;+;+;+;+;+;+;+;+;+;+;+;+;+;+;+;+;+;+;+;+;+;+;+;+;+;+;+;+;+;+;+;+;+;+;+;+;+;+;+;+;+;+;+;+;+;+;+;+;+;+;+;+;+;+;+;+;+	15658	chr12:110601452-110666945	756.506	839.585	1642.18	2625.9	2921.59	3482.23	2044.66	1.53015	0.205122	7.45968	8.67353e-14	3.94488e-12
228	ENSMUSG00000030409.16	Dmpk	dystrophia myotonica-protein kinase [Source:MGI Symbol;Acc:MGI:94906]	chr7;chr7;chr7;chr7;chr7;chr7;chr7;chr7;chr7;chr7;chr7;chr7;chr7;chr7;chr7;chr7;chr7;chr7;chr7;chr7;chr7;chr7;chr7;chr7;chr7;chr7;chr7;chr7;chr7;chr7;chr7;chr7;chr7;chr7;chr7;chr7;chr7;chr7;chr7;chr7;chr7;chr7;chr7;chr7;chr7;chr7;chr7;chr7;chr7;chr7;chr7;chr7;chr7;chr7;chr7;chr7;chr7;chr7;chr7;chr7;chr7;chr7;chr7;chr7;chr7;chr7;chr7;chr7;chr7;chr7;chr7;chr7;chr7;chr7;chr7;chr7;chr7;chr7;chr7;chr7…	19083849;19083868;19083870;19083885;19083941;19083959;19084710;19085986;19085986;19085986;19085986;19085986;19085986;19085986;19086332;19086332;19086332;19086332;19086332;19086332;19086489;19086489;19086489;19086489;19086489;19086489;19086489;19086500;19086500;19086500;19086893;19086893;19086893;19086893;19086893;19086893;19086893;19086893;19086893;19086893;19087240;19087240;19087240;19087240;190…	19084154;19084154;19084154;19084154;19084154;19084154;19084909;19086077;19086077;19086077;19086077;19086077;19086077;19086077;19086415;19086415;19086415;19086415;19086415;19086415;19086584;19086584;19086584;19086584;19086584;19086584;19086584;19086584;19086584;19086584;19087041;19087041;19087041;19087041;19087041;19087041;19087041;19087041;19086961;19087041;19087333;19087333;19087333;19087333;190…	+;+;+;+;+;+;+;+;+;+;+;+;+;+;+;+;+;+;+;+;+;+;+;+;+;+;+;+;+;+;+;+;+;+;+;+;+;+;+;+;+;+;+;+;+;+;+;+;+;+;+;+;+;+;+;+;+;+;+;+;+;+;+;+;+;+;+;+;+;+;+;+;+;+;+;+;+;+;+;+;+;+;+;+;+;+;+;+;+;+;+;+;+;+;+;+;+;+;+;+;+;+;+;+;+;+;+;+;+;+;+;+;+;+;+;+;+;+;+;+;+;+;+;+;+;+;+;+;+;+;+;+;+;+;+;+;+;+;+;+;+;+;+;+;+;+;+;+;+;+;+;+	4330	chr7:19083849-19093821	648.993	784.387	1212.71	2325.17	2540.85	4529.2	2006.89	1.79863	0.178743	10.0627	8.07902e-24	9.33127e-22
1134	ENSMUSG00000031503.13	Col4a2	collagen, type IV, alpha 2 [Source:MGI Symbol;Acc:MGI:88455]	chr8;chr8;chr8;chr8;chr8;chr8;chr8;chr8;chr8;chr8;chr8;chr8;chr8;chr8;chr8;chr8;chr8;chr8;chr8;chr8;chr8;chr8;chr8;chr8;chr8;chr8;chr8;chr8;chr8;chr8;chr8;chr8;chr8;chr8;chr8;chr8;chr8;chr8;chr8;chr8;chr8;chr8;chr8;chr8;chr8;chr8;chr8;chr8;chr8;chr8;chr8;chr8;chr8;chr8;chr8;chr8;chr8;chr8;chr8;chr8;chr8;chr8;chr8;chr8;chr8	11312805;11313419;11313630;11354277;11398662;11399704;11401148;11402163;11402984;11403342;11404908;11404964;11406813;11406813;11408052;11408052;11408882;11408882;11409422;11409422;11410055;11410055;11413979;11413979;11414742;11414742;11415364;11415364;11415926;11415926;11420577;11420577;11421168;11421168;11423552;11423717;11425339;11425929;11427007;11427553;11429307;11431240;11433654;11434628;114…	11313114;11313507;11313684;11354357;11398796;11399748;11401264;11402234;11403019;11403404;11404999;11404999;11406854;11406854;11408144;11408144;11408917;11408917;11409472;11409472;11410099;11410099;11414032;11414032;11414808;11414808;11415474;11415474;11416075;11416075;11420669;11420669;11421254;11421322;11423624;11423823;11425540;11425988;11427063;11427660;11429528;11431401;11433824;11434771;114…	+;+;+;+;+;+;+;+;+;+;+;+;+;+;+;+;+;+;+;+;+;+;+;+;+;+;+;+;+;+;+;+;+;+;+;+;+;+;+;+;+;+;+;+;+;+;+;+;+;+;+;+;+;+;+;+;+;+;+;+;+;+;+;+;+	6619	chr8:11312805-11449287	1191.12	1218.22	1343.77	2987.76	3025.42	2248.53	2002.47	1.11543	0.196059	5.68925	1.27597e-08	2.96308e-07
564	ENSMUSG00000039218.17	Srrm2	serine/arginine repetitive matrix 2 [Source:MGI Symbol;Acc:MGI:1923206]	chr17;chr17;chr17;chr17;chr17;chr17;chr17;chr17;chr17;chr17;chr17;chr17;chr17;chr17;chr17;chr17;chr17;chr17;chr17;chr17;chr17;chr17;chr17;chr17;chr17;chr17;chr17;chr17;chr17;chr17;chr17;chr17;chr17;chr17;chr17;chr17;chr17;chr17;chr17;chr17;chr17;chr17;chr17;chr17;chr17;chr17;chr17;chr17;chr17;chr17;chr17;chr17;chr17;chr17;chr17;chr17;chr17;chr17;chr17	23790532;23790662;23792390;23792390;23803187;23803221;23803234;23806932;23806932;23806932;23807918;23808066;23808066;23808066;23808066;23808098;23808354;23808354;23808354;23808354;23808354;23808354;23809969;23809969;23809969;23809969;23810413;23810413;23810739;23810739;23811031;23811031;23811639;23811639;23811672;23811817;23811900;23812428;23812428;23812428;23815122;23815122;23815122;23819308;238…	23790945;23790945;23794241;23792511;23803398;23803398;23803307;23807202;23807202;23807202;23808173;23808173;23808173;23808173;23808173;23808173;23808518;23808708;23808518;23808518;23808518;23808518;23810028;23810006;23810046;23810046;23810475;23810475;23810771;23810771;23811081;23811081;23811731;23811731;23811731;23812077;23812620;23812600;23812620;23812620;23816492;23821690;23821690;23821690;238…	+;+;+;+;+;+;+;+;+;+;+;+;+;+;+;+;+;+;+;+;+;+;+;+;+;+;+;+;+;+;+;+;+;+;+;+;+;+;+;+;+;+;+;+;+;+;+;+;+;+;+;+;+;+;+;+;+;+;+	12842	chr17:23790532-23824741	738.262	765.02	743.872	3550.1	4702.54	1496.8	1999.43	1.96075	0.260361	7.53087	5.04035e-14	2.35342e-12
1054	ENSMUSG00000031502.11	Col4a1	collagen, type IV, alpha 1 [Source:MGI Symbol;Acc:MGI:88454]	chr8;chr8;chr8;chr8;chr8;chr8;chr8;chr8;chr8;chr8;chr8;chr8;chr8;chr8;chr8;chr8;chr8;chr8;chr8;chr8;chr8;chr8;chr8;chr8;chr8;chr8;chr8;chr8;chr8;chr8;chr8;chr8;chr8;chr8;chr8;chr8;chr8;chr8;chr8;chr8;chr8;chr8;chr8;chr8;chr8;chr8;chr8;chr8;chr8;chr8;chr8;chr8;chr8;chr8;chr8;chr8;chr8;chr8;chr8;chr8;chr8;chr8;chr8;chr8;chr8;chr8;chr8;chr8;chr8;chr8;chr8;chr8;chr8;chr8;chr8;chr8;chr8;chr8;chr8;chr8…	11198423;11198431;11199519;11201658;11201658;11202894;11202894;11202894;11204536;11206226;11206226;11206226;11207194;11207194;11207194;11208233;11208233;11208233;11209522;11209522;11209522;11210760;11210760;11210760;11211764;11211764;11212401;11212602;11212602;11213504;11213504;11213504;11214652;11214652;11214652;11216701;11216701;11216701;11217265;11217265;11217265;11217434;11217434;11217913;112…	11199882;11199882;11199882;11201830;11201830;11203008;11203008;11203008;11204552;11206403;11206403;11206403;11207406;11207406;11207406;11208331;11208331;11208331;11209650;11209650;11209650;11210831;11210831;11210831;11211836;11211836;11212735;11212735;11212735;11213689;11213689;11213689;11214702;11214702;11214702;11216799;11216799;11216799;11217269;11217345;11217345;11217560;11217560;11218052;112…	-;-;-;-;-;-;-;-;-;-;-;-;-;-;-;-;-;-;-;-;-;-;-;-;-;-;-;-;-;-;-;-;-;-;-;-;-;-;-;-;-;-;-;-;-;-;-;-;-;-;-;-;-;-;-;-;-;-;-;-;-;-;-;-;-;-;-;-;-;-;-;-;-;-;-;-;-;-;-;-;-;-;-;-;-;-;-;-;-;-;-;-;-;-;-;-;-;-;-;-;-;-;-;-;-;-;-;-;-;-;-;-;-;-;-;-;-;-;-;-;-;-;-;-;-;-;-;-;-;-;-;-;-;-;-;-;-;-;-	7464	chr8:11198423-11312826	1142.9	1206.6	1237.33	2985.31	3135.55	2112.13	1969.97	1.16673	0.198192	5.88686	3.93591e-09	9.83379e-08
2958	ENSMUSG00000032216.15	Nedd4	neural precursor cell expressed, developmentally down-regulated 4 [Source:MGI Symbol;Acc:MGI:97297]	chr9;chr9;chr9;chr9;chr9;chr9;chr9;chr9;chr9;chr9;chr9;chr9;chr9;chr9;chr9;chr9;chr9;chr9;chr9;chr9;chr9;chr9;chr9;chr9;chr9;chr9;chr9;chr9;chr9;chr9;chr9;chr9;chr9;chr9;chr9;chr9;chr9;chr9;chr9;chr9;chr9;chr9;chr9;chr9;chr9;chr9;chr9;chr9;chr9;chr9;chr9;chr9;chr9;chr9;chr9;chr9;chr9;chr9;chr9;chr9;chr9;chr9;chr9;chr9;chr9;chr9;chr9;chr9;chr9;chr9;chr9;chr9;chr9;chr9;chr9;chr9;chr9;chr9;chr9;chr9…	72662346;72662346;72662438;72662482;72662487;72662490;72663112;72668669;72668680;72669952;72669952;72669952;72669952;72669952;72671230;72671230;72671230;72671230;72671230;72671230;72671230;72677315;72677315;72677315;72677315;72677315;72677493;72677493;72677493;72677493;72677493;72686061;72686061;72686061;72686061;72693439;72709112;72709112;72709112;72709112;72709112;72710478;72710478;72710478;727…	72662613;72662613;72662613;72662613;72662613;72662613;72663299;72670116;72670116;72670116;72670116;72670116;72670116;72670116;72672129;72671303;72671303;72672148;72671303;72671303;72671303;72677393;72677393;72677393;72677393;72677393;72677531;72677531;72677531;72677531;72677531;72686114;72686114;72686114;72686114;72694866;72709162;72709162;72709162;72709162;72709162;72710539;72710539;72710539;727…	+;+;+;+;+;+;+;+;+;+;+;+;+;+;+;+;+;+;+;+;+;+;+;+;+;+;+;+;+;+;+;+;+;+;+;+;+;+;+;+;+;+;+;+;+;+;+;+;+;+;+;+;+;+;+;+;+;+;+;+;+;+;+;+;+;+;+;+;+;+;+;+;+;+;+;+;+;+;+;+;+;+;+;+;+;+;+;+;+;+;+;+;+;+;+;+;+;+;+;+;+;+;+;+;+;+;+;+;+;+;+;+;+;+;+;+;+;+;+;+;+;+;+;+;+;+	12601	chr9:72662346-72749852	1363.14	1447.73	1617.57	2931.52	2405.55	1957.54	1953.84	0.696357	0.205358	3.39095	0.000696508	0.00620076
1400	ENSMUSG00000045983.16	Eif4g1	eukaryotic translation initiation factor 4, gamma 1 [Source:MGI Symbol;Acc:MGI:2384784]	chr16;chr16;chr16;chr16;chr16;chr16;chr16;chr16;chr16;chr16;chr16;chr16;chr16;chr16;chr16;chr16;chr16;chr16;chr16;chr16;chr16;chr16;chr16;chr16;chr16;chr16;chr16;chr16;chr16;chr16;chr16;chr16;chr16;chr16;chr16;chr16;chr16;chr16;chr16;chr16;chr16;chr16;chr16;chr16;chr16;chr16;chr16;chr16;chr16;chr16;chr16;chr16;chr16;chr16;chr16;chr16;chr16;chr16;chr16;chr16;chr16;chr16;chr16;chr16;chr16;chr16;chr…	20668313;20668315;20672723;20672746;20672749;20672749;20672755;20672770;20672771;20672820;20672823;20672823;20673295;20673398;20673420;20673439;20673517;20673599;20673599;20673599;20673599;20673599;20673814;20673868;20673868;20673868;20673868;20673868;20673868;20673868;20673868;20673868;20673868;20673868;20674111;20674168;20674228;20674228;20674228;20674228;20674228;20674228;20674228;20674228;206…	20668424;20668424;20672876;20672876;20672876;20672876;20672876;20672876;20672876;20672876;20672876;20672876;20673655;20673655;20673655;20673655;20673961;20673655;20673655;20673655;20673655;20673655;20673961;20673961;20673961;20673961;20673961;20673961;20673961;20673961;20673961;20673961;20673961;20673961;20674314;20674314;20674314;20674314;20674314;20674314;20674314;20674314;20674314;20674314;206…	+;+;+;+;+;+;+;+;+;+;+;+;+;+;+;+;+;+;+;+;+;+;+;+;+;+;+;+;+;+;+;+;+;+;+;+;+;+;+;+;+;+;+;+;+;+;+;+;+;+;+;+;+;+;+;+;+;+;+;+;+;+;+;+;+;+;+;+;+;+;+;+;+;+;+;+;+;+;+;+;+;+;+;+;+;+;+;+;+;+;+;+;+;+;+;+;+;+;+;+;+;+;+;+;+;+;+;+;+;+;+;+;+;+;+;+;+;+;+;+;+;+;+;+;+;+;+;+;+;+;+;+;+;+;+;+;+;+;+;+;+;+;+;+;+;+;+;+;+;+;+;+;+;+;+;+;+;+;+;+;+;+;+;+;+;+;+;+;+;+;+;+;+;+;+;+;+;+;+;+;+;+;+;+;+;+;+;+;+;+;+;+;+;+;+;+;+;+;+;+…	7301	chr16:20668313-20692884	1115.54	1166.9	1653.26	1990.21	2226.2	3319.15	1911.87	0.91822	0.177822	5.16369	2.42123e-07	4.55433e-06
189	ENSMUSG00000096054.3	Syne1	spectrin repeat containing, nuclear envelope 1 [Source:MGI Symbol;Acc:MGI:1927152]	chr10;chr10;chr10;chr10;chr10;chr10;chr10;chr10;chr10;chr10;chr10;chr10;chr10;chr10;chr10;chr10;chr10;chr10;chr10;chr10;chr10;chr10;chr10;chr10;chr10;chr10;chr10;chr10;chr10;chr10;chr10;chr10;chr10;chr10;chr10;chr10;chr10;chr10;chr10;chr10;chr10;chr10;chr10;chr10;chr10;chr10;chr10;chr10;chr10;chr10;chr10;chr10;chr10;chr10;chr10;chr10;chr10;chr10;chr10;chr10;chr10;chr10;chr10;chr10;chr10;chr10;chr…	5020917;5021579;5030376;5030376;5031766;5031766;5032917;5032917;5034933;5034933;5037216;5037216;5040764;5040764;5041461;5041461;5043611;5043611;5045266;5047531;5047531;5048724;5048724;5052275;5052275;5052656;5052656;5056377;5056377;5057780;5057780;5061389;5061389;5064976;5068807;5072037;5075789;5083824;5086668;5097485;5099360;5102330;5103636;5104814;5107813;5108522;5110831;5111375;5113950;5116967…	5022247;5022247;5030434;5030434;5031858;5031858;5033129;5033129;5035061;5035061;5037416;5037416;5040975;5040975;5041584;5041584;5043753;5043753;5045334;5047858;5047858;5048915;5048915;5052412;5052412;5052838;5052838;5056527;5056527;5057967;5057967;5061551;5061551;5068913;5069063;5072203;5075947;5083979;5086793;5097679;5099594;5102424;5103783;5104968;5107959;5108704;5111035;5111508;5114120;5117122…	-;-;-;-;-;-;-;-;-;-;-;-;-;-;-;-;-;-;-;-;-;-;-;-;-;-;-;-;-;-;-;-;-;-;-;-;-;-;-;-;-;-;-;-;-;-;-;-;-;-;-;-;-;-;-;-;-;-;-;-;-;-;-;-;-;-;-;-;-;-;-;-;-;-;-;-;-;-;-;-;-;-;-;-;-;-;-;-;-;-;-;-;-;-;-;-;-;-;-;-;-;-;-;-;-;-;-;-;-;-;-;-;-;-;-;-;-;-;-;-;-;-;-;-;-;-;-;-;-;-;-;-;-;-;-;-;-;-;-;-;-;-;-;-;-;-;-;-;-;-;-;-;-;-;-;-;-;-;-;-;-;-;-;-;-;-;-;-;-;-;-;-;-;-;-;-;-;-;-;-;-;-;-;-;-;-;-;-;-;-;-;-;-;-;-;-;-;-;-;-…	40491	chr10:5020917-5551482	426.146	399.941	718.031	2936.41	4147.17	2699.57	1887.88	2.63557	0.24662	10.6867	1.17432e-26	1.63622e-24
408	ENSMUSG00000059495.14	Arhgef12	Rho guanine nucleotide exchange factor (GEF) 12 [Source:MGI Symbol;Acc:MGI:1916882]	chr9;chr9;chr9;chr9;chr9;chr9;chr9;chr9;chr9;chr9;chr9;chr9;chr9;chr9;chr9;chr9;chr9;chr9;chr9;chr9;chr9;chr9;chr9;chr9;chr9;chr9;chr9;chr9;chr9;chr9;chr9;chr9;chr9;chr9;chr9;chr9;chr9;chr9;chr9;chr9;chr9;chr9;chr9;chr9;chr9;chr9;chr9;chr9;chr9;chr9;chr9;chr9;chr9;chr9;chr9;chr9;chr9;chr9;chr9;chr9;chr9;chr9;chr9;chr9;chr9;chr9;chr9;chr9;chr9;chr9;chr9;chr9;chr9;chr9;chr9;chr9;chr9;chr9;chr9;chr9…	42963842;42963843;42968370;42969713;42969713;42970993;42970993;42971995;42971995;42974557;42974557;42975033;42975033;42975228;42975228;42976033;42976033;42977636;42977636;42978206;42978206;42979396;42979396;42981948;42981948;42984374;42984374;42986462;42986462;42988960;42988960;42989975;42989975;42991874;42991874;42992536;42992536;42992989;42992989;42997574;42997574;42999066;42999066;42999948;429…	42969192;42968181;42969192;42969782;42969782;42971306;42971306;42972465;42972465;42974790;42974790;42975112;42975112;42975314;42975314;42976120;42976120;42977803;42977803;42978281;42978281;42979473;42979473;42982048;42982048;42984488;42984488;42986587;42986587;42989045;42989045;42990121;42990121;42992028;42992028;42992571;42992571;42993121;42993121;42997786;42997786;42999171;42999171;43000062;430…	-;-;-;-;-;-;-;-;-;-;-;-;-;-;-;-;-;-;-;-;-;-;-;-;-;-;-;-;-;-;-;-;-;-;-;-;-;-;-;-;-;-;-;-;-;-;-;-;-;-;-;-;-;-;-;-;-;-;-;-;-;-;-;-;-;-;-;-;-;-;-;-;-;-;-;-;-;-;-;-;-;-;-;-;-;-;-;-;-;-;-;-;-;-;-;-;-;-	13620	chr9:42963842-43107239	788.435	926.739	1037.98	2613.68	2292.27	3476.77	1855.98	1.57981	0.188609	8.37614	5.46915e-17	3.53002e-15
1829	ENSMUSG00000024140.10	Epas1	endothelial PAS domain protein 1 [Source:MGI Symbol;Acc:MGI:109169]	chr17;chr17;chr17;chr17;chr17;chr17;chr17;chr17;chr17;chr17;chr17;chr17;chr17;chr17;chr17;chr17;chr17;chr17	86753700;86797116;86805193;86805757;86809358;86809584;86818355;86823680;86824333;86824407;86825580;86825580;86826505;86827492;86828690;86828986;86829310;86830951	86754308;86797306;86805344;86805841;86809476;86809789;86818461;86823827;86824621;86824621;86825622;86825770;86826615;86827997;86828816;86829100;86829483;86833410	+;+;+;+;+;+;+;+;+;+;+;+;+;+;+;+;+;+	5590	chr17:86753700-86833410	1130.52	1340.24	1434.22	2567.22	2386.67	2208.52	1844.56	0.868604	0.191578	4.53394	5.78931e-06	8.33547e-05
2536	ENSMUSG00000032479.15	Map4	microtubule-associated protein 4 [Source:MGI Symbol;Acc:MGI:97178]	chr9;chr9;chr9;chr9;chr9;chr9;chr9;chr9;chr9;chr9;chr9;chr9;chr9;chr9;chr9;chr9;chr9;chr9;chr9;chr9;chr9;chr9;chr9;chr9;chr9;chr9;chr9;chr9;chr9;chr9;chr9;chr9;chr9;chr9;chr9;chr9;chr9;chr9;chr9;chr9;chr9;chr9;chr9;chr9;chr9;chr9;chr9;chr9;chr9;chr9;chr9;chr9;chr9;chr9;chr9;chr9;chr9;chr9;chr9;chr9;chr9;chr9;chr9;chr9;chr9;chr9;chr9;chr9;chr9;chr9;chr9;chr9;chr9;chr9;chr9;chr9;chr9;chr9;chr9;chr9…	109931460;109931800;109931864;109969017;109978850;109978850;109978850;109978850;109999772;109999772;109999772;109999772;110002746;110002746;110026101;110026101;110026119;110027679;110027679;110027679;110027899;110032099;110032099;110034373;110034373;110036742;110036742;110036742;110037288;110052048;110052052;110062591;110062599;110063017;110063017;110063017;110063017;110063017;110064228;110064228…	109931940;109931940;109931940;109969101;109979091;109979091;109979091;109979091;109999840;109999840;109999840;109999840;110003289;110005739;110026223;110026223;110026223;110027792;110027792;110027792;110028121;110032233;110032233;110035506;110035506;110036855;110036855;110036855;110040467;110053522;110053522;110063123;110063123;110063123;110063123;110063123;110063123;110063123;110064449;110064449…	+;+;+;+;+;+;+;+;+;+;+;+;+;+;+;+;+;+;+;+;+;+;+;+;+;+;+;+;+;+;+;+;+;+;+;+;+;+;+;+;+;+;+;+;+;+;+;+;+;+;+;+;+;+;+;+;+;+;+;+;+;+;+;+;+;+;+;+;+;+;+;+;+;+;+;+;+;+;+;+;+;+;+;+;+;+;+;+;+;+;+;+;+;+;+;+;+;+;+;+;+;+;+;+;+;+;+;+;+;+;+;+;+;+;+;+;+;+;+;+;+;+;+;+;+;+;+	15143	chr9:109931460-110083955	1058.85	1185.3	1823.69	2315.39	2481.07	2167.9	1838.7	0.798046	0.215029	3.71135	0.00020616	0.00214078
3940	ENSMUSG00000092274.3	Neat1	nuclear paraspeckle assembly transcript 1 (non-protein coding) [Source:MGI Symbol;Acc:MGI:1914211]	chr19;chr19;chr19;chr19;chr19;chr19;chr19;chr19;chr19;chr19	5824708;5825315;5826201;5827660;5842307;5843681;5844578;5844925;5844925;5845207	5845478;5825571;5826301;5828012;5844758;5844434;5844758;5844966;5845476;5845259	-;-;-;-;-;-;-;-;-;-	20771	chr19:5824708-5845478	790.39	1244.37	496.53	1381.41	2951.48	3889.01	1792.2	1.52386	0.555057	2.74542	0.00604338	0.0404004
65	ENSMUSG00000039262.16	Prrc2b	proline-rich coiled-coil 2B [Source:MGI Symbol;Acc:MGI:1923304]	chr2;chr2;chr2;chr2;chr2;chr2;chr2;chr2;chr2;chr2;chr2;chr2;chr2;chr2;chr2;chr2;chr2;chr2;chr2;chr2;chr2;chr2;chr2;chr2;chr2;chr2;chr2;chr2;chr2;chr2;chr2;chr2;chr2;chr2;chr2;chr2;chr2;chr2;chr2;chr2;chr2;chr2;chr2;chr2;chr2;chr2;chr2;chr2;chr2;chr2;chr2;chr2;chr2;chr2;chr2;chr2;chr2;chr2;chr2;chr2;chr2;chr2;chr2;chr2;chr2;chr2;chr2;chr2;chr2;chr2;chr2;chr2;chr2;chr2;chr2;chr2;chr2;chr2;chr2;chr2…	32151082;32151148;32182458;32182458;32183123;32183123;32183226;32185345;32185345;32185345;32187481;32187481;32187481;32191509;32191509;32191509;32193763;32193763;32193763;32194380;32194380;32194380;32194857;32194857;32194857;32199001;32199001;32199001;32200826;32200826;32200826;32204009;32204009;32204009;32206336;32206336;32206336;32206383;32208640;32208640;32208640;32208640;32212075;32212075;322…	32151291;32151291;32182626;32182626;32183300;32183300;32183300;32185447;32185447;32185447;32187553;32187553;32187553;32191652;32191652;32191652;32194004;32194004;32194004;32194501;32194501;32194501;32194996;32194996;32194996;32199091;32199091;32199091;32201018;32201018;32201018;32204324;32204324;32204324;32206580;32206580;32206580;32206580;32208835;32208835;32208835;32208835;32212291;32212291;322…	+;+;+;+;+;+;+;+;+;+;+;+;+;+;+;+;+;+;+;+;+;+;+;+;+;+;+;+;+;+;+;+;+;+;+;+;+;+;+;+;+;+;+;+;+;+;+;+;+;+;+;+;+;+;+;+;+;+;+;+;+;+;+;+;+;+;+;+;+;+;+;+;+;+;+;+;+;+;+;+;+;+;+;+;+;+;+;+;+;+;+;+;+;+;+;+;+;+;+;+;+;+;+;+;+;+;+;+;+;+;+;+;+;+;+;+;+;+;+;+;+;+;+;+;+;+;+;+;+	11262	chr2:32151082-32234537	511.505	521.957	636.199	2630.79	2739.09	3625.3	1777.47	2.40136	0.179561	13.3735	8.639e-41	3.49999e-38
1378	ENSMUSG00000033060.16	Lmo7	LIM domain only 7 [Source:MGI Symbol;Acc:MGI:1353586]	chr14;chr14;chr14;chr14;chr14;chr14;chr14;chr14;chr14;chr14;chr14;chr14;chr14;chr14;chr14;chr14;chr14;chr14;chr14;chr14;chr14;chr14;chr14;chr14;chr14;chr14;chr14;chr14;chr14;chr14;chr14;chr14;chr14;chr14;chr14;chr14;chr14;chr14;chr14;chr14;chr14;chr14;chr14;chr14;chr14;chr14;chr14;chr14;chr14;chr14;chr14;chr14;chr14;chr14;chr14;chr14;chr14;chr14;chr14;chr14;chr14;chr14;chr14;chr14;chr14;chr14;chr…	101729957;101794241;101807454;101828968;101838512;101840297;101840507;101840507;101840648;101840819;101840872;101840872;101840872;101840872;101840872;101840872;101869470;101875452;101875452;101875452;101875452;101875452;101875452;101875452;101875452;101875452;101876806;101876806;101876806;101876806;101876806;101876806;101876806;101876806;101876806;101876824;101880803;101880803;101880803;101880803…	101730225;101794311;101807523;101829058;101838730;101840359;101840590;101840590;101840978;101840978;101840978;101840978;101840978;101840978;101840978;101840978;101869550;101875482;101875482;101875482;101875482;101875482;101875482;101875482;101875482;101875482;101876919;101876919;101876919;101876919;101876919;101876919;101876919;101876919;101876919;101876919;101881001;101881001;101881001;101881001…	+;+;+;+;+;+;+;+;+;+;+;+;+;+;+;+;+;+;+;+;+;+;+;+;+;+;+;+;+;+;+;+;+;+;+;+;+;+;+;+;+;+;+;+;+;+;+;+;+;+;+;+;+;+;+;+;+;+;+;+;+;+;+;+;+;+;+;+;+;+;+;+;+;+;+;+;+;+;+;+;+;+;+;+;+;+;+;+;+;+;+;+;+;+;+;+;+;+;+;+;+;+;+;+;+;+;+;+;+;+;+;+;+;+;+;+;+;+;+;+;+;+;+;+;+;+;+;+;+;+;+;+;+;+;+;+;+;+;+;+;+;+;+;+;+;+;+;+;+;+;+;+;+;+;+;+;+;+;+;+;+;+;+;+;+;+;+;+;+;+;+;+;+;+;+;+;+;+;+;+;+;+;+;+;+;+;+;+;+;+;+;+;+;+;+;+;+	11951	chr14:101729957-101934710	1199.59	1224.03	1180.11	2408.3	2356.78	2133.35	1750.36	0.926404	0.178174	5.19943	1.99903e-07	3.82021e-06
93	ENSMUSG00000017817.11	Jph2	junctophilin 2 [Source:MGI Symbol;Acc:MGI:1891496]	chr2;chr2;chr2;chr2;chr2;chr2;chr2;chr2;chr2;chr2;chr2;chr2;chr2	163336242;163336242;163338605;163338605;163339233;163339233;163341462;163341462;163375604;163375604;163397148;163397148;163397937	163337924;163337924;163338699;163338699;163339972;163339972;163341580;163341580;163376375;163376375;163397836;163397949;163397993	-;-;-;-;-;-;-;-;-;-;-;-;-	4255	chr2:163336242-163397993	470.454	536.482	695.265	2378.96	2344.19	3870.22	1715.93	2.29571	0.184752	12.4259	1.89169e-35	5.35653e-33
3451	ENSMUSG00000064302.13	Clasp1	CLIP associating protein 1 [Source:MGI Symbol;Acc:MGI:1923957]	chr1;chr1;chr1;chr1;chr1;chr1;chr1;chr1;chr1;chr1;chr1;chr1;chr1;chr1;chr1;chr1;chr1;chr1;chr1;chr1;chr1;chr1;chr1;chr1;chr1;chr1;chr1;chr1;chr1;chr1;chr1;chr1;chr1;chr1;chr1;chr1;chr1;chr1;chr1;chr1;chr1;chr1;chr1;chr1;chr1;chr1;chr1;chr1;chr1;chr1;chr1;chr1;chr1;chr1;chr1;chr1;chr1;chr1;chr1;chr1;chr1;chr1;chr1;chr1;chr1;chr1;chr1;chr1;chr1;chr1;chr1;chr1;chr1;chr1;chr1;chr1;chr1;chr1;chr1;chr1…	118389058;118389058;118389058;118389058;118389344;118389446;118389455;118389455;118389455;118389456;118389457;118389473;118389517;118419440;118419440;118419440;118419440;118419440;118419440;118419440;118419440;118419440;118419440;118419440;118419440;118419440;118419560;118419724;118419724;118459588;118459801;118459801;118459801;118459801;118459801;118459801;118459801;118459801;118459801;118459801…	118389521;118389521;118389521;118389521;118389521;118389521;118389521;118389521;118389521;118389521;118389521;118389521;118389521;118419918;118419918;118419918;118419918;118419918;118419918;118419918;118419918;118419918;118419918;118419918;118419918;118419918;118419918;118419918;118419918;118459879;118459879;118459879;118459879;118459879;118459879;118459879;118459879;118459879;118459879;118459879…	+;+;+;+;+;+;+;+;+;+;+;+;+;+;+;+;+;+;+;+;+;+;+;+;+;+;+;+;+;+;+;+;+;+;+;+;+;+;+;+;+;+;+;+;+;+;+;+;+;+;+;+;+;+;+;+;+;+;+;+;+;+;+;+;+;+;+;+;+;+;+;+;+;+;+;+;+;+;+;+;+;+;+;+;+;+;+;+;+;+;+;+;+;+;+;+;+;+;+;+;+;+;+;+;+;+;+;+;+;+;+;+;+;+;+;+;+;+;+;+;+;+;+;+;+;+;+;+;+;+;+;+;+;+;+;+;+;+;+;+;+;+;+;+;+;+;+;+;+;+;+;+;+;+;+;+;+;+;+;+;+;+;+;+;+;+;+;+;+;+;+;+;+;+;+;+;+;+;+;+;+;+;+;+;+;+;+;+;+;+;+;+;+;+;+;+;+;+;+;+…	21844	chr1:118389058-118612678	1168.97	1538.76	1397.91	1867.96	2109.77	2024.83	1684.7	0.549302	0.180316	3.04633	0.0023165	0.0176717
33	ENSMUSG00000026074.15	Map4k4	mitogen-activated protein kinase kinase kinase kinase 4 [Source:MGI Symbol;Acc:MGI:1349394]	chr1;chr1;chr1;chr1;chr1;chr1;chr1;chr1;chr1;chr1;chr1;chr1;chr1;chr1;chr1;chr1;chr1;chr1;chr1;chr1;chr1;chr1;chr1;chr1;chr1;chr1;chr1;chr1;chr1;chr1;chr1;chr1;chr1;chr1;chr1;chr1;chr1;chr1;chr1;chr1;chr1;chr1;chr1;chr1;chr1;chr1;chr1;chr1;chr1;chr1;chr1;chr1;chr1;chr1;chr1;chr1;chr1;chr1;chr1;chr1;chr1;chr1;chr1;chr1;chr1;chr1;chr1;chr1;chr1;chr1;chr1;chr1;chr1;chr1;chr1;chr1;chr1;chr1;chr1;chr1…	39900913;39900913;39901170;39901170;39901179;39901179;39901180;39901224;39901230;39901509;39901509;39901509;39901509;39901509;39901509;39901509;39901509;39901509;39962178;39962178;39962178;39962178;39962178;39962178;39962178;39962178;39964155;39964850;39973927;39973927;39973927;39973927;39973927;39973927;39973927;39973927;39973927;39973927;39976707;39976707;39976707;39976707;39976707;39976707;399…	39901286;39901286;39901286;39901286;39901286;39901286;39901286;39901286;39901286;39901574;39901574;39901574;39901574;39901574;39902456;39901574;39901574;39901574;39962234;39962234;39962234;39962234;39962234;39962234;39962234;39962234;39964204;39964901;39974052;39974052;39974052;39974052;39974052;39974052;39974052;39974052;39974052;39974052;39976746;39976817;39976817;39976817;39976817;39976817;399…	+;+;+;+;+;+;+;+;+;+;+;+;+;+;+;+;+;+;+;+;+;+;+;+;+;+;+;+;+;+;+;+;+;+;+;+;+;+;+;+;+;+;+;+;+;+;+;+;+;+;+;+;+;+;+;+;+;+;+;+;+;+;+;+;+;+;+;+;+;+;+;+;+;+;+;+;+;+;+;+;+;+;+;+;+;+;+;+;+;+;+;+;+;+;+;+;+;+;+;+;+;+;+;+;+;+;+;+;+;+;+;+;+;+;+;+;+;+;+;+;+;+;+;+;+;+;+;+;+;+;+;+;+;+;+;+;+;+;+;+;+;+;+;+;+;+;+;+;+;+;+;+;+;+;+;+;+;+;+;+;+;+;+;+;+;+;+;+;+;+;+;+;+;+;+;+;+;+;+;+;+;+;+;+;+;+;+;+;+;+;+;+;+;+;+;+;+;+;+;+…	9579	chr1:39900913-40026310	501.08	391.225	457.152	3110.01	2597.49	2939.04	1666	2.65811	0.179994	14.7678	2.36379e-49	1.86021e-46
3544	ENSMUSG00000055320.18	Tead1	TEA domain family member 1 [Source:MGI Symbol;Acc:MGI:101876]	chr7;chr7;chr7;chr7;chr7;chr7;chr7;chr7;chr7;chr7;chr7;chr7;chr7;chr7;chr7;chr7;chr7;chr7;chr7;chr7;chr7;chr7;chr7;chr7;chr7;chr7;chr7;chr7;chr7;chr7;chr7;chr7;chr7;chr7;chr7;chr7;chr7;chr7;chr7;chr7;chr7;chr7;chr7;chr7;chr7;chr7;chr7;chr7;chr7;chr7;chr7;chr7;chr7;chr7;chr7;chr7;chr7;chr7;chr7;chr7;chr7;chr7;chr7;chr7;chr7;chr7;chr7;chr7;chr7;chr7;chr7;chr7;chr7;chr7;chr7;chr7;chr7;chr7;chr7;chr7…	112679318;112679320;112679320;112679320;112679357;112679510;112691698;112693649;112742045;112759384;112759384;112759384;112759384;112759384;112759384;112759384;112759384;112759384;112759387;112759438;112759483;112759483;112759483;112759536;112759546;112806665;112839416;112839416;112839416;112839416;112839416;112839416;112839416;112839416;112839416;112839416;112839416;112839416;112839416;112839416…	112679726;112679726;112679726;112679726;112679726;112679726;112691930;112693815;112742129;112759639;112759529;112759639;112759639;112759639;112759639;112759639;112759639;112759639;112759639;112759639;112759639;112759639;112759639;112759639;112759639;112807068;112839480;112839480;112839480;112839480;112839480;112839480;112839480;112839480;112839480;112839480;112839480;112839480;112839480;112839480…	+;+;+;+;+;+;+;+;+;+;+;+;+;+;+;+;+;+;+;+;+;+;+;+;+;+;+;+;+;+;+;+;+;+;+;+;+;+;+;+;+;+;+;+;+;+;+;+;+;+;+;+;+;+;+;+;+;+;+;+;+;+;+;+;+;+;+;+;+;+;+;+;+;+;+;+;+;+;+;+;+;+;+;+;+;+;+;+;+;+;+;+;+;+;+;+;+;+;+;+;+;+;+;+;+;+;+;+;+;+;+;+;+;+;+;+;+;+;+;+;+;+;+;+;+;+;+;+;+;+;+;+;+;+;+;+;+;+;+;+;+;+;+;+;+;+;+;+;+;+;+;+;+;+;+;+	13570	chr7:112679318-112906807	1350.11	1491.3	1093.97	1826.39	1906.82	2269.75	1656.39	0.607974	0.203061	2.99404	0.00275308	0.020457
595	ENSMUSG00000075254.12	Heg1	heart development protein with EGF-like domains 1 [Source:MGI Symbol;Acc:MGI:1924696]	chr16;chr16;chr16;chr16;chr16;chr16;chr16;chr16;chr16;chr16;chr16;chr16;chr16;chr16;chr16;chr16;chr16;chr16;chr16;chr16;chr16;chr16;chr16;chr16;chr16;chr16;chr16;chr16;chr16;chr16;chr16;chr16;chr16;chr16;chr16;chr16;chr16;chr16;chr16;chr16;chr16;chr16;chr16;chr16;chr16;chr16;chr16;chr16;chr16;chr16;chr16;chr16;chr16;chr16;chr16;chr16;chr16;chr16;chr16;chr16;chr16;chr16;chr16;chr16;chr16;chr16	33684370;33684466;33684466;33684545;33706916;33710400;33710400;33710400;33710400;33719507;33719507;33719507;33720649;33720649;33720649;33725425;33725425;33726301;33726301;33726301;33730477;33730477;33730477;33731599;33731599;33731599;33731601;33735541;33735541;33735541;33735541;33738225;33738225;33738225;33738225;33738563;33738563;33738563;33738563;33740159;33742362;33742362;33742362;33750452;337…	33684855;33684855;33684855;33684855;33707206;33710699;33710699;33710699;33710699;33719845;33719845;33719845;33721002;33722913;33721002;33725643;33725643;33727596;33727596;33727596;33730593;33730593;33730593;33731718;33731718;33731718;33731718;33735644;33735644;33735644;33735644;33738283;33738283;33738283;33738283;33738723;33738723;33738723;33738723;33740271;33742496;33742496;33742496;33750494;337…	+;+;+;+;+;+;+;+;+;+;+;+;+;+;+;+;+;+;+;+;+;+;+;+;+;+;+;+;+;+;+;+;+;+;+;+;+;+;+;+;+;+;+;+;+;+;+;+;+;+;+;+;+;+;+;+;+;+;+;+;+;+;+;+;+;+	12728	chr16:33684370-33771576	931.135	924.802	753.102	2809.27	2839.78	1613.2	1645.21	1.42567	0.193852	7.35443	1.91749e-13	8.48659e-12
226	ENSMUSG00000043639.15	Rbm20	RNA binding motif protein 20 [Source:MGI Symbol;Acc:MGI:1920963]	chr19;chr19;chr19;chr19;chr19;chr19;chr19;chr19;chr19;chr19;chr19;chr19;chr19;chr19;chr19;chr19;chr19;chr19;chr19;chr19;chr19;chr19;chr19	53677306;53793308;53813248;53813248;53815516;53817146;53817923;53832646;53834648;53840979;53843210;53843223;53850102;53850102;53851177;53851177;53852354;53853504;53853504;53859392;53859392;53864080;53864080	53677592;53793446;53813573;53814340;53815577;53817237;53818020;53832789;53834779;53841058;53843844;53843844;53850188;53850188;53851816;53851816;53852399;53853635;53853635;53859513;53859513;53867080;53865380	+;+;+;+;+;+;+;+;+;+;+;+;+;+;+;+;+;+;+;+;+;+;+	6790	chr19:53677306-53867080	683.527	646.877	783.865	2290.94	2638.4	2776.57	1636.7	1.84822	0.18269	10.1167	4.65807e-24	5.42768e-22
76	ENSMUSG00000058655.9	Eif4b	eukaryotic translation initiation factor 4B [Source:MGI Symbol;Acc:MGI:95304]	chr15;chr15;chr15;chr15;chr15;chr15;chr15;chr15;chr15;chr15;chr15;chr15;chr15;chr15;chr15;chr15;chr15;chr15;chr15;chr15;chr15;chr15;chr15;chr15;chr15;chr15;chr15;chr15;chr15	102073773;102073864;102081976;102081976;102084161;102084161;102084679;102084679;102086003;102086003;102086024;102086505;102086505;102086505;102088616;102088616;102088616;102088857;102088857;102089866;102089866;102091397;102092986;102093658;102094564;102094672;102094977;102094977;102095253	102073963;102073963;102082113;102082113;102084369;102084369;102084795;102084795;102086057;102086057;102086057;102086639;102086639;102086639;102089029;102088753;102088753;102089030;102089030;102090347;102090094;102091494;102093199;102093713;102094777;102094777;102095199;102095049;102097173	+;+;+;+;+;+;+;+;+;+;+;+;+;+;+;+;+;+;+;+;+;+;+;+;+;+;+;+;+	4468	chr15:102073773-102097173	628.793	476.443	436.848	3420.52	2712.34	2070.3	1624.21	2.37693	0.183036	12.9861	1.46654e-38	5.08157e-36
127	ENSMUSG00000001911.16	Nfix	nuclear factor I/X [Source:MGI Symbol;Acc:MGI:97311]	chr8;chr8;chr8;chr8;chr8;chr8;chr8;chr8;chr8;chr8;chr8;chr8;chr8;chr8;chr8;chr8;chr8;chr8;chr8;chr8;chr8;chr8;chr8;chr8;chr8;chr8;chr8;chr8;chr8;chr8;chr8;chr8;chr8;chr8;chr8;chr8;chr8;chr8;chr8;chr8;chr8;chr8;chr8;chr8;chr8;chr8;chr8;chr8;chr8;chr8;chr8;chr8;chr8;chr8;chr8;chr8	84699876;84704712;84704712;84707660;84707660;84708214;84708614;84708616;84708626;84708634;84713766;84713766;84713766;84713766;84713766;84713795;84716141;84716141;84721643;84721643;84721643;84721643;84721643;84723728;84723728;84723728;84726469;84726469;84726469;84726469;84726469;84727124;84727124;84727124;84727124;84727124;84727605;84727605;84727605;84727605;84727605;84727905;84727905;84727905;847…	84700219;84708677;84704888;84707716;84707708;84708218;84708677;84708677;84708677;84708677;84714068;84713857;84713857;84713857;84713857;84713857;84716288;84716288;84721818;84721818;84721818;84721818;84721818;84723850;84723850;84723850;84726605;84726602;84726605;84726605;84726605;84727244;84727244;84727244;84727244;84727244;84727679;84727679;84727679;84727679;84727679;84727967;84727967;84727967;847…	-;-;-;-;-;-;-;-;-;-;-;-;-;-;-;-;-;-;-;-;-;-;-;-;-;-;-;-;-;-;-;-;-;-;-;-;-;-;-;-;-;-;-;-;-;-;-;-;-;-;-;-;-;-;-;-	7351	chr8:84699876-84800344	632.703	604.269	588.822	2665.02	2676.16	2558.32	1620.88	2.09465	0.179105	11.6951	1.35094e-31	2.80123e-29
1041	ENSMUSG00000025261.18	Huwe1	HECT, UBA and WWE domain containing 1 [Source:MGI Symbol;Acc:MGI:1926884]	chrX;chrX;chrX;chrX;chrX;chrX;chrX;chrX;chrX;chrX;chrX;chrX;chrX;chrX;chrX;chrX;chrX;chrX;chrX;chrX;chrX;chrX;chrX;chrX;chrX;chrX;chrX;chrX;chrX;chrX;chrX;chrX;chrX;chrX;chrX;chrX;chrX;chrX;chrX;chrX;chrX;chrX;chrX;chrX;chrX;chrX;chrX;chrX;chrX;chrX;chrX;chrX;chrX;chrX;chrX;chrX;chrX;chrX;chrX;chrX;chrX;chrX;chrX;chrX;chrX;chrX;chrX;chrX;chrX;chrX;chrX;chrX;chrX;chrX;chrX;chrX;chrX;chrX;chrX;chrX…	151800807;151800883;151801154;151801154;151801314;151803176;151803243;151803261;151803327;151803327;151803347;151803347;151803469;151803658;151803662;151803662;151803662;151803756;151804446;151804446;151804446;151806272;151806272;151806272;151806272;151806276;151806276;151806720;151806720;151806720;151806720;151806720;151806720;151806720;151806720;151806720;151806720;151806720;151835224;151835224…	151800946;151800946;151802263;151801366;151801366;151803349;151803569;151803569;151803569;151803569;151803569;151803569;151803569;151803802;151803802;151803802;151803802;151803802;151804540;151804540;151804511;151806407;151806407;151806407;151806407;151806407;151806407;151806860;151806860;151806860;151806860;151806860;151806860;151806860;151806860;151806860;151806860;151806860;151835292;151835292…	+;+;+;+;+;+;+;+;+;+;+;+;+;+;+;+;+;+;+;+;+;+;+;+;+;+;+;+;+;+;+;+;+;+;+;+;+;+;+;+;+;+;+;+;+;+;+;+;+;+;+;+;+;+;+;+;+;+;+;+;+;+;+;+;+;+;+;+;+;+;+;+;+;+;+;+;+;+;+;+;+;+;+;+;+;+;+;+;+;+;+;+;+;+;+;+;+;+;+;+;+;+;+;+;+;+;+;+;+;+;+;+;+;+;+;+;+;+;+;+;+;+;+;+;+;+;+;+;+;+;+;+;+;+;+;+;+;+;+;+;+;+;+;+;+;+;+;+;+;+;+;+;+;+;+;+;+;+;+;+;+;+;+;+;+;+;+;+;+;+;+;+;+;+;+;+;+;+;+;+;+;+;+;+;+;+;+;+;+;+;+;+;+;+;+;+;+;+;+;+…	23507	chrX:151800807-151935417	816.454	1014.86	1233.63	2058.67	2311.15	2266.72	1616.91	1.11842	0.188658	5.92828	3.0612e-09	7.74388e-08
1117	ENSMUSG00000049550.17	Clip1	CAP-GLY domain containing linker protein 1 [Source:MGI Symbol;Acc:MGI:1928401]	chr5;chr5;chr5;chr5;chr5;chr5;chr5;chr5;chr5;chr5;chr5;chr5;chr5;chr5;chr5;chr5;chr5;chr5;chr5;chr5;chr5;chr5;chr5;chr5;chr5;chr5;chr5;chr5;chr5;chr5;chr5;chr5;chr5;chr5;chr5;chr5;chr5;chr5;chr5;chr5;chr5;chr5;chr5;chr5;chr5;chr5;chr5;chr5;chr5;chr5;chr5;chr5;chr5;chr5;chr5;chr5;chr5;chr5;chr5;chr5;chr5;chr5;chr5;chr5;chr5;chr5;chr5;chr5;chr5;chr5;chr5;chr5;chr5;chr5;chr5;chr5;chr5;chr5;chr5;chr5…	123577795;123577795;123577807;123577807;123577818;123577867;123578224;123578833;123579074;123579244;123579451;123580000;123580000;123580000;123580000;123580000;123580000;123580000;123580000;123580000;123581592;123581592;123582720;123582720;123582720;123582720;123582720;123582720;123582720;123582720;123582720;123583284;123583284;123583284;123583284;123583284;123583284;123583284;123583284;123583284…	123579502;123579502;123579502;123579502;123579502;123578128;123578557;123579502;123579502;123579502;123579502;123580124;123580124;123580124;123580124;123580124;123580124;123580124;123580124;123580124;123581597;123581597;123582769;123582769;123582769;123582769;123582769;123582769;123582769;123582769;123582769;123583434;123583434;123583434;123583434;123583434;123583434;123583434;123583434;123583434…	-;-;-;-;-;-;-;-;-;-;-;-;-;-;-;-;-;-;-;-;-;-;-;-;-;-;-;-;-;-;-;-;-;-;-;-;-;-;-;-;-;-;-;-;-;-;-;-;-;-;-;-;-;-;-;-;-;-;-;-;-;-;-;-;-;-;-;-;-;-;-;-;-;-;-;-;-;-;-;-;-;-;-;-;-;-;-;-;-;-;-;-;-;-;-;-;-;-;-;-;-;-;-;-;-;-;-;-;-;-;-;-;-;-;-;-;-;-;-;-;-;-;-;-;-;-;-;-;-;-;-;-;-;-;-;-;-;-;-;-;-;-;-;-;-;-;-;-;-;-;-;-;-;-;-;-;-;-;-;-;-;-;-;-;-;-;-;-;-;-;-;-;-;-;-;-;-;-;-;-;-;-;-;-;-;-;-;-;-;-;-;-;-;-;-;-;-;-;-;-…	12388	chr5:123577795-123684618	969.579	1046.82	1065.66	2207.81	2437.02	1901.16	1604.67	1.06949	0.186997	5.71929	1.0697e-08	2.52188e-07
24	ENSMUSG00000000631.20	Myo18a	myosin XVIIIA [Source:MGI Symbol;Acc:MGI:2667185]	chr11;chr11;chr11;chr11;chr11;chr11;chr11;chr11;chr11;chr11;chr11;chr11;chr11;chr11;chr11;chr11;chr11;chr11;chr11;chr11;chr11;chr11;chr11;chr11;chr11;chr11;chr11;chr11;chr11;chr11;chr11;chr11;chr11;chr11;chr11;chr11;chr11;chr11;chr11;chr11;chr11;chr11;chr11;chr11;chr11;chr11;chr11;chr11;chr11;chr11;chr11;chr11;chr11;chr11;chr11;chr11;chr11;chr11;chr11;chr11;chr11;chr11;chr11;chr11;chr11;chr11;chr…	77763246;77763301;77765603;77766736;77772151;77777235;77777235;77777235;77777235;77777235;77777265;77777265;77777293;77777293;77777316;77801298;77801337;77801350;77801350;77801375;77801375;77807791;77809806;77811515;77812009;77812009;77814634;77815856;77815856;77815856;77815856;77815856;77815856;77817619;77817619;77817619;77817619;77817619;77817619;77817619;77817619;77817619;77817619;77817619;778…	77763379;77763379;77765716;77766886;77772225;77778314;77778314;77780195;77777406;77778314;77778314;77778314;77778314;77778314;77778314;77801380;77801380;77801380;77801380;77801380;77801380;77807944;77809858;77811581;77812191;77812719;77814711;77815891;77815891;77815891;77815891;77815891;77815999;77817706;77817706;77817706;77817706;77817706;77817706;77817706;77817706;77817706;77817706;77817706;778…	+;+;+;+;+;+;+;+;+;+;+;+;+;+;+;+;+;+;+;+;+;+;+;+;+;+;+;+;+;+;+;+;+;+;+;+;+;+;+;+;+;+;+;+;+;+;+;+;+;+;+;+;+;+;+;+;+;+;+;+;+;+;+;+;+;+;+;+;+;+;+;+;+;+;+;+;+;+;+;+;+;+;+;+;+;+;+;+;+;+;+;+;+;+;+;+;+;+;+;+;+;+;+;+;+;+;+;+;+;+;+;+;+;+;+;+;+;+;+;+;+;+;+;+;+;+;+;+;+;+;+;+;+;+;+;+;+;+;+;+;+;+;+;+;+;+;+;+;+;+;+;+;+;+;+;+;+;+;+;+;+;+;+;+;+;+;+;+;+;+;+;+;+;+;+;+;+;+;+;+;+;+;+;+;+;+;+;+;+;+;+;+;+;+;+;+;+;+;+;+…	16037	chr11:77763246-77865980	286.704	310.85	465.151	2616.12	2841.35	3072.41	1598.76	2.9968	0.1942	15.4315	1.00439e-53	1.10207e-50
837	ENSMUSG00000068699.12	Flnc	filamin C, gamma [Source:MGI Symbol;Acc:MGI:95557]	chr6;chr6;chr6;chr6;chr6;chr6;chr6;chr6;chr6;chr6;chr6;chr6;chr6;chr6;chr6;chr6;chr6;chr6;chr6;chr6;chr6;chr6;chr6;chr6;chr6;chr6;chr6;chr6;chr6;chr6;chr6;chr6;chr6;chr6;chr6;chr6;chr6;chr6;chr6;chr6;chr6;chr6;chr6;chr6;chr6;chr6;chr6;chr6;chr6;chr6;chr6;chr6;chr6;chr6;chr6;chr6;chr6;chr6;chr6;chr6;chr6;chr6;chr6;chr6;chr6;chr6;chr6;chr6;chr6;chr6;chr6;chr6;chr6;chr6;chr6;chr6;chr6;chr6;chr6;chr6…	29433256;29433276;29433276;29438464;29438464;29438464;29440172;29440172;29440397;29440397;29440638;29440638;29440877;29440877;29441099;29441099;29441434;29441434;29442882;29442882;29443374;29443374;29443660;29443660;29444005;29444005;29444297;29444297;29445008;29445008;29445376;29445376;29445641;29445641;29446051;29446051;29446230;29446230;29446607;29446607;29446808;29446808;29447395;29447395;294…	29433813;29433813;29433813;29438712;29439056;29438712;29440269;29440269;29440547;29440547;29440756;29440756;29440954;29440954;29441261;29441261;29441634;29441634;29443019;29443019;29443500;29443500;29443796;29443796;29444198;29444198;29444410;29444410;29445151;29445151;29445499;29445499;29445801;29445801;29446141;29446141;29446399;29446399;29446724;29446724;29447070;29447070;29447992;29447992;294…	+;+;+;+;+;+;+;+;+;+;+;+;+;+;+;+;+;+;+;+;+;+;+;+;+;+;+;+;+;+;+;+;+;+;+;+;+;+;+;+;+;+;+;+;+;+;+;+;+;+;+;+;+;+;+;+;+;+;+;+;+;+;+;+;+;+;+;+;+;+;+;+;+;+;+;+;+;+;+;+;+;+;+;+;+;+;+;+;+;+;+;+;+;+;+;+;+	9402	chr6:29433256-29461883	779.312	992.589	1156.72	1963.31	2249.8	2438.89	1596.77	1.18339	0.182394	6.48809	8.6934e-11	2.73515e-09
102	ENSMUSG00000024393.14	Prrc2a	proline-rich coiled-coil 2A [Source:MGI Symbol;Acc:MGI:1915467]	chr17;chr17;chr17;chr17;chr17;chr17;chr17;chr17;chr17;chr17;chr17;chr17;chr17;chr17;chr17;chr17;chr17;chr17;chr17;chr17;chr17;chr17;chr17;chr17;chr17;chr17;chr17;chr17;chr17;chr17;chr17;chr17;chr17;chr17;chr17;chr17;chr17;chr17;chr17;chr17;chr17;chr17;chr17;chr17;chr17;chr17;chr17;chr17;chr17;chr17;chr17;chr17;chr17;chr17;chr17;chr17;chr17;chr17;chr17;chr17;chr17;chr17;chr17;chr17;chr17;chr17;chr…	35149076;35149088;35149177;35149510;35149510;35149700;35149700;35149700;35149909;35149909;35149909;35150228;35150228;35150228;35150333;35150498;35150498;35150817;35150817;35150817;35152201;35152618;35152618;35153052;35153052;35153052;35153225;35153225;35153225;35153507;35153507;35153922;35153922;35154108;35154108;35154466;35154466;35154792;35154792;35155366;35155366;35157133;35157348;35157348;351…	35149401;35149600;35149401;35149600;35149600;35149794;35149794;35149794;35150121;35150121;35150121;35150366;35150326;35150326;35150708;35150708;35150708;35150952;35150902;35150905;35152785;35152785;35152785;35153123;35153123;35153123;35153259;35153365;35153365;35153740;35153740;35154007;35154007;35154237;35154237;35154596;35154596;35155060;35155060;35157207;35157207;35157207;35157558;35157558;351…	-;-;-;-;-;-;-;-;-;-;-;-;-;-;-;-;-;-;-;-;-;-;-;-;-;-;-;-;-;-;-;-;-;-;-;-;-;-;-;-;-;-;-;-;-;-;-;-;-;-;-;-;-;-;-;-;-;-;-;-;-;-;-;-;-;-;-;-;-;-;-;-;-;-	7631	chr17:35149076-35164897	414.417	478.379	655.272	2376.51	2237.21	2934.79	1516.1	2.27737	0.187087	12.1727	4.34277e-34	1.1212e-31
652	ENSMUSG00000023951.18	Vegfa	vascular endothelial growth factor A [Source:MGI Symbol;Acc:MGI:103178]	chr17;chr17;chr17;chr17;chr17;chr17;chr17;chr17;chr17;chr17;chr17;chr17;chr17;chr17;chr17;chr17;chr17;chr17;chr17;chr17;chr17;chr17;chr17;chr17;chr17;chr17;chr17;chr17;chr17;chr17;chr17;chr17;chr17;chr17;chr17;chr17;chr17;chr17;chr17;chr17;chr17;chr17;chr17;chr17;chr17;chr17;chr17;chr17;chr17;chr17;chr17;chr17;chr17	46016993;46016993;46018479;46018543;46018606;46018712;46018831;46018833;46018858;46020991;46020991;46020991;46020991;46020991;46020991;46022277;46022277;46022277;46022295;46024065;46024065;46024065;46024065;46024065;46024065;46024065;46024065;46024444;46024444;46024444;46024444;46024444;46024444;46024444;46024444;46025196;46025347;46025347;46025347;46025347;46025347;46028351;46028351;46028351;460…	46018879;46018879;46018879;46018879;46018879;46018879;46018879;46018879;46018879;46021122;46021122;46021122;46021372;46021122;46021122;46022348;46022348;46022348;46022348;46024094;46024094;46024094;46024094;46024094;46024094;46024094;46024094;46024520;46024802;46024881;46024520;46024520;46024864;46024520;46024520;46025543;46025543;46025543;46025543;46025543;46025543;46028399;46028399;46028399;460…	-;-;-;-;-;-;-;-;-;-;-;-;-;-;-;-;-;-;-;-;-;-;-;-;-;-;-;-;-;-;-;-;-;-;-;-;-;-;-;-;-;-;-;-;-;-;-;-;-;-;-;-;-	4285	chr17:46016993-46032369	836.653	921.897	759.254	1904.63	2702.9	1837.5	1493.81	1.32688	0.186174	7.12709	1.02515e-12	4.14053e-11
2461	ENSMUSG00000020340.16	Cyfip2	cytoplasmic FMR1 interacting protein 2 [Source:MGI Symbol;Acc:MGI:1924134]	chr11;chr11;chr11;chr11;chr11;chr11;chr11;chr11;chr11;chr11;chr11;chr11;chr11;chr11;chr11;chr11;chr11;chr11;chr11;chr11;chr11;chr11;chr11;chr11;chr11;chr11;chr11;chr11;chr11;chr11;chr11;chr11;chr11;chr11;chr11;chr11;chr11;chr11;chr11;chr11;chr11;chr11;chr11;chr11;chr11;chr11;chr11;chr11;chr11;chr11;chr11;chr11;chr11;chr11;chr11;chr11;chr11;chr11;chr11;chr11;chr11;chr11;chr11;chr11;chr11;chr11;chr…	46193850;46193850;46193855;46196071;46198991;46198991;46198991;46198991;46200646;46200646;46200646;46200646;46207387;46207387;46207387;46207387;46208288;46208288;46208288;46208288;46221336;46221336;46221336;46221336;46222610;46222610;46222610;46222610;46224062;46224062;46224062;46224062;46240004;46240004;46240004;46240004;46242287;46242287;46242287;46242287;46247559;46247559;46247559;46247559;462…	46196467;46196467;46196467;46196467;46199138;46199138;46199138;46199138;46200884;46200884;46200884;46200884;46207481;46207481;46207481;46207481;46208360;46208360;46208360;46208360;46221466;46221466;46221466;46221466;46222700;46222700;46222700;46222700;46224205;46224205;46224205;46224205;46240091;46240091;46240091;46240091;46242486;46242486;46242486;46242486;46247678;46247678;46247678;46247678;462…	-;-;-;-;-;-;-;-;-;-;-;-;-;-;-;-;-;-;-;-;-;-;-;-;-;-;-;-;-;-;-;-;-;-;-;-;-;-;-;-;-;-;-;-;-;-;-;-;-;-;-;-;-;-;-;-;-;-;-;-;-;-;-;-;-;-;-;-;-;-;-;-;-;-;-;-;-;-;-;-;-;-;-;-;-;-;-;-;-;-;-;-;-;-;-;-;-;-;-;-;-;-;-;-;-;-;-;-;-;-;-;-;-;-;-;-;-	7103	chr11:46193850-46312859	1102.51	1071.03	1220.1	1924.19	1735.33	1824.77	1479.65	0.686218	0.1816	3.77873	0.000157631	0.00168683
3459	ENSMUSG00000025477.14	Inpp5a	inositol polyphosphate-5-phosphatase A [Source:MGI Symbol;Acc:MGI:2686961]	chr7;chr7;chr7;chr7;chr7;chr7;chr7;chr7;chr7;chr7;chr7;chr7;chr7;chr7;chr7;chr7;chr7;chr7;chr7;chr7;chr7;chr7;chr7;chr7;chr7;chr7;chr7;chr7;chr7;chr7;chr7;chr7;chr7;chr7;chr7;chr7;chr7;chr7;chr7;chr7;chr7;chr7;chr7;chr7;chr7;chr7;chr7;chr7;chr7;chr7;chr7;chr7;chr7;chr7;chr7;chr7;chr7;chr7;chr7;chr7;chr7;chr7	139389109;139389110;139400489;139454054;139454054;139454054;139454054;139477995;139477995;139477995;139477995;139481632;139481632;139481632;139481632;139481633;139497704;139511408;139511408;139511408;139511408;139516631;139516631;139516631;139516659;139523837;139523837;139523837;139523858;139525662;139525662;139525662;139525662;139538179;139538179;139538179;139538179;139558874;139558874;139558874…	139389464;139389464;139400746;139454095;139454095;139454095;139454095;139478127;139478095;139478095;139478095;139481719;139481719;139481719;139481719;139481719;139497957;139511476;139511471;139511471;139511471;139516734;139516734;139516734;139518854;139523889;139523889;139523889;139523889;139525781;139525781;139525781;139525781;139538263;139538263;139538263;139538263;139558969;139558969;139558969…	+;+;+;+;+;+;+;+;+;+;+;+;+;+;+;+;+;+;+;+;+;+;+;+;+;+;+;+;+;+;+;+;+;+;+;+;+;+;+;+;+;+;+;+;+;+;+;+;+;+;+;+;+;+;+;+;+;+;+;+;+;+	5649	chr7:139389109-139579652	1226.96	1087.49	1125.35	1863.07	1290.09	2284.91	1479.64	0.623343	0.204853	3.04288	0.00234323	0.0178394
1328	ENSMUSG00000049265.7	Kcnk3	potassium channel, subfamily K, member 3 [Source:MGI Symbol;Acc:MGI:1100509]	chr5;chr5;chr5;chr5	30588170;30621373;30621891;30621891	30588599;30621537;30625271;30622232	+;+;+;+	3976	chr5:30588170-30625271	1099.25	1041.98	812.168	1924.19	2057.85	1882.37	1469.63	0.990729	0.187201	5.29233	1.2077e-07	2.39485e-06
144	ENSMUSG00000015647.9	Lama5	laminin, alpha 5 [Source:MGI Symbol;Acc:MGI:105382]	chr2;chr2;chr2;chr2;chr2;chr2;chr2;chr2;chr2;chr2;chr2;chr2;chr2;chr2;chr2;chr2;chr2;chr2;chr2;chr2;chr2;chr2;chr2;chr2;chr2;chr2;chr2;chr2;chr2;chr2;chr2;chr2;chr2;chr2;chr2;chr2;chr2;chr2;chr2;chr2;chr2;chr2;chr2;chr2;chr2;chr2;chr2;chr2;chr2;chr2;chr2;chr2;chr2;chr2;chr2;chr2;chr2;chr2;chr2;chr2;chr2;chr2;chr2;chr2;chr2;chr2;chr2;chr2;chr2;chr2;chr2;chr2;chr2;chr2;chr2;chr2;chr2;chr2;chr2;chr2…	180176373;180176373;180176454;180176888;180177103;180177168;180177274;180177274;180177289;180177491;180177491;180177491;180177735;180177735;180178009;180178277;180178340;180178515;180178721;180179010;180179010;180179252;180179252;180179606;180179606;180179836;180180074;180180310;180180609;180180842;180181093;180181350;180181572;180182358;180182767;180182964;180183320;180183618;180184018;180184401…	180176764;180176660;180176715;180177007;180177193;180177193;180177407;180177407;180177407;180177644;180177644;180177587;180177807;180177899;180178204;180178422;180178403;180178629;180178891;180179140;180179140;180179528;180179528;180179754;180179643;180179958;180180236;180180443;180180762;180180978;180181269;180181498;180181751;180182468;180182869;180183105;180183474;180183734;180184214;180184571…	-;-;-;-;-;-;-;-;-;-;-;-;-;-;-;-;-;-;-;-;-;-;-;-;-;-;-;-;-;-;-;-;-;-;-;-;-;-;-;-;-;-;-;-;-;-;-;-;-;-;-;-;-;-;-;-;-;-;-;-;-;-;-;-;-;-;-;-;-;-;-;-;-;-;-;-;-;-;-;-;-;-;-;-;-;-;-;-;-;-;-	11388	chr2:180176373-180225859	525.84	627.51	411.006	2809.27	2838.2	1585.92	1466.29	2.16145	0.190566	11.3423	8.10081e-30	1.48144e-27
643	ENSMUSG00000020220.16	Vps13d	vacuolar protein sorting 13D [Source:MGI Symbol;Acc:MGI:2448530]	chr4;chr4;chr4;chr4;chr4;chr4;chr4;chr4;chr4;chr4;chr4;chr4;chr4;chr4;chr4;chr4;chr4;chr4;chr4;chr4;chr4;chr4;chr4;chr4;chr4;chr4;chr4;chr4;chr4;chr4;chr4;chr4;chr4;chr4;chr4;chr4;chr4;chr4;chr4;chr4;chr4;chr4;chr4;chr4;chr4;chr4;chr4;chr4;chr4;chr4;chr4;chr4;chr4;chr4;chr4;chr4;chr4;chr4;chr4;chr4;chr4;chr4;chr4;chr4;chr4;chr4;chr4;chr4;chr4;chr4;chr4;chr4;chr4;chr4;chr4;chr4;chr4;chr4;chr4;chr4…	144972622;144972626;144972626;144974596;144974926;144976528;144976528;144976528;144976528;144976528;144980298;144983318;144983318;144983318;144983318;144983318;144983876;145016735;145016735;145016735;145016735;145016759;145020137;145020137;145020137;145020137;145020137;145020137;145044961;145044961;145044961;145044961;145044961;145044961;145046271;145046271;145046271;145046271;145046271;145046271…	144975268;144975268;144975268;144975268;144975268;144976768;144976768;144976768;144976768;144976768;144983449;144983449;144983449;144983449;144983449;144983449;144983961;145016930;145016930;145016930;145016930;145016930;145020269;145020269;145020269;145020269;145020269;145020269;145045128;145045128;145045128;145045128;145045128;145045128;145046405;145046405;145046405;145046405;145046405;145046405…	-;-;-;-;-;-;-;-;-;-;-;-;-;-;-;-;-;-;-;-;-;-;-;-;-;-;-;-;-;-;-;-;-;-;-;-;-;-;-;-;-;-;-;-;-;-;-;-;-;-;-;-;-;-;-;-;-;-;-;-;-;-;-;-;-;-;-;-;-;-;-;-;-;-;-;-;-;-;-;-;-;-;-;-;-;-;-;-;-;-;-;-;-;-;-;-;-;-;-;-;-;-;-;-;-;-;-;-;-;-;-;-;-;-;-;-;-;-;-;-;-;-;-;-;-;-;-;-;-;-;-;-;-;-;-;-;-;-;-;-;-;-;-;-;-;-;-;-;-;-;-;-;-;-;-;-;-;-;-;-;-;-;-;-;-;-;-;-;-;-;-;-;-;-;-;-;-;-;-;-;-;-;-;-;-;-;-;-;-;-;-;-;-;-;-;-;-;-;-;-…	24771	chr4:144972622-145195005	551.253	652.688	1098.27	1767.71	2405.55	2264.3	1456.63	1.50771	0.211195	7.13895	9.40446e-13	3.85159e-11
973	ENSMUSG00000071540.4	3425401B19Rik	RIKEN cDNA 3425401B19 gene [Source:MGI Symbol;Acc:MGI:3588196]	chr14;chr14;chr14;chr14;chr14;chr14;chr14;chr14	32659119;32667817;32667817;32668353;32668357;32685003;32685003;32685242	32664178;32667939;32667939;32668450;32668450;32685272;32685118;32685293	-;-;-;-;-;-;-;-	5572	chr14:32659119-32685293	701.12	785.356	773.406	2342.28	2514.11	1297.95	1402.37	1.37708	0.225642	6.10295	1.04128e-09	2.81821e-08
1533	ENSMUSG00000061603.8	Akap6	A kinase (PRKA) anchor protein 6 [Source:MGI Symbol;Acc:MGI:3050566]	chr12;chr12;chr12;chr12;chr12;chr12;chr12;chr12;chr12;chr12;chr12;chr12;chr12;chr12;chr12;chr12;chr12;chr12;chr12;chr12;chr12;chr12;chr12;chr12;chr12;chr12	52699383;52795836;52795837;52880639;52880639;52886309;52886309;52911801;52911801;52937135;52937135;52938343;52938343;53010474;53010474;53025721;53025721;53069107;53069107;53072290;53072290;53104515;53104515;53139381;53147811;53147811	52699442;52796200;52796200;52880890;52880890;52888063;52888063;52911923;52911923;52937231;52937231;52938506;52938506;53010622;53010622;53025841;53025841;53069253;53069253;53072511;53072511;53104730;53104730;53142768;53148763;53155599	+;+;+;+;+;+;+;+;+;+;+;+;+;+;+;+;+;+;+;+;+;+;+;+;+;+	14848	chr12:52699383-53155599	880.962	1121.38	921.073	1743.27	2087.75	1638.05	1398.75	0.895206	0.180962	4.94692	7.53963e-07	1.29516e-05
958	ENSMUSG00000026028.12	Trak2	trafficking protein, kinesin binding 2 [Source:MGI Symbol;Acc:MGI:1918077]	chr1;chr1;chr1;chr1;chr1;chr1;chr1;chr1;chr1;chr1;chr1;chr1;chr1;chr1;chr1;chr1;chr1;chr1;chr1;chr1;chr1;chr1;chr1;chr1;chr1;chr1;chr1;chr1;chr1;chr1;chr1;chr1;chr1;chr1;chr1;chr1;chr1;chr1;chr1;chr1	58900449;58903504;58903672;58906706;58906706;58908523;58908523;58909950;58909950;58911636;58911636;58912186;58912186;58915686;58915686;58918772;58918772;58919221;58919221;58919896;58921074;58921074;58921074;58921680;58921680;58921680;58923522;58923522;58926651;58926651;58926663;58935746;58935746;58945902;58946247;58946247;58946247;58973237;58973237;58973237	58904182;58904182;58904182;58907212;58906811;58908789;58908789;58910248;58910248;58911836;58911836;58912262;58912262;58915823;58915823;58918846;58918846;58919351;58919351;58920048;58921152;58921152;58921152;58921697;58921889;58921889;58923638;58923638;58926727;58926727;58926727;58935940;58935940;58946535;58946535;58946337;58946535;58973429;58973430;58973430	-;-;-;-;-;-;-;-;-;-;-;-;-;-;-;-;-;-;-;-;-;-;-;-;-;-;-;-;-;-;-;-;-;-;-;-;-;-;-;-	7088	chr1:58900449-58973430	747.384	943.202	787.557	1841.06	1757.36	2083.64	1360.03	1.18892	0.193532	6.14327	8.08415e-10	2.22221e-08
52	ENSMUSG00000038763.12	Alpk3	alpha-kinase 3 [Source:MGI Symbol;Acc:MGI:2151224]	chr7;chr7;chr7;chr7;chr7;chr7;chr7;chr7;chr7;chr7;chr7;chr7;chr7;chr7;chr7;chr7;chr7;chr7	81057600;81063949;81067879;81076873;81077546;81092147;81094831;81094907;81095402;81095402;81095658;81095658;81098747;81098747;81100171;81100908;81103345;81103971	81057772;81063987;81068000;81076990;81078833;81094184;81095054;81095054;81095529;81095529;81095693;81095693;81098818;81099021;81100259;81101131;81103393;81105612	+;+;+;+;+;+;+;+;+;+;+;+;+;+;+;+;+;+	6445	chr7:81057600-81105612	352.515	382.51	418.39	2185.8	2356.78	2393.42	1348.24	2.56561	0.183225	14.0025	1.50432e-44	7.61822e-42
1941	ENSMUSG00000053093.16	Myh7	myosin, heavy polypeptide 7, cardiac muscle, beta [Source:MGI Symbol;Acc:MGI:2155600]	chr14;chr14;chr14;chr14;chr14;chr14;chr14;chr14;chr14;chr14;chr14;chr14;chr14;chr14;chr14;chr14;chr14;chr14;chr14;chr14;chr14;chr14;chr14;chr14;chr14;chr14;chr14;chr14;chr14;chr14;chr14;chr14;chr14;chr14;chr14;chr14;chr14;chr14;chr14;chr14;chr14;chr14;chr14;chr14;chr14;chr14;chr14;chr14;chr14;chr14;chr14;chr14;chr14;chr14;chr14;chr14;chr14;chr14;chr14;chr14;chr14;chr14;chr14;chr14;chr14;chr14;chr…	54970684;54970767;54971377;54971377;54971625;54971625;54972688;54972688;54972722;54973071;54973071;54973071;54973302;54973302;54973302;54973758;54973758;54974642;54974642;54974912;54974912;54975234;54975234;54975879;54975879;54978583;54978583;54978867;54978867;54979173;54979173;54980321;54980321;54981174;54982166;54982166;54983242;54983242;54983242;54983543;54983543;54983543;54984551;54984551;549…	54970810;54970810;54971511;54971511;54971720;54971720;54972963;54972963;54972963;54973196;54973196;54973196;54973528;54973505;54973505;54974066;54974066;54974766;54974766;54975077;54975077;54975417;54975417;54976075;54976075;54978701;54978701;54978993;54978993;54979562;54979562;54980411;54980411;54982311;54982311;54982311;54983418;54983418;54983418;54983785;54983785;54983785;54984806;54984806;549…	-;-;-;-;-;-;-;-;-;-;-;-;-;-;-;-;-;-;-;-;-;-;-;-;-;-;-;-;-;-;-;-;-;-;-;-;-;-;-;-;-;-;-;-;-;-;-;-;-;-;-;-;-;-;-;-;-;-;-;-;-;-;-;-;-;-;-;-;-;-;-;-;-;-;-;-;-;-;-;-;-;-;-;-;-;-;-;-;-;-;-;-;-;-;-;-;-;-;-;-;-;-;-;-;-;-;-;-	8616	chr14:54970684-54994626	772.145	1012.92	987.523	1845.95	2092.47	1365.25	1346.04	0.91236	0.208237	4.38134	1.17951e-05	0.000160027
108	ENSMUSG00000021061.15	Sptb	spectrin beta, erythrocytic [Source:MGI Symbol;Acc:MGI:98387]	chr12;chr12;chr12;chr12;chr12;chr12;chr12;chr12;chr12;chr12;chr12;chr12;chr12;chr12;chr12;chr12;chr12;chr12;chr12;chr12;chr12;chr12;chr12;chr12;chr12;chr12;chr12;chr12;chr12;chr12;chr12;chr12;chr12;chr12;chr12;chr12;chr12;chr12;chr12;chr12;chr12;chr12;chr12;chr12;chr12;chr12;chr12;chr12;chr12;chr12;chr12;chr12;chr12;chr12;chr12;chr12;chr12;chr12;chr12;chr12;chr12;chr12;chr12;chr12;chr12;chr12;chr…	76580488;76583231;76583561;76583561;76583760;76583760;76587331;76596130;76597726;76598285;76598285;76598594;76598594;76599825;76599825;76600323;76600323;76601860;76601860;76603389;76603389;76604022;76604022;76605489;76605489;76606246;76606246;76607982;76607982;76608491;76608491;76609037;76609041;76610744;76610744;76611813;76611813;76611996;76611996;76612564;76612564;76619039;76619039;76620656;766…	76583392;76583392;76583603;76583603;76584086;76583933;76587590;76597801;76597801;76598334;76598334;76598790;76598790;76599909;76599909;76600461;76600461;76602104;76602104;76603763;76603763;76604226;76604226;76605619;76605619;76606524;76606524;76608071;76608071;76608693;76608697;76609304;76609304;76610890;76610890;76611903;76611903;76612198;76612198;76613320;76613320;76619176;76619176;76621526;766…	-;-;-;-;-;-;-;-;-;-;-;-;-;-;-;-;-;-;-;-;-;-;-;-;-;-;-;-;-;-;-;-;-;-;-;-;-;-;-;-;-;-;-;-;-;-;-;-;-;-;-;-;-;-;-;-;-;-;-;-;-;-;-;-;-;-;-;-;-;-;-	12147	chr12:76580488-76710547	402.037	451.265	407.93	2053.78	2010.66	2725.64	1341.88	2.39324	0.197732	12.1034	1.01306e-33	2.47018e-31
3260	ENSMUSG00000045776.3	Lrtm1	leucine-rich repeats and transmembrane domains 1 [Source:MGI Symbol;Acc:MGI:2442106]	chr14;chr14;chr14;chr14;chr14;chr14;chr14;chr14;chr14	29018208;29018504;29020872;29021620;29021620;29021620;29027324;29027324;29027431	29018609;29018609;29021489;29022216;29022216;29022216;29027754;29033645;29029787	+;+;+;+;+;+;+;+;+	7939	chr14:29018208-29033645	1082.96	1030.36	962.297	1371.63	1494.62	2069.09	1335.16	0.657869	0.207027	3.17769	0.00148452	0.0119918
421	ENSMUSG00000073557.12	Ppp1r12b	protein phosphatase 1, regulatory subunit 12B [Source:MGI Symbol;Acc:MGI:1916417]	chr1;chr1;chr1;chr1;chr1;chr1;chr1;chr1;chr1;chr1;chr1;chr1;chr1;chr1;chr1;chr1;chr1;chr1;chr1;chr1;chr1;chr1;chr1;chr1;chr1;chr1;chr1;chr1;chr1;chr1;chr1;chr1;chr1;chr1;chr1;chr1;chr1;chr1;chr1;chr1;chr1;chr1;chr1;chr1;chr1;chr1;chr1;chr1;chr1;chr1;chr1;chr1;chr1;chr1;chr1;chr1;chr1;chr1;chr1;chr1;chr1;chr1;chr1;chr1;chr1;chr1;chr1;chr1;chr1;chr1;chr1;chr1;chr1;chr1;chr1;chr1;chr1;chr1;chr1;chr1…	134754658;134755568;134759067;134759937;134759969;134760097;134765897;134765897;134765943;134771998;134771998;134771998;134771998;134771998;134773426;134773426;134773426;134773426;134773426;134776376;134776376;134776376;134776376;134776376;134777315;134777315;134777315;134777315;134777315;134779110;134780947;134782151;134782151;134782151;134782151;134782151;134803102;134803102;134834063;134834066…	134760495;134755810;134760495;134760353;134760495;134760495;134766077;134766077;134766077;134772048;134772048;134772048;134772048;134772048;134773479;134773479;134773479;134773479;134773479;134776480;134776480;134776480;134776480;134776480;134777459;134777459;134777459;134777459;134777459;134782167;134783297;134782167;134782167;134782167;134782167;134782167;134803851;134803851;134834261;134834476…	-;-;-;-;-;-;-;-;-;-;-;-;-;-;-;-;-;-;-;-;-;-;-;-;-;-;-;-;-;-;-;-;-;-;-;-;-;-;-;-;-;-;-;-;-;-;-;-;-;-;-;-;-;-;-;-;-;-;-;-;-;-;-;-;-;-;-;-;-;-;-;-;-;-;-;-;-;-;-;-;-;-;-;-;-;-;-;-;-;-;-;-;-;-;-;-;-;-;-;-;-;-;-;-;-;-;-;-;-;-;-;-;-;-;-;-;-;-;-;-;-;-;-;-	14983	chr1:134754658-134955942	579.923	612.984	725.414	1545.22	1768.37	2727.46	1326.56	1.60729	0.193831	8.29223	1.1114e-16	6.95193e-15
537	ENSMUSG00000066036.14	Ubr4	ubiquitin protein ligase E3 component n-recognin 4 [Source:MGI Symbol;Acc:MGI:1916366]	chr4;chr4;chr4;chr4;chr4;chr4;chr4;chr4;chr4;chr4;chr4;chr4;chr4;chr4;chr4;chr4;chr4;chr4;chr4;chr4;chr4;chr4;chr4;chr4;chr4;chr4;chr4;chr4;chr4;chr4;chr4;chr4;chr4;chr4;chr4;chr4;chr4;chr4;chr4;chr4;chr4;chr4;chr4;chr4;chr4;chr4;chr4;chr4;chr4;chr4;chr4;chr4;chr4;chr4;chr4;chr4;chr4;chr4;chr4;chr4;chr4;chr4;chr4;chr4;chr4;chr4;chr4;chr4;chr4;chr4;chr4;chr4;chr4;chr4;chr4;chr4;chr4;chr4;chr4;chr4…	139352609;139380659;139380659;139380669;139388368;139388368;139388368;139390840;139390840;139390840;139391785;139391785;139391785;139392020;139392020;139392020;139392784;139392784;139392784;139393017;139393017;139393017;139393295;139393295;139393295;139396557;139396557;139396557;139397153;139397153;139397153;139397294;139397294;139397294;139399562;139399562;139399797;139399797;139400325;139400325…	139352717;139380862;139380862;139380862;139388465;139388465;139388465;139390943;139390943;139390943;139391914;139391914;139391914;139392159;139392159;139392159;139392886;139392886;139392886;139393158;139393158;139393158;139393419;139393419;139393419;139396681;139396681;139396681;139397212;139397212;139397212;139397698;139397484;139397484;139399661;139399661;139399934;139399934;139400442;139400442…	+;+;+;+;+;+;+;+;+;+;+;+;+;+;+;+;+;+;+;+;+;+;+;+;+;+;+;+;+;+;+;+;+;+;+;+;+;+;+;+;+;+;+;+;+;+;+;+;+;+;+;+;+;+;+;+;+;+;+;+;+;+;+;+;+;+;+;+;+;+;+;+;+;+;+;+;+;+;+;+;+;+;+;+;+;+;+;+;+;+;+;+;+;+;+;+;+;+;+;+;+;+;+;+;+;+;+;+;+;+;+;+;+;+;+;+;+;+;+;+;+;+;+;+;+;+;+;+;+;+;+;+;+;+;+;+;+;+;+;+;+;+;+;+;+;+;+;+;+;+;+;+;+;+;+;+;+;+;+;+;+;+;+;+;+;+;+;+;+;+;+;+;+;+;+;+;+;+;+;+;+;+;+;+;+;+;+;+;+;+;+;+;+;+;+;+;+;+;+;+…	17997	chr4:139352609-139489588	442.436	480.316	975.217	1836.17	2061	2153.35	1324.75	1.72504	0.224726	7.67617	1.63913e-14	8.03816e-13
467	ENSMUSG00000079243.4	Xirp1	xin actin-binding repeat containing 1 [Source:MGI Symbol;Acc:MGI:1333878]	chr9;chr9;chr9;chr9;chr9;chr9	120013755;120013757;120014374;120016426;120018310;120023434	120016034;120013888;120019815;120019819;120018498;120023598	-;-;-;-;-;-	6230	chr9:120013755-120023598	560.375	660.435	754.947	1951.09	2160.12	1822.35	1318.22	1.5739	0.195692	8.04273	8.78571e-16	4.95424e-14
977	ENSMUSG00000040249.15	Lrp1	low density lipoprotein receptor-related protein 1 [Source:MGI Symbol;Acc:MGI:96828]	chr10;chr10;chr10;chr10;chr10;chr10;chr10;chr10;chr10;chr10;chr10;chr10;chr10;chr10;chr10;chr10;chr10;chr10;chr10;chr10;chr10;chr10;chr10;chr10;chr10;chr10;chr10;chr10;chr10;chr10;chr10;chr10;chr10;chr10;chr10;chr10;chr10;chr10;chr10;chr10;chr10;chr10;chr10;chr10;chr10;chr10;chr10;chr10;chr10;chr10;chr10;chr10;chr10;chr10;chr10;chr10;chr10;chr10;chr10;chr10;chr10;chr10;chr10;chr10;chr10;chr10;chr…	127538161;127538599;127539233;127539233;127539235;127539472;127539472;127539667;127539858;127539858;127540153;127540619;127540950;127541234;127541639;127542185;127542196;127542567;127543087;127543087;127544419;127545535;127545731;127546000;127546394;127546395;127546837;127546837;127548315;127548315;127548538;127548538;127549317;127549317;127549908;127549908;127550185;127550607;127550945;127551669…	127539090;127539090;127539377;127539377;127539731;127539562;127539597;127539731;127540142;127539959;127540327;127540780;127541123;127541374;127541815;127542301;127542673;127542673;127543208;127543265;127544687;127545654;127545865;127546140;127546516;127546516;127546956;127546956;127548447;127548447;127548644;127548644;127549503;127549433;127549917;127550033;127550307;127550726;127551061;127551762…	-;-;-;-;-;-;-;-;-;-;-;-;-;-;-;-;-;-;-;-;-;-;-;-;-;-;-;-;-;-;-;-;-;-;-;-;-;-;-;-;-;-;-;-;-;-;-;-;-;-;-;-;-;-;-;-;-;-;-;-;-;-;-;-;-;-;-;-;-;-;-;-;-;-;-;-;-;-;-;-;-;-;-;-;-;-;-;-;-;-;-;-;-;-;-;-;-;-;-;-;-;-;-;-;-;-;-;-;-;-;-;-;-;-;-;-;-;-;-;-;-;-;-;-;-;-;-;-;-;-;-;-;-;-;-;-;-;-;-;-;-;-	17717	chr10:127538161-127621148	857.504	748.557	713.724	2195.59	2043.69	1295.53	1309.1	1.21089	0.198732	6.09307	1.10765e-09	2.98554e-08
292	ENSMUSG00000061436.15	Hipk2	homeodomain interacting protein kinase 2 [Source:MGI Symbol;Acc:MGI:1314872]	chr6;chr6;chr6;chr6;chr6;chr6;chr6;chr6;chr6;chr6;chr6;chr6;chr6;chr6;chr6;chr6;chr6;chr6;chr6;chr6;chr6;chr6;chr6;chr6;chr6;chr6;chr6;chr6;chr6;chr6;chr6;chr6;chr6;chr6;chr6;chr6;chr6;chr6;chr6;chr6;chr6;chr6;chr6;chr6;chr6;chr6;chr6;chr6;chr6;chr6;chr6;chr6;chr6;chr6;chr6;chr6;chr6;chr6;chr6;chr6;chr6;chr6;chr6;chr6;chr6;chr6;chr6;chr6;chr6	38694390;38697880;38697884;38697889;38699252;38699252;38699252;38699252;38703439;38703439;38703439;38703439;38715940;38715940;38715940;38715940;38718754;38718754;38718754;38718754;38721455;38721455;38721455;38721455;38729921;38729921;38729921;38729921;38730869;38730869;38730869;38730869;38736699;38737358;38737358;38737358;38737358;38737358;38743076;38743076;38743076;38743076;38743076;38745457;387…	38698596;38698596;38698596;38698596;38699415;38699415;38699415;38699415;38703686;38703686;38703686;38703686;38716221;38716221;38716221;38716221;38718933;38718933;38718933;38718933;38721594;38721597;38721594;38721597;38730042;38730042;38730042;38730042;38730995;38730995;38730995;38731076;38737004;38737520;38737520;38737520;38737520;38737520;38743260;38743260;38743260;38743260;38743260;38745750;387…	-;-;-;-;-;-;-;-;-;-;-;-;-;-;-;-;-;-;-;-;-;-;-;-;-;-;-;-;-;-;-;-;-;-;-;-;-;-;-;-;-;-;-;-;-;-;-;-;-;-;-;-;-;-;-;-;-;-;-;-;-;-;-;-;-;-;-;-;-	8836	chr6:38694390-38876165	518.021	651.719	590.668	1992.65	1927.27	2151.53	1305.31	1.77311	0.188972	9.38292	6.41681e-21	5.78699e-19
434	ENSMUSG00000066306.13	Numa1	nuclear mitotic apparatus protein 1 [Source:MGI Symbol;Acc:MGI:2443665]	chr7;chr7;chr7;chr7;chr7;chr7;chr7;chr7;chr7;chr7;chr7;chr7;chr7;chr7;chr7;chr7;chr7;chr7;chr7;chr7;chr7;chr7;chr7;chr7;chr7;chr7;chr7;chr7;chr7;chr7;chr7;chr7;chr7;chr7;chr7;chr7;chr7;chr7;chr7;chr7;chr7;chr7;chr7;chr7;chr7;chr7;chr7;chr7;chr7;chr7;chr7;chr7;chr7;chr7;chr7;chr7;chr7;chr7;chr7;chr7;chr7;chr7;chr7;chr7;chr7;chr7;chr7;chr7;chr7;chr7;chr7;chr7;chr7;chr7;chr7;chr7;chr7;chr7;chr7;chr7…	101934111;101934138;101969821;101970180;101970739;101977380;101977380;101977380;101977380;101977380;101987726;101987726;101987726;101987726;101987726;101990573;101990573;101990573;101990573;101990573;101991646;101991646;101991646;101991646;101991646;101992638;101992638;101992638;101992638;101993225;101993225;101993225;101993225;101993225;101994663;101994663;101994663;101994663;101994663;101995397…	101934317;101934175;101969969;101970354;101970827;101977450;101977450;101977450;101977450;101977450;101987811;101987811;101987811;101987811;101987811;101990652;101990652;101990652;101990652;101990652;101991728;101991728;101991728;101991728;101991728;101992718;101992718;101992718;101992718;101993312;101993312;101993312;101993312;101993312;101994780;101994780;101994780;101994780;101994780;101995439…	+;+;+;+;+;+;+;+;+;+;+;+;+;+;+;+;+;+;+;+;+;+;+;+;+;+;+;+;+;+;+;+;+;+;+;+;+;+;+;+;+;+;+;+;+;+;+;+;+;+;+;+;+;+;+;+;+;+;+;+;+;+;+;+;+;+;+;+;+;+;+;+;+;+;+;+;+;+;+;+;+;+;+;+;+;+;+;+	7919	chr7:101934111-102014964	412.462	331.186	896.462	1911.97	1908.39	2208.52	1278.17	1.95628	0.237303	8.24379	1.66834e-16	1.0123e-14
49	ENSMUSG00000035569.17	Ankrd11	ankyrin repeat domain 11 [Source:MGI Symbol;Acc:MGI:1924337]	chr8;chr8;chr8;chr8;chr8;chr8;chr8;chr8;chr8;chr8;chr8;chr8;chr8;chr8;chr8;chr8;chr8;chr8;chr8;chr8;chr8;chr8;chr8;chr8;chr8;chr8;chr8;chr8;chr8;chr8;chr8;chr8;chr8;chr8;chr8;chr8;chr8;chr8;chr8;chr8;chr8;chr8;chr8;chr8;chr8;chr8;chr8;chr8;chr8;chr8;chr8;chr8;chr8	122883822;122883822;122884151;122885650;122885650;122885650;122887314;122887314;122887314;122887528;122887528;122887528;122889639;122889639;122889639;122895687;122896560;122896560;122896560;122896560;122897020;122898574;122898574;122898574;122898574;122899604;122899604;122899604;122899604;122899604;122899979;122899979;122899979;122899979;122900602;122900602;122902333;122902424;122906063;122908668…	122884336;122884336;122884336;122885742;122885742;122885742;122887457;122887457;122887457;122887626;122887626;122887626;122896156;122896156;122896156;122896156;122896707;122896707;122896707;122896707;122898716;122898716;122898716;122898716;122898716;122899780;122899804;122899804;122899807;122899807;122900149;122900183;122900149;122900149;122903725;122900698;122902340;122902447;122908806;122908806…	-;-;-;-;-;-;-;-;-;-;-;-;-;-;-;-;-;-;-;-;-;-;-;-;-;-;-;-;-;-;-;-;-;-;-;-;-;-;-;-;-;-;-;-;-;-;-;-;-;-;-;-;-	16580	chr8:122883822-123042277	302.342	346.68	304.563	2352.06	2617.94	1694.43	1269.67	2.75509	0.196438	14.0252	1.09248e-44	5.87128e-42
458	ENSMUSG00000024937.15	Ehbp1l1	EH domain binding protein 1-like 1 [Source:MGI Symbol;Acc:MGI:3612340]	chr19;chr19;chr19;chr19;chr19;chr19;chr19;chr19;chr19;chr19;chr19;chr19;chr19;chr19;chr19;chr19;chr19;chr19;chr19;chr19;chr19;chr19;chr19;chr19;chr19;chr19;chr19;chr19;chr19;chr19;chr19;chr19;chr19;chr19;chr19;chr19;chr19;chr19;chr19;chr19;chr19;chr19;chr19;chr19;chr19;chr19;chr19;chr19;chr19;chr19;chr19;chr19;chr19;chr19;chr19;chr19;chr19;chr19;chr19;chr19;chr19;chr19;chr19;chr19;chr19;chr19;chr…	5707376;5708049;5708050;5708055;5708326;5708556;5708556;5708556;5708556;5708556;5708758;5708758;5708758;5708758;5708758;5710211;5710211;5710211;5710211;5710211;5710574;5710574;5710574;5710574;5710574;5710793;5710793;5710793;5710793;5710969;5710969;5710969;5710969;5715796;5715796;5715796;5715796;5715796;5716388;5716896;5716896;5716896;5716896;5716896;5716896;5717039;5717039;5717039;5717039;5717039…	5708425;5708425;5708425;5708425;5708425;5708670;5708670;5708670;5708670;5708670;5708831;5708831;5708831;5708831;5708831;5710369;5710310;5710310;5710310;5710310;5710670;5710697;5710697;5710697;5710697;5710848;5710848;5710848;5710848;5711038;5711038;5711038;5711038;5716494;5716494;5716494;5716494;5716494;5716494;5716944;5716944;5716944;5716944;5716944;5716944;5717196;5717703;5717196;5717196;5717196…	-;-;-;-;-;-;-;-;-;-;-;-;-;-;-;-;-;-;-;-;-;-;-;-;-;-;-;-;-;-;-;-;-;-;-;-;-;-;-;-;-;-;-;-;-;-;-;-;-;-;-;-;-;-;-;-;-;-;-;-;-;-;-;-;-;-;-;-;-;-;-;-;-;-;-;-;-;-;-;-;-;-;-;-;-;-;-;-;-;-;-;-;-;-;-	6964	chr19:5707376-5726317	443.087	547.134	965.373	1503.66	1714.88	2414.64	1264.8	1.55374	0.191931	8.09533	5.71098e-16	3.28369e-14
915	ENSMUSG00000053510.12	Nrd1	nardilysin, N-arginine dibasic convertase, NRD convertase 1 [Source:MGI Symbol;Acc:MGI:1201386]	chr4;chr4;chr4;chr4;chr4;chr4;chr4;chr4;chr4;chr4;chr4;chr4;chr4;chr4;chr4;chr4;chr4;chr4;chr4;chr4;chr4;chr4;chr4;chr4;chr4;chr4;chr4;chr4;chr4;chr4;chr4;chr4;chr4;chr4;chr4;chr4;chr4;chr4;chr4;chr4;chr4;chr4;chr4;chr4;chr4;chr4;chr4;chr4;chr4;chr4;chr4;chr4;chr4;chr4;chr4;chr4;chr4;chr4;chr4;chr4;chr4;chr4;chr4;chr4;chr4;chr4;chr4;chr4;chr4;chr4;chr4;chr4;chr4;chr4;chr4;chr4;chr4;chr4;chr4;chr4…	109000655;109000655;109000770;109013510;109013510;109013510;109016652;109016775;109017627;109017839;109017839;109017839;109017839;109018958;109018958;109018958;109018958;109024204;109024204;109024204;109024204;109024206;109027436;109027436;109027436;109027436;109027436;109028751;109028751;109028751;109028751;109028751;109032413;109032450;109032450;109032450;109032450;109033290;109033290;109033290…	109001164;109001164;109001164;109013840;109013840;109013840;109016785;109017696;109017696;109017920;109017920;109017920;109017920;109019111;109019111;109019111;109019111;109024277;109024277;109024277;109024277;109024277;109027531;109027531;109027531;109027531;109027531;109028873;109028873;109028873;109028873;109028873;109032507;109032718;109032507;109032507;109032507;109033363;109033363;109033363…	+;+;+;+;+;+;+;+;+;+;+;+;+;+;+;+;+;+;+;+;+;+;+;+;+;+;+;+;+;+;+;+;+;+;+;+;+;+;+;+;+;+;+;+;+;+;+;+;+;+;+;+;+;+;+;+;+;+;+;+;+;+;+;+;+;+;+;+;+;+;+;+;+;+;+;+;+;+;+;+;+;+;+;+;+;+;+;+;+;+;+;+;+;+;+;+;+;+;+;+;+;+;+;+;+;+;+;+;+;+;+;+;+;+;+;+;+;+;+;+;+;+;+;+;+;+;+;+;+;+;+;+;+;+;+;+;+;+;+;+;+;+;+;+;+;+;+;+;+;+;+;+	7140	chr4:109000655-109061777	825.576	623.636	633.122	1650.36	1437.98	2328.56	1249.87	1.34746	0.215372	6.25645	3.93846e-10	1.1335e-08
1349	ENSMUSG00000078486.3	Perm1	PPARGC1 and ESRR induced regulator, muscle 1 [Source:MGI Symbol;Acc:MGI:1921433]	chr4;chr4;chr4;chr4	156215868;156216717;156219741;156220110	156215975;156219185;156219866;156221307	+;+;+;+	3901	chr4:156215868-156221307	684.179	847.332	977.678	1496.32	1771.52	1705.35	1247.06	0.98615	0.187623	5.25602	1.47206e-07	2.87364e-06
2153	ENSMUSG00000025085.16	Ablim1	actin-binding LIM protein 1 [Source:MGI Symbol;Acc:MGI:1194500]	chr19;chr19;chr19;chr19;chr19;chr19;chr19;chr19;chr19;chr19;chr19;chr19;chr19;chr19;chr19;chr19;chr19;chr19;chr19;chr19;chr19;chr19;chr19;chr19;chr19;chr19;chr19;chr19;chr19;chr19;chr19;chr19;chr19;chr19;chr19;chr19;chr19;chr19;chr19;chr19;chr19;chr19;chr19;chr19;chr19;chr19;chr19;chr19;chr19;chr19;chr19;chr19;chr19;chr19;chr19;chr19;chr19;chr19;chr19;chr19;chr19;chr19;chr19;chr19;chr19;chr19;chr…	57032733;57032890;57033267;57033274;57036283;57036418;57036479;57036684;57036966;57037004;57037140;57037182;57037251;57039407;57039407;57039407;57039407;57039407;57039407;57039407;57039407;57039407;57039407;57039407;57039407;57039407;57039447;57040487;57040487;57040487;57040487;57040487;57040487;57040487;57040487;57040487;57040487;57040487;57040487;57040487;57040487;57041054;57041415;57041415;570…	57037337;57037337;57037337;57037337;57037337;57037337;57037337;57037337;57037337;57037337;57037337;57037337;57037337;57039487;57039487;57039487;57039487;57039487;57039487;57039487;57039487;57039487;57039487;57039487;57039487;57039487;57039487;57040561;57041975;57040561;57040561;57040561;57040561;57040561;57040561;57040561;57040561;57040561;57040561;57040561;57040561;57041422;57041422;57041422;570…	-;-;-;-;-;-;-;-;-;-;-;-;-;-;-;-;-;-;-;-;-;-;-;-;-;-;-;-;-;-;-;-;-;-;-;-;-;-;-;-;-;-;-;-;-;-;-;-;-;-;-;-;-;-;-;-;-;-;-;-;-;-;-;-;-;-;-;-;-;-;-;-;-;-;-;-;-;-;-;-;-;-;-;-;-;-;-;-;-;-;-;-;-;-;-;-;-;-;-;-;-;-;-;-;-;-;-;-;-;-;-;-;-;-;-;-;-;-;-;-;-;-;-;-;-;-;-;-;-;-;-;-;-;-;-;-;-;-;-;-;-;-;-;-;-;-;-;-;-;-;-;-;-;-;-;-;-;-;-;-;-;-;-;-;-;-;-;-;-;-;-;-;-;-;-;-;-;-;-;-;-;-;-;-;-;-;-;-;-;-;-;-;-;-;-;-;-;-;-;-…	11949	chr19:57032733-57314919	728.488	848.3	1051.51	1183.37	1280.65	2309.16	1233.58	0.809679	0.197002	4.11	3.95651e-05	0.000483932
688	ENSMUSG00000024991.8	Eif3a	eukaryotic translation initiation factor 3, subunit A [Source:MGI Symbol;Acc:MGI:95301]	chr19;chr19;chr19;chr19;chr19;chr19;chr19;chr19;chr19;chr19;chr19;chr19;chr19;chr19;chr19;chr19;chr19;chr19;chr19;chr19;chr19;chr19;chr19;chr19;chr19;chr19;chr19;chr19;chr19;chr19;chr19;chr19;chr19;chr19;chr19;chr19;chr19;chr19;chr19;chr19;chr19	60761117;60761839;60763065;60763065;60764032;60766334;60767575;60768708;60769866;60770786;60771015;60771644;60771644;60772093;60772093;60772692;60772995;60773507;60773901;60773901;60775293;60775293;60775751;60775751;60776626;60776626;60777939;60777939;60779358;60779358;60781354;60781354;60781885;60781885;60781885;60782168;60782168;60782168;60787574;60790469;60790469	60762304;60762304;60763264;60763264;60764233;60766995;60767663;60768892;60770019;60771137;60771137;60771757;60771757;60772151;60772197;60773039;60773692;60773692;60774017;60774017;60775391;60775391;60775855;60775855;60776797;60776797;60778147;60778147;60779557;60779557;60781517;60781517;60782021;60782021;60782021;60782358;60782190;60782358;60790658;60790658;60790643	-;-;-;-;-;-;-;-;-;-;-;-;-;-;-;-;-;-;-;-;-;-;-;-;-;-;-;-;-;-;-;-;-;-;-;-;-;-;-;-;-	8731	chr19:60761117-60790658	598.819	619.763	772.79	1933.97	1898.95	1574.4	1233.12	1.42507	0.204562	6.96644	3.25064e-12	1.24422e-10
2987	ENSMUSG00000038663.7	Fsd2	fibronectin type III and SPRY domain containing 2 [Source:MGI Symbol;Acc:MGI:2444310]	chr7;chr7;chr7;chr7;chr7;chr7;chr7;chr7;chr7;chr7;chr7;chr7;chr7	81533308;81537131;81540312;81542040;81544960;81545857;81548847;81549904;81551897;81552963;81559093;81559553;81566841	81535248;81537307;81540444;81542173;81545110;81545991;81549002;81550025;81551919;81553193;81559188;81560134;81566944	-;-;-;-;-;-;-;-;-;-;-;-;-	3985	chr7:81533308-81566944	779.964	924.802	1085.35	1146.69	1263.35	2137.59	1222.96	0.66202	0.196374	3.37122	0.00074835	0.00659718
374	ENSMUSG00000057738.14	Sptan1	spectrin alpha, non-erythrocytic 1 [Source:MGI Symbol;Acc:MGI:98386]	chr2;chr2;chr2;chr2;chr2;chr2;chr2;chr2;chr2;chr2;chr2;chr2;chr2;chr2;chr2;chr2;chr2;chr2;chr2;chr2;chr2;chr2;chr2;chr2;chr2;chr2;chr2;chr2;chr2;chr2;chr2;chr2;chr2;chr2;chr2;chr2;chr2;chr2;chr2;chr2;chr2;chr2;chr2;chr2;chr2;chr2;chr2;chr2;chr2;chr2;chr2;chr2;chr2;chr2;chr2;chr2;chr2;chr2;chr2;chr2;chr2;chr2;chr2;chr2;chr2;chr2;chr2;chr2;chr2;chr2;chr2;chr2;chr2;chr2;chr2;chr2;chr2;chr2;chr2;chr2…	29965560;29965560;29965677;29965679;29965680;29965680;29965680;29965683;29968776;29978377;29978377;29978377;29978377;29978377;29978377;29978377;29978380;29980077;29980077;29980077;29980077;29980077;29980077;29980077;29980077;29980077;29982166;29983160;29983160;29983160;29983160;29983160;29983160;29983160;29983160;29983160;29983614;29983614;29983614;29983614;29983614;29983614;29983614;29983614;299…	29965785;29965785;29965785;29967149;29965785;29965785;29965785;29965785;29968826;29978616;29978616;29978616;29978616;29978616;29978616;29978616;29978616;29980202;29980202;29980202;29980202;29980202;29980202;29980202;29980202;29980202;29982234;29983300;29983300;29983300;29983300;29983300;29983300;29983300;29983300;29983300;29983760;29983760;29983760;29983730;29983760;29983760;29983760;29983760;299…	+;+;+;+;+;+;+;+;+;+;+;+;+;+;+;+;+;+;+;+;+;+;+;+;+;+;+;+;+;+;+;+;+;+;+;+;+;+;+;+;+;+;+;+;+;+;+;+;+;+;+;+;+;+;+;+;+;+;+;+;+;+;+;+;+;+;+;+;+;+;+;+;+;+;+;+;+;+;+;+;+;+;+;+;+;+;+;+;+;+;+;+;+;+;+;+;+;+;+;+;+;+;+;+;+;+;+;+;+;+;+;+;+;+;+;+;+;+;+;+;+;+;+;+;+;+;+;+;+;+;+;+;+;+;+;+;+;+;+;+;+;+;+;+;+;+;+;+;+;+;+;+;+;+;+;+;+;+;+;+;+;+;+;+;+;+;+;+;+;+;+;+;+;+;+;+;+;+;+;+;+;+;+;+;+;+;+;+;+;+;+;+;+;+;+;+;+;+;+;+…	13431	chr2:29965560-30031451	471.758	542.292	623.893	2034.22	1950.87	1636.23	1209.88	1.7585	0.20499	8.57845	9.6157e-18	6.77058e-16
1423	ENSMUSG00000058056.16	Palld	palladin, cytoskeletal associated protein [Source:MGI Symbol;Acc:MGI:1919583]	chr8;chr8;chr8;chr8;chr8;chr8;chr8;chr8;chr8;chr8;chr8;chr8;chr8;chr8;chr8;chr8;chr8;chr8;chr8;chr8;chr8;chr8;chr8;chr8;chr8;chr8;chr8;chr8;chr8;chr8;chr8;chr8;chr8;chr8;chr8;chr8;chr8;chr8;chr8;chr8;chr8;chr8;chr8;chr8;chr8;chr8;chr8;chr8;chr8;chr8;chr8;chr8;chr8;chr8;chr8;chr8;chr8;chr8;chr8;chr8;chr8;chr8;chr8;chr8;chr8;chr8;chr8;chr8;chr8;chr8;chr8;chr8;chr8;chr8;chr8;chr8;chr8;chr8;chr8;chr8…	61511433;61511433;61511433;61514925;61515021;61515203;61515203;61515203;61515203;61515869;61515869;61515869;61515869;61515869;61515913;61516535;61516535;61516535;61516535;61516535;61522884;61522884;61522884;61522884;61522884;61525068;61525068;61525068;61525068;61525068;61525121;61531912;61531912;61531912;61531912;61531912;61531912;61533354;61533354;61533354;61533354;61533354;61533354;61534858;615…	61513524;61513524;61513524;61515336;61515034;61515336;61515336;61515336;61515336;61516034;61516034;61515900;61516034;61516034;61516034;61516742;61516742;61516742;61516742;61516742;61523016;61523016;61523016;61523016;61523016;61525162;61525162;61525162;61525162;61525162;61525162;61532061;61532061;61532061;61532061;61532061;61532061;61533841;61533575;61533575;61533575;61533575;61533575;61534908;615…	-;-;-;-;-;-;-;-;-;-;-;-;-;-;-;-;-;-;-;-;-;-;-;-;-;-;-;-;-;-;-;-;-;-;-;-;-;-;-;-;-;-;-;-;-;-;-;-;-;-;-;-;-;-;-;-;-;-;-;-;-;-;-;-;-;-;-;-;-;-;-;-;-;-;-;-;-;-;-;-;-;-;-;-;-;-;-;-;-;-;-;-;-;-;-;-;-;-;-;-;-;-;-	10292	chr8:61511433-61902690	718.714	873.478	796.171	1716.37	1769.94	1333.12	1201.3	0.994601	0.194117	5.1237	2.9959e-07	5.5442e-06
154	ENSMUSG00000039844.20	Rapgef1	Rap guanine nucleotide exchange factor (GEF) 1 [Source:MGI Symbol;Acc:MGI:104580]	chr2;chr2;chr2;chr2;chr2;chr2;chr2;chr2;chr2;chr2;chr2;chr2;chr2;chr2;chr2;chr2;chr2;chr2;chr2;chr2;chr2;chr2;chr2;chr2;chr2;chr2;chr2;chr2;chr2;chr2;chr2;chr2;chr2;chr2;chr2;chr2;chr2;chr2;chr2;chr2;chr2;chr2;chr2;chr2;chr2;chr2;chr2;chr2;chr2;chr2;chr2;chr2;chr2;chr2;chr2;chr2;chr2;chr2;chr2;chr2;chr2;chr2;chr2;chr2;chr2;chr2;chr2;chr2;chr2;chr2;chr2;chr2;chr2;chr2;chr2;chr2;chr2;chr2;chr2;chr2…	29619720;29619741;29619770;29619910;29643815;29679133;29679133;29679133;29679133;29679133;29679737;29679737;29679737;29686105;29686105;29686105;29686105;29686105;29689107;29689107;29689107;29689107;29689107;29698997;29698997;29698997;29698997;29698997;29699686;29699686;29699686;29699686;29699686;29700186;29700186;29700186;29700186;29700186;29700668;29700668;29700668;29700668;29700668;29702193;297…	29620063;29620063;29620063;29620063;29643914;29679269;29679269;29679269;29679269;29679269;29679850;29679850;29679850;29686283;29686283;29686283;29686283;29686283;29689263;29689263;29689263;29689263;29689263;29699085;29699085;29699085;29699085;29699085;29699838;29699838;29699838;29699838;29699838;29700306;29700306;29700306;29700306;29700306;29700851;29700851;29700851;29700851;29700851;29702678;297…	+;+;+;+;+;+;+;+;+;+;+;+;+;+;+;+;+;+;+;+;+;+;+;+;+;+;+;+;+;+;+;+;+;+;+;+;+;+;+;+;+;+;+;+;+;+;+;+;+;+;+;+;+;+;+;+;+;+;+;+;+;+;+;+;+;+;+;+;+;+;+;+;+;+;+;+;+;+;+;+;+;+;+;+;+;+;+;+;+;+;+;+;+;+;+;+;+;+;+;+;+;+;+;+;+;+;+;+;+;+;+;+;+;+;+;+;+;+;+;+;+;+;+;+;+;+;+;+;+;+;+;+;+;+;+;+;+;+;+;+;+;+;+;+;+;+;+;+;+;+	7485	chr2:29619720-29740978	417.675	443.518	489.762	2024.44	1791.97	2035.74	1200.52	2.09466	0.187078	11.1967	4.23162e-29	7.23607e-27
207	ENSMUSG00000020393.16	Kremen1	kringle containing transmembrane protein 1 [Source:MGI Symbol;Acc:MGI:1933988]	chr11;chr11;chr11;chr11;chr11;chr11;chr11;chr11;chr11;chr11;chr11;chr11;chr11	5191552;5198310;5199502;5201697;5204833;5209939;5209939;5215407;5215407;5238411;5238411;5243775;5261435	5195121;5198394;5199711;5202029;5207698;5210092;5210092;5215531;5215531;5238448;5238502;5243937;5261558	-;-;-;-;-;-;-;-;-;-;-;-;-	7722	chr11:5191552-5261558	467.197	512.273	421.466	2259.15	1878.5	1601.68	1190.04	2.00457	0.191832	10.4496	1.47133e-25	1.87179e-23
155	ENSMUSG00000035203.16	Epn1	epsin 1 [Source:MGI Symbol;Acc:MGI:1333763]	chr7;chr7;chr7;chr7;chr7;chr7;chr7;chr7;chr7;chr7;chr7;chr7;chr7;chr7;chr7;chr7;chr7;chr7;chr7;chr7;chr7;chr7;chr7;chr7;chr7;chr7;chr7;chr7;chr7;chr7;chr7;chr7;chr7;chr7;chr7;chr7;chr7;chr7;chr7;chr7;chr7;chr7;chr7;chr7;chr7	5080235;5080240;5080268;5080293;5082018;5082018;5082018;5083663;5083663;5083665;5083730;5083730;5083755;5089838;5089919;5089919;5089919;5089919;5090003;5092841;5092841;5092841;5092841;5093312;5093312;5093312;5093899;5093899;5093899;5094954;5094954;5094954;5094954;5095643;5095643;5095643;5095888;5095891;5095891;5097154;5097154;5097154;5097572;5097572;5097572	5080477;5080477;5080638;5080477;5082121;5082121;5082121;5083916;5083982;5083982;5083982;5083982;5083982;5090168;5090168;5089961;5090168;5090168;5090168;5092965;5092965;5092965;5092965;5093386;5093386;5093386;5093982;5093982;5093982;5095201;5095257;5095257;5095257;5095753;5095753;5095753;5095974;5095974;5095974;5097411;5097411;5097411;5098176;5098176;5098178	+;+;+;+;+;+;+;+;+;+;+;+;+;+;+;+;+;+;+;+;+;+;+;+;+;+;+;+;+;+;+;+;+;+;+;+;+;+;+;+;+;+;+;+;+	2810	chr7:5080235-5098178	441.132	364.111	560.519	1811.72	1582.72	2373.42	1188.94	2.0599	0.184019	11.1939	4.36663e-29	7.41876e-27
1849	ENSMUSG00000026234.12	Ncl	nucleolin [Source:MGI Symbol;Acc:MGI:97286]	chr1;chr1;chr1;chr1;chr1;chr1;chr1;chr1;chr1;chr1;chr1;chr1;chr1;chr1;chr1;chr1;chr1;chr1;chr1;chr1;chr1;chr1;chr1;chr1;chr1;chr1;chr1;chr1;chr1;chr1;chr1;chr1;chr1;chr1;chr1;chr1	86344719;86350495;86350496;86350564;86350812;86350812;86350812;86350812;86351101;86351367;86351367;86351367;86352198;86352198;86352198;86352510;86353126;86353732;86353732;86355020;86355020;86356052;86356052;86356371;86356371;86356556;86356556;86356957;86356957;86357312;86358107;86358107;86358107;86358567;86359206;86359206	86350696;86350696;86350696;86350696;86351211;86351035;86351035;86351035;86351493;86352063;86351493;86351493;86352306;86353280;86352319;86352633;86353280;86353855;86353855;86355144;86355144;86356193;86356193;86356457;86356457;86356741;86356741;86357452;86357452;86357452;86358223;86358223;86358223;86358969;86359364;86359400	-;-;-;-;-;-;-;-;-;-;-;-;-;-;-;-;-;-;-;-;-;-;-;-;-;-;-;-;-;-;-;-;-;-;-;-	10188	chr1:86344719-86359400	908.329	855.079	716.185	1440.09	1592.16	1442.24	1159.01	0.849237	0.188494	4.50538	6.62549e-06	9.43111e-05
459	ENSMUSG00000066406.16	Akap13	A kinase (PRKA) anchor protein 13 [Source:MGI Symbol;Acc:MGI:2676556]	chr7;chr7;chr7;chr7;chr7;chr7;chr7;chr7;chr7;chr7;chr7;chr7;chr7;chr7;chr7;chr7;chr7;chr7;chr7;chr7;chr7;chr7;chr7;chr7;chr7;chr7;chr7;chr7;chr7;chr7;chr7;chr7;chr7;chr7;chr7;chr7;chr7;chr7;chr7;chr7;chr7;chr7;chr7;chr7;chr7;chr7;chr7;chr7;chr7;chr7;chr7;chr7;chr7;chr7;chr7;chr7;chr7;chr7;chr7;chr7;chr7;chr7;chr7;chr7;chr7;chr7;chr7;chr7;chr7;chr7;chr7;chr7;chr7;chr7;chr7;chr7;chr7;chr7;chr7;chr7…	75455534;75455534;75455557;75455868;75534808;75534808;75534808;75534808;75569884;75569884;75569884;75569884;75579502;75579502;75579502;75579502;75586157;75586157;75586157;75602786;75602786;75602786;75608485;75608485;75610039;75611103;75611833;75611840;75612284;75614688;75614921;75614921;75614921;75614921;75614921;75614921;75643319;75644185;75663412;75663412;75663412;75663412;75663412;75663412;756…	75455748;75455748;75455748;75456095;75534851;75534851;75534851;75534851;75570031;75570031;75570031;75570031;75580376;75579798;75579798;75579798;75586340;75586340;75586340;75603301;75602978;75602978;75611560;75611548;75611548;75611548;75612440;75613294;75612440;75615048;75615048;75615048;75615048;75615048;75615048;75615048;75643464;75644216;75663487;75663487;75663487;75663487;75663487;75663487;756…	+;+;+;+;+;+;+;+;+;+;+;+;+;+;+;+;+;+;+;+;+;+;+;+;+;+;+;+;+;+;+;+;+;+;+;+;+;+;+;+;+;+;+;+;+;+;+;+;+;+;+;+;+;+;+;+;+;+;+;+;+;+;+;+;+;+;+;+;+;+;+;+;+;+;+;+;+;+;+;+;+;+;+;+;+;+;+;+;+;+;+;+;+;+;+;+;+;+;+;+;+;+;+;+;+;+;+;+;+;+;+;+;+;+;+;+;+;+;+;+;+;+;+;+;+;+;+;+;+;+;+;+;+;+;+;+;+;+;+;+;+;+;+;+;+;+;+;+;+;+;+;+;+;+	21024	chr7:75455534-75754609	450.906	477.411	692.189	1826.39	1813.99	1661.09	1153.66	1.70793	0.211059	8.09218	5.86061e-16	3.36238e-14
13	ENSMUSG00000030739.18	Myh14	myosin, heavy polypeptide 14 [Source:MGI Symbol;Acc:MGI:1919210]	chr7;chr7;chr7;chr7;chr7;chr7;chr7;chr7;chr7;chr7;chr7;chr7;chr7;chr7;chr7;chr7;chr7;chr7;chr7;chr7;chr7;chr7;chr7;chr7;chr7;chr7;chr7;chr7;chr7;chr7;chr7;chr7;chr7;chr7;chr7;chr7;chr7;chr7;chr7;chr7;chr7;chr7;chr7;chr7;chr7;chr7;chr7;chr7;chr7;chr7;chr7;chr7;chr7;chr7;chr7;chr7;chr7;chr7;chr7;chr7;chr7;chr7;chr7;chr7;chr7;chr7;chr7;chr7;chr7;chr7;chr7;chr7;chr7;chr7;chr7;chr7;chr7;chr7;chr7;chr7…	44605803;44605803;44605804;44605805;44605819;44605819;44606631;44606631;44606631;44606631;44606631;44606631;44608435;44608435;44608435;44608435;44608435;44608435;44611523;44611523;44611523;44611523;44611523;44611525;44613435;44613435;44613435;44613435;44613435;44613435;44613642;44613642;44613642;44613642;44613642;44613642;44613951;44614293;44614293;44614293;44614293;44615345;44615345;44615345;446…	44606363;44606363;44606363;44606363;44606363;44606363;44606803;44606803;44606803;44606803;44606803;44606803;44608543;44608545;44608543;44608543;44608543;44608543;44611731;44611731;44611731;44611731;44611731;44611731;44613558;44613558;44613558;44613558;44613558;44613558;44613730;44613730;44613730;44613714;44613730;44613730;44614125;44614421;44614421;44614421;44614421;44615506;44615506;44615506;446…	-;-;-;-;-;-;-;-;-;-;-;-;-;-;-;-;-;-;-;-;-;-;-;-;-;-;-;-;-;-;-;-;-;-;-;-;-;-;-;-;-;-;-;-;-;-;-;-;-;-;-;-;-;-;-;-;-;-;-;-;-;-;-;-;-;-;-;-;-;-;-;-;-;-;-;-;-;-;-;-;-;-;-;-;-;-;-;-;-;-;-;-;-;-;-;-;-;-;-;-;-;-;-;-;-;-;-;-;-;-;-;-;-;-;-;-;-;-;-;-;-;-;-;-;-;-;-;-;-;-;-;-;-;-;-;-;-;-;-;-;-;-;-;-;-;-;-;-;-;-;-;-;-;-;-;-;-;-;-;-;-;-;-;-;-;-;-;-;-;-;-;-;-;-;-;-;-;-;-;-;-;-;-;-;-;-;-;-;-;-;-;-;-;-;-;-;-;-;-;-…	7273	chr7:44605803-44670843	170.719	138.478	278.721	1816.61	1818.71	2673.51	1149.46	3.4132	0.197677	17.2665	8.40839e-67	1.70328e-63
681	ENSMUSG00000031523.16	Dlc1	deleted in liver cancer 1 [Source:MGI Symbol;Acc:MGI:1354949]	chr8;chr8;chr8;chr8;chr8;chr8;chr8;chr8;chr8;chr8;chr8;chr8;chr8;chr8;chr8;chr8;chr8;chr8;chr8;chr8;chr8;chr8;chr8;chr8;chr8;chr8;chr8;chr8;chr8;chr8;chr8;chr8;chr8;chr8;chr8;chr8;chr8;chr8;chr8;chr8;chr8;chr8;chr8;chr8;chr8;chr8;chr8;chr8;chr8;chr8;chr8;chr8;chr8;chr8;chr8;chr8;chr8;chr8;chr8;chr8;chr8;chr8;chr8	36567751;36567751;36570249;36571265;36571265;36571265;36572145;36572668;36572668;36572668;36573955;36573955;36573955;36573955;36574807;36574807;36574807;36574807;36577035;36577035;36577035;36579224;36579224;36579224;36579547;36579547;36579547;36582701;36582701;36582701;36583541;36583541;36583541;36586676;36586676;36586676;36593231;36593377;36593377;36593377;36599369;36599369;36599369;36599369;366…	36570403;36570403;36570403;36571438;36571438;36571438;36572885;36572885;36572885;36572885;36574173;36574173;36574173;36574173;36577269;36574921;36574921;36574921;36577248;36577248;36577248;36579422;36579422;36579422;36579706;36579706;36579706;36582877;36582877;36582877;36584967;36584967;36584967;36586739;36586739;36586739;36593458;36593458;36593458;36593458;36599440;36599440;36599440;36599440;366…	-;-;-;-;-;-;-;-;-;-;-;-;-;-;-;-;-;-;-;-;-;-;-;-;-;-;-;-;-;-;-;-;-;-;-;-;-;-;-;-;-;-;-;-;-;-;-;-;-;-;-;-;-;-;-;-;-;-;-;-;-;-;-	14694	chr8:36567751-36953143	592.955	631.383	537.754	1992.65	1969.75	1092.44	1136.16	1.45827	0.208636	6.98952	2.75824e-12	1.0666e-10
3573	ENSMUSG00000030847.8	Bag3	BCL2-associated athanogene 3 [Source:MGI Symbol;Acc:MGI:1352493]	chr7;chr7;chr7;chr7	128523616;128539973;128541807;128545590	128524044;128540311;128542208;128546981	+;+;+;+	2562	chr7:128523616-128546981	640.522	794.071	923.534	1696.81	1943.01	775.377	1128.89	0.821919	0.275494	2.98344	0.00285028	0.0210073
270	ENSMUSG00000037989.15	Wnk2	WNK lysine deficient protein kinase 2 [Source:MGI Symbol;Acc:MGI:1922857]	chr13;chr13;chr13;chr13;chr13;chr13;chr13;chr13;chr13;chr13;chr13;chr13;chr13;chr13;chr13;chr13;chr13;chr13;chr13;chr13;chr13;chr13;chr13;chr13;chr13;chr13;chr13;chr13;chr13;chr13;chr13;chr13;chr13;chr13;chr13;chr13;chr13;chr13;chr13;chr13;chr13;chr13;chr13;chr13;chr13;chr13;chr13;chr13;chr13;chr13;chr13;chr13;chr13;chr13;chr13;chr13;chr13;chr13;chr13;chr13;chr13;chr13;chr13;chr13;chr13;chr13;chr…	49036303;49036303;49036303;49036303;49036309;49036310;49037609;49037620;49037981;49038874;49039092;49039092;49039092;49039092;49039092;49039092;49039092;49039092;49042628;49042628;49042628;49042628;49042628;49042628;49042628;49042628;49042628;49042628;49044373;49044374;49044374;49044374;49044374;49044374;49044374;49044374;49050484;49050484;49050484;49050484;49050484;49050484;49051357;49051357;490…	49036505;49036505;49036505;49036505;49036505;49036505;49039203;49038132;49038132;49039203;49039203;49039203;49039203;49039203;49039203;49039203;49039203;49039203;49042866;49042866;49042866;49042866;49042866;49042866;49042884;49042866;49042866;49042883;49044418;49044418;49044418;49044418;49044418;49044418;49044418;49044418;49050582;49050582;49050582;49050582;49050582;49050582;49051527;49051527;490…	-;-;-;-;-;-;-;-;-;-;-;-;-;-;-;-;-;-;-;-;-;-;-;-;-;-;-;-;-;-;-;-;-;-;-;-;-;-;-;-;-;-;-;-;-;-;-;-;-;-;-;-;-;-;-;-;-;-;-;-;-;-;-;-;-;-;-;-;-;-;-;-;-;-;-;-;-;-;-;-;-;-;-;-;-;-;-;-;-;-;-;-;-;-;-;-;-;-;-;-;-;-;-;-;-;-;-;-;-;-;-;-;-;-;-;-;-;-;-;-;-;-;-;-;-;-;-;-;-;-;-;-;-;-;-;-;-;-;-;-;-;-;-;-;-;-;-;-;-;-;-;-;-;-;-;-;-;-;-;-;-;-;-;-;-;-;-;-;-;-;-;-;-;-;-;-;-;-;-;-;-;-;-;-;-;-;-;-;-;-;-;-;-;-;-;-;-;-;-;-…	8481	chr13:49036303-49148014	286.052	307.945	688.497	1643.02	1672.4	2156.39	1125.72	2.15206	0.225071	9.56168	1.15855e-21	1.12997e-19
523	ENSMUSG00000070867.4	Trabd2b	TraB domain containing 2B [Source:MGI Symbol;Acc:MGI:3650152]	chr4;chr4;chr4;chr4;chr4;chr4;chr4	114406724;114408893;114580291;114586458;114599873;114602743;114609925	114406919;114409453;114580437;114586632;114599963;114603015;114615098	+;+;+;+;+;+;+	6617	chr4:114406724-114615098	598.819	638.162	444.231	1601.46	1658.24	1798.7	1123.27	1.58518	0.205285	7.72188	1.14624e-14	5.77154e-13
2993	ENSMUSG00000037736.20	Limch1	LIM and calponin homology domains 1 [Source:MGI Symbol;Acc:MGI:1924819]	chr5;chr5;chr5;chr5;chr5;chr5;chr5;chr5;chr5;chr5;chr5;chr5;chr5;chr5;chr5;chr5;chr5;chr5;chr5;chr5;chr5;chr5;chr5;chr5;chr5;chr5;chr5;chr5;chr5;chr5;chr5;chr5;chr5;chr5;chr5;chr5;chr5;chr5;chr5;chr5;chr5;chr5;chr5;chr5;chr5;chr5;chr5;chr5;chr5;chr5;chr5;chr5;chr5;chr5;chr5;chr5;chr5;chr5;chr5;chr5;chr5;chr5;chr5;chr5;chr5;chr5;chr5;chr5;chr5;chr5;chr5;chr5;chr5;chr5;chr5;chr5;chr5;chr5;chr5;chr5…	66745827;66745845;66745845;66745867;66745883;66745889;66857883;66857883;66857883;66857883;66857883;66881899;66881899;66881899;66881899;66881899;66898431;66898460;66937376;66953669;66953669;66953669;66953669;66953669;66953669;66953669;66959588;66959588;66959588;66959588;66959588;66961157;66961157;66961157;66961157;66961157;66961157;66968005;66968416;66968416;66968565;66968577;66968650;66968961;669…	66746005;66746005;66746005;66748404;66746005;66746005;66857953;66857953;66857953;66857953;66857953;66881968;66881968;66881968;66881968;66881968;66898623;66898623;66937467;66953775;66953775;66953678;66953775;66953775;66953775;66953775;66959618;66959618;66959618;66959618;66959618;66961267;66961267;66961267;66961267;66961267;66961267;66968275;66968733;66968733;66968740;66968733;66968733;66969271;669…	+;+;+;+;+;+;+;+;+;+;+;+;+;+;+;+;+;+;+;+;+;+;+;+;+;+;+;+;+;+;+;+;+;+;+;+;+;+;+;+;+;+;+;+;+;+;+;+;+;+;+;+;+;+;+;+;+;+;+;+;+;+;+;+;+;+;+;+;+;+;+;+;+;+;+;+;+;+;+;+;+;+;+;+;+;+;+;+;+;+;+;+;+;+;+;+;+;+;+;+;+;+;+;+;+;+;+;+;+;+;+;+;+;+;+;+;+;+;+;+;+;+;+;+;+;+;+;+;+;+;+;+;+;+;+;+;+;+;+;+;+;+;+;+;+;+;+;+;+;+;+;+;+;+;+;+;+;+;+;+;+;+;+;+;+;+;+;+;+;+;+;+;+;+;+;+;+;+;+;+;+;+;+;+;+;+;+;+;+;+;+;+;+;+;+;+;+;+;+;+…	11703	chr5:66745827-67057158	791.693	1014.86	815.245	1344.73	1326.28	1444.66	1122.91	0.651818	0.193508	3.36842	0.000755995	0.00664942
1707	ENSMUSG00000030306.14	Tmtc1	transmembrane and tetratricopeptide repeat containing 1 [Source:MGI Symbol;Acc:MGI:3039590]	chr6;chr6;chr6;chr6;chr6;chr6;chr6;chr6;chr6;chr6;chr6;chr6;chr6;chr6;chr6;chr6;chr6;chr6;chr6;chr6;chr6;chr6;chr6;chr6;chr6;chr6;chr6;chr6;chr6;chr6;chr6;chr6;chr6;chr6;chr6;chr6;chr6;chr6;chr6;chr6;chr6;chr6;chr6;chr6;chr6;chr6;chr6;chr6;chr6;chr6;chr6;chr6;chr6;chr6;chr6;chr6;chr6;chr6;chr6;chr6;chr6	148232430;148232430;148243188;148243188;148244684;148244684;148245711;148245711;148246734;148246734;148246734;148247403;148247403;148247403;148249488;148249488;148249488;148262783;148262783;148262783;148269975;148271376;148271376;148271376;148284857;148284857;148294515;148294515;148294515;148305998;148305998;148305998;148325117;148325117;148325117;148335643;148335643;148335643;148336251;148336251…	148237934;148237934;148243265;148243265;148244806;148244806;148245848;148245848;148246878;148246878;148246878;148247538;148247538;148247538;148249590;148249590;148249590;148262891;148262891;148262891;148270063;148271519;148271519;148271519;148284970;148284970;148294682;148294682;148294682;148306119;148306119;148306119;148325306;148325306;148325306;148335746;148335746;148335746;148336332;148336332…	-;-;-;-;-;-;-;-;-;-;-;-;-;-;-;-;-;-;-;-;-;-;-;-;-;-;-;-;-;-;-;-;-;-;-;-;-;-;-;-;-;-;-;-;-;-;-;-;-;-;-;-;-;-;-;-;-;-;-;-;-	8578	chr6:148232430-148444389	779.312	931.581	578.978	1388.74	1519.79	1521.65	1120.01	0.964378	0.205838	4.68514	2.79774e-06	4.31609e-05
63	ENSMUSG00000051586.17	Mical3	microtubule associated monooxygenase, calponin and LIM domain containing 3 [Source:MGI Symbol;Acc:MGI:2442733]	chr6;chr6;chr6;chr6;chr6;chr6;chr6;chr6;chr6;chr6;chr6;chr6;chr6;chr6;chr6;chr6;chr6;chr6;chr6;chr6;chr6;chr6;chr6;chr6;chr6;chr6;chr6;chr6;chr6;chr6;chr6;chr6;chr6;chr6;chr6;chr6;chr6;chr6;chr6;chr6;chr6;chr6;chr6;chr6;chr6;chr6;chr6;chr6;chr6;chr6;chr6;chr6;chr6;chr6;chr6;chr6;chr6;chr6;chr6;chr6;chr6;chr6;chr6;chr6;chr6;chr6;chr6;chr6;chr6;chr6;chr6;chr6;chr6;chr6;chr6;chr6;chr6;chr6;chr6;chr6…	120931707;120931722;120931722;120931722;120931722;120934668;120934781;120934825;120934933;120934933;120934933;120934933;120934933;120934933;120934933;120935174;120935174;120935174;120935174;120935174;120935174;120935174;120935174;120935506;120946553;120950683;120951301;120951301;120951301;120951301;120951301;120951301;120951301;120951301;120952375;120952375;120952375;120952375;120952375;120952375…	120934852;120934852;120934852;120934852;120934852;120934852;120934852;120935006;120935006;120935006;120935006;120935006;120935006;120935006;120935006;120935273;120935273;120935273;120935273;120935273;120935273;120935273;120935273;120935535;120946603;120951183;120951394;120951394;120951394;120951394;120951394;120951394;120951394;120951394;120952485;120952485;120952485;120952485;120952485;120952485…	-;-;-;-;-;-;-;-;-;-;-;-;-;-;-;-;-;-;-;-;-;-;-;-;-;-;-;-;-;-;-;-;-;-;-;-;-;-;-;-;-;-;-;-;-;-;-;-;-;-;-;-;-;-;-;-;-;-;-;-;-;-;-;-;-;-;-;-;-;-;-;-;-;-;-;-;-;-;-;-;-;-;-;-;-;-;-;-;-;-;-;-;-;-;-;-;-;-;-;-;-;-;-;-;-;-;-;-;-;-;-;-;-;-;-;-;-;-;-;-;-;-;-;-;-;-;-;-;-;-;-;-;-;-;-;-;-;-;-;-;-;-;-;-;-;-;-;-;-;-;-;-;-;-;-;-;-;-;-;-;-;-;-;-;-;-;-;-;-;-;-;-;-;-;-;-;-;-;-;-;-;-;-;-;-;-;-;-;-;-;-;-;-;-;-;-;-;-;-;-…	23038	chr6:120931707-121130999	282.142	352.49	286.105	1589.23	2053.14	2108.49	1111.93	2.61399	0.193931	13.479	2.07955e-41	8.69253e-39
91	ENSMUSG00000041852.15	Tcf20	transcription factor 20 [Source:MGI Symbol;Acc:MGI:108399]	chr15;chr15;chr15;chr15;chr15;chr15;chr15;chr15;chr15;chr15;chr15;chr15;chr15;chr15;chr15;chr15;chr15	82808436;82808626;82814481;82815611;82815611;82825231;82825231;82851513;82851513;82856793;82856908;82857130;82899502;82911986;82911986;82963421;82987616	82809787;82809787;82814603;82815660;82815660;82825324;82825324;82857284;82857284;82857284;82857284;82857284;82899811;82912107;82912134;82963558;82987872	-;-;-;-;-;-;-;-;-;-;-;-;-;-;-;-;-	8245	chr15:82808436-82987872	391.611	352.49	342.71	2112.46	1818.71	1631.99	1108.33	2.3271	0.186775	12.4593	1.24411e-35	3.60026e-33
3049	ENSMUSG00000001211.15	Agpat3	1-acylglycerol-3-phosphate O-acyltransferase 3 [Source:MGI Symbol;Acc:MGI:1336186]	chr10;chr10;chr10;chr10;chr10;chr10;chr10;chr10;chr10;chr10;chr10;chr10;chr10;chr10;chr10;chr10;chr10;chr10;chr10;chr10;chr10;chr10;chr10;chr10;chr10;chr10;chr10;chr10;chr10;chr10;chr10;chr10;chr10;chr10;chr10;chr10;chr10;chr10;chr10;chr10;chr10;chr10;chr10;chr10;chr10;chr10;chr10;chr10;chr10;chr10;chr10;chr10;chr10;chr10;chr10;chr10;chr10;chr10;chr10;chr10;chr10;chr10;chr10;chr10;chr10;chr10;chr…	78269178;78271563;78271563;78271563;78271563;78273611;78273614;78274072;78274072;78274072;78274072;78274072;78274072;78274072;78278010;78278010;78278010;78278010;78278010;78278010;78278010;78282374;78282374;78282374;78282374;78282374;78282374;78283095;78283095;78283095;78283095;78283095;78283095;78283095;78283121;78284189;78284189;78284189;78284189;78284189;78284189;78284189;78284189;78284267;782…	78273775;78273775;78273775;78273775;78273775;78273775;78273775;78274270;78274270;78274270;78274270;78274270;78274270;78274270;78278436;78278085;78278085;78278085;78278085;78278085;78278085;78282476;78282476;78282476;78282476;78282476;78282476;78283248;78283248;78283248;78283248;78283248;78283248;78283248;78283248;78284350;78284350;78284350;78284350;78284350;78284350;78284350;78284350;78284350;782…	-;-;-;-;-;-;-;-;-;-;-;-;-;-;-;-;-;-;-;-;-;-;-;-;-;-;-;-;-;-;-;-;-;-;-;-;-;-;-;-;-;-;-;-;-;-;-;-;-;-;-;-;-;-;-;-;-;-;-;-;-;-;-;-;-;-;-;-;-;-;-;-;-;-;-;-;-;-;-;-;-;-;-;-;-;-	7790	chr10:78269178-78352489	910.284	863.794	838.01	1427.86	1250.76	1331.9	1103.77	0.611887	0.184405	3.31817	0.00090608	0.00782575
1129	ENSMUSG00000045103.19	Dmd	dystrophin, muscular dystrophy [Source:MGI Symbol;Acc:MGI:94909]	chrX;chrX;chrX;chrX;chrX;chrX;chrX;chrX;chrX;chrX;chrX;chrX;chrX;chrX;chrX;chrX;chrX;chrX;chrX;chrX;chrX;chrX;chrX;chrX;chrX;chrX;chrX;chrX;chrX;chrX;chrX;chrX;chrX;chrX;chrX;chrX;chrX;chrX;chrX;chrX;chrX;chrX;chrX;chrX;chrX;chrX;chrX;chrX;chrX;chrX;chrX;chrX;chrX;chrX;chrX;chrX;chrX;chrX;chrX;chrX;chrX;chrX;chrX;chrX;chrX;chrX;chrX;chrX;chrX;chrX;chrX;chrX;chrX;chrX;chrX;chrX;chrX;chrX;chrX;chrX…	82948870;82948903;83043402;83136628;83136628;83136628;83346262;83346262;83346262;83351426;83351426;83351426;83375059;83375059;83375059;83381185;83381185;83381185;83489827;83489827;83489827;83627262;83627262;83628567;83628567;83664048;83664048;83665048;83665048;83678279;83678279;83691768;83691768;83714103;83714103;83714300;83714300;83721868;83721868;83729321;83729321;83755377;83772535;83781529;837…	82949147;82949147;83043478;83136689;83136689;83136689;83346354;83346354;83346354;83351503;83351503;83351503;83375151;83375151;83375151;83381357;83381357;83381357;83489945;83489945;83492739;83627446;83627446;83628698;83628698;83664236;83664236;83665229;83665229;83678429;83678429;83691887;83691887;83714204;83714204;83714407;83714407;83722047;83722047;83730331;83729496;83755500;83772622;83781770;837…	+;+;+;+;+;+;+;+;+;+;+;+;+;+;+;+;+;+;+;+;+;+;+;+;+;+;+;+;+;+;+;+;+;+;+;+;+;+;+;+;+;+;+;+;+;+;+;+;+;+;+;+;+;+;+;+;+;+;+;+;+;+;+;+;+;+;+;+;+;+;+;+;+;+;+;+;+;+;+;+;+;+;+;+;+;+;+;+;+;+;+;+;+;+;+;+;+;+;+;+;+;+;+;+;+;+;+;+;+;+;+;+;+;+;+;+;+;+;+;+;+;+;+;+;+;+;+;+;+;+;+;+;+;+;+;+;+;+;+;+;+;+;+;+;+;+;+;+;+;+;+;+;+;+;+;+;+;+;+;+;+;+;+;+;+;+;+;+;+;+;+;+;+;+;+;+;+;+;+;+;+;+;+;+;+;+;+;+;+;+;+;+;+;+;+;+;+;+;+;+…	23801	chrX:82948870-85206141	635.961	813.439	623.278	1339.85	1815.57	1219.75	1074.64	1.05775	0.185749	5.69452	1.23722e-08	2.88582e-07
990	ENSMUSG00000040407.18	Akap9	A kinase (PRKA) anchor protein (yotiao) 9 [Source:MGI Symbol;Acc:MGI:2178217]	chr5;chr5;chr5;chr5;chr5;chr5;chr5;chr5;chr5;chr5;chr5;chr5;chr5;chr5;chr5;chr5;chr5;chr5;chr5;chr5;chr5;chr5;chr5;chr5;chr5;chr5;chr5;chr5;chr5;chr5;chr5;chr5;chr5;chr5;chr5;chr5;chr5;chr5;chr5;chr5;chr5;chr5;chr5;chr5;chr5;chr5;chr5;chr5;chr5;chr5;chr5;chr5;chr5;chr5;chr5;chr5;chr5;chr5;chr5;chr5;chr5;chr5;chr5;chr5;chr5;chr5;chr5;chr5;chr5;chr5;chr5;chr5;chr5;chr5;chr5;chr5;chr5;chr5;chr5;chr5…	3928054;3928178;3928274;3928274;3928426;3948681;3948681;3948681;3948681;3951290;3951301;3951690;3951690;3951690;3951690;3954397;3954715;3954792;3954792;3956157;3956157;3956157;3956157;3957624;3957624;3957624;3957624;3960112;3960112;3968580;3970664;3971902;3971972;3972756;3972756;3975599;3975599;3975616;3976128;3976128;3976128;3981118;3981118;3992046;4001405;4003561;4004803;4005410;4008344;4013850…	3928342;3928490;3928490;3928490;3928490;3948954;3948896;3948896;3948896;3951432;3951881;3951734;3951734;3951734;3954765;3954450;3954962;3954962;3954962;3956312;3956312;3956312;3956312;3957654;3957710;3957800;3957800;3962457;3960989;3968793;3970737;3972037;3972037;3972841;3972841;3975710;3975710;3975710;3976326;3976531;3976326;3981324;3981214;3992138;4001758;4003782;4004943;4005513;4008549;4014079…	+;+;+;+;+;+;+;+;+;+;+;+;+;+;+;+;+;+;+;+;+;+;+;+;+;+;+;+;+;+;+;+;+;+;+;+;+;+;+;+;+;+;+;+;+;+;+;+;+;+;+;+;+;+;+;+;+;+;+;+;+;+;+;+;+;+;+;+;+;+;+;+;+;+;+;+;+;+;+;+;+;+;+;+;+;+;+;+;+;+;+;+	22102	chr5:3928054-4081310	503.686	463.854	654.042	1721.26	1924.12	1085.77	1058.79	1.49618	0.246701	6.06474	1.32167e-09	3.51565e-08
196	ENSMUSG00000019820.11	Utrn	utrophin [Source:MGI Symbol;Acc:MGI:104631]	chr10;chr10;chr10;chr10;chr10;chr10;chr10;chr10;chr10;chr10;chr10;chr10;chr10;chr10;chr10;chr10;chr10;chr10;chr10;chr10;chr10;chr10;chr10;chr10;chr10;chr10;chr10;chr10;chr10;chr10;chr10;chr10;chr10;chr10;chr10;chr10;chr10;chr10;chr10;chr10;chr10;chr10;chr10;chr10;chr10;chr10;chr10;chr10;chr10;chr10;chr10;chr10;chr10;chr10;chr10;chr10;chr10;chr10;chr10;chr10;chr10;chr10;chr10;chr10;chr10;chr10;chr…	12382188;12382190;12383380;12384188;12385518;12385518;12385518;12385518;12401066;12401311;12401311;12401311;12401311;12402883;12402883;12402883;12402883;12402883;12405854;12405854;12405854;12405854;12406436;12406436;12406436;12406436;12413936;12413936;12413936;12413936;12415181;12415181;12415181;12415181;12415451;12415451;12415451;12415451;12421597;12421597;12421597;12421597;12436281;12436281;124…	12384196;12384196;12384196;12384196;12385540;12385540;12385540;12385540;12401403;12401403;12401403;12401403;12401403;12403075;12402991;12402991;12402991;12402991;12406094;12406094;12406094;12406094;12406594;12406594;12406594;12406594;12414001;12414001;12414001;12414001;12415246;12415246;12415246;12415246;12415489;12415489;12415489;12415489;12421733;12421733;12421733;12421733;12436392;12436392;124…	-;-;-;-;-;-;-;-;-;-;-;-;-;-;-;-;-;-;-;-;-;-;-;-;-;-;-;-;-;-;-;-;-;-;-;-;-;-;-;-;-;-;-;-;-;-;-;-;-;-;-;-;-;-;-;-;-;-;-;-;-;-;-;-;-;-;-;-;-;-;-;-;-;-;-;-;-;-;-;-;-;-;-;-;-;-;-;-;-;-;-;-;-;-;-;-;-;-;-;-;-;-;-;-;-;-;-;-;-;-;-;-;-;-;-;-;-;-;-;-;-;-;-;-;-;-;-;-;-;-;-;-;-;-;-;-;-;-;-;-;-;-;-;-;-;-;-;-;-;-;-;-;-;-;-;-;-;-;-;-;-;-;-;-;-;-;-;-;-;-;-;-;-;-;-;-;-;-;-;-;-;-;-;-;-;-;-;-;-;-;-;-;-;-;-;-;-;-;-;-…	17108	chr10:12382188-12869365	414.417	412.53	384.549	1481.65	1990.2	1658.66	1057	2.0522	0.19394	10.5816	3.62691e-26	4.87301e-24
32	ENSMUSG00000041757.17	Plekha6	pleckstrin homology domain containing, family A member 6 [Source:MGI Symbol;Acc:MGI:2388662]	chr1;chr1;chr1;chr1;chr1;chr1;chr1;chr1;chr1;chr1;chr1;chr1;chr1;chr1;chr1;chr1;chr1;chr1;chr1;chr1;chr1;chr1;chr1;chr1;chr1;chr1;chr1;chr1;chr1;chr1;chr1;chr1;chr1;chr1;chr1;chr1;chr1;chr1;chr1;chr1;chr1;chr1;chr1;chr1;chr1;chr1;chr1;chr1;chr1;chr1;chr1;chr1;chr1;chr1;chr1;chr1;chr1;chr1;chr1;chr1;chr1;chr1;chr1;chr1;chr1;chr1;chr1;chr1;chr1;chr1;chr1;chr1;chr1;chr1;chr1;chr1;chr1;chr1;chr1;chr1…	133164210;133170013;133173749;133181321;133246097;133246106;133256542;133256542;133259009;133259009;133259009;133259009;133259009;133259009;133259009;133260042;133260042;133260042;133260042;133260042;133260042;133260042;133263797;133263797;133263797;133263797;133263797;133263797;133263797;133264661;133264661;133264661;133264661;133264661;133264661;133264661;133266566;133266566;133266566;133266566…	133164540;133170089;133173806;133181600;133246142;133246142;133257038;133257038;133259089;133259089;133259089;133259089;133259089;133259089;133259089;133260156;133260156;133260156;133260156;133260156;133260156;133260156;133263901;133263901;133263901;133263901;133263901;133263901;133263901;133264733;133264733;133264733;133264733;133264733;133264733;133264733;133266666;133267406;133266666;133266666…	+;+;+;+;+;+;+;+;+;+;+;+;+;+;+;+;+;+;+;+;+;+;+;+;+;+;+;+;+;+;+;+;+;+;+;+;+;+;+;+;+;+;+;+;+;+;+;+;+;+;+;+;+;+;+;+;+;+;+;+;+;+;+;+;+;+;+;+;+;+;+;+;+;+;+;+;+;+;+;+;+;+;+;+;+;+;+;+;+;+;+;+;+;+;+;+;+;+;+;+;+;+;+;+;+;+;+;+;+;+;+;+;+;+;+;+;+;+;+;+;+;+;+;+;+;+;+;+;+;+;+;+;+;+;+;+;+;+;+;+;+;+;+;+;+;+;+;+;+	12530	chr1:133164210-133303435	248.259	293.419	222.116	1762.83	2309.58	1486.49	1053.78	2.82128	0.190179	14.8349	8.71426e-50	7.17129e-47
560	ENSMUSG00000000149.10	Gna12	guanine nucleotide binding protein, alpha 12 [Source:MGI Symbol;Acc:MGI:95767]	chr5;chr5;chr5;chr5;chr5;chr5;chr5	140758408;140760193;140762590;140785397;140785397;140829994;140829994	140761118;140761118;140762640;140785612;140785612;140830157;140830431	-;-;-;-;-;-;-	3416	chr5:140758408-140830431	542.782	506.462	494.684	1525.66	1222.44	2027.86	1053.32	1.5859	0.210158	7.5462	4.48141e-14	2.10738e-12
923	ENSMUSG00000030835.6	Nomo1	nodal modulator 1 [Source:MGI Symbol;Acc:MGI:2385850]	chr7;chr7;chr7;chr7;chr7;chr7;chr7;chr7;chr7;chr7;chr7;chr7;chr7;chr7;chr7;chr7;chr7;chr7;chr7;chr7;chr7;chr7;chr7;chr7;chr7;chr7;chr7;chr7;chr7;chr7;chr7;chr7;chr7;chr7;chr7;chr7;chr7;chr7;chr7;chr7	46033698;46037559;46038543;46041469;46042532;46044231;46045261;46045849;46046909;46050121;46050270;46050546;46050546;46054160;46054502;46056595;46056595;46057077;46057077;46058416;46058456;46060879;46060879;46061769;46062967;46066162;46066460;46068379;46068672;46069923;46070775;46072498;46076075;46078026;46079491;46081395;46082645;46083235;46083603;46083603	46033972;46037648;46038588;46041569;46042638;46044303;46045413;46045986;46046998;46050375;46050375;46051030;46050696;46054676;46054676;46056736;46056736;46057183;46057208;46058552;46058552;46061230;46060966;46061832;46063062;46066380;46066542;46068538;46068798;46070036;46070902;46072639;46076158;46078136;46079592;46081514;46083327;46083327;46083804;46084212	+;+;+;+;+;+;+;+;+;+;+;+;+;+;+;+;+;+;+;+;+;+;+;+;+;+;+;+;+;+;+;+;+;+;+;+;+;+;+;+	5936	chr7:46033698-46084212	642.477	581.996	595.59	1400.97	1205.13	1889.04	1052.53	1.27062	0.203982	6.22907	4.69221e-10	1.33873e-08
236	ENSMUSG00000052512.17	Nav2	neuron navigator 2 [Source:MGI Symbol;Acc:MGI:2183691]	chr7;chr7;chr7;chr7;chr7;chr7;chr7;chr7;chr7;chr7;chr7;chr7;chr7;chr7;chr7;chr7;chr7;chr7;chr7;chr7;chr7;chr7;chr7;chr7;chr7;chr7;chr7;chr7;chr7;chr7;chr7;chr7;chr7;chr7;chr7;chr7;chr7;chr7;chr7;chr7;chr7;chr7;chr7;chr7;chr7;chr7;chr7;chr7;chr7;chr7;chr7;chr7;chr7;chr7;chr7;chr7;chr7;chr7;chr7;chr7;chr7;chr7;chr7;chr7;chr7;chr7;chr7;chr7;chr7;chr7;chr7;chr7;chr7;chr7;chr7;chr7;chr7;chr7;chr7;chr7…	48908716;48909129;48909614;48947703;48959073;48959097;48963798;48963798;48963798;49246189;49246189;49246844;49246845;49304138;49304252;49304254;49343474;49362098;49362098;49362098;49362098;49362098;49362098;49362098;49364721;49372317;49372317;49372317;49372317;49372317;49372317;49372317;49372317;49372317;49398083;49398083;49398083;49398083;49398083;49398083;49398083;49398083;49398083;49408633;494…	48908745;48909319;48909717;48947833;48959177;48959177;48967836;48964440;48963824;49247198;49247198;49247198;49247198;49304558;49304558;49305917;49343628;49362215;49362215;49362215;49362215;49362215;49362215;49362215;49365133;49372369;49372369;49372369;49372369;49372369;49372369;49372369;49372369;49372369;49398155;49398155;49398155;49398155;49398155;49398155;49398155;49398155;49398155;49408906;494…	+;+;+;+;+;+;+;+;+;+;+;+;+;+;+;+;+;+;+;+;+;+;+;+;+;+;+;+;+;+;+;+;+;+;+;+;+;+;+;+;+;+;+;+;+;+;+;+;+;+;+;+;+;+;+;+;+;+;+;+;+;+;+;+;+;+;+;+;+;+;+;+;+;+;+;+;+;+;+;+;+;+;+;+;+;+;+;+;+;+;+;+;+;+;+;+;+;+;+;+;+;+;+;+;+;+;+;+;+;+;+;+;+;+;+;+;+;+;+;+;+;+;+;+;+;+;+;+;+;+;+;+;+;+;+;+;+;+;+;+;+;+;+;+;+;+;+;+;+;+;+;+;+;+;+;+;+;+;+;+;+;+;+;+;+;+;+;+;+;+;+;+;+;+;+;+;+	32228	chr7:48908716-49610090	315.374	346.68	417.774	1850.84	2012.23	1327.05	1044.99	2.21998	0.223791	9.91991	3.41064e-23	3.7897e-21
976	ENSMUSG00000006576.16	Slc4a3	solute carrier family 4 (anion exchanger), member 3 [Source:MGI Symbol;Acc:MGI:109350]	chr1;chr1;chr1;chr1;chr1;chr1;chr1;chr1;chr1;chr1;chr1;chr1;chr1;chr1;chr1;chr1;chr1;chr1;chr1;chr1;chr1;chr1;chr1;chr1;chr1;chr1;chr1;chr1;chr1;chr1;chr1;chr1;chr1;chr1;chr1;chr1;chr1;chr1;chr1;chr1;chr1;chr1;chr1;chr1;chr1;chr1;chr1;chr1;chr1;chr1;chr1;chr1;chr1;chr1;chr1;chr1;chr1;chr1;chr1;chr1;chr1;chr1;chr1;chr1;chr1;chr1;chr1;chr1;chr1;chr1;chr1;chr1;chr1;chr1;chr1;chr1;chr1;chr1;chr1;chr1…	75546266;75546296;75546462;75546496;75546527;75546533;75546644;75546656;75546772;75546772;75546772;75546815;75546815;75546815;75547233;75547233;75547233;75547233;75547233;75547233;75547233;75547233;75547944;75547944;75547944;75547944;75547944;75548316;75548316;75548316;75548869;75548869;75548869;75549599;75549768;75550504;75550504;75550504;75550504;75550504;75550595;75550755;75550755;75550755;755…	75546382;75546382;75546613;75546613;75546613;75546613;75546921;75546921;75546921;75546921;75546921;75546921;75546921;75546921;75547534;75547398;75547398;75547744;75547398;75547507;75547398;75547398;75548011;75548221;75548221;75548038;75548221;75548431;75548431;75548431;75549065;75549065;75549065;75550053;75550053;75550652;75550652;75550652;75550652;75550652;75550652;75551129;75550935;75550935;755…	+;+;+;+;+;+;+;+;+;+;+;+;+;+;+;+;+;+;+;+;+;+;+;+;+;+;+;+;+;+;+;+;+;+;+;+;+;+;+;+;+;+;+;+;+;+;+;+;+;+;+;+;+;+;+;+;+;+;+;+;+;+;+;+;+;+;+;+;+;+;+;+;+;+;+;+;+;+;+;+;+;+;+;+;+;+;+;+;+;+;+;+;+;+;+;+;+;+;+;+;+;+;+;+;+	8599	chr1:75546266-75562172	538.221	605.237	804.17	1217.6	1456.86	1637.45	1043.26	1.14369	0.187685	6.09369	1.10338e-09	2.9771e-08
327	ENSMUSG00000028053.13	Ash1l	ASH1 like histone lysine methyltransferase [Source:MGI Symbol;Acc:MGI:2183158]	chr3;chr3;chr3;chr3;chr3;chr3;chr3;chr3;chr3;chr3;chr3;chr3;chr3;chr3;chr3;chr3;chr3;chr3;chr3;chr3;chr3;chr3;chr3;chr3;chr3;chr3;chr3;chr3;chr3;chr3;chr3;chr3;chr3;chr3;chr3;chr3;chr3;chr3;chr3;chr3;chr3;chr3;chr3;chr3;chr3;chr3;chr3;chr3;chr3;chr3;chr3;chr3;chr3;chr3;chr3;chr3;chr3;chr3;chr3	88950622;88965812;88965812;88981233;88981233;89001773;89001773;89007142;89007142;89023031;89023031;89023183;89026412;89026412;89026412;89033259;89033259;89035217;89035217;89035373;89035373;89043119;89043119;89043497;89043497;89051989;89051989;89052743;89052743;89052802;89053077;89053077;89054363;89054363;89054363;89058488;89058488;89063651;89063651;89063786;89063786;89066172;89066172;89067155;890…	88950995;88966328;88966328;88985790;88985790;89001874;89001874;89007877;89007877;89023210;89023210;89023210;89028268;89026506;89026506;89033332;89033332;89035262;89035262;89035481;89035481;89043325;89043325;89043643;89043643;89052097;89052097;89052907;89052907;89053171;89053171;89053171;89055780;89054517;89054517;89058640;89058640;89063705;89063705;89063918;89063918;89066420;89066420;89067241;890…	+;+;+;+;+;+;+;+;+;+;+;+;+;+;+;+;+;+;+;+;+;+;+;+;+;+;+;+;+;+;+;+;+;+;+;+;+;+;+;+;+;+;+;+;+;+;+;+;+;+;+;+;+;+;+;+;+;+;+	14838	chr3:88950622-89079375	549.95	539.387	387.626	1872.85	1707.01	1199.74	1042.76	1.67065	0.186028	8.98065	2.69162e-19	2.16101e-17
123	ENSMUSG00000029478.16	Ncor2	nuclear receptor co-repressor 2 [Source:MGI Symbol;Acc:MGI:1337080]	chr5;chr5;chr5;chr5;chr5;chr5;chr5;chr5;chr5;chr5;chr5;chr5;chr5;chr5;chr5;chr5;chr5;chr5;chr5;chr5;chr5;chr5;chr5;chr5;chr5;chr5;chr5;chr5;chr5;chr5;chr5;chr5;chr5;chr5;chr5;chr5;chr5;chr5;chr5;chr5;chr5;chr5;chr5;chr5;chr5;chr5;chr5;chr5;chr5;chr5;chr5;chr5;chr5;chr5;chr5;chr5;chr5;chr5;chr5;chr5;chr5;chr5;chr5;chr5;chr5;chr5;chr5;chr5;chr5;chr5;chr5;chr5;chr5;chr5;chr5;chr5;chr5;chr5;chr5;chr5…	125017153;125017153;125017153;125017155;125017162;125017835;125017835;125017893;125018135;125018233;125018811;125018811;125018811;125018811;125018811;125018811;125018811;125018811;125018811;125018811;125019819;125019819;125019819;125019819;125019819;125019819;125019819;125019960;125022871;125022871;125022871;125022871;125022871;125022871;125022871;125022871;125022871;125022871;125023501;125023501…	125018348;125018348;125018348;125018348;125018348;125018348;125018348;125018348;125018348;125018348;125018990;125018990;125018990;125018990;125018990;125018990;125018990;125018990;125018990;125018990;125020046;125020046;125020046;125020046;125020046;125020046;125020046;125020046;125023220;125022924;125022924;125022924;125022924;125022924;125022924;125022924;125022924;125022924;125023646;125023646…	-;-;-;-;-;-;-;-;-;-;-;-;-;-;-;-;-;-;-;-;-;-;-;-;-;-;-;-;-;-;-;-;-;-;-;-;-;-;-;-;-;-;-;-;-;-;-;-;-;-;-;-;-;-;-;-;-;-;-;-;-;-;-;-;-;-;-;-;-;-;-;-;-;-;-;-;-;-;-;-;-;-;-;-;-;-;-;-;-;-;-;-;-;-;-;-;-;-;-;-;-;-;-;-;-;-;-;-;-;-;-;-;-;-;-;-;-;-;-;-;-;-;-;-;-;-;-;-;-;-;-;-;-;-;-;-;-;-;-;-;-;-;-;-;-;-;-;-;-;-;-;-;-;-;-;-;-;-;-;-;-;-;-;-;-;-;-;-;-;-;-;-;-;-;-;-;-;-;-;-;-;-;-;-;-;-;-;-;-;-;-;-;-;-;-;-;-;-;-;-…	10490	chr5:125017153-125179219	245.653	255.652	343.941	1938.86	1982.34	1478.61	1040.84	2.63775	0.223569	11.7984	3.97876e-32	8.51844e-30
299	ENSMUSG00000040225.15	Prrc2c	proline-rich coiled-coil 2C [Source:MGI Symbol;Acc:MGI:1913754]	chr1;chr1;chr1;chr1;chr1;chr1;chr1;chr1;chr1;chr1;chr1;chr1;chr1;chr1;chr1;chr1;chr1;chr1;chr1;chr1;chr1;chr1;chr1;chr1;chr1;chr1;chr1;chr1;chr1;chr1;chr1;chr1;chr1;chr1;chr1;chr1;chr1;chr1;chr1;chr1;chr1;chr1;chr1;chr1;chr1;chr1;chr1;chr1;chr1;chr1;chr1;chr1;chr1;chr1;chr1;chr1;chr1;chr1;chr1;chr1;chr1;chr1;chr1;chr1;chr1;chr1;chr1;chr1;chr1;chr1;chr1;chr1;chr1;chr1;chr1;chr1;chr1;chr1;chr1;chr1…	162670725;162670727;162671785;162671788;162672889;162673402;162674099;162674103;162675605;162675605;162675605;162676691;162676691;162676691;162676691;162676691;162676691;162677355;162677355;162677355;162677355;162677355;162677355;162678010;162678010;162678010;162678010;162678010;162678010;162679485;162679500;162679500;162679500;162679500;162679500;162679826;162679826;162679826;162679826;162679826…	162673656;162673656;162673656;162673656;162673656;162673656;162674151;162674151;162675841;162675841;162675841;162676817;162676817;162676817;162676817;162676817;162676817;162677458;162677458;162677458;162677458;162677458;162677458;162678228;162678228;162678228;162678228;162678228;162678228;162679607;162679607;162679607;162679607;162679607;162679607;162680057;162680057;162680057;162680057;162680057…	-;-;-;-;-;-;-;-;-;-;-;-;-;-;-;-;-;-;-;-;-;-;-;-;-;-;-;-;-;-;-;-;-;-;-;-;-;-;-;-;-;-;-;-;-;-;-;-;-;-;-;-;-;-;-;-;-;-;-;-;-;-;-;-;-;-;-;-;-;-;-;-;-;-;-;-;-;-;-;-;-;-;-;-;-;-;-;-;-;-;-;-;-;-;-;-;-;-;-;-;-;-;-;-;-;-;-;-;-;-;-;-;-;-;-;-;-;-;-;-;-;-;-;-;-;-;-;-;-;-;-;-;-;-;-;-;-;-;-;-;-;-;-;-;-;-;-;-;-;-;-;-;-;-;-;-;-;-;-;-;-;-;-;-;-;-;-;-;-;-;-;-;-;-;-;-;-;-;-;-;-;-;-;-;-;-;-;-;-;-;-;-;-;-;-;-;-;-;-;-…	16092	chr1:162670725-162740556	355.773	405.751	383.319	1992.65	1998.07	1108.2	1040.63	2.08193	0.223454	9.31702	1.1965e-20	1.0538e-18
592	ENSMUSG00000020747.18	Tmem94	transmembrane protein 94 [Source:MGI Symbol;Acc:MGI:1919197]	chr11;chr11;chr11;chr11;chr11;chr11;chr11;chr11;chr11;chr11;chr11;chr11;chr11;chr11;chr11;chr11;chr11;chr11;chr11;chr11;chr11;chr11;chr11;chr11;chr11;chr11;chr11;chr11;chr11;chr11;chr11;chr11;chr11;chr11;chr11;chr11;chr11;chr11;chr11;chr11;chr11;chr11;chr11;chr11;chr11;chr11;chr11;chr11;chr11;chr11;chr11;chr11;chr11;chr11;chr11;chr11;chr11;chr11;chr11;chr11;chr11;chr11;chr11;chr11;chr11;chr11;chr…	115765433;115765442;115765443;115765454;115766721;115775756;115776071;115776333;115777248;115777248;115777248;115777299;115777299;115777299;115780699;115785440;115785440;115785440;115785440;115785440;115785440;115785815;115785815;115785815;115785815;115785815;115786176;115786176;115786176;115786176;115786180;115787362;115787362;115787362;115788239;115788239;115788239;115788663;115788663;115788663…	115765553;115765487;115765553;115765492;115766948;115775889;115776210;115776421;115777377;115777377;115777377;115777377;115777367;115777377;115780967;115785559;115785559;115785559;115785559;115785559;115785559;115785942;115785942;115785942;115785942;115785942;115786312;115786312;115786185;115786312;115786266;115787564;115787564;115787564;115788390;115788390;115788390;115788765;115788765;115788765…	+;+;+;+;+;+;+;+;+;+;+;+;+;+;+;+;+;+;+;+;+;+;+;+;+;+;+;+;+;+;+;+;+;+;+;+;+;+;+;+;+;+;+;+;+;+;+;+;+;+;+;+;+;+;+;+;+;+;+;+;+;+;+;+;+;+;+;+;+;+;+;+;+;+;+;+;+;+;+;+;+;+;+;+;+;+;+;+;+;+;+;+;+;+;+;+;+;+;+;+;+;+;+;+;+;+;+;+;+;+;+;+;+;+;+;+;+;+;+	6189	chr11:115765433-115799366	564.285	535.514	567.287	1638.13	1600.03	1300.98	1034.37	1.42212	0.193039	7.36703	1.74473e-13	7.76108e-12
2344	ENSMUSG00000018501.17	Ncor1	nuclear receptor co-repressor 1 [Source:MGI Symbol;Acc:MGI:1349717]	chr11;chr11;chr11;chr11;chr11;chr11;chr11;chr11;chr11;chr11;chr11;chr11;chr11;chr11;chr11;chr11;chr11;chr11;chr11;chr11;chr11;chr11;chr11;chr11;chr11;chr11;chr11;chr11;chr11;chr11;chr11;chr11;chr11;chr11;chr11;chr11;chr11;chr11;chr11;chr11;chr11;chr11;chr11;chr11;chr11;chr11;chr11;chr11;chr11;chr11;chr11;chr11;chr11;chr11;chr11;chr11;chr11;chr11;chr11;chr11;chr11;chr11;chr11;chr11;chr11;chr11;chr…	62316426;62316426;62316690;62317601;62317797;62317797;62317797;62319366;62319366;62319366;62319366;62319366;62319366;62319366;62320996;62320996;62320996;62320996;62320996;62320996;62320996;62321392;62321392;62321392;62321392;62321392;62321392;62325262;62325487;62325487;62325487;62325487;62325487;62325487;62325512;62327106;62327106;62327106;62327106;62327106;62327106;62327106;62327106;62327131;623…	62318030;62318030;62318030;62318030;62318030;62318030;62318030;62319542;62319542;62319542;62319425;62319542;62319542;62319542;62321217;62321217;62321217;62321221;62321217;62321217;62321217;62321445;62321445;62321445;62321445;62321445;62321445;62325629;62325629;62325629;62325629;62325629;62325629;62325629;62325629;62327249;62327249;62327246;62327246;62327246;62327249;62327249;62327249;62327249;623…	-;-;-;-;-;-;-;-;-;-;-;-;-;-;-;-;-;-;-;-;-;-;-;-;-;-;-;-;-;-;-;-;-;-;-;-;-;-;-;-;-;-;-;-;-;-;-;-;-;-;-;-;-;-;-;-;-;-;-;-;-;-;-;-;-;-;-;-;-;-;-;-;-;-;-;-;-;-;-;-;-;-;-;-;-;-;-;-;-;-;-;-;-;-;-;-;-;-;-;-;-;-;-;-;-;-;-;-;-;-;-;-;-;-;-;-;-;-;-;-;-;-;-;-;-;-;-;-;-;-;-;-;-;-;-;-;-;-;-;-;-;-;-;-;-;-;-;-;-;-;-;-;-;-;-;-;-;-;-;-;-;-;-;-;-;-;-;-;-;-;-;-;-;-;-;-;-;-;-;-;-;-;-;-;-;-;-;-;-;-;-;-;-;-;-;-;-;-;-;-…	12811	chr11:62316426-62458541	667.237	774.703	794.325	1374.07	1533.95	1053.64	1032.99	0.801692	0.205497	3.90124	9.5702e-05	0.00107518
2068	ENSMUSG00000022961.18	Son	Son DNA binding protein [Source:MGI Symbol;Acc:MGI:98353]	chr16;chr16;chr16;chr16;chr16;chr16;chr16;chr16;chr16;chr16;chr16;chr16;chr16;chr16;chr16;chr16;chr16;chr16;chr16;chr16;chr16;chr16;chr16;chr16;chr16;chr16;chr16;chr16;chr16;chr16;chr16;chr16;chr16;chr16;chr16;chr16;chr16;chr16;chr16;chr16;chr16;chr16;chr16;chr16;chr16;chr16;chr16;chr16;chr16;chr16;chr16;chr16;chr16;chr16;chr16;chr16;chr16;chr16;chr16;chr16;chr16;chr16;chr16;chr16;chr16;chr16;chr…	91647506;91647879;91647879;91647879;91647880;91647885;91651630;91651630;91651630;91651630;91651630;91651630;91654611;91654611;91654611;91654611;91654611;91659943;91662101;91662101;91662101;91662101;91662101;91662101;91662101;91662492;91664198;91664198;91664198;91664198;91664198;91664198;91664220;91664634;91664634;91664634;91664634;91664634;91664634;91664634;91664920;91670464;91670464;91670464;916…	91647984;91647984;91647984;91647984;91647984;91647984;91651796;91651796;91651796;91651796;91651796;91651796;91660580;91660580;91660580;91660580;91660580;91660580;91662261;91662261;91662261;91662261;91662261;91662261;91662261;91664033;91664344;91664344;91664344;91664344;91664344;91664344;91664344;91664822;91664822;91664822;91664822;91664822;91664822;91664822;91665708;91670574;91670574;91670574;916…	+;+;+;+;+;+;+;+;+;+;+;+;+;+;+;+;+;+;+;+;+;+;+;+;+;+;+;+;+;+;+;+;+;+;+;+;+;+;+;+;+;+;+;+;+;+;+;+;+;+;+;+;+;+;+;+;+;+;+;+;+;+;+;+;+;+;+;+;+;+;+;+;+;+;+;+;+;+;+;+;+;+;+;+;+;+;+;+;+;+;+;+;+;+;+;+;+;+;+;+;+;+;+;+;+	14907	chr16:91647506-91679221	532.356	568.439	972.141	1220.04	1670.83	1227.02	1031.8	1.00458	0.238276	4.21605	2.48619e-05	0.000316593
1782	ENSMUSG00000074994.6	Qser1	glutamine and serine rich 1 [Source:MGI Symbol;Acc:MGI:2138986]	chr2;chr2;chr2;chr2;chr2;chr2;chr2;chr2;chr2;chr2;chr2;chr2;chr2;chr2;chr2;chr2;chr2;chr2;chr2;chr2;chr2;chr2;chr2;chr2;chr2;chr2;chr2;chr2;chr2;chr2;chr2;chr2;chr2;chr2;chr2;chr2;chr2	104754795;104754795;104754795;104760494;104760494;104760494;104762811;104762811;104762811;104765959;104765959;104765959;104770043;104770043;104770043;104776172;104776172;104776172;104777319;104777319;104777319;104778137;104778137;104778137;104779935;104779935;104779935;104786520;104786520;104786520;104794504;104795188;104795188;104795188;104816600;104816600;104816600	104758605;104758605;104758605;104760589;104760589;104760589;104762963;104762963;104762963;104766056;104766056;104766056;104770180;104770180;104770180;104776389;104776389;104776389;104777452;104777452;104777452;104778253;104778253;104778253;104780260;104780260;104780260;104790197;104790197;104790197;104794657;104795294;104795294;104795294;104816760;104816760;104816696	-;-;-;-;-;-;-;-;-;-;-;-;-;-;-;-;-;-;-;-;-;-;-;-;-;-;-;-;-;-;-;-;-;-;-;-;-	9191	chr2:104754795-104816760	733.049	717.569	467.612	1911.97	1661.39	637.155	1021.46	1.01874	0.222093	4.58701	4.49645e-06	6.64475e-05
571	ENSMUSG00000001729.14	Akt1	thymoma viral proto-oncogene 1 [Source:MGI Symbol;Acc:MGI:87986]	chr12;chr12;chr12;chr12;chr12;chr12;chr12;chr12;chr12;chr12;chr12;chr12;chr12;chr12;chr12;chr12;chr12;chr12;chr12;chr12;chr12;chr12;chr12;chr12;chr12;chr12;chr12;chr12;chr12;chr12;chr12;chr12;chr12;chr12;chr12;chr12;chr12;chr12;chr12;chr12;chr12;chr12;chr12;chr12;chr12;chr12;chr12;chr12;chr12;chr12;chr12;chr12;chr12;chr12;chr12;chr12;chr12;chr12	112653821;112654673;112655127;112655127;112655843;112656502;112656502;112656777;112656777;112656777;112657068;112657094;112657268;112657268;112657562;112657667;112657667;112657667;112658398;112658398;112658398;112658398;112658425;112658546;112658546;112658546;112658546;112658546;112659129;112659129;112659129;112659129;112659129;112659160;112659266;112659550;112659550;112659550;112659550;112659550…	112654777;112654777;112655229;112655229;112656589;112656589;112656589;112656973;112656991;112656991;112657196;112657393;112657393;112657393;112657735;112657735;112657735;112657735;112658463;112658463;112658463;112658463;112658463;112658677;112658677;112658677;112658677;112658677;112659276;112659142;112659276;112659276;112659276;112659276;112659276;112659661;112659661;112659661;112659637;112659661…	-;-;-;-;-;-;-;-;-;-;-;-;-;-;-;-;-;-;-;-;-;-;-;-;-;-;-;-;-;-;-;-;-;-;-;-;-;-;-;-;-;-;-;-;-;-;-;-;-;-;-;-;-;-;-;-;-;-	4098	chr12:112653821-112674884	548.646	411.561	694.65	1413.19	1308.97	1750.81	1021.31	1.43663	0.19173	7.49299	6.73216e-14	3.10481e-12
4106	ENSMUSG00000067851.11	Arfgef1	ADP-ribosylation factor guanine nucleotide-exchange factor 1(brefeldin A-inhibited) [Source:MGI Symbol;Acc:MGI:2442988]	chr1;chr1;chr1;chr1;chr1;chr1;chr1;chr1;chr1;chr1;chr1;chr1;chr1;chr1;chr1;chr1;chr1;chr1;chr1;chr1;chr1;chr1;chr1;chr1;chr1;chr1;chr1;chr1;chr1;chr1;chr1;chr1;chr1;chr1;chr1;chr1;chr1;chr1;chr1;chr1;chr1;chr1;chr1;chr1;chr1;chr1;chr1;chr1;chr1;chr1;chr1;chr1;chr1;chr1;chr1;chr1;chr1;chr1;chr1;chr1;chr1;chr1;chr1;chr1;chr1;chr1;chr1;chr1;chr1;chr1;chr1;chr1;chr1;chr1	10137571;10138690;10140467;10140467;10141559;10141559;10142576;10144718;10147403;10147405;10151801;10151801;10153386;10153386;10153607;10153607;10154281;10154281;10156399;10156914;10157900;10159568;10159877;10159877;10160701;10160757;10160963;10160963;10163697;10172834;10173075;10173194;10174067;10174067;10179826;10179826;10180870;10180870;10183663;10183663;10183976;10183976;10184386;10184386;101…	10138996;10138996;10140584;10140584;10141701;10141697;10142744;10144857;10147535;10147535;10151873;10151873;10153524;10153524;10153742;10153742;10154530;10154410;10159740;10157044;10158060;10159740;10160060;10160028;10160870;10160870;10161306;10161003;10163787;10172984;10173352;10173352;10174195;10174195;10179977;10179977;10181041;10181041;10183747;10183747;10184181;10184181;10184497;10184497;101…	-;-;-;-;-;-;-;-;-;-;-;-;-;-;-;-;-;-;-;-;-;-;-;-;-;-;-;-;-;-;-;-;-;-;-;-;-;-;-;-;-;-;-;-;-;-;-;-;-;-;-;-;-;-;-;-;-;-;-;-;-;-;-;-;-;-;-;-;-;-;-;-;-;-	11318	chr1:10137571-10232670	826.228	908.34	726.645	1193.15	1060.39	1344.63	1009.9	0.543081	0.203935	2.66301	0.0077445	0.0496697
272	ENSMUSG00000034243.17	Golgb1	golgi autoantigen, golgin subfamily b, macrogolgin 1 [Source:MGI Symbol;Acc:MGI:1099447]	chr16;chr16;chr16;chr16;chr16;chr16;chr16;chr16;chr16;chr16;chr16;chr16;chr16;chr16;chr16;chr16;chr16;chr16;chr16;chr16;chr16;chr16;chr16;chr16;chr16;chr16;chr16;chr16;chr16;chr16;chr16;chr16;chr16;chr16;chr16;chr16;chr16;chr16;chr16;chr16;chr16;chr16;chr16;chr16;chr16;chr16;chr16;chr16;chr16;chr16;chr16;chr16;chr16;chr16;chr16;chr16;chr16;chr16;chr16	36875140;36875141;36875168;36875202;36885011;36885011;36886131;36886131;36886134;36887239;36887239;36887239;36887239;36887557;36887557;36887557;36887557;36889372;36889372;36889372;36891367;36891367;36893316;36894831;36894831;36898505;36898505;36900458;36900458;36904553;36904553;36907822;36907822;36911872;36911872;36917909;36917909;36924457;36924633;36924633;36925736;36925736;36925736;36926089;369…	36875263;36875638;36875263;36875263;36885188;36885188;36886228;36886228;36886228;36887403;36887403;36887403;36887403;36887706;36887706;36887706;36887598;36889494;36889401;36889494;36891492;36891492;36893438;36894944;36894944;36898907;36898907;36900573;36900573;36904667;36904667;36907895;36907895;36917000;36917000;36919796;36919796;36924811;36924811;36924811;36925898;36925898;36925898;36926226;369…	+;+;+;+;+;+;+;+;+;+;+;+;+;+;+;+;+;+;+;+;+;+;+;+;+;+;+;+;+;+;+;+;+;+;+;+;+;+;+;+;+;+;+;+;+;+;+;+;+;+;+;+;+;+;+;+;+;+;+	11862	chr16:36875140-36933085	305.6	362.174	382.088	1794.61	2051.56	1147.61	1007.27	2.18502	0.228722	9.55318	1.25776e-21	1.21902e-19
1263	ENSMUSG00000034295.10	Fhod3	formin homology 2 domain containing 3 [Source:MGI Symbol;Acc:MGI:1925847]	chr18;chr18;chr18;chr18;chr18;chr18;chr18;chr18;chr18;chr18;chr18;chr18;chr18;chr18;chr18;chr18;chr18;chr18;chr18;chr18;chr18;chr18;chr18;chr18;chr18;chr18;chr18;chr18;chr18;chr18;chr18;chr18;chr18;chr18;chr18;chr18;chr18;chr18;chr18;chr18;chr18;chr18;chr18;chr18;chr18;chr18;chr18;chr18;chr18;chr18;chr18;chr18;chr18;chr18;chr18;chr18;chr18;chr18;chr18;chr18;chr18;chr18;chr18;chr18;chr18;chr18;chr…	24708623;24709445;24709445;24709445;24754219;24754219;24754219;24754219;24770483;24770483;24770483;24770483;24897637;24897637;24897637;24903893;24903893;24903893;24969160;24969160;24969160;24985214;24985214;24985214;24989973;24989973;24989973;24994416;24994416;24994416;25001791;25001791;25001791;25020662;25022622;25022622;25028065;25028065;25028065;25056260;25056260;25056260;25060326;25060326;250…	24709773;24709773;24709773;24709773;24754325;24754325;24754325;24754325;24770547;24770547;24771536;24770547;24897704;24897704;24897704;24903998;24903998;24903998;24969254;24969254;24969254;24985325;24985325;24985325;24990067;24990067;24990067;24994559;24994559;24994559;25002032;25002032;25002032;25020757;25022978;25022978;25028169;25028169;25028169;25056394;25056394;25056394;25060376;25060376;250…	+;+;+;+;+;+;+;+;+;+;+;+;+;+;+;+;+;+;+;+;+;+;+;+;+;+;+;+;+;+;+;+;+;+;+;+;+;+;+;+;+;+;+;+;+;+;+;+;+;+;+;+;+;+;+;+;+;+;+;+;+;+;+;+;+;+;+;+;+;+;+;+;+;+;+;+;+;+;+;+;+;+;+;+	7251	chr18:24708623-25133501	579.271	696.265	702.033	1293.39	1419.1	1326.45	1002.75	1.02293	0.188496	5.4268	5.73725e-08	1.19624e-06
246	ENSMUSG00000001151.10	Pcnt	pericentrin (kendrin) [Source:MGI Symbol;Acc:MGI:102722]	chr10;chr10;chr10;chr10;chr10;chr10;chr10;chr10;chr10;chr10;chr10;chr10;chr10;chr10;chr10;chr10;chr10;chr10;chr10;chr10;chr10;chr10;chr10;chr10;chr10;chr10;chr10;chr10;chr10;chr10;chr10;chr10;chr10;chr10;chr10;chr10;chr10;chr10;chr10;chr10;chr10;chr10;chr10;chr10;chr10;chr10;chr10;chr10;chr10;chr10;chr10;chr10;chr10;chr10;chr10;chr10;chr10;chr10;chr10;chr10;chr10;chr10;chr10;chr10;chr10;chr10;chr…	76351263;76351263;76351267;76351267;76351719;76352909;76352909;76352909;76352909;76354173;76354173;76354173;76354173;76354471;76355059;76355059;76355059;76355059;76356164;76356164;76356164;76356164;76356164;76356248;76357035;76357035;76357035;76357035;76357035;76367308;76367308;76367308;76367308;76367308;76368731;76368731;76368731;76368731;76369835;76369835;76369835;76374851;76374851;76374851;763…	76351779;76351779;76351779;76353510;76351779;76353036;76353036;76353036;76353036;76354311;76354311;76354311;76354311;76355135;76355135;76355135;76355135;76355135;76356222;76356236;76356396;76356396;76356396;76356396;76357154;76357154;76357154;76357154;76357154;76367536;76367481;76367481;76367481;76367481;76368833;76368833;76368833;76368833;76370079;76370079;76370079;76375300;76375300;76375300;763…	-;-;-;-;-;-;-;-;-;-;-;-;-;-;-;-;-;-;-;-;-;-;-;-;-;-;-;-;-;-;-;-;-;-;-;-;-;-;-;-;-;-;-;-;-;-;-;-;-;-;-;-;-;-;-;-;-;-;-;-;-;-;-;-;-;-;-;-;-;-;-;-;-;-;-;-;-;-;-;-;-;-;-;-;-;-;-;-;-;-;-;-;-;-;-;-;-;-;-;-;-;-;-;-;-;-;-;-;-;-;-;-;-;-;-;-;-;-;-;-;-;-;-;-;-;-;-;-;-;-;-;-;-;-;-;-	12154	chr10:76351263-76442786	263.246	281.798	521.141	1547.67	1622.06	1764.76	1000.11	2.23262	0.227365	9.81956	9.27446e-23	9.92819e-21
3577	ENSMUSG00000026478.14	Lamc1	laminin, gamma 1 [Source:MGI Symbol;Acc:MGI:99914]	chr1;chr1;chr1;chr1;chr1;chr1;chr1;chr1;chr1;chr1;chr1;chr1;chr1;chr1;chr1;chr1;chr1;chr1;chr1;chr1;chr1;chr1;chr1;chr1;chr1;chr1;chr1;chr1;chr1;chr1;chr1;chr1;chr1;chr1;chr1;chr1;chr1;chr1;chr1;chr1;chr1;chr1;chr1;chr1	153218922;153218922;153223659;153226384;153227511;153228735;153228735;153228761;153228815;153229042;153229042;153229042;153229042;153230722;153230722;153231734;153231734;153233485;153233485;153234448;153234448;153239255;153239255;153240317;153241877;153242629;153243231;153246938;153247237;153248617;153249040;153249565;153249565;153249845;153249845;153250387;153250387;153250612;153251077;153251952…	153221729;153220150;153223758;153226542;153227710;153228849;153228849;153228849;153228849;153229191;153229418;153229191;153229144;153230866;153230866;153231807;153231871;153233564;153233564;153234653;153234653;153239326;153239411;153240495;153242019;153242782;153243476;153247126;153247458;153249152;153249152;153249754;153249754;153249967;153249967;153250461;153250523;153250710;153251194;153252140…	-;-;-;-;-;-;-;-;-;-;-;-;-;-;-;-;-;-;-;-;-;-;-;-;-;-;-;-;-;-;-;-;-;-;-;-;-;-;-;-;-;-;-;-	8272	chr1:153218922-153332786	870.536	739.842	698.957	1501.21	1342.01	809.327	993.647	0.61519	0.206339	2.98145	0.00286884	0.0211205
494	ENSMUSG00000021375.11	Kif13a	kinesin family member 13A [Source:MGI Symbol;Acc:MGI:1098264]	chr13;chr13;chr13;chr13;chr13;chr13;chr13;chr13;chr13;chr13;chr13;chr13;chr13;chr13;chr13;chr13;chr13;chr13;chr13;chr13;chr13;chr13;chr13;chr13;chr13;chr13;chr13;chr13;chr13;chr13;chr13;chr13;chr13;chr13;chr13;chr13;chr13;chr13;chr13;chr13;chr13;chr13;chr13;chr13;chr13;chr13;chr13;chr13;chr13;chr13;chr13;chr13;chr13;chr13;chr13;chr13;chr13;chr13;chr13;chr13;chr13;chr13;chr13;chr13;chr13;chr13;chr…	46749087;46749095;46750513;46750702;46752081;46752081;46752081;46760663;46761273;46761273;46763348;46763348;46764600;46764600;46769154;46769154;46771217;46771217;46771506;46771506;46772771;46772771;46773584;46773584;46775403;46775403;46777087;46777087;46778894;46778894;46778894;46778904;46778907;46780626;46785246;46785246;46785246;46785246;46786513;46786513;46786513;46786513;46786513;46787835;467…	46750626;46750626;46750626;46750773;46752872;46752543;46752872;46760767;46761424;46761424;46763453;46763453;46764647;46764647;46769231;46769231;46771369;46771369;46771598;46771598;46772947;46772947;46773708;46773708;46775458;46775458;46777213;46777213;46778993;46778993;46778993;46778993;46778993;46780664;46785392;46785392;46785392;46785392;46786645;46786645;46786645;46786638;46786645;46788209;467…	-;-;-;-;-;-;-;-;-;-;-;-;-;-;-;-;-;-;-;-;-;-;-;-;-;-;-;-;-;-;-;-;-;-;-;-;-;-;-;-;-;-;-;-;-;-;-;-;-;-;-;-;-;-;-;-;-;-;-;-;-;-;-;-;-;-;-;-;-;-;-;-;-;-;-;-;-;-;-;-;-;-;-;-;-;-;-;-;-;-;-;-;-;-;-;-;-;-;-;-;-;-;-;-	8214	chr13:46749087-46929867	405.295	422.213	725.414	1083.12	1205.13	2095.76	989.49	1.47494	0.187219	7.87815	3.32262e-15	1.77121e-13
646	ENSMUSG00000038014.7	Fam120a	family with sequence similarity 120, member A [Source:MGI Symbol;Acc:MGI:2446163]	chr13;chr13;chr13;chr13;chr13;chr13;chr13;chr13;chr13;chr13;chr13;chr13;chr13;chr13;chr13;chr13;chr13;chr13	48879219;48885273;48885737;48889124;48889755;48891881;48897660;48902058;48910256;48912857;48914862;48921682;48922153;48932297;48933950;48945942;48949057;48967355	48881095;48885369;48885878;48889261;48889938;48892090;48897774;48902307;48910430;48913084;48914949;48921965;48922250;48932393;48934078;48946024;48949303;48968017	-;-;-;-;-;-;-;-;-;-;-;-;-;-;-;-;-;-	5105	chr13:48879219-48968017	418.978	490.968	714.339	1308.06	1123.32	1864.79	986.742	1.39152	0.195034	7.13479	9.69375e-13	3.95163e-11
795	ENSMUSG00000022594.14	Lynx1	Ly6/neurotoxin 1 [Source:MGI Symbol;Acc:MGI:1345180]	chr15;chr15;chr15;chr15;chr15;chr15;chr15;chr15;chr15	74747852;74751543;74751595;74751855;74751855;74752133;74752319;74752885;74752885	74751427;74751644;74751644;74752037;74752037;74752205;74753024;74753014;74753046	-;-;-;-;-;-;-;-;-	4662	chr15:74747852-74753046	475.016	429.96	484.84	997.549	1150.07	2372.81	985.041	1.58765	0.239363	6.63278	3.29421e-11	1.09119e-09
540	ENSMUSG00000090066.2	1110002E22Rik	RIKEN cDNA 1110002E22 gene [Source:MGI Symbol;Acc:MGI:1915066]	chr3;chr3;chr3;chr3	138065052;138071597;138077164;138077164	138070449;138071853;138081506;138077371	+;+;+;+	9998	chr3:138065052-138081506	518.021	643.004	420.236	1400.97	1763.65	1125.78	978.61	1.42381	0.186011	7.65444	1.94156e-14	9.46832e-13
57	ENSMUSG00000053617.12	Sh3pxd2a	SH3 and PX domains 2A [Source:MGI Symbol;Acc:MGI:1298393]	chr19;chr19;chr19;chr19;chr19;chr19;chr19;chr19;chr19;chr19;chr19;chr19;chr19;chr19;chr19;chr19;chr19;chr19;chr19;chr19;chr19;chr19;chr19;chr19;chr19;chr19;chr19;chr19;chr19;chr19;chr19;chr19;chr19;chr19;chr19;chr19;chr19;chr19;chr19;chr19;chr19;chr19	47260174;47266913;47266953;47269838;47269838;47269838;47272008;47272008;47272008;47273184;47273184;47273184;47278313;47278313;47278313;47283021;47283021;47286605;47286605;47286605;47314035;47314035;47314035;47320276;47320276;47343440;47343440;47363609;47364623;47364623;47364623;47373384;47373384;47373384;47397816;47397816;47397816;47410202;47424490;47424490;47464064;47464064	47268936;47268936;47268936;47269957;47269957;47269957;47272057;47272057;47272057;47273518;47273518;47273518;47278430;47278430;47278430;47283104;47283104;47286718;47286718;47286718;47314166;47314751;47314166;47320320;47320320;47343468;47343468;47364004;47364714;47364714;47364714;47373460;47373460;47373460;47397891;47397891;47397891;47410359;47424570;47424570;47464247;47464401	-;-;-;-;-;-;-;-;-;-;-;-;-;-;-;-;-;-;-;-;-;-;-;-;-;-;-;-;-;-;-;-;-;-;-;-;-;-;-;-;-;-	11593	chr19:47260174-47464401	224.802	271.146	209.195	1973.09	1902.1	1228.84	968.196	2.80173	0.203115	13.7938	2.77721e-43	1.28307e-40
1654	ENSMUSG00000025060.15	Slk	STE20-like kinase [Source:MGI Symbol;Acc:MGI:103241]	chr19;chr19;chr19;chr19;chr19;chr19;chr19;chr19;chr19;chr19;chr19;chr19;chr19;chr19;chr19;chr19;chr19;chr19;chr19;chr19;chr19;chr19;chr19;chr19;chr19;chr19;chr19;chr19;chr19;chr19;chr19;chr19;chr19;chr19;chr19;chr19;chr19;chr19;chr19;chr19;chr19;chr19;chr19;chr19;chr19;chr19;chr19	47579678;47580019;47608905;47608905;47611575;47611575;47611902;47611902;47615196;47615196;47615406;47615406;47616522;47616522;47619191;47619191;47619603;47619603;47620670;47622236;47622236;47622236;47622571;47622571;47622658;47625305;47625305;47625305;47625305;47627648;47627648;47630468;47635130;47635469;47635469;47635469;47636343;47636343;47636343;47637210;47637210;47637642;47637642;47638876;476…	47580343;47580343;47609069;47609069;47611623;47611623;47612051;47612051;47615268;47615268;47615600;47615600;47616603;47616603;47619319;47619319;47620952;47620952;47620952;47622694;47622366;47622366;47622694;47622694;47622694;47625854;47625354;47625484;47625484;47627740;47627740;47630539;47635598;47635598;47635598;47635598;47636454;47636467;47636467;47637398;47637398;47637767;47637767;47638989;476…	+;+;+;+;+;+;+;+;+;+;+;+;+;+;+;+;+;+;+;+;+;+;+;+;+;+;+;+;+;+;+;+;+;+;+;+;+;+;+;+;+;+;+;+;+;+;+	8356	chr19:47579678-47645246	577.968	657.53	706.956	1342.29	1423.82	1080.31	964.813	0.967501	0.203838	4.74643	2.07037e-06	3.29632e-05
480	ENSMUSG00000003810.13	Mast2	microtubule associated serine/threonine kinase 2 [Source:MGI Symbol;Acc:MGI:894676]	chr4;chr4;chr4;chr4;chr4;chr4;chr4;chr4;chr4;chr4;chr4;chr4;chr4;chr4;chr4;chr4;chr4;chr4;chr4;chr4;chr4;chr4;chr4;chr4;chr4;chr4;chr4;chr4;chr4;chr4;chr4;chr4;chr4;chr4;chr4;chr4;chr4;chr4;chr4;chr4;chr4;chr4;chr4;chr4;chr4;chr4;chr4;chr4;chr4;chr4;chr4;chr4;chr4;chr4;chr4;chr4;chr4;chr4;chr4;chr4;chr4;chr4;chr4;chr4;chr4;chr4;chr4;chr4;chr4;chr4;chr4;chr4;chr4;chr4;chr4;chr4;chr4;chr4;chr4;chr4…	116306762;116306762;116306762;116306762;116306763;116306763;116308008;116308647;116308647;116308647;116308647;116308647;116308647;116308647;116308925;116308925;116308925;116308925;116308925;116308925;116309504;116309504;116309504;116309504;116309504;116309504;116309580;116309612;116309816;116309816;116309816;116309816;116309816;116309816;116309816;116310457;116310457;116310457;116310457;116310457…	116308337;116308334;116308334;116308334;116308337;116308334;116308334;116308840;116309205;116308840;116308840;116308840;116308840;116308840;116309061;116309061;116309061;116309061;116309061;116309061;116309626;116309626;116309626;116309626;116309626;116309626;116310042;116309626;116309954;116310042;116310042;116310042;116310042;116310042;116310042;116310648;116310651;116310651;116310651;116310651…	-;-;-;-;-;-;-;-;-;-;-;-;-;-;-;-;-;-;-;-;-;-;-;-;-;-;-;-;-;-;-;-;-;-;-;-;-;-;-;-;-;-;-;-;-;-;-;-;-;-;-;-;-;-;-;-;-;-;-;-;-;-;-;-;-;-;-;-;-;-;-;-;-;-;-;-;-;-;-;-;-;-;-;-;-;-;-;-;-;-;-;-;-;-;-;-;-;-;-;-;-;-;-;-;-;-;-;-;-;-;-;-;-;-;-;-;-;-;-;-;-;-;-;-;-;-;-;-;-;-;-;-;-;-;-;-;-;-;-;-;-;-;-;-;-;-;-;-;-;-;-;-;-;-;-;-;-;-;-;-;-;-;-;-;-;-;-;-;-;-;-;-;-;-;-;-;-;-;-;-;-;-;-;-;-;-;-;-;-;-;-;-;-;-;-;-;-;-;-;-…	8049	chr4:116306762-116464183	441.784	466.759	527.909	1254.27	1713.31	1381.01	964.173	1.5718	0.197971	7.93955	2.0292e-15	1.11327e-13
1377	ENSMUSG00000049606.16	Zfp644	zinc finger protein 644 [Source:MGI Symbol;Acc:MGI:1277212]	chr5;chr5;chr5;chr5;chr5;chr5;chr5;chr5;chr5;chr5;chr5;chr5;chr5;chr5;chr5;chr5;chr5;chr5;chr5;chr5;chr5;chr5;chr5;chr5;chr5;chr5;chr5;chr5;chr5;chr5;chr5;chr5;chr5;chr5;chr5;chr5;chr5;chr5;chr5;chr5;chr5;chr5;chr5;chr5;chr5;chr5;chr5;chr5;chr5;chr5;chr5;chr5;chr5;chr5;chr5;chr5;chr5;chr5;chr5;chr5;chr5;chr5;chr5;chr5;chr5;chr5	106616739;106616741;106616742;106616744;106617073;106617970;106619540;106619540;106619540;106619540;106619540;106619540;106624085;106634831;106634831;106634831;106635610;106635610;106635610;106636417;106636417;106636807;106637818;106638069;106638237;106638284;106638427;106666785;106666785;106666785;106666785;106666785;106666785;106666785;106666785;106667516;106679680;106681904;106681904;106688768…	106618428;106618428;106618428;106618428;106618428;106618428;106619642;106619642;106619642;106619642;106619642;106619642;106624390;106635436;106635436;106635436;106636323;106636323;106638635;106638635;106638635;106638635;106638635;106638635;106638635;106638635;106638635;106666845;106666845;106666845;106666845;106666845;106666845;106666845;106666845;106667617;106679743;106682013;106682013;106695023…	-;-;-;-;-;-;-;-;-;-;-;-;-;-;-;-;-;-;-;-;-;-;-;-;-;-;-;-;-;-;-;-;-;-;-;-;-;-;-;-;-;-;-;-;-;-;-;-;-;-;-;-;-;-;-;-;-;-;-;-;-;-;-;-;-;-	14001	chr5:106616739-106697287	793.648	664.308	428.234	1721.26	1411.23	748.703	961.231	0.996325	0.191465	5.20368	1.95382e-07	3.73652e-06
10	ENSMUSG00000039477.16	Tnrc18	trinucleotide repeat containing 18 [Source:MGI Symbol;Acc:MGI:3648294]	chr5;chr5;chr5;chr5;chr5;chr5;chr5;chr5;chr5;chr5;chr5;chr5;chr5;chr5;chr5;chr5;chr5;chr5;chr5;chr5;chr5;chr5;chr5;chr5;chr5;chr5;chr5;chr5;chr5;chr5;chr5;chr5;chr5;chr5;chr5;chr5;chr5;chr5;chr5;chr5;chr5;chr5;chr5;chr5;chr5;chr5;chr5;chr5;chr5;chr5;chr5;chr5;chr5;chr5;chr5;chr5;chr5	142724661;142726978;142727841;142731195;142732106;142732864;142732961;142733550;142733550;142733550;142736643;142736643;142736643;142736875;142736875;142737638;142739413;142740115;142743403;142750380;142754789;142755381;142759711;142759711;142762990;142762990;142764315;142764769;142765051;142765051;142765051;142765913;142765913;142765913;142771305;142771305;142773619;142773619;142775209;142775209…	142726187;142727052;142728077;142732549;142732549;142733031;142733031;142733666;142733666;142733666;142736751;142736681;142736751;142737224;142736950;142737755;142739554;142740264;142743830;142750634;142755659;142755659;142760071;142760071;142763161;142763161;142764897;142764897;142765187;142765187;142765187;142766022;142766088;142766088;142772303;142772303;142774045;142774048;142775399;142775399…	-;-;-;-;-;-;-;-;-;-;-;-;-;-;-;-;-;-;-;-;-;-;-;-;-;-;-;-;-;-;-;-;-;-;-;-;-;-;-;-;-;-;-;-;-;-;-;-;-;-;-;-;-;-;-;-;-	12266	chr5:142724661-142817662	112.727	121.047	159.973	1819.06	1562.27	1975.12	958.366	3.73008	0.201506	18.511	1.68267e-76	4.43115e-73
509	ENSMUSG00000055204.15	Ankrd17	ankyrin repeat domain 17 [Source:MGI Symbol;Acc:MGI:1932101]	chr5;chr5;chr5;chr5;chr5;chr5;chr5;chr5;chr5;chr5;chr5;chr5;chr5;chr5;chr5;chr5;chr5;chr5;chr5;chr5;chr5;chr5;chr5;chr5;chr5;chr5;chr5;chr5;chr5;chr5;chr5;chr5;chr5;chr5;chr5;chr5;chr5;chr5;chr5;chr5;chr5;chr5;chr5;chr5;chr5;chr5;chr5;chr5;chr5;chr5;chr5;chr5;chr5;chr5;chr5;chr5;chr5;chr5;chr5;chr5;chr5;chr5;chr5;chr5;chr5;chr5;chr5;chr5;chr5;chr5;chr5;chr5;chr5;chr5;chr5;chr5;chr5;chr5;chr5;chr5…	90227166;90227819;90228297;90228465;90228741;90230806;90230806;90230806;90230806;90230806;90232241;90232241;90232241;90232241;90233901;90233901;90233901;90233901;90236414;90238939;90238939;90238939;90238939;90242864;90242864;90242864;90242864;90250375;90250375;90250375;90250375;90252712;90252867;90252867;90252867;90252867;90253193;90253356;90253495;90253495;90253495;90253495;90253495;90253715;902…	90229341;90229341;90229341;90229341;90229341;90230970;90230970;90230970;90230970;90232464;90232419;90232419;90232419;90232419;90234149;90234149;90234149;90234149;90239688;90239151;90239151;90239151;90239151;90244494;90244494;90244494;90244494;90250524;90250524;90250524;90250524;90253022;90253022;90253022;90253022;90253022;90253203;90253942;90253942;90253942;90253942;90253942;90253942;90253942;902…	-;-;-;-;-;-;-;-;-;-;-;-;-;-;-;-;-;-;-;-;-;-;-;-;-;-;-;-;-;-;-;-;-;-;-;-;-;-;-;-;-;-;-;-;-;-;-;-;-;-;-;-;-;-;-;-;-;-;-;-;-;-;-;-;-;-;-;-;-;-;-;-;-;-;-;-;-;-;-;-;-;-;-;-;-;-;-;-;-;-;-;-;-;-;-;-;-;-;-;-;-;-;-;-;-;-;-;-;-;-;-;-;-;-;-;-;-;-;-;-;-;-;-;-;-;-;-;-;-;-;-;-;-;-;-;-;-;-;-;-;-;-;-;-;-;-;-;-;-;-;-;-;-;-;-;-;-;-;-;-;-;-;-;-;-;-;-;-;-;-;-;-;-;-;-;-;-;-;-;-;-;-;-;-;-;-;-;-;-;-;-;-;-;-;-;-;-;-;-;-	35542	chr5:90227166-90366577	480.228	547.134	475.611	1503.66	1480.46	1254.91	957	1.47854	0.189746	7.79223	6.58385e-15	3.40627e-13
2491	ENSMUSG00000025221.16	Kcnip2	Kv channel-interacting protein 2 [Source:MGI Symbol;Acc:MGI:2135916]	chr19;chr19;chr19;chr19;chr19;chr19;chr19;chr19;chr19;chr19;chr19;chr19;chr19;chr19;chr19;chr19;chr19;chr19;chr19;chr19;chr19;chr19;chr19;chr19;chr19;chr19;chr19;chr19;chr19;chr19;chr19;chr19;chr19;chr19;chr19;chr19;chr19;chr19;chr19;chr19;chr19;chr19;chr19;chr19;chr19;chr19;chr19;chr19;chr19;chr19;chr19;chr19;chr19;chr19;chr19;chr19;chr19;chr19;chr19;chr19;chr19;chr19;chr19;chr19;chr19;chr19;chr…	45791839;45792346;45792346;45792346;45792346;45793349;45793448;45793670;45793670;45793991;45794001;45794001;45794001;45794001;45794001;45794001;45794001;45794001;45794001;45794199;45794199;45794199;45794199;45794199;45794199;45794199;45794199;45794199;45794199;45794480;45794480;45794480;45794480;45794480;45794480;45794480;45794480;45794740;45794740;45794740;45794740;45794740;45794740;45794740;457…	45792057;45793717;45793717;45793717;45793717;45793717;45793717;45793717;45793717;45794063;45794063;45794063;45794063;45794063;45794063;45794063;45794063;45794063;45794063;45794303;45794303;45794303;45794303;45794303;45794303;45794303;45794303;45794303;45794299;45794587;45794587;45794587;45794587;45794587;45794587;45794587;45794587;45794810;45794810;45794810;45794810;45794810;45794810;45794810;457…	-;-;-;-;-;-;-;-;-;-;-;-;-;-;-;-;-;-;-;-;-;-;-;-;-;-;-;-;-;-;-;-;-;-;-;-;-;-;-;-;-;-;-;-;-;-;-;-;-;-;-;-;-;-;-;-;-;-;-;-;-;-;-;-;-;-;-;-;-;-;-;-;-;-;-;-;-;-;-;-	3675	chr19:45791839-45816061	622.929	771.798	732.182	1295.84	1224.01	1068.19	952.491	0.745007	0.19857	3.75187	0.000175522	0.00185556
42	ENSMUSG00000002028.13	Kmt2a	lysine (K)-specific methyltransferase 2A [Source:MGI Symbol;Acc:MGI:96995]	chr9;chr9;chr9;chr9;chr9;chr9;chr9;chr9;chr9;chr9;chr9;chr9;chr9;chr9;chr9;chr9;chr9;chr9;chr9;chr9;chr9;chr9;chr9;chr9;chr9;chr9;chr9;chr9;chr9;chr9;chr9;chr9;chr9;chr9;chr9;chr9;chr9;chr9;chr9;chr9;chr9;chr9;chr9;chr9;chr9;chr9;chr9;chr9;chr9;chr9;chr9;chr9;chr9;chr9;chr9;chr9;chr9;chr9;chr9;chr9;chr9;chr9;chr9;chr9;chr9;chr9;chr9;chr9;chr9;chr9;chr9;chr9;chr9;chr9;chr9;chr9;chr9;chr9;chr9;chr9…	44803355;44803355;44809064;44809064;44809715;44809715;44810636;44810636;44810902;44810902;44812987;44812987;44814575;44814575;44814680;44816595;44816595;44816595;44817605;44817706;44817706;44818283;44818283;44818283;44822687;44822687;44822735;44823228;44823228;44823228;44824325;44824325;44824325;44824521;44824521;44824521;44825390;44825390;44825390;44826822;44826822;44826822;44828784;44828784;448…	44808177;44808177;44809193;44809193;44809798;44809798;44810739;44810739;44811080;44811080;44813061;44813061;44814745;44814745;44814745;44816659;44816659;44816659;44817786;44817786;44817786;44820115;44822519;44822519;44822869;44822869;44822869;44823388;44823388;44823388;44824403;44824403;44824403;44824638;44824638;44824638;44825548;44825548;44825548;44826959;44826959;44826959;44828890;44828890;448…	-;-;-;-;-;-;-;-;-;-;-;-;-;-;-;-;-;-;-;-;-;-;-;-;-;-;-;-;-;-;-;-;-;-;-;-;-;-;-;-;-;-;-;-;-;-;-;-;-;-;-;-;-;-;-;-;-;-;-;-;-;-;-;-;-;-;-;-;-;-;-;-;-;-;-;-;-;-;-;-;-;-;-;-;-;-;-;-;-;-;-;-;-;-;-;-;-;-;-;-;-;-;-;-;-;-;-;-;-;-;-;-;-;-	16670	chr9:44803355-44881296	208.512	250.81	183.353	1845.95	2054.71	1134.88	946.369	2.90608	0.202393	14.3586	9.41161e-47	5.90108e-44
737	ENSMUSG00000005417.17	Mprip	myosin phosphatase Rho interacting protein [Source:MGI Symbol;Acc:MGI:1349438]	chr11;chr11;chr11;chr11;chr11;chr11;chr11;chr11;chr11;chr11;chr11;chr11;chr11;chr11;chr11;chr11;chr11;chr11;chr11;chr11;chr11;chr11;chr11;chr11;chr11;chr11;chr11;chr11;chr11;chr11;chr11;chr11;chr11;chr11;chr11;chr11;chr11;chr11;chr11;chr11;chr11;chr11;chr11;chr11;chr11;chr11;chr11;chr11;chr11;chr11;chr11;chr11;chr11;chr11;chr11;chr11;chr11;chr11;chr11;chr11;chr11;chr11;chr11;chr11;chr11;chr11;chr…	59661305;59662495;59662507;59662507;59662507;59696126;59696126;59696126;59696126;59696126;59696958;59696958;59696958;59696958;59696958;59727552;59727552;59727552;59727552;59727552;59727681;59731508;59731508;59731508;59731508;59731508;59731550;59735830;59735830;59735830;59735830;59735830;59735944;59737072;59737072;59737072;59737072;59737072;59737072;59740849;59741120;59741120;59741120;59741120;597…	59661418;59662948;59662948;59662948;59662948;59696203;59696203;59696203;59696203;59696203;59697023;59697023;59697023;59697023;59697023;59727703;59727703;59727703;59727685;59727703;59727703;59731592;59731592;59731592;59731592;59731592;59731592;59736064;59736064;59736064;59736064;59736064;59736064;59737228;59737582;59737228;59737228;59737228;59737228;59741261;59741261;59741261;59741261;59741261;597…	+;+;+;+;+;+;+;+;+;+;+;+;+;+;+;+;+;+;+;+;+;+;+;+;+;+;+;+;+;+;+;+;+;+;+;+;+;+;+;+;+;+;+;+;+;+;+;+;+;+;+;+;+;+;+;+;+;+;+;+;+;+;+;+;+;+;+;+;+;+;+;+;+;+;+;+;+;+;+;+;+;+;+;+;+;+;+;+;+;+;+;+;+;+;+;+;+;+;+;+;+;+;+;+;+;+;+;+;+;+;+;+;+;+;+;+;+;+;+;+;+;+;+;+;+;+;+;+;+;+;+;+;+;+;+;+;+;+;+;+;+;+;+;+;+;+;+;+;+;+;+;+;+	13327	chr11:59661305-59780860	506.944	439.644	649.735	1117.35	1176.82	1684.13	929.103	1.29976	0.191317	6.79376	1.09245e-11	3.90349e-10
1080	ENSMUSG00000050315.14	Synpo2	synaptopodin 2 [Source:MGI Symbol;Acc:MGI:2153070]	chr3;chr3;chr3;chr3;chr3;chr3;chr3;chr3;chr3;chr3;chr3;chr3;chr3;chr3;chr3;chr3;chr3;chr3;chr3;chr3;chr3;chr3	123076519;123076519;123076519;123106603;123106603;123108683;123112432;123112432;123112609;123112702;123116956;123116956;123116956;123116956;123121119;123121119;123121119;123174853;123235903;123235903;123235903;123235903	123080258;123080258;123080258;123114626;123114626;123109424;123112986;123114626;123114626;123112810;123117737;123117737;123117052;123117737;123121270;123121270;123121270;123174996;123236147;123236149;123236147;123236096	-;-;-;-;-;-;-;-;-;-;-;-;-;-;-;-;-;-;-;-;-;-	13089	chr3:123076519-123236149	572.755	629.447	561.135	1332.51	1337.29	1135.48	928.103	1.0958	0.188652	5.80854	6.30182e-09	1.53659e-07
582	ENSMUSG00000037487.7	Ubr5	ubiquitin protein ligase E3 component n-recognin 5 [Source:MGI Symbol;Acc:MGI:1918040]	chr15;chr15;chr15;chr15;chr15;chr15;chr15;chr15;chr15;chr15;chr15;chr15;chr15;chr15;chr15;chr15;chr15;chr15;chr15;chr15;chr15;chr15;chr15;chr15;chr15;chr15;chr15;chr15;chr15;chr15;chr15;chr15;chr15;chr15;chr15;chr15;chr15;chr15;chr15;chr15;chr15;chr15;chr15;chr15;chr15;chr15;chr15;chr15;chr15;chr15;chr15;chr15;chr15;chr15;chr15;chr15;chr15;chr15;chr15;chr15;chr15;chr15;chr15;chr15;chr15;chr15;chr…	37967328;37967859;37967859;37967894;37968293;37968338;37970262;37970262;37970262;37970262;37970262;37970262;37971748;37971748;37971748;37971748;37971748;37972616;37972903;37972903;37972903;37972903;37972903;37972935;37973303;37973303;37973303;37973303;37973303;37973303;37973303;37975587;37975587;37975587;37975587;37976060;37976060;37976060;37976060;37976060;37976060;37978022;37978022;37978022;379…	37968505;37968505;37968505;37968505;37968505;37968505;37970347;37970615;37970347;37970347;37970347;37970347;37971892;37971892;37971892;37971892;37971892;37973016;37973016;37973016;37973016;37973016;37973016;37973016;37973458;37973358;37973458;37975671;37973458;37973458;37973458;37975671;37975671;37975671;37975671;37976235;37976235;37976235;37976235;37976235;37976235;37978082;37978082;37978081;379…	-;-;-;-;-;-;-;-;-;-;-;-;-;-;-;-;-;-;-;-;-;-;-;-;-;-;-;-;-;-;-;-;-;-;-;-;-;-;-;-;-;-;-;-;-;-;-;-;-;-;-;-;-;-;-;-;-;-;-;-;-;-;-;-;-;-;-;-;-;-;-;-;-;-;-;-;-;-;-;-;-;-;-;-;-;-;-;-;-;-;-;-;-;-;-;-;-;-;-;-;-;-;-;-;-;-;-;-;-;-;-;-;-;-;-;-;-;-;-;-;-;-;-;-;-;-;-;-;-;-;-;-;-;-;-;-;-;-;-;-;-;-;-;-;-;-;-;-;-;-;-;-;-;-;-;-;-;-;-;-;-;-;-;-;-;-;-;-;-;-;-;-;-;-;-;-;-;-	15388	chr15:37967328-38078854	432.662	520.02	552.521	1317.84	1329.42	1414.96	927.904	1.42294	0.191233	7.44088	1.00019e-13	4.52559e-12
1579	ENSMUSG00000043733.14	Ptpn11	protein tyrosine phosphatase, non-receptor type 11 [Source:MGI Symbol;Acc:MGI:99511]	chr5;chr5;chr5;chr5;chr5;chr5;chr5;chr5;chr5;chr5;chr5;chr5;chr5;chr5;chr5;chr5;chr5;chr5;chr5;chr5;chr5;chr5;chr5;chr5;chr5;chr5;chr5;chr5;chr5;chr5;chr5;chr5;chr5;chr5;chr5;chr5;chr5;chr5;chr5;chr5;chr5;chr5;chr5;chr5;chr5;chr5;chr5;chr5;chr5;chr5;chr5;chr5	121130533;121130535;121130541;121133840;121134736;121134736;121134736;121134736;121137417;121137417;121137417;121137417;121143003;121143003;121143003;121143003;121143562;121143562;121143562;121143562;121144530;121144530;121144530;121149103;121149103;121149103;121152212;121152212;121152212;121152475;121152475;121152475;121154430;121154430;121162709;121162709;121162709;121163138;121163138;121163138…	121134146;121134146;121134146;121134146;121134826;121134826;121134826;121134826;121137529;121137529;121137529;121137529;121143154;121143154;121143154;121143154;121143635;121143629;121143629;121143629;121144696;121144684;121144684;121149234;121149234;121149234;121152370;121152370;121152370;121152554;121154526;121152554;121154526;121154526;121162822;121162822;121162822;121163254;121163254;121163254…	-;-;-;-;-;-;-;-;-;-;-;-;-;-;-;-;-;-;-;-;-;-;-;-;-;-;-;-;-;-;-;-;-;-;-;-;-;-;-;-;-;-;-;-;-;-;-;-;-;-;-;-	7492	chr5:121130533-121191397	458.074	577.154	717.415	858.185	951.836	1990.28	925.49	1.03533	0.21228	4.87722	1.07592e-06	1.79394e-05
838	ENSMUSG00000032737.13	Inppl1	inositol polyphosphate phosphatase-like 1 [Source:MGI Symbol;Acc:MGI:1333787]	chr7;chr7;chr7;chr7;chr7;chr7;chr7;chr7;chr7;chr7;chr7;chr7;chr7;chr7;chr7;chr7;chr7;chr7;chr7;chr7;chr7;chr7;chr7;chr7;chr7;chr7;chr7;chr7;chr7;chr7;chr7;chr7;chr7;chr7;chr7;chr7;chr7;chr7;chr7;chr7;chr7;chr7;chr7;chr7;chr7;chr7;chr7;chr7;chr7;chr7;chr7;chr7;chr7;chr7;chr7;chr7;chr7;chr7;chr7;chr7;chr7;chr7;chr7;chr7;chr7;chr7;chr7;chr7;chr7;chr7;chr7;chr7;chr7;chr7;chr7;chr7;chr7;chr7;chr7;chr7…	101822632;101822639;101822653;101823321;101823513;101823513;101823893;101823893;101823893;101823944;101825961;101825961;101825961;101825961;101826193;101826193;101826193;101826193;101826506;101826506;101826506;101826506;101826754;101826754;101826754;101826754;101827251;101827251;101827251;101827251;101827440;101827440;101827440;101827440;101827445;101828199;101828199;101828199;101828199;101828199…	101823403;101823403;101823403;101824506;101823646;101823646;101824559;101824559;101824559;101824559;101826101;101826101;101826101;101826101;101826271;101826271;101826271;101826271;101826661;101826661;101826661;101826661;101826841;101826841;101826841;101826841;101827339;101827339;101827339;101827339;101827553;101827553;101827553;101827553;101827553;101828288;101828288;101828288;101828288;101828288…	-;-;-;-;-;-;-;-;-;-;-;-;-;-;-;-;-;-;-;-;-;-;-;-;-;-;-;-;-;-;-;-;-;-;-;-;-;-;-;-;-;-;-;-;-;-;-;-;-;-;-;-;-;-;-;-;-;-;-;-;-;-;-;-;-;-;-;-;-;-;-;-;-;-;-;-;-;-;-;-;-;-;-;-;-;-;-;-;-;-;-;-;-;-;-;-;-;-;-;-;-;-;-;-;-;-;-;-;-;-;-;-;-	6399	chr7:101822632-101838229	426.797	383.478	834.318	1061.12	995.888	1789.61	915.202	1.2447	0.191852	6.48779	8.71053e-11	2.73727e-09
429	ENSMUSG00000020190.13	Mknk2	MAP kinase-interacting serine/threonine kinase 2 [Source:MGI Symbol;Acc:MGI:894279]	chr10;chr10;chr10;chr10;chr10;chr10;chr10;chr10;chr10;chr10;chr10;chr10;chr10;chr10;chr10;chr10;chr10;chr10;chr10;chr10;chr10;chr10;chr10;chr10;chr10;chr10;chr10;chr10;chr10;chr10;chr10;chr10;chr10;chr10;chr10;chr10;chr10	80665327;80665332;80667613;80667613;80667966;80667966;80668522;80668522;80668945;80668945;80669155;80669155;80669298;80669298;80669630;80669630;80669896;80669896;80669923;80671559;80671559;80671559;80671610;80671736;80671736;80671736;80671736;80671928;80671928;80671928;80671928;80671946;80672170;80675824;80675824;80676081;80677936	80667332;80667332;80667656;80667656;80668130;80668130;80668716;80668716;80669040;80669040;80669210;80669210;80669402;80669402;80669703;80669703;80669975;80669975;80669975;80671656;80671656;80671656;80671656;80671837;80671837;80671837;80671837;80672251;80672015;80671976;80672015;80672015;80672291;80675940;80675940;80676293;80678112	-;-;-;-;-;-;-;-;-;-;-;-;-;-;-;-;-;-;-;-;-;-;-;-;-;-;-;-;-;-;-;-;-;-;-;-;-	3892	chr10:80665327-80678112	445.694	454.17	467.612	1427.86	1393.93	1285.83	912.516	1.56869	0.190004	8.25609	1.50516e-16	9.23938e-15
388	ENSMUSG00000031865.16	Dctn1	dynactin 1 [Source:MGI Symbol;Acc:MGI:107745]	chr6;chr6;chr6;chr6;chr6;chr6;chr6;chr6;chr6;chr6;chr6;chr6;chr6;chr6;chr6;chr6;chr6;chr6;chr6;chr6;chr6;chr6;chr6;chr6;chr6;chr6;chr6;chr6;chr6;chr6;chr6;chr6;chr6;chr6;chr6;chr6;chr6;chr6;chr6;chr6;chr6;chr6;chr6;chr6;chr6;chr6;chr6;chr6;chr6;chr6;chr6;chr6;chr6;chr6;chr6;chr6;chr6;chr6;chr6;chr6;chr6;chr6;chr6;chr6;chr6;chr6;chr6;chr6;chr6;chr6;chr6;chr6;chr6;chr6;chr6;chr6;chr6;chr6;chr6;chr6…	83165920;83165951;83166004;83179586;83179589;83179613;83182524;83182524;83182524;83182524;83182524;83182524;83183059;83183059;83183059;83183059;83183059;83183059;83183299;83183299;83183299;83183299;83183299;83183299;83183936;83183936;83183936;83183936;83185946;83186428;83186428;83186428;83186428;83187764;83187764;83187764;83187764;83187764;83188611;83189077;83189077;83189077;83189077;83189077;831…	83165994;83165994;83166068;83179905;83179905;83179811;83182769;83182769;83182769;83182769;83182769;83182769;83183137;83183137;83183137;83183137;83183137;83183137;83183333;83183333;83183333;83183333;83183333;83183333;83183956;83183956;83183956;83183956;83186445;83186445;83186445;83186445;83186445;83187784;83187784;83187784;83187784;83187784;83189268;83189153;83189268;83189268;83189268;83189268;831…	+;+;+;+;+;+;+;+;+;+;+;+;+;+;+;+;+;+;+;+;+;+;+;+;+;+;+;+;+;+;+;+;+;+;+;+;+;+;+;+;+;+;+;+;+;+;+;+;+;+;+;+;+;+;+;+;+;+;+;+;+;+;+;+;+;+;+;+;+;+;+;+;+;+;+;+;+;+;+;+;+;+;+;+;+;+;+;+;+;+;+;+;+;+;+;+;+;+;+;+;+;+;+;+;+;+;+;+;+;+;+;+;+;+;+;+;+;+;+;+;+;+;+;+;+;+;+;+;+;+;+;+;+;+;+;+;+;+;+;+;+;+;+;+;+;+;+;+;+;+;+;+;+;+;+;+;+;+;+;+;+;+;+;+;+;+;+;+;+;+;+;+;+;+;+;+;+	6509	chr6:83165920-83200117	293.22	291.482	612.203	1393.63	1266.49	1610.17	911.2	1.87811	0.220713	8.50928	1.75015e-17	1.18785e-15
170	ENSMUSG00000022443.17	Myh9	myosin, heavy polypeptide 9, non-muscle [Source:MGI Symbol;Acc:MGI:107717]	chr15;chr15;chr15;chr15;chr15;chr15;chr15;chr15;chr15;chr15;chr15;chr15;chr15;chr15;chr15;chr15;chr15;chr15;chr15;chr15;chr15;chr15;chr15;chr15;chr15;chr15;chr15;chr15;chr15;chr15;chr15;chr15;chr15;chr15;chr15;chr15;chr15;chr15;chr15;chr15;chr15;chr15;chr15;chr15;chr15;chr15;chr15;chr15;chr15;chr15;chr15;chr15;chr15;chr15;chr15;chr15;chr15;chr15;chr15;chr15;chr15;chr15;chr15;chr15;chr15;chr15;chr…	77760587;77762952;77763222;77763792;77763961;77764300;77764300;77764505;77765328;77765700;77766714;77766714;77767131;77767131;77767451;77768792;77769201;77769246;77769505;77769505;77769767;77769767;77771125;77771824;77773272;77773935;77774035;77774557;77774557;77775074;77775074;77775803;77775803;77776891;77776891;77777768;77779990;77781111;77781111;77781322;77783389;77785093;77786487;77787510;777…	77762016;77763124;77763330;77764000;77764000;77764362;77764423;77764593;77765828;77765828;77766875;77766875;77767190;77767343;77767663;77769040;77769353;77769353;77769609;77769609;77769779;77769973;77771269;77772036;77773443;77774058;77774058;77774694;77774694;77775280;77775280;77775934;77775934;77776999;77776999;77777928;77780059;77781133;77781232;77781515;77783503;77785266;77786660;77787662;777…	-;-;-;-;-;-;-;-;-;-;-;-;-;-;-;-;-;-;-;-;-;-;-;-;-;-;-;-;-;-;-;-;-;-;-;-;-;-;-;-;-;-;-;-;-;-;-;-;-;-;-;-;-;-;-;-;-;-;-;-;-;-;-;-;-;-;-;-;-;-;-;-;-;-;-;-;-;-;-;-;-;-;-;-;-;-;-;-;-;-;-	12928	chr15:77760587-77842175	331.664	316.66	380.243	1344.73	1365.61	1727.17	911.013	2.08413	0.19001	10.9685	5.41664e-28	8.39069e-26
323	ENSMUSG00000063870.12	Chd4	chromodomain helicase DNA binding protein 4 [Source:MGI Symbol;Acc:MGI:1344380]	chr6;chr6;chr6;chr6;chr6;chr6;chr6;chr6;chr6;chr6;chr6;chr6;chr6;chr6;chr6;chr6;chr6;chr6;chr6;chr6;chr6;chr6;chr6;chr6;chr6;chr6;chr6;chr6;chr6;chr6;chr6;chr6;chr6;chr6;chr6;chr6;chr6;chr6;chr6;chr6;chr6;chr6;chr6;chr6;chr6;chr6;chr6;chr6;chr6;chr6;chr6;chr6;chr6;chr6;chr6;chr6;chr6;chr6;chr6;chr6;chr6;chr6;chr6;chr6;chr6;chr6;chr6;chr6;chr6;chr6;chr6;chr6;chr6;chr6;chr6;chr6;chr6;chr6;chr6;chr6…	125095981;125095981;125096162;125096177;125096569;125097087;125097087;125097087;125097087;125100468;125100468;125100468;125100468;125100778;125100799;125100799;125101218;125101218;125101218;125101453;125101453;125101453;125101882;125101882;125101882;125102163;125102163;125102163;125102432;125102432;125102471;125102793;125102793;125102793;125104867;125104867;125104867;125105176;125105176;125105176…	125096260;125096260;125096260;125096260;125097265;125097371;125097265;125097265;125097265;125100520;125100589;125100589;125100589;125100993;125100993;125100993;125101336;125101336;125101336;125101694;125101694;125101694;125102009;125102009;125102009;125102298;125102298;125102298;125102610;125102610;125102610;125103032;125103032;125103032;125105070;125105070;125105070;125105381;125105381;125105381…	+;+;+;+;+;+;+;+;+;+;+;+;+;+;+;+;+;+;+;+;+;+;+;+;+;+;+;+;+;+;+;+;+;+;+;+;+;+;+;+;+;+;+;+;+;+;+;+;+;+;+;+;+;+;+;+;+;+;+;+;+;+;+;+;+;+;+;+;+;+;+;+;+;+;+;+;+;+;+;+;+;+;+;+;+;+;+;+;+;+;+;+;+;+;+;+;+;+;+;+;+;+;+;+;+;+;+;+;+;+;+;+;+;+;+;+;+;+;+;+;+;+;+;+;+;+;+;+;+;+;+;+;+;+;+;+;+	8019	chr6:125095981-125130591	374.669	305.039	497.146	1359.4	1444.27	1478.61	909.858	1.86125	0.206762	9.00189	2.21871e-19	1.8089e-17
250	ENSMUSG00000052698.15	Tln2	talin 2 [Source:MGI Symbol;Acc:MGI:1917799]	chr9;chr9;chr9;chr9;chr9;chr9;chr9;chr9;chr9;chr9;chr9;chr9;chr9;chr9;chr9;chr9;chr9;chr9;chr9;chr9;chr9;chr9;chr9;chr9;chr9;chr9;chr9;chr9;chr9;chr9;chr9;chr9;chr9;chr9;chr9;chr9;chr9;chr9;chr9;chr9;chr9;chr9;chr9;chr9;chr9;chr9;chr9;chr9;chr9;chr9;chr9;chr9;chr9;chr9;chr9;chr9;chr9;chr9;chr9;chr9;chr9;chr9;chr9;chr9;chr9;chr9;chr9;chr9;chr9;chr9;chr9;chr9;chr9;chr9;chr9;chr9;chr9;chr9;chr9;chr9…	67217087;67220654;67220909;67220909;67220911;67221138;67223976;67223976;67223976;67223976;67223976;67223976;67227063;67227063;67227108;67227108;67227108;67227108;67227382;67227382;67227382;67227382;67227382;67227382;67228043;67229332;67229332;67229332;67229332;67229332;67229332;67240680;67240680;67240680;67240680;67240680;67240680;67242327;67242327;67242327;67242327;67242327;67242327;67245182;672…	67221518;67221518;67221518;67221518;67221518;67221518;67224101;67224101;67224101;67224101;67224101;67224101;67227290;67227290;67227290;67227290;67227290;67227290;67227444;67227444;67227444;67227444;67227444;67227444;67231407;67229457;67229457;67229457;67229457;67229457;67229457;67240804;67240804;67240804;67240804;67240804;67240804;67242432;67242432;67242432;67242432;67242432;67242432;67247602;672…	-;-;-;-;-;-;-;-;-;-;-;-;-;-;-;-;-;-;-;-;-;-;-;-;-;-;-;-;-;-;-;-;-;-;-;-;-;-;-;-;-;-;-;-;-;-;-;-;-;-;-;-;-;-;-;-;-;-;-;-;-;-;-;-;-;-;-;-;-;-;-;-;-;-;-;-;-;-;-;-;-;-;-;-;-;-;-;-;-;-;-;-;-;-;-;-;-;-;-;-;-;-;-;-;-;-;-;-;-;-;-;-;-;-;-;-;-;-;-;-;-;-;-;-;-;-;-;-;-;-;-;-;-;-;-;-;-;-;-;-;-;-;-;-;-;-;-;-;-;-;-;-;-;-;-;-;-;-;-;-;-;-;-;-;-;-;-;-;-;-;-;-;-;-;-;-;-;-;-;-;-;-;-;-;-;-;-;-;-;-;-;-;-;-;-;-;-;-;-;-…	18357	chr9:67217087-67559703	317.329	364.111	411.622	1437.64	1154.79	1767.79	908.88	1.96351	0.20132	9.7532	1.78749e-22	1.88088e-20
2566	ENSMUSG00000026185.8	Igfbp5	insulin-like growth factor binding protein 5 [Source:MGI Symbol;Acc:MGI:96440]	chr1;chr1;chr1;chr1;chr1;chr1;chr1;chr1;chr1;chr1	72857932;72858065;72860049;72862334;72863143;72863143;72863851;72863851;72873806;72873806	72862508;72859209;72862189;72862508;72863262;72863262;72864080;72864080;72874275;72874884	-;-;-;-;-;-;-;-;-;-	6006	chr1:72857932-72874884	740.868	851.205	474.38	1112.46	1349.88	885.106	902.317	0.707904	0.192507	3.6773	0.00023572	0.00241911
3244	ENSMUSG00000019899.17	Lama2	laminin, alpha 2 [Source:MGI Symbol;Acc:MGI:99912]	chr10;chr10;chr10;chr10;chr10;chr10;chr10;chr10;chr10;chr10;chr10;chr10;chr10;chr10;chr10;chr10;chr10;chr10;chr10;chr10;chr10;chr10;chr10;chr10;chr10;chr10;chr10;chr10;chr10;chr10;chr10;chr10;chr10;chr10;chr10;chr10;chr10;chr10;chr10;chr10;chr10;chr10;chr10;chr10;chr10;chr10;chr10;chr10;chr10;chr10;chr10;chr10;chr10;chr10;chr10;chr10;chr10;chr10;chr10;chr10;chr10;chr10;chr10;chr10;chr10;chr10;chr…	26980036;26981285;26981495;26984291;26984291;26986790;26986790;26986790;26989316;26989316;26990806;26990806;26992913;26992913;26993403;26993403;27000717;27000717;27001126;27001126;27006680;27006680;27015379;27015379;27018407;27018407;27021461;27023272;27023272;27030170;27030170;27031021;27031021;27035957;27035957;27041073;27041073;27043539;27043539;27044435;27044435;27050198;27050198;27053028;270…	26984513;26981652;26981652;26984513;26984513;26986920;26986920;26988514;26989469;26989469;26990961;26990961;26993102;26993102;26993515;26993515;27000885;27000885;27001302;27001302;27006828;27006828;27015555;27015555;27018527;27018527;27021472;27023410;27023410;27030314;27030314;27031183;27031183;27036081;27036081;27041232;27041232;27043672;27043672;27044578;27044578;27050352;27050352;27053033;270…	-;-;-;-;-;-;-;-;-;-;-;-;-;-;-;-;-;-;-;-;-;-;-;-;-;-;-;-;-;-;-;-;-;-;-;-;-;-;-;-;-;-;-;-;-;-;-;-;-;-;-;-;-;-;-;-;-;-;-;-;-;-;-;-;-;-;-;-;-;-;-;-;-;-;-;-;-;-;-;-;-;-;-;-;-;-;-;-;-;-;-;-;-;-;-;-;-;-;-;-;-;-;-;-;-;-;-;-;-;-;-;-;-;-;-;-;-;-;-;-;-;-;-;-;-;-;-;-;-;-;-;-;-;-;-;-;-;-;-;-;-;-;-;-;-;-;-;-;-;-	16605	chr10:26980036-27619758	688.089	750.494	681.114	1156.47	1222.44	907.537	901.024	0.615267	0.193181	3.18493	0.00144789	0.0117564
1149	ENSMUSG00000022995.16	Enah	ENAH actin regulator [Source:MGI Symbol;Acc:MGI:108360]	chr1;chr1;chr1;chr1;chr1;chr1;chr1;chr1;chr1;chr1;chr1;chr1;chr1;chr1;chr1;chr1;chr1;chr1;chr1;chr1;chr1;chr1;chr1;chr1;chr1;chr1;chr1;chr1;chr1;chr1;chr1;chr1;chr1;chr1;chr1;chr1;chr1;chr1;chr1;chr1;chr1;chr1;chr1;chr1;chr1;chr1;chr1;chr1;chr1;chr1;chr1;chr1;chr1;chr1;chr1;chr1;chr1;chr1;chr1;chr1;chr1;chr1;chr1;chr1;chr1;chr1;chr1;chr1;chr1;chr1;chr1;chr1;chr1;chr1;chr1;chr1;chr1;chr1;chr1;chr1…	181896384;181904400;181904445;181904445;181905324;181905478;181905506;181905513;181905513;181905513;181905708;181906387;181906387;181906387;181906387;181906387;181906387;181906387;181906387;181906387;181906387;181906387;181908298;181908298;181908298;181908298;181908298;181908298;181908298;181908298;181908298;181908298;181910708;181911597;181913307;181913307;181913307;181913307;181913307;181913307…	181905897;181905897;181905897;181905897;181905897;181905897;181905897;181905897;181905897;181905897;181905897;181906444;181906444;181906444;181906444;181906444;181906838;181906444;181906444;181906444;181906444;181906444;181908376;181908376;181908376;181908376;181908376;181908376;181908404;181908376;181908376;181908376;181912597;181911659;181913373;181913373;181913373;181913373;181913373;181913373…	-;-;-;-;-;-;-;-;-;-;-;-;-;-;-;-;-;-;-;-;-;-;-;-;-;-;-;-;-;-;-;-;-;-;-;-;-;-;-;-;-;-;-;-;-;-;-;-;-;-;-;-;-;-;-;-;-;-;-;-;-;-;-;-;-;-;-;-;-;-;-;-;-;-;-;-;-;-;-;-;-;-;-;-;-;-;-;-;-;-;-;-;-;-;-;-;-;-;-;-;-;-;-;-;-;-;-;-;-;-;-;-;-;-;-;-;-;-;-;-;-;-;-;-;-;-;-;-;-;-;-;-;-;-;-;-;-;-	21452	chr1:181896384-182019990	561.678	585.87	491.608	1239.6	1066.69	1447.69	898.856	1.17733	0.20771	5.66816	1.44336e-08	3.30804e-07
275	ENSMUSG00000068267.5	Cenpb	centromere protein B [Source:MGI Symbol;Acc:MGI:88376]	chr2	131175182	131180067	-	4886	chr2:131175182-131180067	411.159	305.039	279.337	1354.52	1275.93	1758.09	897.345	2.11702	0.222074	9.53294	1.52896e-21	1.46413e-19
951	ENSMUSG00000022994.9	Adcy6	adenylate cyclase 6 [Source:MGI Symbol;Acc:MGI:87917]	chr15;chr15;chr15;chr15;chr15;chr15;chr15;chr15;chr15;chr15;chr15;chr15;chr15;chr15;chr15;chr15;chr15;chr15;chr15;chr15;chr15;chr15;chr15;chr15;chr15;chr15;chr15;chr15;chr15;chr15;chr15;chr15;chr15;chr15;chr15;chr15;chr15;chr15;chr15;chr15;chr15;chr15;chr15;chr15;chr15;chr15;chr15;chr15;chr15;chr15;chr15;chr15;chr15;chr15;chr15;chr15;chr15;chr15;chr15;chr15;chr15;chr15;chr15;chr15;chr15;chr15;chr…	98589973;98589992;98591583;98592144;98592673;98592673;98592673;98592673;98592707;98593461;98593461;98593461;98593461;98593461;98594205;98594331;98594331;98594331;98594331;98594913;98594913;98594913;98594913;98595127;98595127;98595127;98595127;98596040;98596040;98596040;98596040;98596517;98596517;98596517;98596894;98596894;98596894;98596894;98597164;98597164;98597164;98597380;98597380;98597380;985…	98592475;98592475;98592475;98592475;98592797;98592797;98592797;98592797;98592797;98593665;98593665;98593665;98593665;98593665;98594234;98594594;98594594;98594594;98594594;98595042;98595042;98595042;98595042;98595162;98595162;98595162;98595162;98596218;98596218;98596675;98596218;98596675;98596675;98596675;98597010;98597010;98596976;98597010;98597251;98597251;98597251;98597477;98597477;98597477;985…	-;-;-;-;-;-;-;-;-;-;-;-;-;-;-;-;-;-;-;-;-;-;-;-;-;-;-;-;-;-;-;-;-;-;-;-;-;-;-;-;-;-;-;-;-;-;-;-;-;-;-;-;-;-;-;-;-;-;-;-;-;-;-;-;-;-;-;-;-;-;-;-;-;-;-;-;-;-;-	6782	chr15:98589973-98610076	548.646	576.186	525.448	1261.61	1227.16	1231.27	895.052	1.16222	0.188565	6.16354	7.11379e-10	1.96987e-08
473	ENSMUSG00000034898.17	Filip1	filamin A interacting protein 1 [Source:MGI Symbol;Acc:MGI:1917848]	chr9;chr9;chr9;chr9;chr9;chr9;chr9;chr9;chr9;chr9;chr9;chr9;chr9;chr9;chr9;chr9;chr9;chr9;chr9;chr9;chr9;chr9;chr9	79805094;79815051;79815057;79815840;79817898;79817898;79817898;79820661;79830874;79853622;79853622;79853622;79860080;79860080;79860080;79898195;79898195;79898195;79898317;79961911;79977456;79977456;80012643	79805217;79815897;79815897;79815897;79820706;79820706;79820706;79820706;79830998;79853800;79853800;79853800;79860253;79860253;79860253;79898476;79898476;79898476;79898476;79962033;79977804;79977659;80012851	-;-;-;-;-;-;-;-;-;-;-;-;-;-;-;-;-;-;-;-;-;-;-	5221	chr9:79805094-80012851	375.321	427.055	390.087	1621.02	1611.04	940.88	894.234	1.74584	0.21788	8.01283	1.12101e-15	6.24116e-14
405	ENSMUSG00000030530.15	Furin	furin (paired basic amino acid cleaving enzyme) [Source:MGI Symbol;Acc:MGI:97513]	chr7;chr7;chr7;chr7;chr7;chr7;chr7;chr7;chr7;chr7;chr7;chr7;chr7;chr7;chr7;chr7;chr7;chr7;chr7;chr7;chr7;chr7;chr7;chr7;chr7;chr7;chr7;chr7;chr7;chr7;chr7;chr7;chr7;chr7;chr7;chr7;chr7;chr7;chr7;chr7;chr7;chr7;chr7;chr7;chr7;chr7;chr7;chr7;chr7;chr7;chr7;chr7;chr7;chr7;chr7;chr7;chr7;chr7;chr7;chr7;chr7;chr7;chr7;chr7;chr7	80388585;80389194;80389194;80389196;80391508;80391508;80391508;80391508;80391728;80391728;80391728;80391728;80392187;80392187;80392187;80392470;80392470;80392470;80392674;80392674;80392674;80392884;80392884;80392884;80393409;80393409;80393409;80395335;80395335;80395335;80395335;80395960;80395960;80395960;80396000;80396310;80396929;80396929;80396929;80396929;80397122;80397122;80397122;80397122;803…	80391296;80391296;80391296;80391296;80391618;80391618;80391618;80391618;80391852;80391852;80391852;80393621;80392366;80392366;80392366;80392587;80392587;80392587;80392777;80392777;80392777;80392984;80392984;80392984;80393621;80393621;80393621;80395507;80395507;80395507;80396353;80396048;80396048;80396048;80396048;80397005;80397005;80397005;80397005;80397005;80397250;80397993;80397250;80397250;803…	-;-;-;-;-;-;-;-;-;-;-;-;-;-;-;-;-;-;-;-;-;-;-;-;-;-;-;-;-;-;-;-;-;-;-;-;-;-;-;-;-;-;-;-;-;-;-;-;-;-;-;-;-;-;-;-;-;-;-;-;-;-;-;-;-	9178	chr7:80388585-80405436	444.39	470.632	376.551	1479.21	1548.11	1036.06	892.492	1.62134	0.192408	8.42655	3.55999e-17	2.31478e-15
212	ENSMUSG00000024913.16	Lrp5	low density lipoprotein receptor-related protein 5 [Source:MGI Symbol;Acc:MGI:1278315]	chr19;chr19;chr19;chr19;chr19;chr19;chr19;chr19;chr19;chr19;chr19;chr19;chr19;chr19;chr19;chr19;chr19;chr19;chr19;chr19;chr19;chr19;chr19;chr19;chr19;chr19;chr19;chr19;chr19;chr19;chr19;chr19;chr19;chr19;chr19;chr19;chr19;chr19;chr19;chr19;chr19;chr19;chr19;chr19;chr19;chr19;chr19;chr19;chr19;chr19;chr19;chr19;chr19;chr19;chr19;chr19;chr19;chr19;chr19;chr19;chr19;chr19;chr19;chr19;chr19;chr19;chr…	3584828;3584831;3584836;3586383;3586383;3586383;3590974;3590974;3590974;3591616;3591616;3591616;3593516;3593516;3593516;3597244;3597244;3600673;3600673;3600673;3602235;3602235;3602235;3604002;3604002;3604002;3605286;3605286;3605286;3610039;3610039;3610039;3612198;3612198;3612198;3614226;3614226;3614226;3615653;3615653;3615653;3620015;3620015;3621671;3622510;3622510;3628273;3628273;3628273;3630074…	3585291;3585291;3585291;3586480;3586480;3586480;3591113;3591113;3591113;3591852;3591852;3591852;3593626;3597480;3593626;3597480;3597480;3600798;3600798;3600798;3602444;3602444;3602444;3604192;3604192;3604192;3605494;3605494;3605494;3610209;3610238;3610238;3612521;3612521;3612521;3614410;3614410;3614410;3615792;3615879;3615879;3620304;3620304;3622726;3622726;3622726;3628444;3628444;3628444;3630470…	-;-;-;-;-;-;-;-;-;-;-;-;-;-;-;-;-;-;-;-;-;-;-;-;-;-;-;-;-;-;-;-;-;-;-;-;-;-;-;-;-;-;-;-;-;-;-;-;-;-;-;-;-;-;-;-;-;-;-;-;-;-;-;-;-;-;-;-	9738	chr19:3584828-3686564	357.728	306.976	323.022	1672.36	1555.98	1125.78	890.308	2.09772	0.202689	10.3495	4.20797e-25	5.22701e-23
707	ENSMUSG00000034312.15	Iqsec1	IQ motif and Sec7 domain 1 [Source:MGI Symbol;Acc:MGI:1196356]	chr6;chr6;chr6;chr6;chr6;chr6;chr6;chr6;chr6;chr6;chr6;chr6;chr6;chr6;chr6;chr6;chr6;chr6;chr6;chr6;chr6;chr6;chr6;chr6;chr6;chr6;chr6;chr6;chr6;chr6;chr6;chr6;chr6;chr6;chr6;chr6;chr6;chr6;chr6;chr6;chr6;chr6;chr6;chr6;chr6;chr6;chr6;chr6;chr6;chr6;chr6;chr6;chr6;chr6;chr6;chr6;chr6;chr6;chr6;chr6;chr6;chr6;chr6;chr6;chr6;chr6;chr6;chr6;chr6;chr6;chr6;chr6;chr6	90656088;90659598;90659598;90660981;90662628;90662812;90664022;90664022;90664022;90664022;90667900;90667900;90667900;90667900;90667900;90668641;90668641;90668641;90668641;90669286;90669286;90669286;90670409;90670409;90670409;90670409;90671602;90671602;90671602;90671602;90671980;90671980;90671980;90671980;90676748;90676748;90676748;90676748;90678024;90678024;90678024;90678024;90680491;90680491;906…	90661025;90662955;90662288;90661025;90662955;90662955;90664071;90664071;90664071;90664071;90667999;90668076;90668076;90668076;90668076;90668651;90668802;90668802;90668802;90669385;90669385;90669385;90670534;90670534;90670534;90670534;90671631;90671631;90671631;90671631;90672119;90672119;90672119;90672119;90676914;90676914;90676914;90676914;90678146;90678146;90678146;90678146;90680652;90680652;906…	-;-;-;-;-;-;-;-;-;-;-;-;-;-;-;-;-;-;-;-;-;-;-;-;-;-;-;-;-;-;-;-;-;-;-;-;-;-;-;-;-;-;-;-;-;-;-;-;-;-;-;-;-;-;-;-;-;-;-;-;-;-;-;-;-;-;-;-;-;-;-;-;-	15941	chr6:90656088-90988685	536.918	512.273	450.384	1205.37	1290.09	1326.45	886.914	1.33954	0.19489	6.87329	6.27366e-12	2.33678e-10
3065	ENSMUSG00000020067.8	Mypn	myopalladin [Source:MGI Symbol;Acc:MGI:1916052]	chr10;chr10;chr10;chr10;chr10;chr10;chr10;chr10;chr10;chr10;chr10;chr10;chr10;chr10;chr10;chr10;chr10;chr10;chr10;chr10;chr10;chr10;chr10;chr10	63115795;63116277;63118421;63118421;63120029;63120029;63121902;63121902;63123271;63125669;63127628;63130983;63134933;63135708;63145836;63147877;63150023;63152795;63162222;63163513;63167233;63169255;63192387;63203718	63117026;63117026;63118554;63118554;63120194;63120194;63122109;63122684;63123397;63125748;63127777;63131204;63135071;63136295;63146208;63147993;63150046;63152936;63162293;63163624;63167284;63169430;63193283;63203952	-;-;-;-;-;-;-;-;-;-;-;-;-;-;-;-;-;-;-;-;-;-;-;-	5821	chr10:63115795-63203952	645.735	773.735	631.892	1173.59	1190.97	874.194	881.686	0.643023	0.194598	3.30436	0.000951933	0.00817886
512	ENSMUSG00000021488.8	Nsd1	nuclear receptor-binding SET-domain protein 1 [Source:MGI Symbol;Acc:MGI:1276545]	chr13;chr13;chr13;chr13;chr13;chr13;chr13;chr13;chr13;chr13;chr13;chr13;chr13;chr13;chr13;chr13;chr13;chr13;chr13;chr13;chr13;chr13;chr13;chr13;chr13;chr13;chr13;chr13;chr13;chr13;chr13;chr13;chr13;chr13;chr13;chr13;chr13;chr13;chr13;chr13;chr13;chr13;chr13;chr13;chr13;chr13;chr13;chr13;chr13;chr13;chr13;chr13;chr13;chr13;chr13;chr13;chr13;chr13;chr13;chr13;chr13;chr13;chr13;chr13;chr13;chr13;chr…	55209782;55209782;55210735;55211541;55211819;55212070;55212070;55212075;55212386;55213204;55213204;55213204;55213204;55213204;55213204;55213204;55213204;55213204;55214061;55214061;55214061;55214061;55214061;55233895;55233895;55233895;55233895;55233895;55238690;55238690;55238690;55238690;55240542;55240542;55240542;55245518;55245518;55260344;55260344;55261544;55261544;55263333;55263333;55263425;552…	55209875;55209875;55211065;55211589;55212000;55212107;55212107;55212107;55212617;55213310;55213317;55213317;55213317;55213317;55215167;55213317;55214150;55214150;55214150;55215678;55214150;55214150;55214150;55234030;55235474;55234030;55234030;55234030;55238862;55238862;55238862;55238862;55240847;55240847;55240846;55248077;55248077;55260468;55260468;55261814;55261814;55263442;55263442;55263442;552…	+;+;+;+;+;+;+;+;+;+;+;+;+;+;+;+;+;+;+;+;+;+;+;+;+;+;+;+;+;+;+;+;+;+;+;+;+;+;+;+;+;+;+;+;+;+;+;+;+;+;+;+;+;+;+;+;+;+;+;+;+;+;+;+;+;+;+;+;+;+;+;+;+;+;+;+;+;+;+;+	17483	chr13:55209782-55318325	443.739	494.842	447.923	1286.06	1290.09	1323.41	881.011	1.47894	0.190127	7.7787	7.32728e-15	3.76869e-13
265	ENSMUSG00000011257.19	Pabpc4	poly(A) binding protein, cytoplasmic 4 [Source:MGI Symbol;Acc:MGI:2385206]	chr4;chr4;chr4;chr4;chr4;chr4;chr4;chr4;chr4;chr4;chr4;chr4;chr4;chr4;chr4;chr4;chr4;chr4;chr4;chr4;chr4;chr4;chr4;chr4;chr4;chr4;chr4;chr4;chr4;chr4;chr4;chr4;chr4;chr4;chr4;chr4;chr4;chr4;chr4;chr4;chr4;chr4;chr4;chr4;chr4;chr4;chr4;chr4;chr4;chr4;chr4;chr4;chr4;chr4;chr4;chr4;chr4;chr4;chr4;chr4;chr4;chr4;chr4;chr4;chr4;chr4;chr4;chr4;chr4;chr4;chr4;chr4;chr4;chr4;chr4;chr4;chr4;chr4;chr4;chr4…	123262351;123263309;123282825;123282832;123282845;123282911;123283095;123286680;123286680;123286680;123286680;123286680;123286680;123288959;123288959;123288959;123288959;123288959;123290199;123290199;123290199;123290199;123290199;123290871;123290871;123290871;123290871;123290871;123291733;123291733;123291733;123291733;123291733;123292864;123292864;123292864;123292864;123292864;123294572;123294572…	123262427;123263393;123283807;123283807;123283807;123283807;123283807;123286873;123286873;123286873;123286873;123286762;123286873;123289074;123289074;123289213;123289074;123289074;123290338;123290338;123290338;123290338;123290338;123290965;123290965;123290965;123290965;123290965;123291870;123291870;123291870;123291870;123291870;123292959;123292959;123292959;123292959;123292959;123294844;123294844…	+;+;+;+;+;+;+;+;+;+;+;+;+;+;+;+;+;+;+;+;+;+;+;+;+;+;+;+;+;+;+;+;+;+;+;+;+;+;+;+;+;+;+;+;+;+;+;+;+;+;+;+;+;+;+;+;+;+;+;+;+;+;+;+;+;+;+;+;+;+;+;+;+;+;+;+;+;+;+;+;+;+;+;+;+	4027	chr4:123262351-123298925	435.268	356.364	337.788	1476.76	1250.76	1424.05	880.166	1.864	0.194023	9.60708	7.46335e-22	7.4166e-20
2424	ENSMUSG00000026043.18	Col3a1	collagen, type III, alpha 1 [Source:MGI Symbol;Acc:MGI:88453]	chr1;chr1;chr1;chr1;chr1;chr1;chr1;chr1;chr1;chr1;chr1;chr1;chr1;chr1;chr1;chr1;chr1;chr1;chr1;chr1;chr1;chr1;chr1;chr1;chr1;chr1;chr1;chr1;chr1;chr1;chr1;chr1;chr1;chr1;chr1;chr1;chr1;chr1;chr1;chr1;chr1;chr1;chr1;chr1;chr1;chr1;chr1;chr1;chr1;chr1;chr1;chr1;chr1;chr1;chr1;chr1;chr1;chr1;chr1;chr1;chr1;chr1;chr1;chr1;chr1;chr1;chr1;chr1;chr1;chr1;chr1;chr1;chr1;chr1;chr1;chr1;chr1;chr1;chr1;chr1…	45311538;45311538;45311647;45315580;45321497;45321497;45321942;45321942;45322406;45322406;45323723;45325360;45325805;45326571;45327589;45327589;45327810;45327810;45328433;45328433;45328877;45329053;45330103;45330555;45331106;45331517;45331678;45331973;45332135;45332965;45333563;45334007;45334200;45334214;45334597;45334597;45334761;45334761;45335135;45335135;45335728;45335728;45335766;45336660;453…	45311832;45311832;45311832;45317003;45321696;45321696;45321992;45321992;45322519;45325018;45323797;45325413;45325858;45326624;45327642;45327642;45327863;45327863;45328894;45328486;45328921;45329106;45330147;45330608;45331204;45331561;45331776;45332026;45332242;45333018;45333661;45334060;45334312;45334312;45334650;45334650;45334814;45334814;45335188;45335188;45335781;45335781;45335781;45336704;453…	+;+;+;+;+;+;+;+;+;+;+;+;+;+;+;+;+;+;+;+;+;+;+;+;+;+;+;+;+;+;+;+;+;+;+;+;+;+;+;+;+;+;+;+;+;+;+;+;+;+;+;+;+;+;+;+;+;+;+;+;+;+;+;+;+;+;+;+;+;+;+;+;+;+;+;+;+;+;+;+;+;+;+	9816	chr1:45311538-45349706	677.663	549.071	681.729	1400.97	1016.34	925.118	875.148	0.78208	0.204705	3.82053	0.000133166	0.0014467
622	ENSMUSG00000027422.15	Rrbp1	ribosome binding protein 1 [Source:MGI Symbol;Acc:MGI:1932395]	chr2;chr2;chr2;chr2;chr2;chr2;chr2;chr2;chr2;chr2;chr2;chr2;chr2;chr2;chr2;chr2;chr2;chr2;chr2;chr2;chr2;chr2;chr2;chr2;chr2;chr2;chr2;chr2;chr2;chr2;chr2;chr2;chr2;chr2;chr2;chr2;chr2;chr2;chr2;chr2;chr2;chr2;chr2;chr2;chr2;chr2;chr2;chr2;chr2;chr2;chr2;chr2;chr2;chr2;chr2;chr2;chr2	143947395;143947395;143948128;143948336;143948336;143949270;143949270;143949270;143949672;143949672;143949672;143950428;143950428;143950492;143952192;143952192;143952192;143953234;143953234;143953942;143953942;143954116;143954116;143954735;143954735;143954957;143954957;143955114;143956383;143956768;143957555;143957555;143960706;143963104;143963246;143963246;143964762;143964762;143964839;143967440…	143947929;143947929;143948479;143948479;143948479;143949368;143949368;143949368;143949755;143949736;143949755;143950523;143950523;143950523;143952275;143952275;143952281;143953329;143953329;143954013;143954013;143954208;143954208;143954824;143954824;143955182;143955037;143955206;143956860;143956860;143957645;143957645;143963138;143963138;143963415;143963415;143964900;143964900;143964900;143967593…	-;-;-;-;-;-;-;-;-;-;-;-;-;-;-;-;-;-;-;-;-;-;-;-;-;-;-;-;-;-;-;-;-;-;-;-;-;-;-;-;-;-;-;-;-;-;-;-;-;-;-;-;-;-;-;-;-	8786	chr2:143947395-144011263	491.306	459.98	448.538	1464.54	1297.96	1037.27	866.599	1.41188	0.195137	7.23533	4.64405e-13	1.96618e-11
574	ENSMUSG00000036591.16	Arhgap21	Rho GTPase activating protein 21 [Source:MGI Symbol;Acc:MGI:1918685]	chr2;chr2;chr2;chr2;chr2;chr2;chr2;chr2;chr2;chr2;chr2;chr2;chr2;chr2;chr2;chr2;chr2;chr2;chr2;chr2;chr2;chr2;chr2;chr2;chr2;chr2;chr2;chr2;chr2;chr2;chr2;chr2;chr2;chr2;chr2;chr2;chr2;chr2;chr2;chr2;chr2;chr2;chr2;chr2;chr2;chr2;chr2;chr2;chr2;chr2;chr2;chr2;chr2;chr2;chr2;chr2;chr2;chr2;chr2;chr2;chr2;chr2;chr2;chr2;chr2;chr2;chr2;chr2;chr2;chr2;chr2;chr2;chr2;chr2;chr2;chr2;chr2;chr2;chr2;chr2…	20847919;20847919;20847940;20848594;20849952;20850043;20850244;20850380;20853038;20853038;20853038;20853038;20853038;20853038;20853038;20853038;20853041;20853042;20853958;20853958;20853958;20854620;20854935;20854935;20854935;20854935;20854935;20854935;20854935;20854935;20855354;20855354;20855354;20855354;20855354;20855354;20855354;20855354;20855581;20855581;20855581;20855581;20855581;20855581;208…	20850385;20850385;20850385;20850385;20850385;20850385;20850385;20850385;20853069;20853069;20853069;20853247;20853069;20853069;20853069;20853069;20853069;20853069;20853978;20854631;20854232;20854643;20855040;20855040;20855040;20855040;20855040;20855040;20855040;20855040;20855395;20855395;20855706;20855395;20855395;20855395;20855395;20855395;20855706;20855705;20855706;20855706;20855706;20855706;208…	-;-;-;-;-;-;-;-;-;-;-;-;-;-;-;-;-;-;-;-;-;-;-;-;-;-;-;-;-;-;-;-;-;-;-;-;-;-;-;-;-;-;-;-;-;-;-;-;-;-;-;-;-;-;-;-;-;-;-;-;-;-;-;-;-;-;-;-;-;-;-;-;-;-;-;-;-;-;-;-;-;-;-;-;-;-;-;-;-;-;-;-;-;-;-;-;-;-;-;-;-;-;-;-;-;-;-;-;-;-;-;-;-;-;-;-;-;-;-;-;-;-;-;-;-;-;-;-;-;-;-;-;-;-;-;-;-;-;-;-;-;-;-;-;-;-;-;-;-;-;-;-;-;-;-;-;-;-;-;-;-;-;-;-;-;-;-;-;-;-;-;-;-;-;-;-;-;-;-;-;-;-	9271	chr2:20847919-20968881	492.609	477.411	361.784	1493.88	1494.62	849.944	861.708	1.47946	0.197725	7.48244	7.29549e-14	3.34703e-12
624	ENSMUSG00000021140.9	Pcnx	pecanex homolog [Source:MGI Symbol;Acc:MGI:1891924]	chr12;chr12;chr12;chr12;chr12;chr12;chr12;chr12;chr12;chr12;chr12;chr12;chr12;chr12;chr12;chr12;chr12;chr12;chr12;chr12;chr12;chr12;chr12;chr12;chr12;chr12;chr12;chr12;chr12;chr12;chr12;chr12;chr12;chr12;chr12;chr12;chr12;chr12;chr12;chr12;chr12;chr12;chr12;chr12;chr12;chr12;chr12;chr12;chr12;chr12;chr12;chr12;chr12;chr12;chr12;chr12;chr12;chr12;chr12;chr12;chr12;chr12;chr12;chr12;chr12;chr12;chr…	81860023;81860030;81860341;81894983;81894983;81894983;81906449;81906449;81906449;81912665;81912665;81912665;81913386;81913386;81913386;81917665;81917665;81917665;81918643;81928242;81928242;81928245;81933531;81933531;81946931;81946931;81946931;81946931;81948358;81948358;81948358;81948358;81950101;81950116;81950116;81950116;81952788;81952788;81952788;81952788;81956231;81956231;81956231;81956231;819…	81860524;81860524;81860524;81895191;81895191;81895191;81906554;81906554;81906554;81912710;81912710;81912710;81913475;81913475;81913475;81919380;81919380;81919380;81919380;81928374;81928374;81928374;81933715;81933715;81947021;81947021;81947021;81947021;81948415;81948415;81948415;81948415;81950318;81950318;81950318;81950318;81952941;81952941;81952941;81952941;81956263;81956263;81956263;81956263;819…	+;+;+;+;+;+;+;+;+;+;+;+;+;+;+;+;+;+;+;+;+;+;+;+;+;+;+;+;+;+;+;+;+;+;+;+;+;+;+;+;+;+;+;+;+;+;+;+;+;+;+;+;+;+;+;+;+;+;+;+;+;+;+;+;+;+;+;+;+;+;+;+;+;+;+;+;+;+;+;+;+;+;+;+;+;+;+;+;+;+;+;+;+;+;+;+;+;+;+;+;+;+;+;+;+;+;+;+;+;+;+;+;+;+;+;+;+;+;+;+;+;+;+;+;+;+;+;+;+;+;+;+;+;+;+;+;+;+;+;+;+;+	15613	chr12:81860023-82000924	467.848	475.474	468.843	1210.26	1156.36	1371.91	858.451	1.3883	0.192123	7.22612	4.96991e-13	2.0974e-11
349	ENSMUSG00000055053.18	Nfic	nuclear factor I/C [Source:MGI Symbol;Acc:MGI:109591]	chr10;chr10;chr10;chr10;chr10;chr10;chr10;chr10;chr10;chr10;chr10;chr10;chr10;chr10;chr10;chr10;chr10;chr10;chr10;chr10;chr10;chr10;chr10;chr10;chr10;chr10;chr10;chr10;chr10;chr10;chr10;chr10;chr10;chr10;chr10;chr10;chr10;chr10;chr10;chr10;chr10;chr10;chr10;chr10;chr10;chr10;chr10;chr10;chr10;chr10;chr10;chr10;chr10	81396186;81399138;81399138;81399196;81400509;81400769;81400953;81400953;81403352;81403352;81403352;81403352;81404824;81404824;81404824;81404824;81404824;81404824;81406089;81406089;81406089;81406089;81407555;81407555;81407555;81407555;81407555;81407555;81408106;81408106;81408106;81408106;81408106;81408335;81408335;81408335;81408335;81408335;81409611;81409611;81409611;81409611;81409611;81420267;814…	81401071;81401071;81401071;81399625;81400554;81401071;81401071;81401071;81403428;81403428;81403428;81403428;81405008;81405008;81405008;81405008;81405008;81405008;81406214;81406214;81406214;81406214;81407679;81407679;81407641;81407679;81407679;81407679;81408229;81408229;81408229;81408229;81408229;81408409;81408409;81408409;81408409;81408409;81409682;81409682;81409682;81409682;81409682;81420798;814…	-;-;-;-;-;-;-;-;-;-;-;-;-;-;-;-;-;-;-;-;-;-;-;-;-;-;-;-;-;-;-;-;-;-;-;-;-;-;-;-;-;-;-;-;-;-;-;-;-;-;-;-;-	6630	chr10:81396186-81455635	392.263	377.668	450.384	1273.83	1283.8	1367.07	857.501	1.67036	0.190693	8.75939	1.96305e-18	1.48123e-16
39	ENSMUSG00000048537.16	Phldb1	pleckstrin homology like domain, family B, member 1 [Source:MGI Symbol;Acc:MGI:2143230]	chr9;chr9;chr9;chr9;chr9;chr9;chr9;chr9;chr9;chr9;chr9;chr9;chr9;chr9;chr9;chr9;chr9;chr9;chr9;chr9;chr9;chr9;chr9;chr9;chr9;chr9;chr9;chr9;chr9;chr9;chr9;chr9;chr9;chr9;chr9;chr9;chr9;chr9;chr9;chr9;chr9;chr9;chr9;chr9;chr9;chr9;chr9;chr9;chr9;chr9;chr9;chr9;chr9;chr9;chr9;chr9;chr9;chr9;chr9;chr9;chr9;chr9;chr9;chr9;chr9;chr9;chr9;chr9;chr9;chr9;chr9;chr9;chr9;chr9;chr9;chr9;chr9;chr9;chr9;chr9…	44686304;44686308;44686308;44686308;44686308;44686308;44686310;44686310;44686310;44687634;44688424;44688424;44688617;44688617;44688617;44688617;44688617;44688617;44688617;44688617;44688617;44688617;44694029;44694029;44694029;44694029;44694029;44694029;44694029;44694029;44694029;44694029;44694374;44694374;44694374;44694374;44694374;44694374;44694374;44694374;44694374;44694374;44694464;44696037;446…	44687698;44687698;44687698;44687698;44687698;44687698;44687698;44687698;44687698;44687698;44688456;44688456;44688702;44688702;44688702;44688702;44688702;44688702;44688702;44688702;44688702;44688702;44694131;44694131;44694131;44694131;44694131;44694131;44694131;44694131;44694131;44694131;44694490;44694490;44694490;44694490;44694490;44694490;44694490;44694490;44694490;44694490;44694490;44696431;446…	-;-;-;-;-;-;-;-;-;-;-;-;-;-;-;-;-;-;-;-;-;-;-;-;-;-;-;-;-;-;-;-;-;-;-;-;-;-;-;-;-;-;-;-;-;-;-;-;-;-;-;-;-;-;-;-;-;-;-;-;-;-;-;-;-;-;-;-;-;-;-;-;-;-;-;-;-;-;-;-;-;-;-;-;-;-;-;-;-;-;-;-;-;-;-;-;-;-;-;-;-;-;-;-;-;-;-;-;-;-;-;-;-;-;-;-;-;-;-;-;-;-;-;-;-;-;-;-;-;-;-;-;-;-;-;-;-;-;-;-;-;-;-;-;-;-;-;-;-;-;-;-;-;-;-;-;-;-;-;-;-;-;-;-;-;-;-;-;-;-;-;-;-;-;-;-;-;-;-;-;-;-;-;-;-;-;-;-;-;-;-;-;-;-;-;-;-;-;-;-…	7179	chr9:44686304-44735198	174.629	169.466	263.955	1388.74	1390.78	1750.81	856.398	2.88106	0.197712	14.572	4.23477e-48	2.85944e-45
2437	ENSMUSG00000019558.14	Slc6a8	solute carrier family 6 (neurotransmitter transporter, creatine), member 8 [Source:MGI Symbol;Acc:MGI:2147834]	chrX;chrX;chrX;chrX;chrX;chrX;chrX;chrX;chrX;chrX;chrX;chrX;chrX;chrX;chrX;chrX;chrX;chrX;chrX;chrX;chrX;chrX;chrX;chrX;chrX;chrX;chrX;chrX;chrX;chrX;chrX;chrX;chrX;chrX;chrX;chrX;chrX;chrX;chrX;chrX;chrX;chrX;chrX;chrX;chrX;chrX;chrX;chrX;chrX;chrX;chrX;chrX;chrX;chrX;chrX;chrX;chrX;chrX;chrX;chrX;chrX;chrX;chrX;chrX;chrX;chrX;chrX;chrX;chrX;chrX;chrX;chrX;chrX;chrX;chrX;chrX;chrX;chrX;chrX;chrX…	73673150;73673242;73673707;73673753;73673785;73673919;73673958;73675507;73675638;73675638;73675638;73675638;73675638;73675638;73676650;73676650;73676650;73676650;73676650;73676650;73676650;73676846;73677059;73677321;73677321;73677321;73677321;73677321;73677321;73677321;73678154;73678636;73678636;73678636;73678636;73678636;73678636;73678636;73678866;73678866;73678866;73678866;73678866;73678866;736…	73674050;73673266;73674050;73674050;73674050;73674050;73674050;73675769;73675769;73675769;73675769;73675769;73675769;73675769;73676899;73676899;73677325;73676899;73676899;73676899;73676899;73676908;73677453;73677344;73677453;73677453;73677453;73677453;73677453;73677453;73678770;73678770;73678770;73678770;73678770;73678770;73678770;73678770;73678969;73678969;73678969;73678969;73678969;73678969;736…	+;+;+;+;+;+;+;+;+;+;+;+;+;+;+;+;+;+;+;+;+;+;+;+;+;+;+;+;+;+;+;+;+;+;+;+;+;+;+;+;+;+;+;+;+;+;+;+;+;+;+;+;+;+;+;+;+;+;+;+;+;+;+;+;+;+;+;+;+;+;+;+;+;+;+;+;+;+;+;+;+;+;+;+;+;+;+;+;+;+;+;+;+;+;+;+;+;+;+;+;+;+;+;+;+;+	5210	chrX:73673150-73682502	629.445	746.62	543.291	1163.81	1145.35	888.137	852.775	0.729213	0.191627	3.80538	0.000141585	0.00152996
3422	ENSMUSG00000013663.7	Pten	phosphatase and tensin homolog [Source:MGI Symbol;Acc:MGI:109583]	chr19;chr19;chr19;chr19;chr19;chr19;chr19;chr19;chr19;chr19;chr19;chr19;chr19;chr19;chr19;chr19;chr19	32757497;32757595;32776015;32776015;32792549;32792549;32798071;32798071;32799861;32799861;32811225;32811696;32815417;32815417;32817836;32817836;32819843	32758523;32758523;32776099;32776099;32792593;32792593;32798114;32798114;32802843;32800099;32811837;32811837;32815583;32815583;32817977;32818060;32826160	+;+;+;+;+;+;+;+;+;+;+;+;+;+;+;+;+	11507	chr19:32757497-32826160	850.337	642.035	550.675	1136.91	981.729	951.186	852.146	0.599023	0.195343	3.06652	0.00216568	0.016666
77	ENSMUSG00000022840.9	Adcy5	adenylate cyclase 5 [Source:MGI Symbol;Acc:MGI:99673]	chr16;chr16;chr16;chr16;chr16;chr16;chr16;chr16;chr16;chr16;chr16;chr16;chr16;chr16;chr16;chr16;chr16;chr16;chr16;chr16;chr16;chr16;chr16	35154877;35248801;35253141;35267180;35268956;35270662;35270838;35272079;35272079;35274425;35278495;35279196;35280339;35283522;35289505;35290027;35291502;35293018;35293962;35298347;35299453;35302267;35303613	35157235;35248950;35253262;35267291;35269083;35270996;35270996;35272117;35272220;35274565;35278517;35279340;35280436;35283609;35289621;35290191;35291677;35293047;35294094;35298610;35299657;35302391;35305738	+;+;+;+;+;+;+;+;+;+;+;+;+;+;+;+;+;+;+;+;+;+;+	7184	chr16:35154877-35305738	267.807	208.202	249.803	1577.01	1101.3	1702.31	851.072	2.55301	0.197494	12.9271	3.16663e-38	1.08299e-35
190	ENSMUSG00000030123.15	Plxnd1	plexin D1 [Source:MGI Symbol;Acc:MGI:2154244]	chr6;chr6;chr6;chr6;chr6;chr6;chr6;chr6;chr6;chr6;chr6;chr6;chr6;chr6;chr6;chr6;chr6;chr6;chr6;chr6;chr6;chr6;chr6;chr6;chr6;chr6;chr6;chr6;chr6;chr6;chr6;chr6;chr6;chr6;chr6;chr6;chr6;chr6;chr6;chr6;chr6;chr6;chr6;chr6;chr6;chr6;chr6;chr6;chr6;chr6;chr6;chr6;chr6	115954811;115955634;115955800;115956005;115956005;115956005;115956595;115956595;115957526;115958527;115958563;115958989;115958989;115959310;115959310;115959777;115959777;115959918;115959918;115960426;115960716;115962341;115962695;115963231;115963891;115964076;115965857;115966494;115966737;115966963;115967185;115967185;115967357;115967357;115967749;115967749;115967971;115967971;115968668;115968668…	115955856;115955856;115955856;115956079;115956364;115956079;115956735;115956838;115957673;115958690;115958690;115959093;115959093;115959344;115959344;115959840;115959840;115960027;115960021;115960582;115960862;115962539;115962825;115963335;115964003;115964183;115965971;115966643;115966994;115966994;115967275;115967275;115967524;115967524;115967786;115967888;115968070;115968070;115968819;115968819…	-;-;-;-;-;-;-;-;-;-;-;-;-;-;-;-;-;-;-;-;-;-;-;-;-;-;-;-;-;-;-;-;-;-;-;-;-;-;-;-;-;-;-;-;-;-;-;-;-;-;-;-;-	7301	chr6:115954811-115995005	306.252	246.937	292.873	1735.93	1436.41	1070.62	848.169	2.27449	0.212907	10.683	1.22226e-26	1.69405e-24
3713	ENSMUSG00000029723.16	Tsc22d4	TSC22 domain family, member 4 [Source:MGI Symbol;Acc:MGI:1926079]	chr5;chr5;chr5;chr5;chr5;chr5;chr5;chr5;chr5;chr5;chr5;chr5;chr5;chr5;chr5;chr5;chr5;chr5;chr5;chr5;chr5;chr5;chr5;chr5;chr5;chr5;chr5;chr5;chr5;chr5	137745730;137745959;137745996;137746848;137746848;137746848;137751182;137751208;137751208;137751208;137758145;137758185;137758684;137758684;137758684;137758684;137758684;137759067;137759067;137759067;137761699;137761710;137762376;137762376;137762376;137767690;137767961;137767961;137767961;137767961	137746414;137746414;137746414;137747859;137747859;137747859;137751368;137752728;137751368;137751368;137758176;137758559;137758732;137758898;137758732;137758732;137758732;137759432;137759548;137761408;137761987;137761987;137762697;137762708;137762708;137767878;137768392;137768282;137768392;137768450	+;+;+;+;+;+;+;+;+;+;+;+;+;+;+;+;+;+;+;+;+;+;+;+;+;+;+;+;+;+	7509	chr5:137745730-137768450	624.232	611.047	790.018	850.85	931.384	1200.35	834.647	0.549259	0.190581	2.88203	0.00395124	0.0280237
1019	ENSMUSG00000022723.16	Crybg3	beta-gamma crystallin domain containing 3 [Source:MGI Symbol;Acc:MGI:2676311]	chr16;chr16;chr16;chr16;chr16;chr16;chr16;chr16;chr16;chr16;chr16;chr16;chr16;chr16;chr16;chr16;chr16;chr16;chr16;chr16;chr16;chr16;chr16;chr16;chr16;chr16;chr16;chr16;chr16;chr16;chr16;chr16;chr16;chr16;chr16;chr16;chr16;chr16;chr16;chr16;chr16;chr16;chr16;chr16;chr16;chr16;chr16;chr16;chr16;chr16;chr16;chr16;chr16;chr16;chr16;chr16;chr16;chr16;chr16;chr16;chr16;chr16;chr16;chr16;chr16;chr16	59490775;59490775;59492088;59493630;59494667;59494667;59494667;59494667;59495610;59495610;59495610;59495610;59503125;59503125;59503125;59503125;59506181;59506181;59506181;59506181;59522084;59522084;59522084;59524861;59524861;59524861;59526505;59529223;59529223;59529223;59529223;59530104;59530104;59530104;59530104;59530331;59530331;59530331;59536698;59536698;59536698;59539805;59539805;59539805;595…	59493685;59493685;59493685;59493685;59494826;59494826;59494826;59494826;59495768;59495768;59495768;59495768;59503248;59503248;59503248;59503248;59506320;59506320;59506320;59506320;59522213;59522213;59522213;59524970;59524970;59525614;59526538;59529255;59529255;59529255;59529255;59530230;59530191;59530230;59530230;59530476;59530476;59530476;59536824;59536824;59536824;59539880;59539938;59539938;595…	-;-;-;-;-;-;-;-;-;-;-;-;-;-;-;-;-;-;-;-;-;-;-;-;-;-;-;-;-;-;-;-;-;-;-;-;-;-;-;-;-;-;-;-;-;-;-;-;-;-;-;-;-;-;-;-;-;-;-;-;-;-;-;-;-;-	12711	chr16:59490775-59600979	483.486	608.142	446.077	1166.25	1239.75	1020.9	827.435	1.15116	0.192025	5.99485	2.0368e-09	5.26369e-08
1980	ENSMUSG00000031441.15	Atp11a	ATPase, class VI, type 11A [Source:MGI Symbol;Acc:MGI:1354735]	chr8;chr8;chr8;chr8;chr8;chr8;chr8;chr8;chr8;chr8;chr8;chr8;chr8;chr8;chr8;chr8;chr8;chr8;chr8;chr8;chr8;chr8;chr8;chr8;chr8;chr8;chr8;chr8;chr8;chr8;chr8;chr8;chr8;chr8;chr8;chr8;chr8;chr8;chr8;chr8;chr8;chr8;chr8;chr8;chr8;chr8;chr8;chr8;chr8;chr8;chr8;chr8;chr8;chr8;chr8;chr8;chr8;chr8;chr8;chr8;chr8;chr8;chr8;chr8;chr8;chr8;chr8;chr8;chr8;chr8;chr8;chr8;chr8;chr8;chr8;chr8;chr8;chr8;chr8;chr8…	12757014;12757016;12757069;12806650;12806650;12806650;12811416;12812312;12812312;12812312;12813075;12813075;12813075;12813075;12816908;12816908;12816908;12820390;12820390;12820390;12822400;12822613;12822613;12822613;12823002;12823002;12823002;12823002;12825680;12825680;12825680;12825680;12826325;12826325;12826325;12826325;12827448;12827448;12827448;12827448;12828449;12828449;12828449;12828449;128…	12757352;12757352;12757352;12806772;12806772;12806772;12812401;12812401;12812401;12812401;12814383;12813155;12813155;12813155;12817015;12817015;12817015;12820518;12820518;12820518;12822716;12822716;12822716;12822716;12823052;12823052;12823052;12823052;12825744;12825744;12825744;12825744;12826406;12826612;12826406;12826406;12827598;12827598;12827598;12827598;12828537;12828646;12828646;12828646;128…	+;+;+;+;+;+;+;+;+;+;+;+;+;+;+;+;+;+;+;+;+;+;+;+;+;+;+;+;+;+;+;+;+;+;+;+;+;+;+;+;+;+;+;+;+;+;+;+;+;+;+;+;+;+;+;+;+;+;+;+;+;+;+;+;+;+;+;+;+;+;+;+;+;+;+;+;+;+;+;+;+;+;+;+;+;+;+;+;+;+;+;+;+;+;+;+;+;+;+;+;+;+;+;+;+;+;+;+;+;+;+;+;+;+;+;+;+;+;+;+;+;+;+;+;+;+;+;+	11150	chr8:12757014-12868728	656.812	585.87	530.986	1100.24	1035.22	1025.75	822.48	0.830223	0.191435	4.33683	1.44551e-05	0.000192253
238	ENSMUSG00000034485.10	Uaca	uveal autoantigen with coiled-coil domains and ankyrin repeats [Source:MGI Symbol;Acc:MGI:1919815]	chr9;chr9;chr9;chr9;chr9;chr9;chr9;chr9;chr9;chr9;chr9;chr9;chr9;chr9;chr9;chr9;chr9;chr9;chr9;chr9;chr9;chr9;chr9;chr9;chr9;chr9;chr9;chr9;chr9;chr9;chr9;chr9;chr9;chr9;chr9;chr9;chr9;chr9;chr9;chr9;chr9;chr9;chr9;chr9;chr9;chr9;chr9;chr9;chr9;chr9;chr9;chr9;chr9;chr9;chr9;chr9;chr9;chr9;chr9;chr9;chr9;chr9;chr9;chr9;chr9;chr9;chr9;chr9	60794542;60794548;60794625;60840840;60840840;60840840;60845993;60845993;60845993;60848622;60848622;60848622;60849445;60849445;60849445;60850130;60850130;60850130;60850301;60850301;60850301;60854316;60854316;60854316;60856198;60856198;60856198;60859140;60859140;60859140;60861052;60861052;60861052;60862414;60863391;60863391;60863391;60863600;60863600;60863600;60866145;60866365;60866365;60866365;608…	60794692;60794692;60794692;60840973;60840973;60840973;60846081;60846081;60846081;60848686;60848686;60848686;60849502;60849502;60849502;60850200;60850200;60850200;60850407;60850407;60850407;60854497;60854503;60854497;60856235;60856235;60856235;60859217;60859217;60859217;60861159;60861159;60861159;60863698;60863423;60863423;60863423;60863698;60863698;60863698;60866401;60866401;60866401;60866401;608…	+;+;+;+;+;+;+;+;+;+;+;+;+;+;+;+;+;+;+;+;+;+;+;+;+;+;+;+;+;+;+;+;+;+;+;+;+;+;+;+;+;+;+;+;+;+;+;+;+;+;+;+;+;+;+;+;+;+;+;+;+;+;+;+;+;+;+;+	5807	chr9:60794542-60880370	297.781	280.83	305.178	1449.87	1595.31	1004.53	822.25	2.14138	0.21617	9.90599	3.92057e-23	4.31985e-21
1704	ENSMUSG00000020542.18	Myocd	myocardin [Source:MGI Symbol;Acc:MGI:2137495]	chr11;chr11;chr11;chr11;chr11;chr11;chr11;chr11;chr11;chr11;chr11;chr11;chr11;chr11;chr11;chr11;chr11;chr11;chr11;chr11;chr11;chr11;chr11;chr11;chr11;chr11;chr11;chr11;chr11;chr11;chr11;chr11;chr11;chr11;chr11;chr11;chr11;chr11;chr11;chr11;chr11;chr11;chr11;chr11;chr11;chr11;chr11	65176561;65176574;65176773;65178428;65180885;65180885;65180885;65180885;65183360;65183360;65183360;65184488;65184488;65186919;65186919;65186919;65195068;65195068;65195068;65196102;65196102;65196102;65196102;65200794;65200794;65200794;65200794;65204259;65204259;65204259;65204259;65205430;65218529;65218529;65218529;65222032;65222032;65223734;65223734;65223734;65228818;65233119;65233119;65233119;652…	65179016;65179016;65179016;65179016;65180942;65180942;65182157;65180942;65183488;65183488;65183488;65184631;65184631;65187815;65187815;65187815;65195221;65195221;65195221;65196394;65196394;65196394;65196394;65200919;65200919;65200919;65200919;65204422;65204422;65204422;65204422;65205467;65218559;65218690;65218690;65222107;65222107;65223789;65223789;65223789;65228861;65233184;65233184;65233184;652…	-;-;-;-;-;-;-;-;-;-;-;-;-;-;-;-;-;-;-;-;-;-;-;-;-;-;-;-;-;-;-;-;-;-;-;-;-;-;-;-;-;-;-;-;-;-;-	6424	chr11:65176561-65269989	518.021	481.284	445.462	1459.65	1414.38	583.806	817.101	1.14788	0.244925	4.68664	2.7772e-06	4.29195e-05
3750	ENSMUSG00000029705.17	Cux1	cut-like homeobox 1 [Source:MGI Symbol;Acc:MGI:88568]	chr5;chr5;chr5;chr5;chr5;chr5;chr5;chr5;chr5;chr5;chr5;chr5;chr5;chr5;chr5;chr5;chr5;chr5;chr5;chr5;chr5;chr5;chr5;chr5;chr5;chr5;chr5;chr5;chr5;chr5;chr5;chr5;chr5;chr5;chr5;chr5;chr5;chr5;chr5;chr5;chr5;chr5;chr5;chr5;chr5;chr5;chr5;chr5;chr5;chr5;chr5;chr5;chr5;chr5;chr5;chr5;chr5;chr5;chr5;chr5;chr5;chr5;chr5;chr5;chr5;chr5;chr5;chr5;chr5;chr5;chr5;chr5;chr5;chr5;chr5;chr5;chr5;chr5;chr5;chr5…	136248135;136248135;136248135;136248510;136249168;136249168;136249168;136250524;136250524;136250524;136250524;136250527;136251371;136251371;136251371;136251371;136251371;136252543;136252543;136252543;136252543;136252543;136254067;136254067;136254067;136254067;136254067;136256228;136256228;136256232;136256232;136256232;136256800;136256800;136256800;136256800;136256800;136257913;136257913;136257913…	136248980;136248980;136248980;136249232;136249232;136249232;136249232;136250604;136250604;136250604;136250604;136250604;136251427;136251427;136251427;136251427;136251427;136252626;136252626;136252626;136252626;136252626;136254183;136254183;136254183;136254183;136254183;136256344;136256325;136256344;136256344;136256344;136256866;136256866;136256866;136256866;136256866;136258040;136258040;136258040…	-;-;-;-;-;-;-;-;-;-;-;-;-;-;-;-;-;-;-;-;-;-;-;-;-;-;-;-;-;-;-;-;-;-;-;-;-;-;-;-;-;-;-;-;-;-;-;-;-;-;-;-;-;-;-;-;-;-;-;-;-;-;-;-;-;-;-;-;-;-;-;-;-;-;-;-;-;-;-;-;-;-;-;-;-;-;-;-;-;-;-;-;-;-;-;-;-;-;-;-;-;-;-;-;-;-;-;-;-;-;-;-;-;-;-;-;-;-;-;-;-;-;-;-;-;-;-;-;-;-;-;-;-;-;-;-;-;-;-;-;-;-;-;-;-;-;-;-;-;-;-;-;-;-;-;-;-;-;-;-;-;-;-;-;-;-;-;-;-;-;-;-;-;-;-;-;-;-;-;-;-;-;-;-;-;-;-;-;-;-;-;-;-;-;-;-;-;-;-;-…	20024	chr5:136248135-136567490	584.484	592.648	782.02	833.736	999.035	1053.03	807.493	0.557592	0.194825	2.86202	0.00420956	0.0295612
310	ENSMUSG00000039087.17	Rreb1	ras responsive element binding protein 1 [Source:MGI Symbol;Acc:MGI:2443664]	chr13;chr13;chr13;chr13;chr13;chr13;chr13;chr13;chr13;chr13;chr13;chr13;chr13;chr13;chr13;chr13;chr13;chr13;chr13;chr13;chr13;chr13;chr13;chr13;chr13;chr13;chr13;chr13;chr13;chr13;chr13;chr13;chr13;chr13;chr13;chr13;chr13;chr13;chr13;chr13;chr13;chr13;chr13;chr13;chr13;chr13;chr13;chr13;chr13;chr13;chr13;chr13;chr13;chr13;chr13;chr13;chr13;chr13;chr13;chr13;chr13;chr13;chr13;chr13;chr13;chr13;chr…	37778400;37825975;37826038;37826315;37826932;37826932;37827393;37857934;37888434;37888871;37888871;37888871;37888871;37888871;37888871;37888871;37888871;37888871;37888871;37892552;37892552;37892552;37892552;37892552;37892552;37892552;37892552;37892552;37892552;37893772;37893772;37893772;37893772;37893772;37893772;37893772;37893772;37893772;37893772;37898412;37898412;37898412;37898412;37898412;378…	37778557;37826052;37826344;37826344;37826973;37826975;37827731;37858093;37888680;37888972;37888972;37888972;37888972;37888972;37888972;37888972;37888972;37888972;37888972;37892658;37892658;37892658;37892658;37892658;37892658;37892658;37892658;37892658;37892658;37893984;37895198;37893914;37893984;37895198;37893984;37893984;37893826;37893984;37893849;37898501;37898501;37898501;37898501;37898501;378…	+;+;+;+;+;+;+;+;+;+;+;+;+;+;+;+;+;+;+;+;+;+;+;+;+;+;+;+;+;+;+;+;+;+;+;+;+;+;+;+;+;+;+;+;+;+;+;+;+;+;+;+;+;+;+;+;+;+;+;+;+;+;+;+;+;+;+;+;+;+;+;+;+;+;+;+;+;+;+;+;+;+;+;+;+;+;+;+;+;+	13994	chr13:37778400-37952005	259.988	269.209	299.026	1440.09	1683.41	872.375	804.017	2.18971	0.238045	9.19876	3.6212e-20	3.07615e-18
319	ENSMUSG00000022390.11	Zc3h7b	zinc finger CCCH type containing 7B [Source:MGI Symbol;Acc:MGI:1328310]	chr15;chr15;chr15;chr15;chr15;chr15;chr15;chr15;chr15;chr15;chr15;chr15;chr15;chr15;chr15;chr15;chr15;chr15;chr15;chr15;chr15;chr15;chr15;chr15;chr15;chr15;chr15;chr15;chr15;chr15;chr15;chr15;chr15;chr15;chr15;chr15;chr15;chr15;chr15;chr15;chr15;chr15;chr15;chr15;chr15;chr15;chr15;chr15;chr15;chr15;chr15;chr15;chr15;chr15;chr15;chr15;chr15;chr15;chr15;chr15;chr15;chr15;chr15;chr15;chr15;chr15;chr…	81745057;81745057;81745121;81745171;81767995;81767995;81767995;81767995;81768833;81768833;81768833;81768833;81768984;81768984;81768984;81768999;81771738;81771738;81771738;81771738;81772428;81772428;81772428;81772428;81773286;81773286;81773286;81775779;81775806;81775806;81775806;81776278;81776278;81776278;81776781;81776781;81776781;81776781;81777873;81777873;81777873;81777873;81778610;81778610;817…	81745346;81745346;81745346;81745346;81768053;81768053;81768053;81768053;81768866;81768866;81768866;81768866;81769181;81769181;81769181;81769181;81771896;81771896;81771896;81771896;81772508;81772452;81772508;81772508;81773342;81773342;81773342;81776471;81775848;81775848;81775848;81776471;81776471;81776471;81777102;81777102;81777102;81777102;81777931;81777931;81777931;81777931;81778709;81778709;817…	+;+;+;+;+;+;+;+;+;+;+;+;+;+;+;+;+;+;+;+;+;+;+;+;+;+;+;+;+;+;+;+;+;+;+;+;+;+;+;+;+;+;+;+;+;+;+;+;+;+;+;+;+;+;+;+;+;+;+;+;+;+;+;+;+;+;+;+;+	10045	chr15:81745057-81796260	353.818	336.028	409.776	1281.16	1131.19	1304.02	802.666	1.73984	0.192395	9.04306	1.52344e-19	1.25763e-17
17	ENSMUSG00000040761.16	Spen	spen family transcription repressor [Source:MGI Symbol;Acc:MGI:1891706]	chr4;chr4;chr4;chr4;chr4;chr4;chr4;chr4;chr4;chr4;chr4;chr4;chr4;chr4;chr4;chr4;chr4;chr4;chr4;chr4;chr4;chr4;chr4;chr4;chr4;chr4;chr4;chr4;chr4;chr4;chr4;chr4;chr4;chr4;chr4;chr4;chr4;chr4;chr4;chr4;chr4	141467890;141467890;141468464;141469383;141469383;141469816;141469816;141470110;141470110;141470387;141471370;141471370;141471370;141480746;141483725;141483725;141484593;141485559;141485559;141487566;141487566;141487566;141487993;141487993;141487993;141489846;141489846;141493396;141493396;141494238;141494238;141495529;141516836;141516836;141516836;141521803;141522072;141522072;141538164;141538164…	141469037;141469037;141468596;141469541;141469541;141470010;141470010;141470610;141470610;141470610;141471493;141479389;141479389;141480814;141483825;141483825;141485672;141485672;141485672;141487679;141487679;141487679;141488312;141488118;141488118;141489997;141489997;141493596;141493596;141494398;141494398;141495889;141516909;141517318;141517318;141522392;141522392;141522392;141538253;141538597…	-;-;-;-;-;-;-;-;-;-;-;-;-;-;-;-;-;-;-;-;-;-;-;-;-;-;-;-;-;-;-;-;-;-;-;-;-;-;-;-;-	14089	chr4:141467890-141538597	109.469	159.783	127.363	1530.55	1626.78	1259.76	802.284	3.44103	0.208592	16.4964	3.89136e-61	6.02795e-58
532	ENSMUSG00000025369.15	Smarcc2	SWI/SNF related, matrix associated, actin dependent regulator of chromatin, subfamily c, member 2 [Source:MGI Symbol;Acc:MGI:1915344]	chr10;chr10;chr10;chr10;chr10;chr10;chr10;chr10;chr10;chr10;chr10;chr10;chr10;chr10;chr10;chr10;chr10;chr10;chr10;chr10;chr10;chr10;chr10;chr10;chr10;chr10;chr10;chr10;chr10;chr10;chr10;chr10;chr10;chr10;chr10;chr10;chr10;chr10;chr10;chr10;chr10;chr10;chr10;chr10;chr10;chr10;chr10;chr10;chr10;chr10;chr10;chr10;chr10;chr10;chr10;chr10;chr10;chr10;chr10;chr10;chr10;chr10;chr10;chr10;chr10;chr10;chr…	128459248;128459294;128459308;128459321;128459656;128461352;128461352;128461352;128461352;128461352;128462981;128462981;128462981;128462981;128462981;128463692;128463692;128463692;128463692;128463692;128463867;128463867;128463867;128463867;128465157;128465157;128465157;128465157;128465437;128465437;128465437;128465437;128468795;128468795;128468795;128468795;128469006;128469006;128469006;128469242…	128459437;128459437;128459437;128459437;128459795;128461471;128461471;128461471;128461471;128461471;128463066;128463066;128463066;128463066;128463066;128463773;128463773;128463773;128463773;128463773;128463959;128463959;128463959;128463959;128465226;128465226;128465226;128465226;128465506;128465506;128465506;128465506;128468868;128468870;128468870;128468870;128469137;128469137;128469137;128469357…	+;+;+;+;+;+;+;+;+;+;+;+;+;+;+;+;+;+;+;+;+;+;+;+;+;+;+;+;+;+;+;+;+;+;+;+;+;+;+;+;+;+;+;+;+;+;+;+;+;+;+;+;+;+;+;+;+;+;+;+;+;+;+;+;+;+;+;+;+;+;+;+;+;+;+;+;+;+;+;+;+;+;+;+;+;+;+;+;+;+;+;+;+;+;+;+;+;+;+;+;+;+;+;+	5552	chr10:128459248-128490482	325.8	333.123	372.244	1444.98	1393.93	848.732	786.468	1.77724	0.230891	7.6973	1.38976e-14	6.87929e-13
714	ENSMUSG00000031790.8	Mmp15	matrix metallopeptidase 15 [Source:MGI Symbol;Acc:MGI:109320]	chr8;chr8;chr8;chr8;chr8;chr8;chr8;chr8;chr8;chr8;chr8;chr8	95352268;95365314;95366294;95367928;95368559;95369481;95369871;95370133;95370696;95370696;95371006;95372105	95353018;95365462;95366422;95368235;95368720;95369734;95370271;95370271;95370846;95370720;95371121;95375080	+;+;+;+;+;+;+;+;+;+;+;+	5397	chr8:95352268-95375080	478.925	400.909	433.772	1308.06	1135.91	960.886	786.41	1.35031	0.197067	6.85202	7.28125e-12	2.6855e-10
2224	ENSMUSG00000029577.13	Ube3b	ubiquitin protein ligase E3B [Source:MGI Symbol;Acc:MGI:1891295]	chr5;chr5;chr5;chr5;chr5;chr5;chr5;chr5;chr5;chr5;chr5;chr5;chr5;chr5;chr5;chr5;chr5;chr5;chr5;chr5;chr5;chr5;chr5;chr5;chr5;chr5;chr5;chr5;chr5;chr5;chr5;chr5;chr5;chr5;chr5;chr5;chr5;chr5;chr5;chr5;chr5;chr5;chr5;chr5;chr5;chr5;chr5;chr5;chr5;chr5;chr5;chr5;chr5;chr5;chr5;chr5;chr5;chr5;chr5;chr5;chr5;chr5;chr5;chr5;chr5;chr5;chr5;chr5;chr5;chr5;chr5;chr5;chr5;chr5;chr5;chr5;chr5;chr5;chr5;chr5…	114380607;114380826;114380833;114384315;114384315;114384315;114387094;114387094;114387094;114387381;114387381;114388723;114388723;114388723;114389065;114389065;114389065;114390390;114390390;114390390;114392098;114392098;114393077;114393077;114398408;114398408;114398762;114398762;114398784;114399790;114399790;114399790;114401268;114401268;114401268;114402522;114402522;114402522;114402725;114404540…	114380975;114380975;114380975;114384402;114384402;114384402;114387278;114387278;114387278;114387501;114387501;114388782;114388782;114388782;114389169;114389169;114389169;114390486;114390486;114390486;114392159;114392183;114393159;114393159;114398513;114398513;114398882;114398882;114398882;114399967;114399967;114399967;114401441;114401437;114401437;114402689;114402689;114402689;114402816;114404715…	+;+;+;+;+;+;+;+;+;+;+;+;+;+;+;+;+;+;+;+;+;+;+;+;+;+;+;+;+;+;+;+;+;+;+;+;+;+;+;+;+;+;+;+;+;+;+;+;+;+;+;+;+;+;+;+;+;+;+;+;+;+;+;+;+;+;+;+;+;+;+;+;+;+;+;+;+;+;+;+;+;+;+;+;+;+	5294	chr5:114380607-114421169	467.197	467.727	795.556	801.951	785.068	1384.64	783.691	0.769118	0.191034	4.02607	5.67166e-05	0.000671572
3503	ENSMUSG00000032826.19	Ank2	ankyrin 2, brain [Source:MGI Symbol;Acc:MGI:88025]	chr3;chr3;chr3;chr3;chr3;chr3;chr3;chr3;chr3;chr3;chr3;chr3;chr3;chr3;chr3;chr3;chr3;chr3;chr3;chr3;chr3;chr3;chr3;chr3;chr3;chr3;chr3;chr3;chr3;chr3;chr3;chr3;chr3;chr3;chr3;chr3;chr3;chr3;chr3;chr3;chr3;chr3;chr3;chr3;chr3;chr3;chr3;chr3;chr3;chr3;chr3;chr3;chr3;chr3;chr3;chr3;chr3;chr3;chr3;chr3;chr3;chr3;chr3;chr3;chr3;chr3;chr3;chr3;chr3;chr3;chr3;chr3;chr3;chr3;chr3;chr3;chr3;chr3;chr3;chr3…	126921612;126921614;126921614;126923325;126923505;126923788;126925587;126926803;126926803;126928665;126928665;126928665;126929722;126929722;126929722;126929722;126929722;126929998;126929998;126929998;126929998;126930561;126932938;126932938;126932938;126932938;126933196;126934526;126934526;126934526;126934526;126934526;126936620;126936620;126936620;126937738;126937738;126937738;126937767;126940072…	126923971;126923971;126923972;126923971;126923971;126923971;126928367;126926894;126926894;126928847;126928847;126928847;126929812;126929886;126929886;126929886;126929886;126930081;126930081;126930081;126930081;126930653;126933226;126933226;126933226;126933226;126933226;126935117;126934700;126934778;126934778;126934778;126936763;126936763;126936763;126937869;126937869;126937869;126937869;126940146…	-;-;-;-;-;-;-;-;-;-;-;-;-;-;-;-;-;-;-;-;-;-;-;-;-;-;-;-;-;-;-;-;-;-;-;-;-;-;-;-;-;-;-;-;-;-;-;-;-;-;-;-;-;-;-;-;-;-;-;-;-;-;-;-;-;-;-;-;-;-;-;-;-;-;-;-;-;-;-;-;-;-;-;-;-;-;-;-;-;-;-;-;-;-;-;-;-;-;-;-;-;-;-;-;-;-;-;-;-;-;-;-;-;-;-;-;-;-;-;-;-;-;-;-;-;-;-;-;-;-;-;-;-;-;-;-;-;-;-;-;-;-;-;-;-;-;-;-;-;-;-;-;-;-;-;-;-;-;-;-;-;-;-;-;-;-;-;-;-;-;-;-;-;-;-;-;-;-;-;-;-;-;-;-;-;-;-;-;-;-;-;-;-;-;-;-;-;-;-;-…	35510	chr3:126921612-127499350	590.349	639.13	646.043	865.52	1038.37	918.449	782.976	0.580522	0.192129	3.02152	0.00251512	0.0189099
633	ENSMUSG00000038056.15	Kmt2c	lysine (K)-specific methyltransferase 2C [Source:MGI Symbol;Acc:MGI:2444959]	chr5;chr5;chr5;chr5;chr5;chr5;chr5;chr5;chr5;chr5;chr5;chr5;chr5;chr5;chr5;chr5;chr5;chr5;chr5;chr5;chr5;chr5;chr5;chr5;chr5;chr5;chr5;chr5;chr5;chr5;chr5;chr5;chr5;chr5;chr5;chr5;chr5;chr5;chr5;chr5;chr5;chr5;chr5;chr5;chr5;chr5;chr5;chr5;chr5;chr5;chr5;chr5;chr5;chr5;chr5;chr5;chr5;chr5;chr5;chr5;chr5;chr5;chr5;chr5;chr5;chr5;chr5;chr5;chr5;chr5;chr5;chr5;chr5;chr5;chr5;chr5;chr5;chr5;chr5;chr5…	25271798;25272426;25273609;25275628;25275628;25275628;25275651;25275900;25275900;25275900;25275900;25276140;25276140;25276140;25281232;25281232;25281232;25281232;25281661;25281661;25281673;25283104;25283104;25283104;25284067;25284067;25284067;25287051;25287051;25287051;25287706;25287706;25287706;25288990;25288990;25288990;25289120;25290490;25290490;25290490;25290490;25290709;25290709;25290709;252…	25273758;25273758;25273758;25275736;25275736;25275736;25275736;25276256;25275973;25275973;25275973;25276256;25276256;25276256;25281400;25281400;25281400;25281400;25281803;25281803;25281803;25283240;25283240;25283240;25285183;25285183;25285183;25287158;25287158;25287158;25287845;25287845;25287845;25289239;25289239;25289239;25289239;25290626;25290626;25290626;25290626;25290887;25290887;25290887;252…	-;-;-;-;-;-;-;-;-;-;-;-;-;-;-;-;-;-;-;-;-;-;-;-;-;-;-;-;-;-;-;-;-;-;-;-;-;-;-;-;-;-;-;-;-;-;-;-;-;-;-;-;-;-;-;-;-;-;-;-;-;-;-;-;-;-;-;-;-;-;-;-;-;-;-;-;-;-;-;-;-;-;-;-;-;-;-;-;-;-;-;-;-;-;-;-;-;-;-;-;-;-;-;-;-;-;-;-;-;-;-;-;-;-;-;-;-;-;-;-;-;-;-;-;-;-;-;-;-;-;-;-;-;-;-;-;-;-;-;-;-;-;-;-;-;-;-;-;-;-;-;-;-;-;-;-;-;-;-;-;-;-	20291	chr5:25271798-25498783	400.082	449.328	398.086	1249.38	1280.65	914.812	782.057	1.43495	0.199708	7.18525	6.70842e-13	2.79083e-11
1353	ENSMUSG00000037110.20	Ralgapa2	Ral GTPase activating protein, alpha subunit 2 (catalytic) [Source:MGI Symbol;Acc:MGI:3036245]	chr2;chr2;chr2;chr2;chr2;chr2;chr2;chr2;chr2;chr2;chr2;chr2;chr2;chr2;chr2;chr2;chr2;chr2;chr2;chr2;chr2;chr2;chr2;chr2;chr2;chr2;chr2;chr2;chr2;chr2;chr2;chr2;chr2;chr2;chr2;chr2;chr2;chr2;chr2;chr2;chr2;chr2;chr2;chr2;chr2;chr2;chr2;chr2;chr2;chr2;chr2;chr2;chr2;chr2;chr2;chr2;chr2;chr2;chr2;chr2;chr2;chr2;chr2;chr2;chr2;chr2;chr2;chr2;chr2;chr2;chr2;chr2;chr2;chr2;chr2;chr2;chr2;chr2;chr2;chr2…	146239879;146243145;146243976;146244784;146248169;146248169;146248169;146248199;146258564;146260366;146260366;146260366;146260366;146260366;146260366;146261219;146314923;146314923;146314923;146314923;146314923;146317780;146327378;146327378;146327378;146327378;146327378;146333416;146333416;146333416;146333416;146333416;146334492;146334492;146334492;146334492;146334492;146340379;146340379;146340379…	146245035;146245035;146245035;146245035;146248208;146248208;146248208;146248208;146258944;146260487;146260487;146261110;146260487;146260487;146260487;146261375;146315050;146315050;146315050;146315050;146315050;146317799;146327536;146327536;146327536;146327536;146327536;146333571;146333571;146333571;146333571;146333571;146334615;146334615;146334615;146334615;146334615;146340450;146340450;146340450…	-;-;-;-;-;-;-;-;-;-;-;-;-;-;-;-;-;-;-;-;-;-;-;-;-;-;-;-;-;-;-;-;-;-;-;-;-;-;-;-;-;-;-;-;-;-;-;-;-;-;-;-;-;-;-;-;-;-;-;-;-;-;-;-;-;-;-;-;-;-;-;-;-;-;-;-;-;-;-;-;-;-;-;-;-;-;-;-;-;-;-;-;-;-;-;-;-;-;-;-;-;-;-;-;-;-;-;-;-;-;-;-;-;-;-;-;-;-;-;-;-;-;-;-;-;-;-;-;-;-;-;-;-;-;-;-;-;-;-;-;-;-;-;-;-;-;-;-;-;-;-;-;-;-;-;-;-;-;-;-;-;-;-;-;-;-;-;-;-;-;-;-;-;-;-;-;-;-;-;-;-;-;-;-;-;-;-;-;-;-;-;-;-;-;-;-;-;-;-;-…	18811	chr2:146239879-146512344	436.571	452.233	551.905	738.382	965.996	1541.66	781.125	1.11138	0.211894	5.24499	1.56289e-07	3.04191e-06
267	ENSMUSG00000013076.17	Amotl1	angiomotin-like 1 [Source:MGI Symbol;Acc:MGI:1922973]	chr9;chr9;chr9;chr9;chr9;chr9;chr9;chr9;chr9;chr9;chr9;chr9;chr9;chr9;chr9;chr9;chr9;chr9;chr9;chr9;chr9;chr9;chr9;chr9;chr9;chr9;chr9;chr9;chr9;chr9;chr9;chr9;chr9;chr9;chr9;chr9;chr9;chr9;chr9;chr9;chr9;chr9;chr9;chr9;chr9;chr9;chr9;chr9;chr9	14541966;14547505;14547792;14548531;14548531;14548531;14550392;14550392;14550392;14551622;14551622;14551622;14555574;14555574;14555574;14555673;14558459;14558459;14558459;14558459;14562075;14562075;14562075;14571623;14571623;14571623;14572675;14572675;14572675;14575151;14575151;14575151;14592754;14592754;14592754;14593444;14593478;14596451;14596451;14596451;14596451;14596451;14614472;14614734;146…	14547898;14547898;14547898;14548806;14548806;14548806;14550621;14550621;14550621;14551747;14551747;14551747;14555764;14555764;14555764;14555764;14559051;14558608;14558608;14558608;14562220;14562220;14562220;14571712;14571712;14571712;14572819;14572819;14572819;14575439;14575439;14575439;14593711;14593711;14593711;14593711;14593711;14596600;14596600;14596600;14596600;14596600;14614586;14615006;146…	-;-;-;-;-;-;-;-;-;-;-;-;-;-;-;-;-;-;-;-;-;-;-;-;-;-;-;-;-;-;-;-;-;-;-;-;-;-;-;-;-;-;-;-;-;-;-;-;-	10064	chr9:14541966-14645056	323.193	342.806	339.019	1110.02	1266.49	1296.13	779.611	1.84873	0.192793	9.58919	8.87827e-22	8.75657e-20
1090	ENSMUSG00000028465.16	Tln1	talin 1 [Source:MGI Symbol;Acc:MGI:1099832]	chr4;chr4;chr4;chr4;chr4;chr4;chr4;chr4;chr4;chr4;chr4;chr4;chr4;chr4;chr4;chr4;chr4;chr4;chr4;chr4;chr4;chr4;chr4;chr4;chr4;chr4;chr4;chr4;chr4;chr4;chr4;chr4;chr4;chr4;chr4;chr4;chr4;chr4;chr4;chr4;chr4;chr4;chr4;chr4;chr4;chr4;chr4;chr4;chr4;chr4;chr4;chr4;chr4;chr4;chr4;chr4;chr4;chr4;chr4;chr4;chr4;chr4;chr4;chr4;chr4;chr4;chr4;chr4;chr4;chr4;chr4;chr4;chr4;chr4;chr4;chr4;chr4;chr4;chr4;chr4…	43531519;43532192;43532830;43533126;43533304;43533554;43533863;43534390;43534580;43535520;43535738;43535953;43536244;43536524;43537788;43537986;43538190;43538432;43538678;43539091;43539366;43539637;43539976;43540530;43542481;43542702;43542875;43543144;43543436;43543817;43544280;43544576;43544841;43545094;43545407;43545410;43545606;43545606;43545860;43546750;43546822;43546852;43547502;43547502;435…	43532085;43532320;43533012;43533188;43533429;43533678;43533968;43534497;43534765;43535636;43535863;43536136;43536410;43536670;43537907;43538087;43538339;43538602;43538779;43539223;43539547;43539777;43540137;43540673;43542603;43542791;43542968;43543283;43543633;43543936;43544488;43544678;43544969;43545228;43545520;43545520;43545647;43545722;43545988;43546916;43546916;43546916;43547601;43547647;435…	-;-;-;-;-;-;-;-;-;-;-;-;-;-;-;-;-;-;-;-;-;-;-;-;-;-;-;-;-;-;-;-;-;-;-;-;-;-;-;-;-;-;-;-;-;-;-;-;-;-;-;-;-;-;-;-;-;-;-;-;-;-;-;-;-;-;-;-;-;-;-;-;-;-;-;-;-;-;-;-;-;-;-;-;-;-;-;-;-	9801	chr4:43531519-43562691	424.843	450.296	593.744	1002.44	983.302	1213.08	777.951	1.11813	0.193185	5.78787	7.1286e-09	1.72224e-07
3885	ENSMUSG00000031880.7	Rrad	Ras-related associated with diabetes [Source:MGI Symbol;Acc:MGI:1930943]	chr8;chr8;chr8;chr8;chr8;chr8;chr8	104628070;104629521;104629826;104630547;104630612;104631123;104631123	104628728;104629725;104629899;104630980;104630928;104631240;104631327	-;-;-;-;-;-;-	1577	chr8:104628070-104631327	510.854	568.439	695.265	953.539	1228.73	695.354	775.364	0.662303	0.237914	2.78379	0.00537272	0.0364184
120	ENSMUSG00000011877.13	Git1	G protein-coupled receptor kinase-interactor 1 [Source:MGI Symbol;Acc:MGI:1927140]	chr11;chr11;chr11;chr11;chr11;chr11;chr11;chr11;chr11;chr11;chr11;chr11;chr11;chr11;chr11;chr11;chr11;chr11;chr11;chr11;chr11;chr11;chr11;chr11;chr11;chr11;chr11;chr11;chr11;chr11;chr11;chr11;chr11;chr11;chr11;chr11;chr11;chr11;chr11;chr11;chr11;chr11;chr11;chr11;chr11;chr11;chr11;chr11;chr11;chr11;chr11;chr11;chr11;chr11;chr11;chr11;chr11;chr11;chr11;chr11;chr11;chr11;chr11	77493562;77493571;77498965;77498965;77499091;77499517;77499517;77499517;77499739;77499739;77499739;77500348;77500348;77500348;77500647;77500647;77500647;77500988;77501072;77501072;77501072;77502479;77502829;77502829;77502829;77503018;77503018;77503018;77503018;77503356;77503356;77503356;77503356;77503921;77503921;77503921;77504372;77504372;77504372;77504372;77504599;77504599;77504599;77504599;775…	77493634;77493634;77499098;77499098;77499098;77499629;77499629;77499629;77499844;77499844;77499844;77500565;77500565;77500565;77500741;77500741;77500741;77501114;77501114;77501114;77501114;77503066;77502855;77502855;77502855;77503115;77503066;77503066;77503066;77503428;77504018;77503428;77503428;77504018;77504018;77504018;77504483;77504483;77504483;77504483;77504832;77504732;77504732;77504732;775…	+;+;+;+;+;+;+;+;+;+;+;+;+;+;+;+;+;+;+;+;+;+;+;+;+;+;+;+;+;+;+;+;+;+;+;+;+;+;+;+;+;+;+;+;+;+;+;+;+;+;+;+;+;+;+;+;+;+;+;+;+;+;+	4838	chr11:77493562-77507786	255.427	199.486	292.873	1466.98	1060.39	1348.88	770.673	2.34929	0.198082	11.8602	1.90453e-32	4.17948e-30
199	ENSMUSG00000022283.15	Pabpc1	poly(A) binding protein, cytoplasmic 1 [Source:MGI Symbol;Acc:MGI:1349722]	chr15;chr15;chr15;chr15;chr15;chr15;chr15;chr15;chr15;chr15;chr15;chr15;chr15;chr15;chr15;chr15;chr15;chr15;chr15;chr15;chr15;chr15;chr15;chr15;chr15;chr15;chr15;chr15;chr15;chr15;chr15;chr15;chr15;chr15;chr15;chr15;chr15;chr15;chr15;chr15;chr15;chr15;chr15;chr15;chr15;chr15;chr15;chr15;chr15;chr15	36595661;36595907;36596024;36596024;36596201;36596519;36596563;36596563;36596563;36596964;36596964;36596964;36596964;36596964;36597457;36597457;36597457;36597457;36597973;36597973;36597973;36598202;36598301;36598952;36598952;36598953;36599205;36599205;36599205;36600421;36600593;36600593;36600870;36600870;36601315;36601315;36601315;36602305;36602846;36602846;36603496;36605442;36605442;36605744;366…	36596099;36596099;36596099;36596099;36596655;36596655;36596655;36596655;36596655;36597094;36597094;36597426;36597094;36597094;36597736;36597541;36597541;36597541;36598312;36598019;36598127;36598312;36598312;36599042;36599042;36599042;36599762;36599477;36599477;36601007;36600688;36600688;36601007;36601007;36601409;36601409;36601409;36602346;36602985;36602985;36605557;36605466;36605557;36605937;366…	-;-;-;-;-;-;-;-;-;-;-;-;-;-;-;-;-;-;-;-;-;-;-;-;-;-;-;-;-;-;-;-;-;-;-;-;-;-;-;-;-;-;-;-;-;-;-;-;-;-	6540	chr15:36595661-36609668	363.592	303.103	223.962	1506.1	1235.03	962.098	765.647	2.0377	0.192759	10.5712	4.05257e-26	5.36283e-24
748	ENSMUSG00000005871.15	Apc	adenomatosis polyposis coli [Source:MGI Symbol;Acc:MGI:88039]	chr18;chr18;chr18;chr18;chr18;chr18;chr18;chr18;chr18;chr18;chr18;chr18;chr18;chr18;chr18;chr18;chr18;chr18;chr18;chr18;chr18;chr18;chr18;chr18;chr18;chr18;chr18;chr18;chr18;chr18;chr18;chr18;chr18;chr18;chr18;chr18;chr18;chr18;chr18;chr18;chr18;chr18;chr18;chr18;chr18;chr18;chr18;chr18;chr18;chr18;chr18;chr18;chr18;chr18;chr18;chr18;chr18;chr18;chr18;chr18;chr18;chr18;chr18;chr18;chr18;chr18;chr…	34220924;34220984;34220984;34221013;34221252;34247694;34247698;34261005;34261005;34261005;34261005;34261005;34266058;34268298;34268298;34268298;34268298;34268298;34268298;34269056;34269056;34269056;34269056;34269056;34269056;34272439;34272439;34272439;34272439;34272439;34272439;34276564;34276564;34276564;34276564;34276564;34276564;34279269;34279269;34279269;34279269;34282007;34289838;34289838;342…	34221276;34221276;34221276;34221276;34221276;34247734;34247734;34261157;34263695;34261157;34261157;34261157;34266222;34268379;34268379;34268379;34268379;34268379;34268379;34269254;34269254;34269254;34269254;34269254;34269254;34272547;34272547;34272547;34272547;34272547;34272547;34276677;34276591;34276677;34276677;34276677;34276677;34279352;34279352;34279352;34279352;34282009;34289942;34289942;342…	+;+;+;+;+;+;+;+;+;+;+;+;+;+;+;+;+;+;+;+;+;+;+;+;+;+;+;+;+;+;+;+;+;+;+;+;+;+;+;+;+;+;+;+;+;+;+;+;+;+;+;+;+;+;+;+;+;+;+;+;+;+;+;+;+;+;+;+;+;+;+;+;+;+;+;+;+;+;+;+;+;+	16116	chr18:34220924-34322552	426.146	400.909	347.017	1271.39	1423.82	711.722	763.5	1.46694	0.216623	6.77187	1.27131e-11	4.47575e-10
1913	ENSMUSG00000024073.16	Birc6	baculoviral IAP repeat-containing 6 [Source:MGI Symbol;Acc:MGI:1276108]	chr17;chr17;chr17;chr17;chr17;chr17;chr17;chr17;chr17;chr17;chr17;chr17;chr17;chr17;chr17;chr17;chr17;chr17;chr17;chr17;chr17;chr17;chr17;chr17;chr17;chr17;chr17;chr17;chr17;chr17;chr17;chr17;chr17;chr17;chr17;chr17;chr17;chr17;chr17;chr17;chr17;chr17;chr17;chr17;chr17;chr17;chr17;chr17;chr17;chr17;chr17;chr17;chr17;chr17;chr17;chr17;chr17;chr17;chr17;chr17;chr17;chr17;chr17;chr17;chr17;chr17;chr…	74528295;74528468;74528468;74528468;74528522;74528552;74546198;74546237;74546237;74546237;74546237;74546237;74546237;74548713;74548713;74548713;74548713;74548713;74548713;74548713;74556783;74557901;74557901;74557901;74557901;74557901;74557901;74560783;74561151;74561151;74561151;74561151;74561151;74561151;74561151;74562019;74562019;74562019;74562019;74562019;74562019;74565791;74565791;74565791;745…	74528801;74528801;74528801;74528801;74528801;74528801;74546418;74546418;74546418;74546418;74546418;74546418;74546418;74549108;74548850;74548850;74548850;74548850;74548850;74548850;74558094;74558094;74558094;74558094;74558094;74558094;74558094;74561262;74562545;74561262;74562101;74561262;74561262;74561262;74561262;74562101;74562101;74562101;74562101;74562101;74562101;74566174;74566849;74566174;745…	+;+;+;+;+;+;+;+;+;+;+;+;+;+;+;+;+;+;+;+;+;+;+;+;+;+;+;+;+;+;+;+;+;+;+;+;+;+;+;+;+;+;+;+;+;+;+;+;+;+;+;+;+;+;+;+;+;+;+;+;+;+;+;+;+;+;+;+;+;+;+;+;+;+;+;+;+;+;+;+;+;+;+;+;+;+;+;+;+;+;+;+;+;+;+;+;+;+;+;+;+;+;+;+;+;+;+;+;+;+;+;+;+;+;+;+;+;+;+;+;+;+;+;+;+;+;+;+;+;+;+;+;+;+;+;+;+;+;+;+;+;+;+;+;+;+;+;+;+;+;+;+;+;+;+;+;+;+;+;+;+;+;+;+;+;+;+;+;+;+;+;+;+;+;+;+;+;+;+;+;+;+;+;+;+;+;+;+;+;+;+;+;+;+;+;+;+;+;+;+…	25772	chr17:74528295-74703356	393.566	429.96	703.879	990.214	1074.55	961.492	758.944	1.00823	0.228371	4.41489	1.01062e-05	0.00013912
1728	ENSMUSG00000040488.18	Ltbp4	latent transforming growth factor beta binding protein 4 [Source:MGI Symbol;Acc:MGI:1321395]	chr7;chr7;chr7;chr7;chr7;chr7;chr7;chr7;chr7;chr7;chr7;chr7;chr7;chr7;chr7;chr7;chr7;chr7;chr7;chr7;chr7;chr7;chr7;chr7;chr7;chr7;chr7;chr7;chr7;chr7;chr7;chr7;chr7;chr7;chr7;chr7;chr7;chr7;chr7;chr7;chr7;chr7;chr7;chr7;chr7;chr7;chr7;chr7;chr7;chr7;chr7;chr7;chr7;chr7;chr7;chr7;chr7;chr7;chr7;chr7;chr7;chr7;chr7;chr7;chr7;chr7;chr7;chr7;chr7;chr7;chr7;chr7;chr7;chr7;chr7;chr7;chr7;chr7;chr7;chr7…	27305136;27305140;27305142;27305998;27306067;27306067;27306067;27306079;27306562;27306562;27306562;27306562;27306562;27306623;27307560;27307768;27307768;27307768;27307768;27307768;27308921;27308921;27308921;27308921;27308921;27308961;27309286;27309286;27309286;27309286;27309286;27309286;27310181;27310181;27310181;27310181;27310181;27310181;27310181;27310521;27310521;27310521;27310521;27310521;273…	27305550;27305550;27305550;27306219;27306219;27306219;27306219;27306219;27306970;27306942;27306942;27306942;27306942;27306942;27307920;27307920;27307920;27307920;27307920;27307920;27309067;27309067;27309067;27309067;27309067;27309067;27309414;27309414;27309414;27309414;27309414;27309414;27310252;27310462;27310252;27310252;27310252;27310252;27310252;27310659;27310678;27310787;27310787;27310787;273…	-;-;-;-;-;-;-;-;-;-;-;-;-;-;-;-;-;-;-;-;-;-;-;-;-;-;-;-;-;-;-;-;-;-;-;-;-;-;-;-;-;-;-;-;-;-;-;-;-;-;-;-;-;-;-;-;-;-;-;-;-;-;-;-;-;-;-;-;-;-;-;-;-;-;-;-;-;-;-;-;-;-;-;-;-;-;-;-;-;-;-;-;-;-;-;-;-;-;-;-;-;-;-;-;-;-;-;-;-;-;-;-;-;-;-;-;-;-;-;-;-;-;-;-;-;-;-;-;-;-;-;-;-;-;-;-;-;-;-;-;-;-;-;-;-;-;-;-;-;-;-;-;-;-;-;-;-;-;-;-;-;-	6463	chr7:27305136-27337692	562.982	394.13	489.762	1180.92	1189.4	729.909	757.851	1.06244	0.228133	4.65713	3.20651e-06	4.88659e-05
201	ENSMUSG00000040481.17	Bptf	bromodomain PHD finger transcription factor [Source:MGI Symbol;Acc:MGI:2444008]	chr11;chr11;chr11;chr11;chr11;chr11;chr11;chr11;chr11;chr11;chr11;chr11;chr11;chr11;chr11;chr11;chr11;chr11;chr11;chr11;chr11;chr11;chr11;chr11;chr11;chr11;chr11;chr11;chr11;chr11;chr11;chr11;chr11;chr11;chr11;chr11;chr11;chr11;chr11;chr11;chr11;chr11;chr11;chr11;chr11;chr11;chr11;chr11;chr11;chr11;chr11;chr11;chr11;chr11;chr11;chr11;chr11;chr11;chr11;chr11;chr11;chr11;chr11;chr11;chr11;chr11;chr…	107033081;107033083;107033083;107035397;107035504;107040226;107040226;107040226;107040226;107040226;107042675;107042675;107042675;107042675;107042675;107043041;107043633;107043633;107043633;107043633;107043633;107044492;107046666;107047000;107047000;107047000;107047000;107047000;107052789;107052789;107052789;107052789;107053223;107053223;107053223;107054456;107054456;107054456;107055872;107055872…	107035839;107035839;107035839;107036590;107036590;107040412;107040412;107040412;107040412;107040412;107042759;107042759;107042759;107042759;107042759;107043825;107043825;107043706;107043825;107043825;107043825;107044665;107047343;107047275;107047343;107047343;107047343;107047343;107052890;107053014;107053014;107053014;107053305;107053305;107053305;107055318;107055318;107055318;107056106;107056106…	-;-;-;-;-;-;-;-;-;-;-;-;-;-;-;-;-;-;-;-;-;-;-;-;-;-;-;-;-;-;-;-;-;-;-;-;-;-;-;-;-;-;-;-;-;-;-;-;-;-;-;-;-;-;-;-;-;-;-;-;-;-;-;-;-;-;-;-;-;-;-;-;-;-;-;-;-;-;-;-;-;-;-;-;-;-;-;-;-;-;-;-;-;-;-;-;-;-;-;-;-;-;-;-;-;-;-;-	14081	chr11:107033081-107132127	230.666	262.431	251.649	1457.2	1353.02	939.667	749.107	2.27888	0.215951	10.5528	4.93314e-26	6.46315e-24
1564	ENSMUSG00000029190.19	D5Ertd579e	DNA segment, Chr 5, ERATO Doi 579, expressed [Source:MGI Symbol;Acc:MGI:1261849]	chr5;chr5;chr5;chr5;chr5;chr5;chr5;chr5;chr5;chr5;chr5;chr5;chr5;chr5;chr5;chr5;chr5;chr5;chr5;chr5;chr5;chr5;chr5;chr5;chr5;chr5;chr5	36600485;36602250;36604511;36607938;36607938;36613246;36613246;36615956;36617865;36618743;36618743;36619664;36619664;36619664;36621203;36627119;36629657;36629657;36671399;36672748;36672748;36672748;36689017;36695855;36695855;36695855;36695855	36602803;36602803;36604608;36608046;36608046;36613730;36616534;36616534;36618824;36618824;36618824;36619730;36619730;36619730;36621255;36629791;36629791;36629791;36673242;36673242;36673242;36673242;36695970;36695937;36696024;36695961;36695937	-;-;-;-;-;-;-;-;-;-;-;-;-;-;-;-;-;-;-;-;-;-;-;-;-;-;-	18420	chr5:36600485-36696024	501.08	460.949	496.53	819.066	931.384	1274.92	747.321	1.02283	0.209002	4.89387	9.88716e-07	1.66476e-05
410	ENSMUSG00000033530.8	Ttc7b	tetratricopeptide repeat domain 7B [Source:MGI Symbol;Acc:MGI:2144724]	chr12;chr12;chr12;chr12;chr12;chr12;chr12;chr12;chr12;chr12;chr12;chr12;chr12;chr12;chr12;chr12;chr12;chr12;chr12;chr12;chr12;chr12;chr12;chr12;chr12;chr12;chr12;chr12;chr12;chr12;chr12;chr12;chr12;chr12;chr12;chr12;chr12;chr12;chr12;chr12;chr12;chr12;chr12;chr12;chr12;chr12;chr12;chr12;chr12;chr12;chr12;chr12;chr12;chr12;chr12;chr12;chr12;chr12;chr12;chr12;chr12;chr12;chr12;chr12;chr12;chr12;chr…	100300770;100300825;100301243;100301610;100301662;100325544;100325544;100325544;100325544;100325544;100332579;100332579;100332579;100332579;100332579;100337942;100340497;100340497;100343832;100347936;100347936;100347936;100355003;100355003;100355003;100373544;100373544;100376176;100376176;100382121;100382121;100383633;100384147;100384147;100385856;100385856;100385856;100387111;100387111;100387184…	100301770;100301770;100301770;100301770;100301770;100325746;100325746;100325746;100325746;100325746;100332719;100332909;100332719;100332719;100332719;100338296;100340547;100340547;100343993;100348033;100348033;100348033;100355115;100355119;100355119;100373704;100373704;100376248;100376248;100382178;100382178;100384264;100384264;100384264;100385900;100385960;100385960;100387194;100387194;100387194…	-;-;-;-;-;-;-;-;-;-;-;-;-;-;-;-;-;-;-;-;-;-;-;-;-;-;-;-;-;-;-;-;-;-;-;-;-;-;-;-;-;-;-;-;-;-;-;-;-;-;-;-;-;-;-;-;-;-;-;-;-;-;-;-;-;-;-;-;-;-;-;-;-;-;-;-;-;-;-;-;-	7320	chr12:100300770-100520826	320.587	295.356	401.162	1254.27	1110.74	1066.98	741.515	1.73727	0.20808	8.34905	6.88118e-17	4.42046e-15
422	ENSMUSG00000026083.12	Eif5b	eukaryotic translation initiation factor 5B [Source:MGI Symbol;Acc:MGI:2441772]	chr1;chr1;chr1;chr1;chr1;chr1;chr1;chr1;chr1;chr1;chr1;chr1;chr1;chr1;chr1;chr1;chr1;chr1;chr1;chr1;chr1;chr1;chr1;chr1;chr1;chr1;chr1;chr1;chr1;chr1;chr1;chr1;chr1;chr1;chr1;chr1;chr1;chr1;chr1;chr1;chr1;chr1;chr1;chr1;chr1;chr1;chr1;chr1;chr1;chr1;chr1;chr1;chr1;chr1;chr1;chr1;chr1;chr1;chr1	37998010;37998129;38017806;38017806;38018025;38018025;38018865;38018865;38021594;38021594;38022164;38022164;38032277;38032277;38033068;38033068;38034029;38035993;38035993;38037203;38037203;38037547;38037547;38040673;38040673;38041697;38041697;38041791;38042866;38044634;38044704;38044704;38044704;38044704;38045324;38045324;38045324;38045324;38045324;38045648;38045648;38045648;38045648;38046612;380…	37998324;37998324;38017931;38017931;38018109;38018109;38019534;38019534;38021811;38021811;38022314;38022314;38032375;38032375;38034103;38033157;38034103;38036273;38036273;38037310;38037310;38037657;38037657;38040740;38040740;38041838;38041838;38042020;38042901;38044835;38044835;38044835;38044835;38044835;38045506;38045440;38045506;38045506;38045506;38045809;38045809;38045809;38045809;38046676;380…	+;+;+;+;+;+;+;+;+;+;+;+;+;+;+;+;+;+;+;+;+;+;+;+;+;+;+;+;+;+;+;+;+;+;+;+;+;+;+;+;+;+;+;+;+;+;+;+;+;+;+;+;+;+;+;+;+;+;+	9753	chr1:37998010-38055579	390.308	380.573	309.485	1244.49	1235.03	880.256	740.023	1.60934	0.194264	8.28429	1.18812e-16	7.4142e-15
1047	ENSMUSG00000026872.18	Zeb2	zinc finger E-box binding homeobox 2 [Source:MGI Symbol;Acc:MGI:1344407]	chr2;chr2;chr2;chr2;chr2;chr2;chr2;chr2;chr2;chr2;chr2;chr2;chr2;chr2;chr2;chr2;chr2;chr2;chr2;chr2;chr2;chr2;chr2;chr2;chr2;chr2;chr2;chr2;chr2;chr2;chr2;chr2;chr2;chr2;chr2;chr2;chr2;chr2;chr2;chr2;chr2;chr2;chr2;chr2;chr2;chr2;chr2;chr2;chr2;chr2;chr2;chr2;chr2;chr2;chr2;chr2;chr2;chr2;chr2;chr2;chr2;chr2;chr2;chr2;chr2;chr2;chr2;chr2;chr2;chr2;chr2;chr2;chr2;chr2;chr2;chr2;chr2;chr2;chr2;chr2…	44983632;44987121;44987123;44987123;44988334;44988401;44988442;44994479;44994479;44994479;44994479;44994479;44994479;44996026;44996026;44996026;44996026;44996026;44996026;44996805;44998884;44998884;44998884;44998884;44998884;44998884;44998884;44998884;45001600;45001600;45001600;45001600;45001600;45001600;45001600;45001600;45001691;45001716;45001782;45001784;45002516;45002516;45002516;45002516;450…	44989153;44987995;44989153;44989153;44989153;44989153;44989153;44994659;44994659;44994659;44994659;44994659;44994659;44997995;44997995;44997995;44997995;44997995;44997995;44997995;44998992;44998992;44998992;44998992;44998992;44998992;44998992;44998992;45001814;45001814;45001814;45001814;45001814;45001814;45001814;45001814;45001814;45001814;45001814;45001814;45002704;45002704;45002704;45002704;450…	-;-;-;-;-;-;-;-;-;-;-;-;-;-;-;-;-;-;-;-;-;-;-;-;-;-;-;-;-;-;-;-;-;-;-;-;-;-;-;-;-;-;-;-;-;-;-;-;-;-;-;-;-;-;-;-;-;-;-;-;-;-;-;-;-;-;-;-;-;-;-;-;-;-;-;-;-;-;-;-;-;-;-;-;-;-;-;-;-;-;-;-;-;-;-;-;-;-;-;-;-;-;-;-;-;-;-;-;-;-;-;-;-;-;-;-;-;-;-;-;-;-;-;-;-;-;-;-;-;-;-;-;-;-;-;-;-;-;-;-;-;-;-;-;-;-;-;-;-	20203	chr2:44983632-45117395	452.21	407.688	299.641	1449.87	1327.85	502.57	739.971	1.3768	0.233175	5.90461	3.53491e-09	8.89095e-08
717	ENSMUSG00000026944.18	Abca2	ATP-binding cassette, sub-family A (ABC1), member 2 [Source:MGI Symbol;Acc:MGI:99606]	chr2;chr2;chr2;chr2;chr2;chr2;chr2;chr2;chr2;chr2;chr2;chr2;chr2;chr2;chr2;chr2;chr2;chr2;chr2;chr2;chr2;chr2;chr2;chr2;chr2;chr2;chr2;chr2;chr2;chr2;chr2;chr2;chr2;chr2;chr2;chr2;chr2;chr2;chr2;chr2;chr2;chr2;chr2;chr2;chr2;chr2;chr2;chr2;chr2;chr2;chr2;chr2;chr2;chr2;chr2;chr2;chr2;chr2;chr2;chr2;chr2;chr2;chr2;chr2;chr2;chr2;chr2;chr2;chr2;chr2;chr2;chr2;chr2;chr2;chr2;chr2;chr2	25428703;25431996;25433098;25433294;25433682;25433964;25434309;25434890;25435499;25436368;25436589;25436830;25437245;25437488;25437665;25437893;25438231;25438458;25438801;25439067;25439327;25440525;25440810;25441188;25441308;25441479;25441479;25441875;25441875;25442191;25442191;25442650;25442650;25442835;25442835;25442948;25443101;25443229;25443229;25443529;25443529;25443726;25443726;25443927;254…	25428835;25432089;25433209;25433457;25433809;25434074;25434527;25435257;25435658;25436496;25436753;25436926;25437418;25437590;25437779;25438083;25438381;25438662;25438965;25439247;25439539;25440721;25440992;25441372;25441372;25441599;25441599;25442054;25442111;25442397;25442397;25442752;25442752;25442917;25443154;25443004;25443154;25443442;25443442;25443634;25443634;25443813;25443837;25443987;254…	+;+;+;+;+;+;+;+;+;+;+;+;+;+;+;+;+;+;+;+;+;+;+;+;+;+;+;+;+;+;+;+;+;+;+;+;+;+;+;+;+;+;+;+;+;+;+;+;+;+;+;+;+;+;+;+;+;+;+;+;+;+;+;+;+;+;+;+;+;+;+;+;+;+;+;+;+	8346	chr2:25428703-25448540	384.443	364.111	383.319	1339.85	1167.38	789.927	738.17	1.49027	0.217741	6.84425	7.68801e-12	2.82365e-10
943	ENSMUSG00000030213.12	Atf7ip	activating transcription factor 7 interacting protein [Source:MGI Symbol;Acc:MGI:1858965]	chr6;chr6;chr6;chr6;chr6;chr6;chr6;chr6;chr6;chr6;chr6;chr6;chr6;chr6;chr6;chr6;chr6;chr6;chr6;chr6;chr6;chr6;chr6;chr6;chr6;chr6;chr6;chr6;chr6;chr6;chr6;chr6;chr6;chr6;chr6;chr6;chr6;chr6;chr6;chr6;chr6;chr6;chr6;chr6;chr6;chr6;chr6;chr6;chr6;chr6;chr6;chr6;chr6;chr6;chr6;chr6;chr6	136506167;136518802;136518806;136518841;136518846;136532927;136551187;136554004;136554022;136555418;136555418;136559764;136559764;136559764;136559764;136559770;136560843;136563760;136563760;136563760;136563760;136563760;136563760;136565017;136565017;136565017;136565017;136565017;136566648;136566648;136566648;136566648;136566648;136571473;136571473;136571473;136571473;136575245;136575245;136575245…	136506275;136518963;136518963;136518963;136524397;136533053;136551216;136554084;136555190;136555540;136555540;136559910;136561439;136561439;136561439;136560093;136561439;136563846;136563837;136563769;136563837;136563846;136563837;136565162;136565162;136565162;136565162;136565162;136566785;136566785;136566785;136566785;136566758;136571538;136571538;136571538;136571538;136575318;136575318;136575318…	+;+;+;+;+;+;+;+;+;+;+;+;+;+;+;+;+;+;+;+;+;+;+;+;+;+;+;+;+;+;+;+;+;+;+;+;+;+;+;+;+;+;+;+;+;+;+;+;+;+;+;+;+;+;+;+;+	20726	chr6:136506167-136610862	398.127	385.415	481.148	1051.34	1151.64	933.605	733.546	1.29264	0.209046	6.1835	6.2694e-10	1.75078e-08
1495	ENSMUSG00000035901.14	Dennd5a	DENN/MADD domain containing 5A [Source:MGI Symbol;Acc:MGI:1201681]	chr7;chr7;chr7;chr7;chr7;chr7;chr7;chr7;chr7;chr7;chr7;chr7;chr7;chr7;chr7;chr7;chr7;chr7;chr7;chr7;chr7;chr7;chr7;chr7;chr7;chr7;chr7;chr7;chr7;chr7;chr7;chr7;chr7;chr7;chr7;chr7;chr7;chr7;chr7;chr7;chr7;chr7;chr7;chr7;chr7;chr7;chr7;chr7;chr7;chr7;chr7;chr7;chr7;chr7;chr7;chr7;chr7;chr7;chr7;chr7;chr7;chr7;chr7;chr7	109893780;109893780;109893780;109896243;109896243;109896243;109896380;109896947;109896947;109896947;109897904;109897904;109898508;109898508;109899044;109899044;109899072;109899724;109899724;109899724;109901060;109901060;109905170;109905170;109905696;109905696;109907405;109908331;109908331;109911915;109911915;109911915;109914721;109914721;109914721;109916211;109916211;109916211;109917385;109917385…	109894815;109894815;109894815;109896411;109896411;109896699;109896411;109897070;109897556;109897070;109897986;109897986;109898689;109898689;109899162;109899162;109899162;109900464;109899869;109899869;109901181;109901181;109905298;109905298;109905780;109905780;109908415;109908415;109908415;109912067;109912067;109912067;109914852;109914852;109914852;109916304;109916304;109916304;109917535;109917535…	-;-;-;-;-;-;-;-;-;-;-;-;-;-;-;-;-;-;-;-;-;-;-;-;-;-;-;-;-;-;-;-;-;-;-;-;-;-;-;-;-;-;-;-;-;-;-;-;-;-;-;-;-;-;-;-;-;-;-;-;-;-;-;-	8677	chr7:109893780-109960470	446.345	397.036	634.353	916.865	814.961	1170.04	729.933	0.973311	0.194196	5.012	5.38684e-07	9.48877e-06
165	ENSMUSG00000021366.8	Hivep1	human immunodeficiency virus type I enhancer binding protein 1 [Source:MGI Symbol;Acc:MGI:96100]	chr13;chr13;chr13;chr13;chr13;chr13;chr13;chr13;chr13;chr13;chr13;chr13;chr13;chr13;chr13;chr13;chr13;chr13;chr13;chr13;chr13;chr13;chr13	42052021;42052404;42055400;42055400;42123160;42123160;42154380;42154380;42157134;42158699;42163351;42164217;42164322;42167562;42167562;42169241;42181432;42181432;42183392;42184264;42188420;42192101;42192351	42052090;42052455;42055542;42055542;42123213;42123213;42154631;42160318;42157265;42159288;42163484;42164392;42164392;42167663;42167663;42169309;42181910;42181931;42185026;42184515;42188548;42192204;42192537	+;+;+;+;+;+;+;+;+;+;+;+;+;+;+;+;+;+;+;+;+;+;+	9294	chr13:42052021-42192537	227.408	205.296	169.817	1621.02	1483.61	669.892	729.506	2.53089	0.229474	11.0291	2.76663e-28	4.41555e-26
490	ENSMUSG00000075595.9	Zfp652	zinc finger protein 652 [Source:MGI Symbol;Acc:MGI:2442221]	chr11;chr11;chr11;chr11;chr11;chr11;chr11;chr11;chr11;chr11;chr11;chr11;chr11;chr11;chr11;chr11;chr11;chr11;chr11;chr11;chr11;chr11;chr11;chr11	95712673;95713011;95749000;95749000;95749000;95749067;95752875;95752875;95752875;95752875;95753362;95753362;95753362;95753362;95753911;95753911;95753911;95753911;95763539;95763539;95763539;95770178;95828666;95830433	95712733;95713228;95749607;95750147;95750147;95750147;95753022;95753022;95753022;95753022;95753477;95753477;95753477;95753477;95754055;95754055;95754055;95754055;95764327;95764711;95772353;95772353;95828775;95835115	+;+;+;+;+;+;+;+;+;+;+;+;+;+;+;+;+;+;+;+;+;+;+;+	15444	chr11:95712673-95835115	325.8	366.047	213.502	1158.92	973.862	1329.48	727.934	1.92406	0.243239	7.91016	2.57067e-15	1.38155e-13
1813	ENSMUSG00000002496.10	Tsc2	tuberous sclerosis 2 [Source:MGI Symbol;Acc:MGI:102548]	chr17;chr17;chr17;chr17;chr17;chr17;chr17;chr17;chr17;chr17;chr17;chr17;chr17;chr17;chr17;chr17;chr17;chr17;chr17;chr17;chr17;chr17;chr17;chr17;chr17;chr17;chr17;chr17;chr17;chr17;chr17;chr17;chr17;chr17;chr17;chr17;chr17;chr17;chr17;chr17;chr17;chr17;chr17;chr17;chr17;chr17;chr17;chr17;chr17;chr17;chr17;chr17;chr17;chr17;chr17;chr17;chr17;chr17;chr17;chr17;chr17;chr17;chr17;chr17;chr17;chr17;chr…	24595816;24595937;24596470;24596489;24596514;24596521;24596521;24596521;24596855;24596855;24596855;24596855;24596855;24596855;24596855;24596880;24597046;24597046;24597046;24597046;24597046;24597046;24597046;24597205;24597205;24597205;24597205;24597205;24597205;24597205;24597892;24597892;24597892;24597892;24597892;24597892;24597892;24598184;24598184;24598184;24598184;24598184;24598184;24598184;245…	24596766;24596766;24596766;24597058;24596766;24596766;24596766;24596766;24596953;24596953;24597063;24596953;24597055;24596953;24596953;24596953;24597063;24597283;24597137;24597137;24597137;24597137;24597137;24597249;24597283;24597283;24597283;24597283;24597283;24597283;24598031;24598031;24598031;24598031;24598031;24598031;24598031;24598370;24598370;24598370;24598307;24598370;24598370;24598370;245…	-;-;-;-;-;-;-;-;-;-;-;-;-;-;-;-;-;-;-;-;-;-;-;-;-;-;-;-;-;-;-;-;-;-;-;-;-;-;-;-;-;-;-;-;-;-;-;-;-;-;-;-;-;-;-;-;-;-;-;-;-;-;-;-;-;-;-;-;-;-;-;-;-;-;-;-;-;-;-;-;-;-;-;-;-;-;-;-;-;-;-;-;-;-;-;-;-;-;-;-;-;-;-;-;-;-;-;-;-;-;-;-;-;-;-;-;-;-;-;-;-;-;-;-;-;-;-;-;-;-;-;-;-;-;-;-;-;-;-;-;-;-;-;-;-;-;-;-;-;-;-;-;-;-;-;-;-;-;-;-;-;-;-;-;-;-;-;-;-;-;-;-;-;-;-;-;-;-;-;-;-;-;-;-;-;-;-;-;-;-;-;-;-;-;-;-;-;-;-;-…	9620	chr17:24595816-24632630	403.991	381.541	724.183	936.424	800.801	1119.72	727.777	0.948383	0.208249	4.55408	5.2616e-06	7.64492e-05
274	ENSMUSG00000068284.14	Usf3	upstream transcription factor family member 3 [Source:MGI Symbol;Acc:MGI:2685454]	chr16;chr16;chr16;chr16;chr16;chr16;chr16;chr16;chr16;chr16;chr16;chr16;chr16;chr16;chr16;chr16;chr16;chr16;chr16;chr16;chr16;chr16;chr16;chr16;chr16;chr16;chr16;chr16;chr16	44173246;44173397;44173397;44173397;44198904;44198904;44198904;44198904;44199113;44199119;44200614;44200614;44200614;44200614;44201738;44201738;44201738;44201738;44204998;44204998;44204998;44204998;44212640;44212640;44212640;44212640;44215415;44215415;44215415	44173510;44173510;44173510;44173510;44199021;44199167;44199021;44199021;44199167;44199167;44200678;44200678;44200678;44200678;44201766;44201766;44201766;44201766;44205080;44205080;44205080;44205080;44212736;44212736;44212932;44212736;44227463;44215468;44227465	+;+;+;+;+;+;+;+;+;+;+;+;+;+;+;+;+;+;+;+;+;+;+;+;+;+;+;+;+	13050	chr16:44173246-44227465	347.954	294.387	231.345	1408.3	1293.24	749.915	720.857	1.92947	0.202346	9.53549	1.49186e-21	1.43382e-19
215	ENSMUSG00000028433.14	Ubap2	ubiquitin-associated protein 2 [Source:MGI Symbol;Acc:MGI:1916176]	chr4;chr4;chr4;chr4;chr4;chr4;chr4;chr4;chr4;chr4;chr4;chr4;chr4;chr4;chr4;chr4;chr4;chr4;chr4;chr4;chr4;chr4;chr4;chr4;chr4;chr4;chr4;chr4;chr4;chr4;chr4;chr4;chr4;chr4;chr4;chr4;chr4;chr4;chr4;chr4;chr4;chr4;chr4;chr4;chr4;chr4;chr4;chr4;chr4;chr4;chr4;chr4;chr4;chr4;chr4;chr4;chr4;chr4;chr4;chr4;chr4;chr4;chr4;chr4;chr4;chr4;chr4;chr4;chr4;chr4;chr4;chr4;chr4;chr4;chr4;chr4;chr4;chr4;chr4;chr4…	41194313;41194316;41195193;41195334;41195334;41195608;41195608;41195608;41195746;41195746;41195746;41195944;41195944;41196328;41196328;41196730;41196730;41199218;41199218;41199218;41199494;41199494;41199494;41199716;41199716;41199716;41201464;41201464;41202274;41202274;41203533;41203533;41205524;41205524;41206153;41206153;41206833;41206833;41206895;41209353;41209353;41209353;41211705;41211705;412…	41195246;41195246;41195525;41195525;41195525;41195672;41195672;41195672;41195765;41195853;41195853;41196043;41196043;41196533;41196533;41196808;41196808;41199265;41199265;41199265;41199585;41199585;41199585;41200077;41199902;41199902;41201533;41201533;41202457;41202457;41203572;41203572;41205737;41205737;41206325;41206325;41207104;41207104;41207104;41209569;41209569;41209569;41211894;41211894;412…	-;-;-;-;-;-;-;-;-;-;-;-;-;-;-;-;-;-;-;-;-;-;-;-;-;-;-;-;-;-;-;-;-;-;-;-;-;-;-;-;-;-;-;-;-;-;-;-;-;-;-;-;-;-;-;-;-;-;-;-;-;-;-;-;-;-;-;-;-;-;-;-;-;-;-;-;-;-;-;-;-;-;-;-;-;-;-	4802	chr4:41194313-41275144	308.858	287.609	244.266	1364.29	1183.11	922.693	718.471	2.01207	0.196252	10.2525	1.15336e-24	1.41268e-22
2033	ENSMUSG00000056211.13	R3hdm1	R3H domain containing 1 [Source:MGI Symbol;Acc:MGI:2448514]	chr1;chr1;chr1;chr1;chr1;chr1;chr1;chr1;chr1;chr1;chr1;chr1;chr1;chr1;chr1;chr1;chr1;chr1;chr1;chr1;chr1;chr1;chr1;chr1;chr1;chr1;chr1;chr1;chr1;chr1;chr1;chr1;chr1;chr1;chr1;chr1;chr1;chr1;chr1;chr1;chr1;chr1;chr1;chr1;chr1;chr1;chr1;chr1;chr1;chr1;chr1;chr1;chr1;chr1;chr1;chr1;chr1;chr1;chr1;chr1;chr1;chr1;chr1;chr1;chr1;chr1;chr1;chr1;chr1;chr1;chr1;chr1;chr1;chr1;chr1;chr1;chr1;chr1;chr1;chr1…	128103301;128103321;128103324;128103324;128103331;128141964;128141987;128151744;128151744;128151744;128151744;128151744;128151744;128151814;128153189;128153189;128153189;128153189;128153189;128153189;128162202;128162202;128162769;128162769;128162769;128167893;128167893;128167893;128167893;128167893;128167893;128168979;128168979;128168979;128168979;128168979;128168979;128171631;128174693;128174949…	128103483;128103483;128103483;128103483;128111788;128142092;128142092;128151952;128151952;128151952;128151952;128151952;128151952;128151952;128153326;128153399;128153399;128153399;128153399;128153399;128162243;128162243;128162858;128162858;128162858;128168007;128168007;128168007;128168007;128168007;128168007;128169057;128169057;128169057;128169057;128169057;128169057;128178143;128175008;128175008…	+;+;+;+;+;+;+;+;+;+;+;+;+;+;+;+;+;+;+;+;+;+;+;+;+;+;+;+;+;+;+;+;+;+;+;+;+;+;+;+;+;+;+;+;+;+;+;+;+;+;+;+;+;+;+;+;+;+;+;+;+;+;+;+;+;+;+;+;+;+;+;+;+;+;+;+;+;+;+;+;+;+;+;+;+;+;+;+;+;+;+;+;+;+;+;+;+;+;+;+;+;+;+;+;+;+;+;+;+;+;+;+;+;+;+;+;+;+;+;+;+;+;+;+;+;+;+	31486	chr1:128103301-128237736	572.104	530.672	298.41	1381.41	1095.01	411.635	714.873	0.932137	0.218852	4.25921	2.05154e-05	0.000265611
88	ENSMUSG00000038437.11	Mllt6	myeloid/lymphoid or mixed-lineage leukemia; translocated to, 6 [Source:MGI Symbol;Acc:MGI:1935145]	chr11;chr11;chr11;chr11;chr11;chr11;chr11;chr11;chr11;chr11;chr11;chr11;chr11;chr11;chr11;chr11;chr11;chr11;chr11;chr11;chr11;chr11;chr11;chr11;chr11;chr11;chr11;chr11;chr11;chr11;chr11;chr11;chr11;chr11;chr11;chr11;chr11;chr11;chr11;chr11;chr11;chr11;chr11;chr11;chr11;chr11;chr11;chr11;chr11;chr11;chr11;chr11;chr11;chr11;chr11;chr11;chr11;chr11;chr11;chr11;chr11;chr11;chr11;chr11;chr11;chr11;chr…	97663414;97663572;97663572;97664955;97664955;97664955;97665001;97665486;97665486;97665486;97665730;97665730;97665730;97665730;97666790;97666790;97666790;97666790;97667075;97667075;97667075;97667075;97669424;97669424;97669424;97669549;97670253;97670253;97670253;97670253;97672457;97672457;97672457;97672457;97673460;97673460;97673460;97673460;97674438;97674438;97674438;97674774;97674774;97674774;976…	97663680;97663680;97663680;97665034;97665034;97665034;97665034;97665540;97665540;97665540;97665839;97665839;97665839;97665839;97666893;97666893;97666893;97666893;97667168;97667168;97667168;97667168;97669636;97669499;97669636;97669636;97670351;97670351;97670351;97670351;97672592;97672682;97672682;97672592;97673548;97674071;97674071;97674071;97674619;97674619;97674619;97674882;97674882;97674882;976…	+;+;+;+;+;+;+;+;+;+;+;+;+;+;+;+;+;+;+;+;+;+;+;+;+;+;+;+;+;+;+;+;+;+;+;+;+;+;+;+;+;+;+;+;+;+;+;+;+;+;+;+;+;+;+;+;+;+;+;+;+;+;+;+;+;+;+;+;+;+;+;+;+;+;+;+;+	7451	chr11:97663414-97685463	213.725	149.13	155.05	1144.25	1090.29	1529.54	713.662	2.82422	0.224763	12.5653	3.27537e-36	9.80155e-34
2197	ENSMUSG00000031451.6	Gas6	growth arrest specific 6 [Source:MGI Symbol;Acc:MGI:95660]	chr8;chr8;chr8;chr8;chr8;chr8;chr8;chr8;chr8;chr8;chr8;chr8;chr8;chr8;chr8	13465374;13466627;13468192;13470219;13471449;13474657;13475039;13476112;13477044;13478252;13479007;13483674;13485671;13493846;13494261	13465900;13466855;13468364;13470387;13471613;13474846;13475157;13476233;13477166;13478374;13479129;13483736;13485695;13494012;13494490	-;-;-;-;-;-;-;-;-;-;-;-;-;-;-	2548	chr8:13465374-13494490	620.322	417.372	494.684	1017.11	921.944	787.502	709.822	0.828588	0.203893	4.06383	4.8273e-05	0.000578617
225	ENSMUSG00000013419.7	Zfp651	zinc finger protein 651 [Source:MGI Symbol;Acc:MGI:2670992]	chr9;chr9;chr9;chr9;chr9;chr9;chr9;chr9;chr9;chr9;chr9;chr9;chr9;chr9;chr9;chr9;chr9	121759330;121760033;121762619;121762619;121764017;121765483;121765483;121765483;121765945;121766467;121766467;121767082;121767239;121767239;121767495;121767495;121767495	121759438;121760225;121764121;121764121;121764121;121765630;121766074;121765630;121765997;121766582;121766582;121767383;121767383;121767383;121769054;121771742;121767556	+;+;+;+;+;+;+;+;+;+;+;+;+;+;+;+;+	7063	chr9:121759330-121771742	253.472	211.107	276.26	936.424	917.224	1662.91	709.566	2.18004	0.215255	10.1277	4.16306e-24	4.87245e-22
119	ENSMUSG00000008855.17	Hdac5	histone deacetylase 5 [Source:MGI Symbol;Acc:MGI:1333784]	chr11;chr11;chr11;chr11;chr11;chr11;chr11;chr11;chr11;chr11;chr11;chr11;chr11;chr11;chr11;chr11;chr11;chr11;chr11;chr11;chr11;chr11;chr11;chr11;chr11;chr11;chr11;chr11;chr11;chr11;chr11;chr11;chr11;chr11;chr11;chr11;chr11;chr11;chr11;chr11;chr11;chr11;chr11;chr11;chr11;chr11;chr11;chr11;chr11;chr11;chr11;chr11;chr11;chr11;chr11;chr11;chr11;chr11;chr11;chr11;chr11;chr11;chr11;chr11;chr11;chr11;chr…	102194432;102195744;102195747;102195749;102195749;102195749;102195749;102195749;102195751;102195751;102195948;102195948;102195952;102195952;102195952;102195952;102195952;102195952;102196237;102196238;102196238;102196238;102196238;102196238;102196238;102196238;102196539;102196539;102196539;102196539;102196539;102196539;102196539;102196539;102196539;102196539;102196539;102196681;102197059;102197059…	102195868;102195868;102195868;102195868;102196322;102195894;102196117;102195894;102195868;102195868;102196117;102196117;102196117;102196117;102196117;102196322;102196322;102196117;102196322;102196322;102196322;102196322;102196322;102196322;102196322;102196322;102196672;102196672;102196672;102196672;102197436;102196672;102196568;102196558;102196672;102196672;102196672;102197177;102197177;102197177…	-;-;-;-;-;-;-;-;-;-;-;-;-;-;-;-;-;-;-;-;-;-;-;-;-;-;-;-;-;-;-;-;-;-;-;-;-;-;-;-;-;-;-;-;-;-;-;-;-;-;-;-;-;-;-;-;-;-;-;-;-;-;-;-;-;-;-;-;-;-;-;-;-;-;-;-;-;-;-;-;-;-;-;-;-;-;-;-;-;-;-;-;-;-;-;-;-;-;-;-;-;-;-;-;-;-;-;-;-;-;-;-;-;-;-;-;-;-;-;-;-;-;-;-;-;-;-;-;-;-;-;-;-;-;-;-;-;-;-;-;-;-;-;-;-;-;-;-;-;-;-;-;-;-;-;-;-;-;-;-;-;-;-;-;-;-;-;-;-;-;-;-;-;-;-;-;-;-;-;-;-;-;-;-;-;-;-;-;-;-;-;-;-;-;-;-;-;-;-;-…	8780	chr11:102194432-102230166	171.37	175.277	271.338	1200.48	1146.92	1288.25	708.941	2.5458	0.214561	11.8651	1.79584e-32	3.97409e-30
1778	ENSMUSG00000001419.17	Mef2d	myocyte enhancer factor 2D [Source:MGI Symbol;Acc:MGI:99533]	chr3;chr3;chr3;chr3;chr3;chr3;chr3;chr3;chr3;chr3;chr3;chr3;chr3;chr3;chr3;chr3;chr3;chr3;chr3;chr3;chr3;chr3;chr3;chr3;chr3;chr3;chr3;chr3;chr3;chr3;chr3;chr3;chr3;chr3;chr3;chr3;chr3;chr3;chr3;chr3;chr3;chr3;chr3;chr3;chr3;chr3;chr3;chr3;chr3;chr3;chr3	88142372;88142416;88142572;88142572;88142574;88155678;88155678;88155678;88155678;88155678;88156322;88156322;88156322;88156322;88158034;88158034;88158034;88158221;88159122;88159122;88159122;88159122;88159536;88159536;88159536;88159536;88161191;88161191;88161191;88161191;88161781;88162958;88162958;88162958;88162958;88162960;88167515;88167515;88167515;88167515;88167515;88168038;88168038;88168038;881…	88142674;88142674;88142674;88142674;88142674;88156003;88155862;88155862;88155862;88155862;88156525;88156525;88156525;88156525;88158171;88158171;88158171;88158355;88159332;88159332;88159332;88159332;88159592;88159592;88159592;88159592;88161381;88161381;88161381;88161381;88161801;88163087;88163087;88163087;88163087;88163087;88167734;88167734;88167734;88167734;88167734;88168344;88168344;88169930;881…	+;+;+;+;+;+;+;+;+;+;+;+;+;+;+;+;+;+;+;+;+;+;+;+;+;+;+;+;+;+;+;+;+;+;+;+;+;+;+;+;+;+;+;+;+;+;+;+;+;+;+	5985	chr3:88142372-88172086	445.694	517.115	508.836	936.424	874.745	959.067	706.98	0.904309	0.196993	4.59056	4.42061e-06	6.54738e-05
2458	ENSMUSG00000021156.17	Zmynd11	zinc finger, MYND domain containing 11 [Source:MGI Symbol;Acc:MGI:1913755]	chr13;chr13;chr13;chr13;chr13;chr13;chr13;chr13;chr13;chr13;chr13;chr13;chr13;chr13;chr13;chr13;chr13;chr13;chr13;chr13;chr13;chr13;chr13;chr13;chr13;chr13;chr13;chr13;chr13;chr13;chr13;chr13;chr13;chr13;chr13;chr13;chr13;chr13;chr13;chr13;chr13;chr13;chr13;chr13;chr13;chr13;chr13;chr13;chr13;chr13;chr13;chr13;chr13;chr13;chr13;chr13;chr13;chr13;chr13;chr13;chr13;chr13;chr13;chr13;chr13;chr13;chr…	9684833;9684836;9684836;9684838;9684841;9684841;9685095;9686293;9686862;9686867;9689063;9689063;9689063;9689063;9689063;9689063;9689063;9689063;9689063;9689063;9689139;9689452;9689452;9689452;9689452;9689452;9689452;9689452;9689452;9689452;9689532;9690278;9690278;9690373;9690446;9690446;9690446;9690446;9690446;9690446;9690446;9690446;9690446;9690903;9690903;9690903;9690903;9690903;9690903;9690903…	9686984;9686984;9686984;9686984;9686984;9686984;9686984;9686984;9686984;9686984;9689248;9689248;9689248;9689248;9689248;9691273;9689248;9689248;9689248;9689248;9689724;9689724;9689724;9689724;9689724;9689724;9689724;9689724;9689724;9689724;9689724;9690514;9690514;9690514;9690514;9690510;9690514;9690514;9690885;9690514;9690514;9690514;9690514;9691110;9691110;9691110;9691110;9691110;9691110;9691110…	-;-;-;-;-;-;-;-;-;-;-;-;-;-;-;-;-;-;-;-;-;-;-;-;-;-;-;-;-;-;-;-;-;-;-;-;-;-;-;-;-;-;-;-;-;-;-;-;-;-;-;-;-;-;-;-;-;-;-;-;-;-;-;-;-;-;-;-;-;-;-;-;-;-;-;-;-;-;-;-;-;-;-;-;-;-;-;-;-;-;-;-;-;-;-;-;-;-;-;-;-;-;-;-;-;-;-;-;-;-;-;-;-;-;-;-;-;-;-;-;-;-;-;-;-;-;-;-;-;-;-;-;-;-;-;-;-;-;-;-;-;-;-;-;-;-;-;-;-;-;-;-;-;-;-;-;-;-;-;-;-;-;-;-;-;-;-;-;-;-;-;-;-;-;-;-;-;-;-;-;-;-;-;-;-;-;-;-;-;-;-;-;-;-;-;-;-;-;-;-…	10955	chr13:9684833-9765330	605.336	494.842	474.38	995.104	822.827	805.083	699.595	0.729907	0.192975	3.7824	0.000155326	0.0016645
2184	ENSMUSG00000034574.10	Daam1	dishevelled associated activator of morphogenesis 1 [Source:MGI Symbol;Acc:MGI:1914596]	chr12;chr12;chr12;chr12;chr12;chr12;chr12;chr12;chr12;chr12;chr12;chr12;chr12;chr12;chr12;chr12;chr12;chr12;chr12;chr12;chr12;chr12;chr12;chr12;chr12;chr12;chr12;chr12;chr12;chr12;chr12;chr12;chr12;chr12;chr12;chr12;chr12;chr12;chr12;chr12;chr12;chr12;chr12;chr12;chr12;chr12;chr12;chr12;chr12;chr12;chr12;chr12;chr12;chr12;chr12;chr12;chr12;chr12;chr12;chr12;chr12;chr12;chr12;chr12;chr12;chr12;chr…	71831078;71831116;71831148;71831163;71889730;71895727;71895727;71895727;71895727;71895727;71915699;71915699;71915699;71915699;71915699;71936559;71936559;71936559;71936559;71936559;71942173;71942173;71942173;71942173;71942173;71944054;71944054;71944054;71944054;71944054;71945184;71945184;71945184;71945184;71945184;71945398;71945398;71945398;71945398;71946228;71946228;71946228;71946228;71946515;719…	71831196;71831196;71831331;71831331;71889838;71895946;71895946;71895946;71895946;71895946;71915788;71915788;71915788;71915788;71915788;71936630;71936630;71936630;71936630;71936630;71942267;71942267;71942267;71942267;71942267;71944387;71944387;71944387;71944387;71944387;71945294;71945294;71945294;71946294;71945294;71945501;71945501;71945501;71945501;71946294;71946294;71946294;71946294;71946632;719…	+;+;+;+;+;+;+;+;+;+;+;+;+;+;+;+;+;+;+;+;+;+;+;+;+;+;+;+;+;+;+;+;+;+;+;+;+;+;+;+;+;+;+;+;+;+;+;+;+;+;+;+;+;+;+;+;+;+;+;+;+;+;+;+;+;+;+;+;+;+;+;+;+;+;+;+;+;+;+;+;+;+;+;+;+;+;+;+;+;+;+;+;+;+;+;+;+;+;+;+;+;+;+;+	8096	chr12:71831078-71992333	443.087	431.897	486.07	1232.27	995.888	601.993	698.534	0.987757	0.242216	4.078	4.54253e-05	0.000547724
594	ENSMUSG00000030122.12	Ptms	parathymosin [Source:MGI Symbol;Acc:MGI:1916452]	chr6;chr6;chr6;chr6;chr6;chr6;chr6;chr6;chr6;chr6;chr6;chr6;chr6;chr6;chr6;chr6;chr6;chr6;chr6	124913681;124913688;124913764;124914049;124914408;124914408;124914408;124914635;124914635;124914635;124914635;124914641;124914918;124914918;124914918;124914918;124915360;124917560;124920039	124914232;124914232;124914232;124914232;124914466;124914466;124914466;124914713;124914674;124914713;124914713;124914713;124914989;124915224;124914989;124914989;124915529;124917946;124920103	-;-;-;-;-;-;-;-;-;-;-;-;-;-;-;-;-;-;-	1619	chr6:124913681-124920103	390.959	276.957	358.708	1366.74	980.155	813.57	697.848	1.58108	0.214822	7.35995	1.8398e-13	8.15643e-12
1816	ENSMUSG00000030201.15	Lrp6	low density lipoprotein receptor-related protein 6 [Source:MGI Symbol;Acc:MGI:1298218]	chr6;chr6;chr6;chr6;chr6;chr6;chr6;chr6;chr6;chr6;chr6;chr6;chr6;chr6;chr6;chr6;chr6;chr6;chr6;chr6;chr6;chr6;chr6;chr6;chr6;chr6;chr6;chr6;chr6;chr6;chr6;chr6;chr6;chr6;chr6;chr6;chr6;chr6;chr6;chr6;chr6;chr6;chr6	134446476;134450483;134453550;134453550;134454697;134454697;134456055;134456055;134457658;134457658;134459232;134459232;134461763;134462398;134462536;134462536;134464395;134464395;134464395;134467509;134467509;134467509;134468643;134468643;134470689;134470689;134479509;134480376;134484214;134485644;134486455;134506196;134507286;134511156;134511284;134513223;134513223;134520396;134520396;134540774…	134451080;134451080;134453647;134453647;134454833;134454833;134456285;134456285;134457768;134457768;134459468;134459468;134465008;134462661;134462661;134462661;134464604;134464604;134464604;134467761;134467699;134467699;134468854;134468854;134471293;134470891;134479835;134480560;134484440;134485933;134486671;134506367;134507682;134511287;134511287;134513419;134513419;134520593;134520593;134541714…	-;-;-;-;-;-;-;-;-;-;-;-;-;-;-;-;-;-;-;-;-;-;-;-;-;-;-;-;-;-;-;-;-;-;-;-;-;-;-;-;-;-;-	13672	chr6:134446476-134566965	469.803	570.375	357.477	924.199	874.745	979.073	695.946	1.00062	0.219896	4.55041	5.35406e-06	7.76398e-05
488	ENSMUSG00000030172.15	Erc1	ELKS/RAB6-interacting/CAST family member 1 [Source:MGI Symbol;Acc:MGI:2151013]	chr6;chr6;chr6;chr6;chr6;chr6;chr6;chr6;chr6;chr6;chr6;chr6;chr6;chr6;chr6;chr6;chr6;chr6;chr6;chr6;chr6;chr6;chr6;chr6;chr6;chr6;chr6;chr6;chr6;chr6;chr6;chr6;chr6;chr6;chr6;chr6;chr6;chr6;chr6;chr6;chr6;chr6;chr6;chr6;chr6;chr6;chr6;chr6;chr6;chr6;chr6;chr6;chr6;chr6;chr6;chr6;chr6;chr6;chr6;chr6;chr6;chr6;chr6;chr6;chr6;chr6;chr6;chr6;chr6;chr6;chr6;chr6;chr6;chr6;chr6;chr6;chr6;chr6;chr6;chr6…	119570796;119570804;119572630;119573728;119574577;119575013;119575245;119575315;119575530;119594785;119594785;119594785;119594785;119594785;119594785;119594785;119594785;119594785;119617267;119618846;119618846;119618846;119618846;119618846;119620311;119620311;119620311;119620311;119620311;119620311;119620311;119620311;119620311;119630603;119630603;119630603;119630603;119630603;119630603;119630603…	119575762;119575762;119575762;119575762;119575762;119575762;119575762;119575762;119575762;119594973;119594973;119594973;119594973;119594973;119594973;119594973;119594973;119594973;119622105;119618912;119618912;119618912;119618912;119618912;119620409;119620409;119620409;119620409;119620409;119620409;119620409;119620409;119620409;119630747;119630747;119630747;119630747;119630747;119630747;119630747…	-;-;-;-;-;-;-;-;-;-;-;-;-;-;-;-;-;-;-;-;-;-;-;-;-;-;-;-;-;-;-;-;-;-;-;-;-;-;-;-;-;-;-;-;-;-;-;-;-;-;-;-;-;-;-;-;-;-;-;-;-;-;-;-;-;-;-;-;-;-;-;-;-;-;-;-;-;-;-;-;-;-;-;-;-;-;-;-;-;-;-;-;-;-;-;-;-;-;-;-;-;-;-;-;-;-;-;-;-;-;-;-;-;-;-;-;-;-;-;-;-;-;-;-;-;-;-;-;-;-;-;-;-;-;-;-;-;-;-;-;-;-;-;-;-;-;-;-;-;-;-;-;-;-;-;-;-;-;-;-;-;-;-;-;-;-;-;-;-;-;-;-;-;-;-;-;-;-;-;-;-;-	16271	chr6:119570796-119848167	374.669	330.217	342.095	1102.68	903.064	1122.75	695.913	1.55951	0.197067	7.91361	2.50021e-15	1.34919e-13
1412	ENSMUSG00000032845.16	Alpk2	alpha-kinase 2 [Source:MGI Symbol;Acc:MGI:2449492]	chr18;chr18;chr18;chr18;chr18;chr18;chr18;chr18;chr18;chr18;chr18;chr18;chr18;chr18;chr18;chr18;chr18;chr18;chr18;chr18;chr18;chr18;chr18;chr18;chr18;chr18;chr18;chr18;chr18;chr18;chr18;chr18;chr18;chr18	65265529;65265529;65274743;65276646;65276646;65280878;65280878;65289678;65289678;65289678;65291256;65291256;65291256;65294080;65294080;65294080;65294212;65294212;65294212;65300014;65300014;65300014;65304450;65304450;65304450;65349028;65349028;65363049;65372721;65372721;65378016;65378016;65393634;65393634	65266290;65266290;65274988;65276694;65276694;65281095;65281095;65289766;65289766;65289766;65291530;65291530;65291530;65294115;65294115;65294115;65294339;65294339;65294339;65300161;65300161;65300161;65307813;65307813;65304456;65349534;65350708;65363334;65372838;65372838;65378142;65378142;65393894;65394066	-;-;-;-;-;-;-;-;-;-;-;-;-;-;-;-;-;-;-;-;-;-;-;-;-;-;-;-;-;-;-;-;-;-	7960	chr18:65265529-65394066	394.217	461.917	501.452	855.74	1072.98	880.256	694.427	1.03471	0.201109	5.14504	2.67464e-07	4.98825e-06
2242	ENSMUSG00000062866.16	Phactr2	phosphatase and actin regulator 2 [Source:MGI Symbol;Acc:MGI:2446138]	chr10;chr10;chr10;chr10;chr10;chr10;chr10;chr10;chr10;chr10;chr10;chr10;chr10;chr10;chr10;chr10;chr10;chr10;chr10;chr10;chr10;chr10;chr10;chr10;chr10;chr10;chr10;chr10;chr10;chr10;chr10;chr10;chr10;chr10;chr10;chr10;chr10;chr10;chr10;chr10;chr10;chr10;chr10;chr10;chr10;chr10;chr10;chr10;chr10;chr10;chr10;chr10;chr10	13207717;13213395;13213395;13214258;13224784;13224784;13224784;13224784;13232539;13232539;13232539;13232539;13234150;13234150;13234150;13234150;13239910;13239910;13239910;13239910;13245411;13245411;13245411;13245411;13247002;13247002;13247002;13247002;13253342;13253342;13253342;13253342;13255310;13255310;13257577;13261766;13261766;13261766;13261766;13266973;13266973;13266973;13266973;13291795;132…	13214273;13214273;13214273;13214273;13224860;13224860;13224860;13224860;13232676;13232676;13232676;13232676;13234211;13234211;13234211;13234211;13239965;13239965;13239965;13239965;13245567;13245567;13245567;13245567;13247195;13247195;13247195;13247195;13253879;13253879;13253879;13253879;13255321;13255321;13257816;13261924;13261924;13261924;13261924;13267053;13267053;13267053;13267053;13291962;132…	-;-;-;-;-;-;-;-;-;-;-;-;-;-;-;-;-;-;-;-;-;-;-;-;-;-;-;-;-;-;-;-;-;-;-;-;-;-;-;-;-;-;-;-;-;-;-;-;-;-;-;-;-	11692	chr10:13207717-13474412	553.208	555.85	417.159	877.745	1010.05	746.884	693.482	0.781189	0.195164	4.00274	6.26143e-05	0.000735453
1485	ENSMUSG00000022521.10	Crebbp	CREB binding protein [Source:MGI Symbol;Acc:MGI:1098280]	chr16;chr16;chr16;chr16;chr16;chr16;chr16;chr16;chr16;chr16;chr16;chr16;chr16;chr16;chr16;chr16;chr16;chr16;chr16;chr16;chr16;chr16;chr16;chr16;chr16;chr16;chr16;chr16;chr16;chr16;chr16;chr16;chr16;chr16;chr16;chr16;chr16;chr16;chr16;chr16;chr16;chr16;chr16;chr16;chr16;chr16;chr16;chr16;chr16;chr16;chr16;chr16;chr16;chr16;chr16;chr16;chr16;chr16;chr16;chr16;chr16;chr16;chr16;chr16;chr16;chr16;chr…	4081328;4083701;4086610;4087681;4087681;4087801;4088244;4088244;4088244;4088380;4091792;4091792;4091792;4091839;4092190;4092190;4092190;4092190;4092190;4093472;4093472;4093472;4094174;4094174;4094174;4094174;4094636;4094636;4094636;4094636;4094636;4096063;4096063;4096063;4096063;4096441;4096441;4096441;4099675;4099675;4099675;4101558;4101558;4101558;4107428;4107428;4107428;4108036;4108036;4108036…	4086198;4086198;4089743;4087962;4087962;4087962;4088405;4088595;4088405;4088405;4091959;4091959;4091959;4091959;4092355;4092355;4092355;4092355;4092355;4093585;4093585;4093585;4094320;4094320;4094320;4094320;4094786;4094786;4094644;4094786;4094786;4096126;4096130;4096130;4096130;4096518;4096518;4096518;4099731;4099731;4099731;4101668;4101638;4101638;4107516;4107516;4107516;4108275;4108275;4108275…	-;-;-;-;-;-;-;-;-;-;-;-;-;-;-;-;-;-;-;-;-;-;-;-;-;-;-;-;-;-;-;-;-;-;-;-;-;-;-;-;-;-;-;-;-;-;-;-;-;-;-;-;-;-;-;-;-;-;-;-;-;-;-;-;-;-;-;-;-;-;-;-;-;-;-;-;-;-;-;-;-;-;-;-;-;-;-;-;-;-;-;-;-;-;-;-;-;-;-;-	13540	chr16:4081328-4213997	346.651	352.49	484.84	1180.92	1110.74	678.379	692.337	1.2815	0.255102	5.02349	5.07408e-07	8.99804e-06
427	ENSMUSG00000037003.16	Tns2	tensin 2 [Source:MGI Symbol;Acc:MGI:2387586]	chr15;chr15;chr15;chr15;chr15;chr15;chr15;chr15;chr15;chr15;chr15;chr15;chr15;chr15;chr15;chr15;chr15;chr15;chr15;chr15;chr15;chr15;chr15;chr15;chr15;chr15;chr15;chr15;chr15;chr15;chr15;chr15;chr15;chr15;chr15;chr15;chr15;chr15;chr15;chr15;chr15;chr15;chr15;chr15;chr15;chr15;chr15;chr15;chr15;chr15;chr15;chr15;chr15;chr15;chr15;chr15;chr15;chr15;chr15;chr15;chr15;chr15;chr15;chr15;chr15;chr15;chr…	102100413;102102228;102102934;102102988;102104425;102104530;102104530;102104530;102104530;102105339;102105339;102105339;102105339;102105339;102106244;102106244;102106244;102106244;102106244;102106591;102106591;102106591;102106591;102106591;102106618;102106789;102106789;102106789;102106789;102106789;102107015;102107015;102107015;102107015;102107015;102107015;102107482;102107482;102107482;102107482…	102100552;102102273;102103161;102103161;102104638;102104638;102104638;102104638;102104638;102105376;102105376;102105376;102105376;102105376;102106282;102106282;102106282;102106282;102106282;102106629;102106629;102106629;102106629;102106629;102106838;102106838;102106838;102106838;102106838;102106838;102107158;102107186;102107186;102107186;102107186;102107186;102107532;102107532;102107532;102107532…	+;+;+;+;+;+;+;+;+;+;+;+;+;+;+;+;+;+;+;+;+;+;+;+;+;+;+;+;+;+;+;+;+;+;+;+;+;+;+;+;+;+;+;+;+;+;+;+;+;+;+;+;+;+;+;+;+;+;+;+;+;+;+;+;+;+;+;+;+;+;+;+;+;+;+;+;+;+;+;+;+;+;+;+;+;+;+;+;+;+;+;+;+;+;+;+;+;+;+;+;+;+;+;+;+;+;+;+;+;+;+;+;+;+;+;+;+;+;+;+;+;+;+;+;+;+;+;+;+;+;+;+;+;+;+;+	5452	chr15:102100413-102116401	281.491	268.241	313.792	1246.94	1231.88	803.264	690.934	1.87352	0.226749	8.26253	1.42613e-16	8.79523e-15
767	ENSMUSG00000051343.11	Rab11fip5	RAB11 family interacting protein 5 (class I) [Source:MGI Symbol;Acc:MGI:1098586]	chr6;chr6;chr6;chr6;chr6;chr6;chr6;chr6;chr6;chr6;chr6;chr6;chr6;chr6	85334962;85334967;85337481;85337481;85337628;85340343;85340343;85341052;85347780;85347780;85348555;85348555;85374098;85374098	85337226;85337226;85337670;85337670;85337670;85340497;85342361;85341637;85348455;85348455;85348991;85348991;85374634;85374564	-;-;-;-;-;-;-;-;-;-;-;-;-;-	6124	chr6:85334962-85374634	336.877	349.585	423.312	777.501	840.133	1402.23	688.272	1.39323	0.20793	6.70046	2.07766e-11	7.13338e-10
861	ENSMUSG00000056602.12	Fry	FRY microtubule binding protein [Source:MGI Symbol;Acc:MGI:2443895]	chr5;chr5;chr5;chr5;chr5;chr5;chr5;chr5;chr5;chr5;chr5;chr5;chr5;chr5;chr5;chr5;chr5;chr5;chr5;chr5;chr5;chr5;chr5;chr5;chr5;chr5;chr5;chr5;chr5;chr5;chr5;chr5;chr5;chr5;chr5;chr5;chr5;chr5;chr5;chr5;chr5;chr5;chr5;chr5;chr5;chr5;chr5;chr5;chr5;chr5;chr5;chr5;chr5;chr5;chr5;chr5;chr5;chr5;chr5;chr5;chr5;chr5;chr5;chr5;chr5;chr5;chr5;chr5;chr5;chr5;chr5;chr5;chr5;chr5;chr5;chr5;chr5;chr5;chr5;chr5…	150118645;150118667;150118667;150196466;150196563;150257542;150259767;150295388;150295388;150310270;150310270;150310270;150310270;150310270;150310270;150310270;150326131;150326131;150326131;150326131;150326131;150326131;150326131;150340353;150340353;150340353;150340353;150340353;150340353;150340353;150345553;150345553;150345553;150345553;150345553;150345851;150345851;150345851;150345851;150345851…	150118811;150118811;150118811;150196735;150196735;150259905;150260338;150295684;150295684;150310469;150310469;150310469;150310469;150310469;150310469;150310469;150326184;150326184;150326184;150326184;150326184;150326184;150326184;150340492;150340492;150340492;150340420;150340492;150340445;150340492;150345643;150345643;150345643;150345643;150345643;150345930;150345930;150345930;150345930;150345924…	+;+;+;+;+;+;+;+;+;+;+;+;+;+;+;+;+;+;+;+;+;+;+;+;+;+;+;+;+;+;+;+;+;+;+;+;+;+;+;+;+;+;+;+;+;+;+;+;+;+;+;+;+;+;+;+;+;+;+;+;+;+;+;+;+;+;+;+;+;+;+;+;+;+;+;+;+;+;+;+;+;+;+;+;+;+;+;+;+;+;+;+;+;+;+;+;+;+;+;+;+;+;+;+;+;+;+;+;+;+;+;+;+;+;+;+;+;+;+;+;+;+;+;+;+;+;+;+;+;+;+;+;+;+;+;+;+;+;+;+;+;+;+;+;+;+;+;+;+;+;+;+;+;+;+;+;+;+;+;+;+;+;+;+;+;+;+;+;+;+;+;+;+;+;+;+;+;+;+;+;+;+;+;+;+;+;+;+;+;+;+;+;+;+;+;+;+;+;+;+…	29729	chr5:150118645-150497753	293.22	336.996	451.615	990.214	1154.79	866.313	682.191	1.463	0.227331	6.43552	1.23049e-10	3.76349e-09
2857	ENSMUSG00000021910.15	Nisch	nischarin [Source:MGI Symbol;Acc:MGI:1928323]	chr14;chr14;chr14;chr14;chr14;chr14;chr14;chr14;chr14;chr14;chr14;chr14;chr14;chr14;chr14;chr14;chr14;chr14;chr14;chr14;chr14;chr14;chr14;chr14;chr14;chr14;chr14;chr14;chr14;chr14;chr14;chr14;chr14;chr14;chr14;chr14;chr14;chr14;chr14;chr14;chr14;chr14;chr14;chr14;chr14;chr14;chr14;chr14;chr14;chr14;chr14;chr14;chr14;chr14;chr14;chr14;chr14;chr14;chr14;chr14;chr14;chr14;chr14;chr14;chr14;chr14;chr…	31170930;31170930;31171258;31171366;31172014;31172111;31172437;31172437;31172437;31173064;31173064;31173064;31173064;31173587;31173587;31173587;31173587;31174256;31174256;31174256;31174427;31176330;31176330;31176330;31176896;31177206;31177392;31177501;31177699;31179836;31179836;31179836;31179836;31179836;31179836;31180822;31180822;31180822;31180822;31180822;31180822;31180850;31182499;31182499;311…	31172178;31172178;31171508;31172026;31172598;31172178;31172598;31172598;31172598;31173192;31173192;31173192;31173192;31173728;31173743;31173743;31173743;31174282;31174886;31174886;31174892;31176588;31177712;31177712;31177015;31177712;31177712;31177712;31177712;31179885;31179885;31179885;31179885;31179885;31179885;31180949;31180949;31180949;31181470;31180949;31180949;31180949;31182829;31182640;311…	-;-;-;-;-;-;-;-;-;-;-;-;-;-;-;-;-;-;-;-;-;-;-;-;-;-;-;-;-;-;-;-;-;-;-;-;-;-;-;-;-;-;-;-;-;-;-;-;-;-;-;-;-;-;-;-;-;-;-;-;-;-;-;-;-;-;-;-;-;-;-;-;-;-;-;-;-;-;-;-;-;-;-;-;-;-;-;-;-;-;-;-;-;-;-;-;-;-;-;-;-;-;-;-;-;-;-;-;-;-;-;-;-;-;-;-;-;-;-;-;-;-;-;-;-;-;-;-;-;-;-;-;-;-;-;-;-;-;-;-;-;-;-;-;-;-;-;-;-	13198	chr14:31170930-31216946	356.425	344.743	817.091	669.922	918.797	980.891	681.312	0.828154	0.23909	3.46377	0.000532665	0.00490977
2694	ENSMUSG00000042302.14	Ehbp1	EH domain binding protein 1 [Source:MGI Symbol;Acc:MGI:2667252]	chr11;chr11;chr11;chr11;chr11;chr11;chr11;chr11;chr11;chr11;chr11;chr11;chr11;chr11;chr11;chr11;chr11;chr11;chr11;chr11;chr11;chr11;chr11;chr11;chr11;chr11;chr11;chr11;chr11;chr11;chr11;chr11;chr11;chr11;chr11;chr11;chr11;chr11;chr11;chr11;chr11;chr11;chr11;chr11;chr11;chr11;chr11;chr11;chr11;chr11;chr11;chr11;chr11;chr11;chr11;chr11;chr11;chr11;chr11;chr11;chr11;chr11;chr11;chr11;chr11;chr11;chr…	22005828;22005828;22005828;22007083;22007083;22007083;22013484;22013484;22013484;22014855;22014855;22014855;22053432;22053432;22053432;22056530;22056530;22056530;22056783;22056783;22056783;22059137;22059137;22059137;22062780;22062780;22062780;22068359;22068359;22068359;22089525;22089525;22089525;22095318;22095318;22095318;22100422;22100422;22100422;22101052;22101052;22101052;22110353;22137838;221…	22006871;22006871;22006871;22007197;22007197;22007197;22013557;22013557;22013557;22014954;22014954;22014954;22053555;22053555;22053555;22056627;22056627;22056627;22056921;22056921;22056921;22059261;22059261;22059261;22062887;22062887;22062887;22068506;22068506;22068506;22089668;22089668;22089668;22096199;22096199;22096199;22100470;22100470;22100470;22101230;22101230;22101230;22110611;22138057;221…	-;-;-;-;-;-;-;-;-;-;-;-;-;-;-;-;-;-;-;-;-;-;-;-;-;-;-;-;-;-;-;-;-;-;-;-;-;-;-;-;-;-;-;-;-;-;-;-;-;-;-;-;-;-;-;-;-;-;-;-;-;-;-;-;-;-;-;-;-;-;-;-;-;-;-;-;-;-;-;-;-;-;-;-;-;-;-;-;-;-;-;-;-;-;-;-	5825	chr11:22005828-22342292	506.292	439.644	559.289	953.539	859.013	741.428	676.534	0.749255	0.209449	3.57726	0.00034721	0.00339399
430	ENSMUSG00000023118.15	Sympk	symplekin [Source:MGI Symbol;Acc:MGI:1915438]	chr7;chr7;chr7;chr7;chr7;chr7;chr7;chr7;chr7;chr7;chr7;chr7;chr7;chr7;chr7;chr7;chr7;chr7;chr7;chr7;chr7;chr7;chr7;chr7;chr7;chr7;chr7;chr7;chr7;chr7;chr7;chr7;chr7;chr7;chr7;chr7;chr7;chr7;chr7;chr7;chr7;chr7;chr7;chr7;chr7;chr7;chr7;chr7;chr7;chr7;chr7;chr7;chr7;chr7;chr7;chr7;chr7;chr7;chr7;chr7;chr7;chr7;chr7;chr7;chr7;chr7;chr7;chr7;chr7;chr7;chr7;chr7;chr7;chr7;chr7;chr7;chr7;chr7;chr7;chr7…	19024377;19024420;19024423;19024426;19027897;19028864;19028864;19028864;19028864;19029115;19029115;19029115;19029115;19030543;19030543;19030543;19030543;19030679;19030679;19030679;19030679;19034407;19034407;19034407;19035826;19035826;19035826;19036164;19036662;19036662;19037860;19037860;19040090;19040090;19040542;19040542;19042578;19042578;19043425;19043425;19044935;19044935;19045632;19045632;190…	19024506;19024506;19024506;19024506;19028022;19028987;19028987;19028987;19028987;19029180;19029180;19029180;19029180;19030596;19030596;19030596;19030596;19030752;19030752;19035110;19030752;19034533;19034533;19034533;19036075;19035994;19036075;19036237;19036832;19036832;19038099;19038099;19040244;19040244;19040692;19040692;19042782;19042782;19043575;19043575;19045170;19045170;19045713;19045713;190…	+;+;+;+;+;+;+;+;+;+;+;+;+;+;+;+;+;+;+;+;+;+;+;+;+;+;+;+;+;+;+;+;+;+;+;+;+;+;+;+;+;+;+;+;+;+;+;+;+;+;+;+;+;+;+;+;+;+;+;+;+;+;+;+;+;+;+;+;+;+;+;+;+;+;+;+;+;+;+;+;+;+	10534	chr7:19024377-19054618	228.711	215.949	426.388	1112.46	943.97	1113.05	673.422	1.88678	0.228727	8.24908	1.59622e-16	9.77553e-15
1595	ENSMUSG00000056692.13	D17Wsu92e	DNA segment, Chr 17, Wayne State University 92, expressed [Source:MGI Symbol;Acc:MGI:106281]	chr17;chr17;chr17;chr17;chr17;chr17;chr17;chr17;chr17;chr17;chr17;chr17;chr17;chr17;chr17;chr17;chr17;chr17;chr17;chr17;chr17;chr17;chr17;chr17;chr17;chr17;chr17;chr17;chr17;chr17	27751235;27751246;27753207;27753277;27758036;27767489;27767911;27767911;27768136;27768136;27786058;27786071;27786071;27786071;27786071;27786071;27793909;27793909;27793909;27793909;27793909;27793909;27793909;27820177;27820177;27820177;27820177;27820177;27820177;27820177	27753995;27753995;27753995;27753995;27758972;27768239;27768239;27768239;27768239;27768239;27786268;27786268;27786268;27786268;27786268;27786268;27794063;27794063;27794063;27794063;27794063;27794063;27794063;27820454;27820481;27820566;27820452;27820542;27820625;27820648	-;-;-;-;-;-;-;-;-;-;-;-;-;-;-;-;-;-;-;-;-;-;-;-;-;-;-;-;-;-	5287	chr17:27751235-27820648	347.302	313.755	347.017	601.463	567.955	1852.66	671.692	1.37064	0.282827	4.84623	1.2583e-06	2.07749e-05
993	ENSMUSG00000013236.17	Ptprs	protein tyrosine phosphatase, receptor type, S [Source:MGI Symbol;Acc:MGI:97815]	chr17;chr17;chr17;chr17;chr17;chr17;chr17;chr17;chr17;chr17;chr17;chr17;chr17;chr17;chr17;chr17;chr17;chr17;chr17;chr17;chr17;chr17;chr17;chr17;chr17;chr17;chr17;chr17;chr17;chr17;chr17;chr17;chr17;chr17;chr17;chr17;chr17;chr17;chr17;chr17;chr17;chr17;chr17;chr17;chr17;chr17;chr17;chr17;chr17;chr17;chr17;chr17;chr17;chr17;chr17;chr17;chr17;chr17;chr17;chr17;chr17;chr17;chr17;chr17;chr17;chr17;chr…	56412426;56412431;56412433;56413299;56413729;56413729;56413729;56413729;56413951;56413951;56413951;56413951;56414680;56414683;56414683;56414683;56414885;56414885;56414885;56416881;56416881;56416881;56417226;56417226;56417226;56417591;56417591;56417591;56418711;56418711;56418711;56418910;56418910;56418910;56419404;56419404;56419404;56419414;56419623;56419623;56419623;56419623;56421240;56421240;564…	56413393;56413393;56413393;56413393;56413864;56413864;56413864;56413864;56414430;56414105;56414105;56414105;56415033;56414808;56414808;56414808;56415011;56415011;56415011;56417059;56417059;56417059;56417511;56417511;56417511;56417745;56417745;56417745;56418830;56418830;56418830;56419085;56419085;56419085;56419527;56419527;56419527;56419527;56419720;56419720;56419720;56419720;56421352;56421352;564…	-;-;-;-;-;-;-;-;-;-;-;-;-;-;-;-;-;-;-;-;-;-;-;-;-;-;-;-;-;-;-;-;-;-;-;-;-;-;-;-;-;-;-;-;-;-;-;-;-;-;-;-;-;-;-;-;-;-;-;-;-;-;-;-;-;-;-;-;-;-;-;-;-;-;-;-;-;-;-;-;-;-;-;-;-;-;-;-;-;-;-;-;-;-;-;-;-;-;-;-;-;-;-;-;-;-;-;-;-;-;-;-;-;-;-;-;-;-;-;-;-;-;-;-;-;-;-;-;-;-;-;-;-;-;-;-;-;-;-;-;-;-;-;-;-;-;-;-;-;-;-;-;-;-;-;-;-;-;-;-;-;-;-;-;-;-;-;-	14990	chr17:56412426-56476483	364.244	344.743	354.401	1312.95	999.035	642.005	669.563	1.39917	0.230837	6.0613	1.35025e-09	3.58083e-08
75	ENSMUSG00000063450.14	Syne2	spectrin repeat containing, nuclear envelope 2 [Source:MGI Symbol;Acc:MGI:2449316]	chr12;chr12;chr12;chr12;chr12;chr12;chr12;chr12;chr12;chr12;chr12;chr12;chr12;chr12;chr12;chr12;chr12;chr12;chr12;chr12;chr12;chr12;chr12;chr12;chr12;chr12;chr12;chr12;chr12;chr12;chr12;chr12;chr12;chr12;chr12;chr12;chr12;chr12;chr12;chr12;chr12;chr12;chr12;chr12;chr12;chr12;chr12;chr12;chr12;chr12;chr12;chr12;chr12;chr12;chr12;chr12;chr12;chr12;chr12;chr12;chr12;chr12;chr12;chr12;chr12;chr12;chr…	75818134;75818318;75818318;75818323;75818329;75818350;75827602;75852730;75854021;75854021;75854021;75854021;75854021;75854021;75854021;75878334;75878334;75878334;75878334;75878334;75878334;75878334;75880113;75880113;75880113;75880113;75880113;75880113;75880113;75880319;75880319;75880319;75880319;75880319;75880319;75880319;75880485;75880485;75880485;75880485;75880485;75880485;75888154;75888154;758…	75818188;75818478;75818478;75818478;75818478;75818478;75827792;75853073;75854147;75854147;75854147;75854147;75854147;75854147;75854147;75878395;75878395;75878395;75878395;75878395;75878395;75878395;75880208;75880208;75880208;75880208;75880208;75880208;75880208;75880328;75880396;75880396;75880396;75880396;75880396;75880396;75880577;75880577;75880577;75880577;75880577;75880506;75888341;75888341;758…	+;+;+;+;+;+;+;+;+;+;+;+;+;+;+;+;+;+;+;+;+;+;+;+;+;+;+;+;+;+;+;+;+;+;+;+;+;+;+;+;+;+;+;+;+;+;+;+;+;+;+;+;+;+;+;+;+;+;+;+;+;+;+;+;+;+;+;+;+;+;+;+;+;+;+;+;+;+;+;+;+;+;+;+;+;+;+;+;+;+;+;+;+;+;+;+;+;+;+;+;+;+;+;+;+;+;+;+;+;+;+;+;+;+;+;+;+;+;+;+;+;+;+;+;+;+;+;+;+;+;+;+;+;+;+;+;+;+;+;+;+;+;+;+;+;+;+;+;+;+;+;+;+;+;+;+;+;+;+;+;+;+;+;+;+;+;+;+;+;+;+;+;+;+;+;+;+;+;+;+;+;+;+;+;+;+;+;+;+;+;+;+;+;+;+;+;+;+;+;+…	26726	chr12:75818134-76110926	183.751	219.822	146.436	1190.7	1448.99	824.482	669.031	2.60829	0.200743	12.9932	1.33731e-38	4.69557e-36
31	ENSMUSG00000045039.9	Megf8	multiple EGF-like-domains 8 [Source:MGI Symbol;Acc:MGI:2446294]	chr7;chr7;chr7;chr7;chr7;chr7;chr7;chr7;chr7;chr7;chr7;chr7;chr7;chr7;chr7;chr7;chr7;chr7;chr7;chr7;chr7;chr7;chr7;chr7;chr7;chr7;chr7;chr7;chr7;chr7;chr7;chr7;chr7;chr7;chr7;chr7;chr7;chr7;chr7;chr7;chr7;chr7;chr7;chr7;chr7;chr7;chr7;chr7;chr7;chr7;chr7;chr7;chr7;chr7;chr7;chr7;chr7;chr7;chr7	25317164;25326380;25327470;25328485;25328752;25329861;25330686;25331014;25333758;25334129;25334566;25334792;25337774;25338359;25339465;25340219;25340417;25340633;25340972;25341698;25342213;25342520;25343666;25345981;25346100;25346426;25346426;25346676;25346676;25347316;25347316;25348224;25348224;25348915;25348915;25349655;25349655;25353726;25353726;25355013;25355013;25355302;25355302;25355734;253…	25317693;25326543;25327676;25328665;25328840;25330276;25330831;25331136;25333912;25334248;25334710;25334955;25337974;25338559;25339701;25340337;25340548;25340746;25341220;25341897;25342423;25342769;25343798;25346347;25346347;25346536;25346536;25346794;25346794;25347523;25347523;25348404;25348404;25349078;25349078;25349799;25349799;25353957;25353957;25355136;25355136;25355515;25355515;25355948;253…	+;+;+;+;+;+;+;+;+;+;+;+;+;+;+;+;+;+;+;+;+;+;+;+;+;+;+;+;+;+;+;+;+;+;+;+;+;+;+;+;+;+;+;+;+;+;+;+;+;+;+;+;+;+;+;+;+;+;+	10159	chr7:25317164-25365917	167.461	141.383	119.979	1349.62	1233.45	988.773	666.779	3.02346	0.201025	15.0402	4.00111e-51	3.39888e-48
1460	ENSMUSG00000070047.14	Fat1	FAT atypical cadherin 1 [Source:MGI Symbol;Acc:MGI:109168]	chr8;chr8;chr8;chr8;chr8;chr8;chr8;chr8;chr8;chr8;chr8;chr8;chr8;chr8;chr8;chr8;chr8;chr8;chr8;chr8;chr8;chr8;chr8;chr8;chr8;chr8;chr8;chr8;chr8;chr8;chr8;chr8;chr8;chr8;chr8;chr8;chr8;chr8;chr8;chr8;chr8;chr8;chr8;chr8;chr8;chr8;chr8;chr8;chr8;chr8;chr8;chr8;chr8;chr8;chr8;chr8;chr8;chr8;chr8;chr8;chr8;chr8;chr8;chr8;chr8;chr8;chr8;chr8;chr8;chr8;chr8;chr8;chr8;chr8;chr8;chr8;chr8;chr8;chr8;chr8…	44935447;44950196;44950208;44950208;44950214;44988931;44988931;44988931;44988931;45007242;45007242;45007242;45007242;45009793;45009793;45009793;45009793;45010401;45010401;45010401;45010401;45012019;45012964;45012964;45012964;45012964;45017365;45017365;45017365;45017365;45017835;45017835;45017835;45017835;45022804;45022804;45022804;45022804;45027484;45027484;45027484;45027484;45029456;45029456;450…	44935621;44953481;44953481;44953481;44953481;44989245;44989245;44989245;44989245;45007303;45007303;45007303;45007303;45010125;45010125;45010125;45010125;45010611;45010611;45010611;45010611;45012087;45013103;45013103;45013103;45013103;45017640;45017640;45017640;45017640;45018045;45018045;45018045;45018045;45026871;45026871;45026871;45026871;45027680;45027680;45027680;45027680;45029609;45029609;450…	+;+;+;+;+;+;+;+;+;+;+;+;+;+;+;+;+;+;+;+;+;+;+;+;+;+;+;+;+;+;+;+;+;+;+;+;+;+;+;+;+;+;+;+;+;+;+;+;+;+;+;+;+;+;+;+;+;+;+;+;+;+;+;+;+;+;+;+;+;+;+;+;+;+;+;+;+;+;+;+;+;+;+;+;+;+;+;+;+;+;+;+;+;+;+;+;+;+;+;+;+;+;+;+;+;+;+;+;+;+;+;+;+;+;+;+;+	15655	chr8:44935447-45052257	413.114	490	412.237	865.52	1036.79	755.371	662.173	0.996053	0.196864	5.0596	4.20143e-07	7.57812e-06
303	ENSMUSG00000030655.15	Smg1	SMG1 homolog, phosphatidylinositol 3-kinase-related kinase (C. elegans) [Source:MGI Symbol;Acc:MGI:1919742]	chr7;chr7;chr7;chr7;chr7;chr7;chr7;chr7;chr7;chr7;chr7;chr7;chr7;chr7;chr7;chr7;chr7;chr7;chr7;chr7;chr7;chr7;chr7;chr7;chr7;chr7;chr7;chr7;chr7;chr7;chr7;chr7;chr7;chr7;chr7;chr7;chr7;chr7;chr7;chr7;chr7;chr7;chr7;chr7;chr7;chr7;chr7;chr7;chr7;chr7;chr7;chr7;chr7;chr7;chr7;chr7;chr7;chr7;chr7;chr7;chr7;chr7;chr7;chr7;chr7;chr7;chr7;chr7;chr7;chr7;chr7;chr7;chr7;chr7;chr7;chr7;chr7;chr7;chr7;chr7…	118131308;118134047;118135267;118135731;118136686;118136686;118136874;118136874;118139413;118139413;118139675;118139675;118140430;118140430;118140785;118141310;118141310;118141720;118141720;118141720;118143258;118143258;118145331;118145331;118145968;118145968;118146251;118146251;118148734;118148734;118152278;118152278;118152677;118152677;118154172;118154172;118154578;118154578;118155926;118155926…	118135618;118135618;118135618;118135825;118136792;118136792;118137053;118137053;118139519;118139519;118139886;118139886;118140657;118140657;118141489;118141489;118141489;118141799;118141872;118141872;118143392;118143392;118145800;118145800;118146157;118146157;118146401;118146401;118148960;118148960;118152512;118152512;118152949;118152949;118154451;118154451;118154750;118154750;118156116;118156116…	-;-;-;-;-;-;-;-;-;-;-;-;-;-;-;-;-;-;-;-;-;-;-;-;-;-;-;-;-;-;-;-;-;-;-;-;-;-;-;-;-;-;-;-;-;-;-;-;-;-;-;-;-;-;-;-;-;-;-;-;-;-;-;-;-;-;-;-;-;-;-;-;-;-;-;-;-;-;-;-;-;-;-;-;-;-;-;-;-;-;-;-;-;-;-;-;-;-;-;-;-;-;-;-;-;-;-;-;-;-;-;-;-;-;-;-;-;-;-;-;-;-;-;-;-;-;-;-;-;-;-;-;-;-;-;-;-;-;-;-;-;-;-;-;-;-;-;-;-;-;-;-;-;-;-;-;-;-;-;-;-;-;-;-;-;-;-;-;-	23984	chr7:118131308-118243670	265.201	225.632	299.026	953.539	1173.67	1026.36	657.238	1.97171	0.212794	9.26582	1.9358e-20	1.68242e-18
3036	ENSMUSG00000031065.14	Cdk16	cyclin-dependent kinase 16 [Source:MGI Symbol;Acc:MGI:97516]	chrX;chrX;chrX;chrX;chrX;chrX;chrX;chrX;chrX;chrX;chrX;chrX;chrX;chrX;chrX;chrX;chrX;chrX;chrX;chrX;chrX;chrX;chrX;chrX;chrX;chrX;chrX;chrX;chrX;chrX;chrX;chrX;chrX;chrX;chrX;chrX;chrX;chrX;chrX;chrX;chrX;chrX;chrX;chrX;chrX;chrX;chrX;chrX;chrX;chrX;chrX;chrX;chrX;chrX;chrX;chrX;chrX;chrX	20687954;20687999;20688418;20693324;20693324;20693324;20693907;20694038;20694038;20694271;20694271;20694271;20694283;20694489;20694489;20694489;20694632;20694632;20694632;20695510;20695510;20695510;20695699;20695699;20695699;20695861;20696018;20696018;20696018;20696347;20696347;20696347;20696405;20696445;20696548;20696548;20696548;20696548;20696548;20696731;20696731;20696731;20696731;20696731;206…	20688361;20688361;20688806;20693531;20693531;20693531;20694171;20694171;20694171;20694396;20694362;20694396;20694396;20694545;20694545;20694545;20694746;20694746;20694746;20695604;20695604;20695604;20696285;20695761;20695761;20696141;20696467;20696141;20696141;20696485;20696467;20696467;20696467;20696467;20696645;20696645;20696645;20696645;20696645;20697167;20696836;20696964;20696836;20696836;206…	+;+;+;+;+;+;+;+;+;+;+;+;+;+;+;+;+;+;+;+;+;+;+;+;+;+;+;+;+;+;+;+;+;+;+;+;+;+;+;+;+;+;+;+;+;+;+;+;+;+;+;+;+;+;+;+;+;+	4378	chrX:20687954-20699880	509.55	457.075	511.297	914.42	816.534	676.561	647.573	0.684692	0.205551	3.33102	0.000865297	0.00750551
830	ENSMUSG00000058756.13	Thra	thyroid hormone receptor alpha [Source:MGI Symbol;Acc:MGI:98742]	chr11;chr11;chr11;chr11;chr11;chr11;chr11;chr11;chr11;chr11;chr11;chr11;chr11;chr11;chr11;chr11;chr11;chr11;chr11;chr11;chr11;chr11;chr11;chr11;chr11;chr11;chr11;chr11;chr11;chr11;chr11;chr11;chr11;chr11;chr11;chr11;chr11;chr11;chr11;chr11;chr11;chr11;chr11;chr11;chr11;chr11;chr11	98740638;98740801;98740904;98741358;98741358;98741811;98741811;98741873;98742158;98744233;98750063;98753290;98753290;98753290;98753290;98753290;98753290;98753290;98753290;98753586;98756108;98756108;98756108;98756108;98756108;98756923;98756923;98756923;98756923;98756923;98760876;98760876;98760876;98761721;98761721;98761721;98762921;98762921;98762921;98763529;98763529;98763529;98764278;98764278;987…	98740687;98740830;98741019;98741447;98741447;98742006;98742006;98742006;98742202;98744398;98750210;98753777;98753638;98753638;98753638;98753442;98753638;98753638;98753379;98753638;98756175;98756175;98756175;98756175;98756175;98756995;98757023;98757023;98757695;98757023;98761023;98761023;98761023;98761926;98761926;98761926;98763067;98763067;98763067;98763787;98763787;98763787;98764405;98765111;987…	+;+;+;+;+;+;+;+;+;+;+;+;+;+;+;+;+;+;+;+;+;+;+;+;+;+;+;+;+;+;+;+;+;+;+;+;+;+;+;+;+;+;+;+;+;+;+	4614	chr11:98740638-98769006	401.385	319.565	389.472	887.525	807.094	1069.4	645.741	1.30017	0.199992	6.50112	7.97235e-11	2.52945e-09
3499	ENSMUSG00000042828.12	Trim72	tripartite motif-containing 72 [Source:MGI Symbol;Acc:MGI:3612190]	chr7;chr7;chr7;chr7;chr7;chr7;chr7;chr7;chr7;chr7;chr7;chr7;chr7	128003949;128004378;128004477;128007606;128007606;128007787;128007787;128008452;128008452;128009072;128009072;128009887;128009887	128004069;128004873;128004873;128007701;128007701;128008017;128008017;128008474;128008474;128009190;128009190;128010676;128011033	+;+;+;+;+;+;+;+;+;+;+;+;+	2233	chr7:128003949-128011033	399.43	347.648	775.252	577.013	517.61	1250.06	644.502	0.597717	0.197765	3.02236	0.00250811	0.0188764
2589	ENSMUSG00000005397.8	Nid1	nidogen 1 [Source:MGI Symbol;Acc:MGI:97342]	chr13;chr13;chr13;chr13;chr13;chr13;chr13;chr13;chr13;chr13;chr13;chr13;chr13;chr13;chr13;chr13;chr13;chr13;chr13;chr13;chr13;chr13;chr13;chr13;chr13;chr13;chr13;chr13;chr13;chr13;chr13;chr13;chr13;chr13;chr13;chr13;chr13	13437551;13437667;13463722;13463722;13465310;13465310;13468231;13468231;13472780;13472780;13476159;13476159;13478138;13478138;13482018;13482018;13483650;13483650;13486639;13486639;13489006;13489006;13490045;13490045;13499559;13499559;13500446;13500446;13502399;13506336;13507610;13508712;13508718;13509433;13509433;13509946;13509946	13437926;13437926;13464021;13464021;13465536;13465536;13468607;13468607;13472929;13472929;13476410;13476410;13478338;13478338;13482263;13482263;13483793;13483793;13486764;13486764;13489155;13489155;13490167;13490167;13499786;13499786;13501464;13500618;13502525;13506507;13507767;13508841;13508841;13509545;13509545;13510348;13512269	+;+;+;+;+;+;+;+;+;+;+;+;+;+;+;+;+;+;+;+;+;+;+;+;+;+;+;+;+;+;+;+;+;+;+;+;+	6943	chr13:13437551-13512269	538.221	463.854	381.473	975.544	995.888	506.814	643.632	0.784677	0.214373	3.66033	0.000251893	0.00256213
2223	ENSMUSG00000021188.14	Trip11	thyroid hormone receptor interactor 11 [Source:MGI Symbol;Acc:MGI:1924393]	chr12;chr12;chr12;chr12;chr12;chr12;chr12;chr12;chr12;chr12;chr12;chr12;chr12;chr12;chr12;chr12;chr12;chr12;chr12;chr12;chr12;chr12;chr12;chr12;chr12;chr12;chr12;chr12;chr12;chr12;chr12;chr12;chr12;chr12;chr12;chr12;chr12;chr12;chr12;chr12;chr12;chr12;chr12;chr12;chr12;chr12;chr12;chr12;chr12;chr12;chr12;chr12;chr12;chr12;chr12;chr12;chr12;chr12;chr12;chr12;chr12;chr12	101834043;101837546;101844780;101844780;101845058;101845058;101845732;101845732;101846596;101846596;101862593;101862593;101871824;101871824;101873323;101873323;101873393;101877955;101877955;101877955;101878789;101878789;101878789;101883256;101883256;101883256;101886220;101886808;101886808;101886808;101889705;101889705;101889746;101890578;101890578;101890578;101890578;101893431;101893431;101893431…	101837766;101837766;101844924;101844924;101845174;101845174;101845846;101845846;101846677;101846677;101862692;101862692;101871927;101871927;101873486;101873486;101873486;101878148;101878148;101878148;101878892;101878929;101878929;101883607;101886276;101886276;101886276;101887020;101887020;101887020;101889791;101889791;101889791;101890618;101890618;101890618;101890618;101893793;101893793;101893793…	-;-;-;-;-;-;-;-;-;-;-;-;-;-;-;-;-;-;-;-;-;-;-;-;-;-;-;-;-;-;-;-;-;-;-;-;-;-;-;-;-;-;-;-;-;-;-;-;-;-;-;-;-;-;-;-;-;-;-;-;-;-	10150	chr12:101834043-101913267	420.281	430.929	486.07	867.965	991.168	661.405	642.97	0.884291	0.219631	4.02625	5.66741e-05	0.00067137
305	ENSMUSG00000039852.17	Rere	arginine glutamic acid dipeptide (RE) repeats [Source:MGI Symbol;Acc:MGI:2683486]	chr4;chr4;chr4;chr4;chr4;chr4;chr4;chr4;chr4;chr4;chr4;chr4;chr4;chr4;chr4;chr4;chr4;chr4;chr4;chr4;chr4;chr4;chr4;chr4;chr4;chr4;chr4;chr4;chr4;chr4;chr4;chr4;chr4;chr4;chr4;chr4;chr4;chr4;chr4;chr4;chr4;chr4;chr4;chr4;chr4;chr4;chr4;chr4;chr4;chr4;chr4;chr4;chr4;chr4;chr4;chr4;chr4;chr4;chr4;chr4	150281646;150281812;150282314;150406196;150406394;150431523;150431523;150439343;150468695;150468695;150470295;150470295;150477364;150488393;150500003;150500003;150508830;150508830;150509939;150509939;150534847;150534847;150569588;150569657;150570216;150570216;150570216;150570216;150576150;150610854;150610854;150610854;150611987;150611987;150611987;150612547;150612547;150613725;150613725;150614140…	150282075;150282075;150282466;150406664;150406664;150431593;150431593;150439468;150468800;150468800;150470381;150470391;150477468;150488575;150500051;150500051;150508954;150508954;150510038;150510038;150534945;150534945;150569686;150569686;150570495;150570296;150570296;150570296;150576288;150611016;150611016;150611016;150612069;150612079;150612079;150612746;150612746;150613886;150613886;150614253…	+;+;+;+;+;+;+;+;+;+;+;+;+;+;+;+;+;+;+;+;+;+;+;+;+;+;+;+;+;+;+;+;+;+;+;+;+;+;+;+;+;+;+;+;+;+;+;+;+;+;+;+;+;+;+;+;+;+;+;+	8528	chr4:150281646-150621966	286.052	269.209	247.342	1141.8	1104.44	788.714	639.594	1.87999	0.203452	9.24045	2.45451e-20	2.11925e-18
269	ENSMUSG00000042744.16	Hectd4	HECT domain E3 ubiquitin protein ligase 4 [Source:MGI Symbol;Acc:MGI:3647820]	chr5;chr5;chr5;chr5;chr5;chr5;chr5;chr5;chr5;chr5;chr5;chr5;chr5;chr5;chr5;chr5;chr5;chr5;chr5;chr5;chr5;chr5;chr5;chr5;chr5;chr5;chr5;chr5;chr5;chr5;chr5;chr5;chr5;chr5;chr5;chr5;chr5;chr5;chr5;chr5;chr5;chr5;chr5;chr5;chr5;chr5;chr5;chr5;chr5;chr5;chr5;chr5;chr5;chr5;chr5;chr5;chr5;chr5;chr5;chr5;chr5;chr5;chr5;chr5;chr5;chr5;chr5;chr5;chr5;chr5;chr5;chr5;chr5;chr5;chr5;chr5;chr5;chr5;chr5;chr5…	121220219;121253861;121258699;121259805;121262499;121263885;121266235;121273607;121277675;121281056;121281804;121286230;121286230;121286720;121286720;121286833;121289567;121289567;121289567;121291195;121291195;121291195;121291273;121292049;121292049;121292049;121292049;121292730;121292730;121292730;121292730;121295375;121295375;121295375;121295375;121297103;121297103;121297103;121297103;121298059…	121220657;121254378;121258788;121259935;121262607;121264023;121266405;121273799;121277833;121281169;121281944;121286462;121286462;121286865;121286865;121286865;121289637;121289637;121289637;121291300;121291300;121291300;121291300;121292169;121292169;121292169;121292169;121292858;121292852;121292858;121292852;121295499;121295499;121295499;121295499;121297256;121297256;121297256;121297256;121298159…	+;+;+;+;+;+;+;+;+;+;+;+;+;+;+;+;+;+;+;+;+;+;+;+;+;+;+;+;+;+;+;+;+;+;+;+;+;+;+;+;+;+;+;+;+;+;+;+;+;+;+;+;+;+;+;+;+;+;+;+;+;+;+;+;+;+;+;+;+;+;+;+;+;+;+;+;+;+;+;+;+;+;+;+;+;+;+;+;+;+;+;+;+;+;+;+;+;+;+;+;+;+;+;+;+;+;+;+;+;+;+;+;+;+;+;+;+;+;+;+;+;+;+;+;+;+;+;+;+;+;+;+;+;+;+;+;+	16443	chr5:121220219-121368577	129.017	169.466	319.945	1051.34	1074.55	1076.07	636.732	2.40824	0.251502	9.57544	1.01421e-21	9.92873e-20
1921	ENSMUSG00000047888.10	Tnrc6b	trinucleotide repeat containing 6b [Source:MGI Symbol;Acc:MGI:2443730]	chr15;chr15;chr15;chr15;chr15;chr15;chr15;chr15;chr15;chr15;chr15;chr15;chr15;chr15;chr15;chr15;chr15;chr15;chr15;chr15;chr15;chr15;chr15;chr15;chr15;chr15;chr15;chr15;chr15;chr15;chr15;chr15;chr15;chr15;chr15;chr15;chr15;chr15;chr15;chr15;chr15;chr15;chr15;chr15;chr15;chr15;chr15;chr15;chr15;chr15;chr15;chr15;chr15;chr15;chr15;chr15;chr15;chr15;chr15;chr15;chr15;chr15;chr15;chr15;chr15;chr15;chr…	80711313;80747406;80759540;80784739;80798642;80798715;80858681;80858681;80858681;80864385;80864385;80864385;80876317;80876317;80876317;80878867;80878867;80878867;80880698;80882673;80882944;80882944;80884207;80884207;80884207;80884350;80886959;80886959;80886959;80887830;80887830;80887830;80889019;80889019;80889019;80889150;80890106;80894329;80894329;80894329;80894329;80901884;80901884;80901884;809…	80711488;80747473;80759630;80784806;80798804;80798804;80858768;80858768;80858768;80864406;80864406;80864406;80876661;80876661;80876661;80881206;80881488;80881206;80881206;80883292;80883102;80883102;80884382;80884382;80884382;80884725;80887033;80887033;80887033;80887875;80887875;80887875;80889155;80889155;80889155;80889155;80890276;80894334;80894454;80894454;80894454;80902015;80902015;80902015;809…	+;+;+;+;+;+;+;+;+;+;+;+;+;+;+;+;+;+;+;+;+;+;+;+;+;+;+;+;+;+;+;+;+;+;+;+;+;+;+;+;+;+;+;+;+;+;+;+;+;+;+;+;+;+;+;+;+;+;+;+;+;+;+;+;+;+;+;+;+;+;+;+;+;+;+;+;+;+	23677	chr15:80711313-80941085	439.178	475.474	394.394	726.157	824.4	959.673	636.546	0.927091	0.210587	4.40241	1.07053e-05	0.000146754
140	ENSMUSG00000020661.15	Dnmt3a	DNA methyltransferase 3A [Source:MGI Symbol;Acc:MGI:1261827]	chr12;chr12;chr12;chr12;chr12;chr12;chr12;chr12;chr12;chr12;chr12;chr12;chr12;chr12;chr12;chr12;chr12;chr12;chr12;chr12;chr12;chr12;chr12;chr12;chr12;chr12;chr12;chr12;chr12;chr12;chr12;chr12;chr12;chr12;chr12;chr12;chr12;chr12;chr12;chr12;chr12;chr12;chr12;chr12;chr12;chr12;chr12;chr12;chr12;chr12;chr12;chr12;chr12;chr12;chr12;chr12;chr12;chr12;chr12;chr12;chr12;chr12;chr12;chr12;chr12;chr12;chr…	3806007;3806498;3806527;3807030;3807058;3807160;3835027;3835027;3835027;3835027;3835027;3849635;3849635;3849635;3849635;3849635;3861021;3861843;3861965;3865985;3865985;3865985;3865985;3865985;3865985;3865985;3866191;3872835;3872835;3872835;3872835;3872835;3873282;3873282;3873282;3873282;3873282;3875662;3885449;3891728;3891744;3894824;3894869;3895543;3895543;3895543;3895543;3895543;3895543;3895543…	3806232;3806602;3806602;3807120;3807120;3807254;3835260;3835260;3835260;3838814;3835260;3849739;3849739;3849739;3849739;3849739;3861131;3861885;3862099;3866162;3866252;3866252;3866252;3866252;3867484;3866252;3866252;3872878;3872878;3872878;3872878;3872878;3873428;3873428;3873428;3873428;3873381;3876062;3885655;3891860;3891860;3895421;3895108;3895676;3895758;3895758;3895758;3895758;3895758;3895758…	+;+;+;+;+;+;+;+;+;+;+;+;+;+;+;+;+;+;+;+;+;+;+;+;+;+;+;+;+;+;+;+;+;+;+;+;+;+;+;+;+;+;+;+;+;+;+;+;+;+;+;+;+;+;+;+;+;+;+;+;+;+;+;+;+;+;+;+;+;+;+;+;+;+;+;+;+;+;+;+;+;+;+;+;+;+;+;+;+;+;+;+;+;+;+;+;+;+;+;+;+;+;+;+;+;+;+;+;+;+;+;+;+;+;+;+;+;+;+;+;+;+;+;+;+;+;+;+;+;+;+;+;+;+;+;+;+;+;+;+;+;+;+;+;+;+;+;+;+;+;+;+;+;+;+;+	16642	chr12:3806007-3914443	202.647	181.087	219.655	914.42	939.25	1348.27	634.222	2.36548	0.206998	11.4275	3.04656e-30	5.73058e-28
1060	ENSMUSG00000007880.16	Arid1a	AT rich interactive domain 1A (SWI-like) [Source:MGI Symbol;Acc:MGI:1935147]	chr4;chr4;chr4;chr4;chr4;chr4;chr4;chr4;chr4;chr4;chr4;chr4;chr4;chr4;chr4;chr4;chr4;chr4;chr4;chr4;chr4;chr4;chr4;chr4;chr4;chr4;chr4;chr4;chr4;chr4;chr4;chr4;chr4;chr4;chr4;chr4;chr4;chr4;chr4;chr4;chr4;chr4;chr4;chr4;chr4;chr4;chr4;chr4;chr4;chr4;chr4;chr4;chr4;chr4;chr4;chr4;chr4;chr4;chr4;chr4;chr4;chr4;chr4;chr4;chr4;chr4;chr4;chr4;chr4;chr4;chr4;chr4;chr4;chr4	133679008;133679008;133679941;133684435;133684435;133684435;133684874;133684874;133684874;133686229;133686229;133686229;133686404;133686404;133686419;133686640;133686640;133686640;133687204;133687204;133687204;133687538;133687538;133687538;133689054;133689054;133689054;133689487;133691070;133691070;133691070;133692799;133692799;133692799;133692799;133693005;133693005;133693005;133693005;133693758…	133682055;133682055;133682055;133684565;133684565;133684565;133685765;133685765;133685765;133686325;133686325;133686325;133686556;133686556;133686556;133686790;133686790;133686790;133687376;133687379;133687376;133687670;133687670;133687670;133689261;133689261;133689261;133691279;133691279;133691279;133691279;133692908;133692908;133692908;133692908;133693150;133693150;133693150;133693150;133694070…	-;-;-;-;-;-;-;-;-;-;-;-;-;-;-;-;-;-;-;-;-;-;-;-;-;-;-;-;-;-;-;-;-;-;-;-;-;-;-;-;-;-;-;-;-;-;-;-;-;-;-;-;-;-;-;-;-;-;-;-;-;-;-;-;-;-;-;-;-;-;-;-;-;-	11476	chr4:133679008-133756769	306.903	357.332	374.09	1024.44	1066.69	655.948	630.9	1.35598	0.23086	5.87359	4.26449e-09	1.05944e-07
4090	ENSMUSG00000028906.17	Epb41	erythrocyte membrane protein band 4.1 [Source:MGI Symbol;Acc:MGI:95401]	chr4;chr4;chr4;chr4;chr4;chr4;chr4;chr4;chr4;chr4;chr4;chr4;chr4;chr4;chr4;chr4;chr4;chr4;chr4;chr4;chr4;chr4;chr4;chr4;chr4;chr4;chr4;chr4;chr4;chr4;chr4;chr4;chr4;chr4;chr4;chr4;chr4;chr4;chr4;chr4;chr4;chr4;chr4;chr4;chr4;chr4;chr4;chr4;chr4;chr4;chr4;chr4;chr4;chr4;chr4;chr4;chr4;chr4;chr4;chr4;chr4;chr4;chr4;chr4;chr4;chr4;chr4;chr4;chr4;chr4;chr4;chr4;chr4;chr4;chr4;chr4;chr4;chr4;chr4;chr4…	131923413;131923413;131923413;131923413;131923413;131923413;131923413;131923413;131923413;131923413;131923429;131923429;131923429;131924129;131926504;131926504;131926504;131926504;131926504;131926504;131926504;131926504;131926504;131926504;131926504;131926504;131926504;131926504;131926510;131928492;131928492;131928492;131928492;131928492;131928492;131928492;131928492;131928492;131928492;131928492…	131925933;131925933;131925933;131925933;131925933;131925933;131925933;131925933;131925933;131925933;131925933;131925933;131925933;131925933;131926608;131926608;131926608;131926608;131926608;131926608;131926608;131926608;131926608;131926608;131926608;131926608;131926608;131926608;131926608;131928572;131928572;131928572;131928572;131928572;131928572;131928572;131928572;131928572;131928572;131928572…	-;-;-;-;-;-;-;-;-;-;-;-;-;-;-;-;-;-;-;-;-;-;-;-;-;-;-;-;-;-;-;-;-;-;-;-;-;-;-;-;-;-;-;-;-;-;-;-;-;-;-;-;-;-;-;-;-;-;-;-;-;-;-;-;-;-;-;-;-;-;-;-;-;-;-;-;-;-;-;-;-;-;-;-;-;-;-;-;-;-;-;-;-;-;-;-;-;-;-;-;-;-;-;-;-;-;-;-;-;-;-;-;-;-;-;-;-;-;-;-;-;-;-;-;-;-;-;-;-;-;-;-;-;-;-;-;-;-;-;-;-;-;-;-;-;-;-;-;-;-;-;-;-;-;-;-;-;-;-;-;-;-;-;-;-;-;-;-;-;-;-;-;-;-;-;-;-;-;-;-;-;-;-;-;-;-;-;-;-;-;-;-;-;-;-;-;-;-;-;-…	16386	chr4:131923413-132075321	462.635	561.66	515.604	652.808	783.495	788.714	627.486	0.526044	0.197028	2.66989	0.00758762	0.0488539
14	ENSMUSG00000074652.3	Myh7b	myosin, heavy chain 7B, cardiac muscle, beta [Source:MGI Symbol;Acc:MGI:3710243]	chr2;chr2;chr2;chr2;chr2;chr2;chr2;chr2;chr2;chr2;chr2;chr2;chr2;chr2;chr2;chr2;chr2;chr2;chr2;chr2;chr2;chr2;chr2;chr2;chr2;chr2;chr2;chr2;chr2;chr2;chr2;chr2;chr2;chr2;chr2;chr2;chr2;chr2;chr2;chr2;chr2;chr2;chr2;chr2;chr2;chr2;chr2	155611212;155611587;155613148;155613433;155614039;155614468;155615401;155617524;155617648;155617862;155618734;155620090;155620387;155620781;155620992;155621266;155622168;155622434;155622645;155623203;155623444;155625640;155625851;155626337;155627572;155628493;155628754;155629060;155629119;155629291;155629291;155630258;155630258;155630475;155630681;155631011;155631479;155631714;155632148;155632627…	155611261;155611748;155613254;155613576;155614195;155614495;155615497;155617547;155617740;155617925;155618832;155620193;155620525;155620899;155621141;155621436;155622347;155622566;155622721;155623290;155623561;155625763;155625987;155626592;155627814;155628669;155628899;155629209;155629209;155629680;155629680;155630384;155630384;155630593;155630877;155631360;155631603;155631829;155632544;155632752…	+;+;+;+;+;+;+;+;+;+;+;+;+;+;+;+;+;+;+;+;+;+;+;+;+;+;+;+;+;+;+;+;+;+;+;+;+;+;+;+;+;+;+;+;+;+;+	6634	chr2:155611212-155634307	73.6307	46.4822	58.4515	965.764	1321.56	1281.59	624.579	4.24081	0.247605	17.1273	9.28497e-66	1.7465e-62
788	ENSMUSG00000024238.15	Zeb1	zinc finger E-box binding homeobox 1 [Source:MGI Symbol;Acc:MGI:1344313]	chr18;chr18;chr18;chr18;chr18;chr18;chr18;chr18;chr18;chr18;chr18;chr18;chr18;chr18;chr18;chr18;chr18;chr18;chr18;chr18;chr18;chr18;chr18;chr18;chr18;chr18;chr18;chr18;chr18;chr18;chr18;chr18;chr18;chr18;chr18;chr18;chr18;chr18;chr18;chr18;chr18;chr18;chr18;chr18;chr18;chr18;chr18;chr18;chr18;chr18;chr18;chr18;chr18;chr18;chr18;chr18;chr18;chr18;chr18;chr18;chr18	5591860;5591864;5591872;5591891;5591891;5591912;5593308;5593602;5593861;5594203;5594373;5603744;5633204;5641382;5641382;5641382;5641382;5641382;5641741;5705043;5705043;5705043;5705043;5705043;5705043;5705043;5705043;5731081;5745650;5745650;5748694;5748694;5748694;5748694;5748694;5748694;5748694;5758965;5758965;5758965;5758965;5758965;5758965;5758965;5758965;5761328;5761328;5761328;5761328;5761328…	5591967;5591967;5591967;5591967;5591967;5591967;5593919;5593919;5593919;5594472;5594472;5604083;5633357;5641518;5641459;5641518;5641518;5641385;5642873;5705243;5705243;5705232;5705243;5705243;5705232;5705243;5706884;5731186;5745700;5745700;5748855;5748855;5748855;5748855;5748855;5748855;5748855;5759167;5759184;5759167;5759057;5759167;5759167;5759167;5759167;5761433;5761433;5761433;5761433;5761433…	+;+;+;+;+;+;+;+;+;+;+;+;+;+;+;+;+;+;+;+;+;+;+;+;+;+;+;+;+;+;+;+;+;+;+;+;+;+;+;+;+;+;+;+;+;+;+;+;+;+;+;+;+;+;+;+;+;+;+;+;+	10266	chr18:5591860-5775467	328.406	316.66	253.495	1249.38	1077.7	498.933	620.762	1.54769	0.232684	6.65147	2.9018e-11	9.69746e-10
25	ENSMUSG00000022000.11	Zc3h13	zinc finger CCCH type containing 13 [Source:MGI Symbol;Acc:MGI:1914552]	chr14;chr14;chr14;chr14;chr14;chr14;chr14;chr14;chr14;chr14;chr14;chr14;chr14;chr14;chr14;chr14;chr14;chr14;chr14;chr14;chr14;chr14;chr14;chr14;chr14;chr14;chr14;chr14;chr14;chr14;chr14;chr14;chr14;chr14;chr14;chr14;chr14;chr14;chr14;chr14;chr14;chr14;chr14	75284373;75284377;75284386;75291569;75291572;75292178;75292178;75293891;75293891;75305789;75305789;75308909;75308909;75309645;75309645;75315881;75315881;75321597;75321597;75321597;75323224;75323224;75324413;75324413;75327544;75327544;75329674;75329674;75330069;75330069;75331706;75331706;75335922;75335925;75337370;75337370;75338072;75339309;75339309;75339309;75343594;75343594;75343594	75284665;75284665;75284665;75291694;75291694;75292287;75292287;75294002;75294002;75305897;75305897;75309048;75309048;75309802;75309802;75316078;75316078;75321904;75321841;75321904;75323874;75323874;75324604;75324604;75328144;75328144;75329777;75329777;75331259;75331259;75332218;75332218;75336074;75336074;75337570;75337570;75338197;75339472;75339472;75339472;75344426;75344033;75344426	+;+;+;+;+;+;+;+;+;+;+;+;+;+;+;+;+;+;+;+;+;+;+;+;+;+;+;+;+;+;+;+;+;+;+;+;+;+;+;+;+;+;+	6283	chr14:75284373-75344426	137.487	118.142	78.1404	1435.2	1299.53	646.855	619.226	3.26017	0.211788	15.3936	1.80752e-53	1.90397e-50
288	ENSMUSG00000038886.10	Man2a2	mannosidase 2, alpha 2 [Source:MGI Symbol;Acc:MGI:2150656]	chr7;chr7;chr7;chr7;chr7;chr7;chr7;chr7;chr7;chr7;chr7;chr7;chr7;chr7;chr7;chr7;chr7;chr7;chr7;chr7;chr7;chr7;chr7;chr7;chr7;chr7;chr7;chr7;chr7;chr7;chr7;chr7;chr7;chr7;chr7;chr7;chr7;chr7;chr7;chr7;chr7;chr7;chr7;chr7;chr7;chr7;chr7;chr7;chr7;chr7;chr7;chr7;chr7;chr7;chr7;chr7;chr7;chr7;chr7;chr7;chr7;chr7;chr7;chr7;chr7;chr7;chr7;chr7;chr7;chr7;chr7;chr7;chr7;chr7;chr7;chr7;chr7;chr7;chr7;chr7…	80349097;80349097;80351267;80352926;80352926;80352926;80353162;80353162;80353162;80354908;80355988;80356342;80356342;80356342;80358243;80358243;80358243;80358243;80358910;80358910;80358910;80358910;80359134;80359280;80359280;80359280;80359280;80359636;80359636;80359636;80359636;80359636;80359717;80360288;80360452;80360896;80360896;80360896;80360896;80362299;80362299;80362299;80362299;80362299;803…	80351851;80351851;80351851;80353033;80353033;80353033;80353362;80353362;80353362;80356478;80356062;80356478;80356478;80356478;80358384;80358384;80358384;80358384;80359043;80359043;80359043;80359043;80359394;80359394;80359394;80359394;80359394;80359911;80359758;80359745;80359758;80359758;80359758;80361132;80361132;80361132;80361132;80361132;80361132;80362464;80362464;80362464;80362464;80362464;803…	-;-;-;-;-;-;-;-;-;-;-;-;-;-;-;-;-;-;-;-;-;-;-;-;-;-;-;-;-;-;-;-;-;-;-;-;-;-;-;-;-;-;-;-;-;-;-;-;-;-;-;-;-;-;-;-;-;-;-;-;-;-;-;-;-;-;-;-;-;-;-;-;-;-;-;-;-;-;-;-;-;-;-;-;-;-;-;-;-;-;-;-;-;-;-;-;-;-;-;-;-	10317	chr7:80349097-80371375	300.387	247.905	225.192	1053.78	909.358	966.948	617.262	1.90749	0.201989	9.44356	3.60342e-21	3.29487e-19
97	ENSMUSG00000049577.15	Zfpm1	zinc finger protein, multitype 1 [Source:MGI Symbol;Acc:MGI:1095400]	chr8;chr8;chr8;chr8;chr8;chr8;chr8;chr8;chr8;chr8;chr8;chr8;chr8;chr8;chr8;chr8;chr8;chr8;chr8;chr8;chr8;chr8;chr8;chr8	122282141;122305358;122307320;122307492;122307492;122323700;122323700;122332090;122333698;122333721;122333786;122334452;122334452;122334452;122334631;122334932;122334932;122334932;122334932;122335113;122335113;122335432;122335513;122335513	122282522;122305480;122307407;122307641;122307641;122323775;122323833;122332189;122333927;122333927;122333927;122334682;122334682;122334682;122334682;122335027;122335029;122335027;122335027;122335259;122335259;122337251;122335761;122336068	+;+;+;+;+;+;+;+;+;+;+;+;+;+;+;+;+;+;+;+;+;+;+;+	3503	chr8:122282141-122337251	104.256	92.9644	117.518	1557.45	1175.24	653.524	616.825	3.28796	0.266912	12.3185	7.2034e-35	1.95561e-32
2855	ENSMUSG00000037820.15	Tgm2	transglutaminase 2, C polypeptide [Source:MGI Symbol;Acc:MGI:98731]	chr2;chr2;chr2;chr2;chr2;chr2;chr2;chr2;chr2;chr2;chr2;chr2;chr2;chr2;chr2;chr2;chr2;chr2;chr2;chr2;chr2;chr2;chr2;chr2;chr2;chr2;chr2;chr2	158116402;158118847;158120125;158124121;158127112;158127345;158128639;158128639;158129323;158129323;158130380;158131331;158132429;158132429;158134251;158134251;158134322;158138707;158138707;158138707;158138707;158139676;158142995;158142995;158142995;158146291;158146291;158146291	158117951;158118983;158120285;158124390;158127354;158127354;158128742;158128742;158129430;158129458;158131508;158131508;158132557;158132557;158134369;158134369;158134369;158138949;158138949;158138949;158138949;158139736;158143174;158143174;158143174;158146366;158146393;158146436	-;-;-;-;-;-;-;-;-;-;-;-;-;-;-;-;-;-;-;-;-;-;-;-;-;-;-;-	4608	chr2:158116402-158146436	381.185	404.783	625.124	643.028	629.313	1005.14	614.762	0.684948	0.197608	3.4662	0.000527866	0.00486894
820	ENSMUSG00000061306.16	Slc38a10	solute carrier family 38, member 10 [Source:MGI Symbol;Acc:MGI:1919305]	chr11;chr11;chr11;chr11;chr11;chr11;chr11;chr11;chr11;chr11;chr11;chr11;chr11;chr11;chr11;chr11;chr11;chr11;chr11;chr11;chr11;chr11;chr11;chr11;chr11;chr11;chr11;chr11;chr11;chr11;chr11;chr11;chr11;chr11;chr11;chr11;chr11;chr11;chr11;chr11;chr11;chr11;chr11;chr11;chr11;chr11;chr11;chr11;chr11;chr11;chr11;chr11;chr11;chr11;chr11;chr11;chr11;chr11;chr11;chr11;chr11;chr11;chr11;chr11;chr11;chr11;chr…	120103960;120103960;120104452;120105621;120105678;120105792;120105805;120105873;120106434;120106434;120106434;120106434;120106434;120106434;120106434;120106434;120108467;120108467;120108467;120108467;120108537;120109372;120109432;120109432;120109432;120109432;120109432;120109432;120109432;120110066;120110066;120110066;120110066;120110066;120110066;120110066;120110838;120110838;120110838;120111003…	120106036;120106036;120106036;120106036;120106036;120106033;120106033;120106033;120106610;120106610;120106610;120106610;120106610;120106988;120106610;120106610;120108553;120108490;120108588;120108490;120108943;120109395;120109536;120109536;120109536;120109536;120109536;120109536;120109536;120110327;120110338;120110446;120110458;120110536;120110536;120110536;120111005;120111005;120111005;120111005…	-;-;-;-;-;-;-;-;-;-;-;-;-;-;-;-;-;-;-;-;-;-;-;-;-;-;-;-;-;-;-;-;-;-;-;-;-;-;-;-;-;-;-;-;-;-;-;-;-;-;-;-;-;-;-;-;-;-;-;-;-;-;-;-;-;-;-;-;-;-;-;-;-;-;-;-;-;-;-;-;-;-;-;-;-;-;-;-;-;-;-;-;-;-;-;-;-;-;-;-;-;-;-;-;-;-;-;-;-;-;-;-;-;-;-;-;-;-;-;-;-	6421	chr11:120103960-120151346	340.786	363.142	317.484	1075.79	838.56	749.309	614.178	1.35223	0.207081	6.52998	6.57781e-11	2.11244e-09
1150	ENSMUSG00000029106.14	Add1	adducin 1 (alpha) [Source:MGI Symbol;Acc:MGI:87918]	chr5;chr5;chr5;chr5;chr5;chr5;chr5;chr5;chr5;chr5;chr5;chr5;chr5;chr5;chr5;chr5;chr5;chr5;chr5;chr5;chr5;chr5;chr5;chr5;chr5;chr5;chr5;chr5;chr5;chr5;chr5;chr5;chr5;chr5;chr5;chr5;chr5;chr5;chr5;chr5;chr5;chr5;chr5;chr5;chr5;chr5;chr5;chr5;chr5;chr5;chr5;chr5;chr5;chr5;chr5;chr5;chr5;chr5;chr5;chr5;chr5;chr5;chr5;chr5;chr5;chr5;chr5;chr5;chr5;chr5;chr5;chr5;chr5;chr5;chr5;chr5;chr5;chr5;chr5;chr5…	34573664;34573765;34573769;34573804;34573863;34573873;34574042;34595569;34596340;34598169;34598270;34601324;34601324;34601324;34601324;34601324;34601324;34601324;34601342;34604690;34604690;34604690;34604690;34604690;34604690;34604690;34605828;34605828;34605828;34605828;34605828;34605828;34605828;34610192;34610192;34610192;34610192;34610192;34610490;34610490;34610490;34610490;34610490;34613288;346…	34573913;34573913;34573913;34573913;34573913;34573913;34574624;34595705;34599113;34598447;34598447;34601538;34601538;34601538;34601625;34601538;34601538;34601538;34601538;34604852;34604852;34604852;34604852;34604852;34604852;34604852;34605979;34605979;34605979;34605979;34605893;34605893;34605979;34610272;34610272;34610272;34610272;34610272;34610639;34610639;34610639;34610639;34610639;34613431;346…	+;+;+;+;+;+;+;+;+;+;+;+;+;+;+;+;+;+;+;+;+;+;+;+;+;+;+;+;+;+;+;+;+;+;+;+;+;+;+;+;+;+;+;+;+;+;+;+;+;+;+;+;+;+;+;+;+;+;+;+;+;+;+;+;+;+;+;+;+;+;+;+;+;+;+;+;+;+;+;+;+;+;+;+;+;+;+;+;+;+;+;+;+;+;+;+;+;+;+;+;+;+;+;+;+;+;+;+;+;+;+;+;+;+;+;+;+;+;+;+	8561	chr5:34573664-34632308	261.291	316.66	462.075	980.434	800.801	834.182	609.24	1.33355	0.235292	5.66765	1.44767e-08	3.31215e-07
149	ENSMUSG00000033039.10	Micall1	microtubule associated monooxygenase, calponin and LIM domain containing -like 1 [Source:MGI Symbol;Acc:MGI:105870]	chr15;chr15;chr15;chr15;chr15;chr15;chr15;chr15;chr15;chr15;chr15;chr15;chr15;chr15;chr15;chr15;chr15;chr15;chr15;chr15;chr15;chr15;chr15;chr15;chr15;chr15;chr15;chr15;chr15;chr15;chr15;chr15;chr15;chr15;chr15;chr15;chr15;chr15;chr15;chr15;chr15;chr15;chr15;chr15;chr15;chr15;chr15;chr15;chr15;chr15;chr15;chr15;chr15;chr15;chr15;chr15;chr15;chr15	79108898;79108964;79108983;79109154;79109330;79114655;79114655;79114655;79114655;79115030;79115030;79115030;79115030;79119736;79119736;79120759;79120759;79120759;79122547;79122547;79122547;79122776;79124501;79124501;79124501;79125052;79125250;79125250;79125250;79126927;79126927;79126927;79129809;79129809;79129809;79130463;79130463;79130463;79130709;79130709;79130709;79130938;79130938;79130938;791…	79109036;79109429;79109429;79109429;79109429;79114703;79114703;79114703;79114703;79116284;79115171;79115171;79115171;79119827;79119827;79120901;79120901;79120901;79122773;79122787;79122986;79122986;79124558;79124558;79124558;79125674;79125674;79125674;79125309;79127333;79127333;79127333;79129943;79129943;79129943;79130589;79130589;79130589;79130799;79130799;79130799;79131011;79131011;79131011;791…	+;+;+;+;+;+;+;+;+;+;+;+;+;+;+;+;+;+;+;+;+;+;+;+;+;+;+;+;+;+;+;+;+;+;+;+;+;+;+;+;+;+;+;+;+;+;+;+;+;+;+;+;+;+;+;+;+;+	8341	chr15:79108898-79136900	160.293	107.49	187.045	723.712	720.564	1756.27	609.229	2.6918	0.238812	11.2716	1.81158e-29	3.20175e-27
1021	ENSMUSG00000029502.14	Golga3	golgi autoantigen, golgin subfamily a, 3 [Source:MGI Symbol;Acc:MGI:96958]	chr5;chr5;chr5;chr5;chr5;chr5;chr5;chr5;chr5;chr5;chr5;chr5;chr5;chr5;chr5;chr5;chr5;chr5;chr5;chr5;chr5;chr5;chr5;chr5;chr5;chr5;chr5;chr5;chr5;chr5;chr5;chr5;chr5;chr5;chr5;chr5;chr5;chr5;chr5;chr5;chr5;chr5;chr5;chr5;chr5;chr5;chr5;chr5;chr5;chr5;chr5;chr5;chr5;chr5;chr5;chr5;chr5;chr5	110176701;110176857;110176879;110176879;110176897;110181603;110181603;110181603;110181603;110181603;110184338;110184338;110184338;110184338;110185786;110185786;110185786;110185786;110187341;110187341;110188663;110188663;110189606;110189606;110192907;110192907;110193619;110193619;110201831;110201831;110202569;110202569;110203720;110203720;110204780;110204780;110205777;110205777;110207556;110207556…	110176922;110176922;110177049;110176922;110176922;110181913;110181913;110184607;110181913;110181913;110184487;110184607;110184566;110184487;110188413;110185898;110186500;110185898;110187987;110187987;110188774;110188774;110189912;110189912;110193109;110193109;110193756;110193756;110201992;110201992;110202937;110202937;110203797;110203797;110205043;110205043;110205871;110205871;110207772;110207772…	+;+;+;+;+;+;+;+;+;+;+;+;+;+;+;+;+;+;+;+;+;+;+;+;+;+;+;+;+;+;+;+;+;+;+;+;+;+;+;+;+;+;+;+;+;+;+;+;+;+;+;+;+;+;+;+;+;+	12671	chr5:110176701-110226470	304.948	318.597	417.159	855.74	925.091	789.927	601.91	1.293	0.215891	5.98915	2.10944e-09	5.44074e-08
514	ENSMUSG00000043940.15	Wdfy3	WD repeat and FYVE domain containing 3 [Source:MGI Symbol;Acc:MGI:1096875]	chr5;chr5;chr5;chr5;chr5;chr5;chr5;chr5;chr5;chr5;chr5;chr5;chr5;chr5;chr5;chr5;chr5;chr5;chr5;chr5;chr5;chr5;chr5;chr5;chr5;chr5;chr5;chr5;chr5;chr5;chr5;chr5;chr5;chr5;chr5;chr5;chr5;chr5;chr5;chr5;chr5;chr5;chr5;chr5;chr5;chr5;chr5;chr5;chr5;chr5;chr5;chr5;chr5;chr5;chr5;chr5;chr5;chr5;chr5;chr5;chr5;chr5;chr5;chr5;chr5;chr5;chr5;chr5;chr5;chr5;chr5;chr5;chr5;chr5;chr5;chr5;chr5;chr5;chr5;chr5…	101832956;101834937;101836158;101836158;101844017;101844017;101844017;101844017;101844548;101844548;101844548;101844548;101844921;101844921;101844921;101844921;101847103;101847103;101847103;101847103;101848323;101848323;101848323;101848323;101849269;101849269;101849269;101849269;101851240;101851240;101851240;101851240;101852223;101852223;101852223;101852508;101852508;101852508;101855389;101855389…	101836281;101836281;101836281;101836281;101844214;101844214;101844214;101844214;101844659;101844659;101844659;101844659;101845244;101845244;101845244;101845244;101847199;101847199;101847199;101847199;101848505;101848505;101848505;101848505;101849448;101849448;101849448;101849448;101851398;101851398;101851513;101851398;101852377;101852377;101852377;101852655;101852655;101852655;101855601;101855601…	-;-;-;-;-;-;-;-;-;-;-;-;-;-;-;-;-;-;-;-;-;-;-;-;-;-;-;-;-;-;-;-;-;-;-;-;-;-;-;-;-;-;-;-;-;-;-;-;-;-;-;-;-;-;-;-;-;-;-;-;-;-;-;-;-;-;-;-;-;-;-;-;-;-;-;-;-;-;-;-;-;-;-;-;-;-;-;-;-;-;-;-;-;-;-;-;-;-;-;-;-;-;-;-;-;-;-;-;-;-;-;-;-;-;-;-;-;-;-;-;-;-;-;-;-;-;-;-;-;-;-;-;-;-;-;-;-;-;-;-;-;-;-;-;-;-;-;-;-;-;-;-;-;-;-;-;-;-;-;-;-;-;-;-;-;-;-;-;-;-;-;-;-;-;-;-;-;-;-;-;-;-;-;-;-;-;-;-;-;-;-;-;-;-;-;-;-;-;-;-…	15346	chr5:101832956-102069921	308.858	286.64	313.177	843.515	882.612	970.586	600.898	1.55156	0.199864	7.76307	8.28979e-15	4.24715e-13
3290	ENSMUSG00000058793.14	Cds2	CDP-diacylglycerol synthase (phosphatidate cytidylyltransferase) 2 [Source:MGI Symbol;Acc:MGI:1332236]	chr2;chr2;chr2;chr2;chr2;chr2;chr2;chr2;chr2;chr2;chr2;chr2;chr2;chr2;chr2;chr2;chr2;chr2;chr2;chr2;chr2;chr2;chr2;chr2;chr2;chr2;chr2;chr2;chr2;chr2;chr2;chr2;chr2;chr2;chr2;chr2;chr2;chr2;chr2;chr2;chr2;chr2;chr2	132263148;132263148;132263241;132285176;132285939;132293245;132293245;132293245;132293245;132294384;132294384;132294384;132294384;132294384;132295531;132295531;132295531;132295531;132295531;132297225;132297225;132297225;132297634;132297634;132298469;132298469;132300554;132300554;132301232;132301232;132301296;132302080;132302080;132302080;132304359;132304359;132304359;132304853;132304853;132304853…	132263497;132263497;132263497;132285243;132285965;132293381;132293381;132293381;132293381;132294480;132294480;132294480;132294480;132294480;132295573;132295628;132295628;132295628;132296193;132297364;132297271;132297364;132297692;132297692;132298551;132298551;132300641;132300641;132301300;132301300;132301300;132302232;132302232;132302232;132304478;132304478;132304478;132304956;132304956;132304956…	+;+;+;+;+;+;+;+;+;+;+;+;+;+;+;+;+;+;+;+;+;+;+;+;+;+;+;+;+;+;+;+;+;+;+;+;+;+;+;+;+;+;+	9125	chr2:132263148-132312050	382.489	474.506	348.248	569.678	539.636	1290.68	600.873	0.88753	0.281136	3.15694	0.00159433	0.0127576
1406	ENSMUSG00000007817.15	Zmiz1	zinc finger, MIZ-type containing 1 [Source:MGI Symbol;Acc:MGI:3040693]	chr14;chr14;chr14;chr14;chr14;chr14;chr14;chr14;chr14;chr14;chr14;chr14;chr14;chr14;chr14;chr14;chr14;chr14;chr14;chr14;chr14;chr14;chr14;chr14;chr14;chr14;chr14;chr14;chr14;chr14;chr14;chr14;chr14;chr14;chr14;chr14;chr14;chr14;chr14;chr14;chr14;chr14;chr14;chr14;chr14;chr14;chr14;chr14;chr14;chr14;chr14;chr14;chr14;chr14;chr14;chr14;chr14;chr14;chr14;chr14;chr14;chr14;chr14;chr14;chr14;chr14;chr…	25459185;25459224;25459267;25459292;25502655;25502655;25502655;25502655;25502655;25536745;25536745;25536745;25536745;25536745;25545764;25572020;25572020;25572020;25572020;25576131;25576131;25576131;25581568;25581568;25581568;25607357;25607838;25635873;25635873;25635873;25635873;25635873;25643558;25643558;25643558;25643558;25643558;25644656;25644656;25644656;25644656;25645659;25645659;25645659;256…	25459556;25459556;25459556;25459556;25502759;25502759;25502759;25502759;25502759;25536824;25536824;25536824;25538492;25536824;25545909;25572030;25572128;25572128;25572128;25576244;25576244;25576244;25581673;25581673;25581673;25607470;25608212;25636017;25636017;25636017;25636017;25636017;25643657;25643672;25643672;25643672;25643672;25644873;25644873;25644873;25644873;25645735;25645857;25645857;256…	+;+;+;+;+;+;+;+;+;+;+;+;+;+;+;+;+;+;+;+;+;+;+;+;+;+;+;+;+;+;+;+;+;+;+;+;+;+;+;+;+;+;+;+;+;+;+;+;+;+;+;+;+;+;+;+;+;+;+;+;+;+;+;+;+;+;+;+;+;+;+;+;+;+;+;+	12523	chr14:25459185-25666743	299.736	317.628	332.251	1122.24	1068.26	464.378	600.749	1.37277	0.266384	5.15334	2.55892e-07	4.7928e-06
3959	ENSMUSG00000034297.14	Med13	mediator complex subunit 13 [Source:MGI Symbol;Acc:MGI:3029632]	chr11;chr11;chr11;chr11;chr11;chr11;chr11;chr11;chr11;chr11;chr11;chr11;chr11;chr11;chr11;chr11;chr11;chr11;chr11;chr11;chr11;chr11;chr11;chr11;chr11;chr11;chr11;chr11;chr11;chr11;chr11;chr11;chr11;chr11;chr11;chr11;chr11;chr11;chr11;chr11;chr11	86267033;86272463;86272547;86273655;86275374;86275374;86275374;86276820;86276820;86276820;86278470;86278470;86278470;86278764;86278764;86279593;86283200;86283751;86285113;86286434;86288091;86288933;86291043;86298280;86300650;86301130;86301465;86303534;86306984;86308699;86319348;86327802;86328447;86329168;86330988;86331006;86331883;86331883;86345860;86355274;86357460	86271118;86272563;86272563;86273723;86275547;86275547;86275547;86276968;86276968;86276968;86278655;86278600;86278655;86278992;86278922;86279735;86283423;86283942;86285332;86286890;86288280;86289156;86291204;86299196;86300846;86301344;86301555;86303655;86307062;86308912;86320031;86327912;86328609;86329362;86331185;86331185;86332183;86332028;86346028;86355508;86357602	-;-;-;-;-;-;-;-;-;-;-;-;-;-;-;-;-;-;-;-;-;-;-;-;-;-;-;-;-;-;-;-;-;-;-;-;-;-;-;-;-	10840	chr11:86267033-86357602	504.338	530.672	391.933	589.238	803.948	772.346	598.746	0.598185	0.218564	2.73689	0.00620236	0.0412561
239	ENSMUSG00000022957.20	Itsn1	intersectin 1 (SH3 domain protein 1A) [Source:MGI Symbol;Acc:MGI:1338069]	chr16;chr16;chr16;chr16;chr16;chr16;chr16;chr16;chr16;chr16;chr16;chr16;chr16;chr16;chr16;chr16;chr16;chr16;chr16;chr16;chr16;chr16;chr16;chr16;chr16;chr16;chr16;chr16;chr16;chr16;chr16;chr16;chr16;chr16;chr16;chr16;chr16;chr16;chr16;chr16;chr16;chr16;chr16;chr16;chr16;chr16;chr16;chr16;chr16;chr16;chr16;chr16;chr16;chr16;chr16;chr16;chr16;chr16;chr16;chr16;chr16;chr16;chr16;chr16;chr16;chr16;chr…	91729281;91729353;91729353;91729353;91729370;91729371;91729373;91729466;91729571;91729592;91730234;91756099;91782161;91782161;91782161;91782161;91782161;91782161;91782161;91782161;91782161;91782161;91782161;91782161;91782161;91784063;91784063;91784063;91784063;91784063;91784063;91784063;91784063;91784063;91784063;91784063;91784063;91784105;91785288;91785288;91785288;91785288;91785288;91785288;917…	91729599;91729599;91729599;91729599;91729599;91729599;91729599;91729599;91729599;91729599;91730575;91756232;91782220;91782220;91782220;91782220;91782378;91782220;91782220;91782220;91782220;91782220;91782220;91782220;91782220;91784155;91784155;91784155;91784155;91784155;91784155;91784155;91784155;91784155;91784155;91784155;91784155;91784155;91785351;91785351;91785351;91785351;91785351;91785351;917…	+;+;+;+;+;+;+;+;+;+;+;+;+;+;+;+;+;+;+;+;+;+;+;+;+;+;+;+;+;+;+;+;+;+;+;+;+;+;+;+;+;+;+;+;+;+;+;+;+;+;+;+;+;+;+;+;+;+;+;+;+;+;+;+;+;+;+;+;+;+;+;+;+;+;+;+;+;+;+;+;+;+;+;+;+;+;+;+;+;+;+;+;+;+;+;+;+;+;+;+;+;+;+;+;+;+;+;+;+;+;+;+;+;+;+;+;+;+;+;+;+;+;+;+;+;+;+;+;+;+;+;+;+;+;+;+;+;+;+;+;+;+;+;+;+;+;+;+;+;+;+;+;+;+;+;+;+;+;+;+;+;+;+;+;+;+;+;+;+;+;+;+;+;+;+;+;+;+;+;+;+;+;+;+;+;+;+;+;+;+;+;+;+;+;+;+;+;+;+;+…	23425	chr16:91729281-91920597	246.304	186.897	255.956	904.64	921.944	1058.49	595.705	2.04756	0.206692	9.90631	3.90805e-23	4.31985e-21
513	ENSMUSG00000022185.19	Acin1	apoptotic chromatin condensation inducer 1 [Source:MGI Symbol;Acc:MGI:1891824]	chr14;chr14;chr14;chr14;chr14;chr14;chr14;chr14;chr14;chr14;chr14;chr14;chr14;chr14;chr14;chr14;chr14;chr14;chr14;chr14;chr14;chr14;chr14;chr14;chr14;chr14;chr14;chr14;chr14;chr14;chr14;chr14;chr14;chr14;chr14;chr14;chr14;chr14;chr14;chr14;chr14;chr14;chr14;chr14;chr14;chr14;chr14;chr14;chr14;chr14;chr14;chr14;chr14;chr14;chr14;chr14;chr14;chr14;chr14;chr14;chr14;chr14;chr14;chr14;chr14;chr14;chr…	54642161;54642161;54642161;54642161;54642162;54642162;54642167;54642728;54642728;54642902;54643288;54643724;54643724;54643724;54643724;54643724;54643724;54643724;54643724;54643724;54643724;54643941;54643941;54643941;54643941;54643941;54643941;54643941;54643941;54643941;54643941;54643941;54644255;54644448;54644448;54644448;54644448;54644448;54644448;54644448;54644448;54644448;54644448;54644684;546…	54643048;54643048;54643048;54643048;54643048;54643048;54643048;54643048;54643048;54643048;54643824;54643824;54643824;54643824;54643824;54643824;54643824;54643824;54643824;54643824;54643824;54644210;54644265;54644536;54644265;54644265;54644265;54644265;54644265;54644265;54644265;54644265;54644265;54644555;54644555;54644555;54644555;54644555;54644555;54644555;54644555;54644555;54644555;54644791;546…	-;-;-;-;-;-;-;-;-;-;-;-;-;-;-;-;-;-;-;-;-;-;-;-;-;-;-;-;-;-;-;-;-;-;-;-;-;-;-;-;-;-;-;-;-;-;-;-;-;-;-;-;-;-;-;-;-;-;-;-;-;-;-;-;-;-;-;-;-;-;-;-;-;-;-;-;-;-;-;-;-;-;-;-;-;-;-;-;-;-;-;-;-;-;-;-;-;-;-;-;-;-;-;-;-;-;-;-;-;-;-;-;-;-;-;-;-;-;-;-;-;-;-;-;-;-;-;-;-;-;-;-;-;-;-;-;-;-;-;-;-;-;-;-;-;-;-;-;-;-;-;-;-;-;-;-;-;-;-;-;-;-;-;-;-;-;-;-;-;-;-;-;-;-;-;-;-;-;-;-;-;-;-;-;-;-;-;-;-;-;-;-;-;-;-;-;-;-;-;-	10527	chr14:54642161-54686931	243.046	173.34	315.023	982.879	1065.11	794.17	595.595	1.94001	0.249698	7.7694	7.8859e-15	4.0481e-13
1355	ENSMUSG00000039652.16	Cpeb3	cytoplasmic polyadenylation element binding protein 3 [Source:MGI Symbol;Acc:MGI:2443075]	chr19;chr19;chr19;chr19;chr19;chr19;chr19;chr19;chr19;chr19;chr19;chr19;chr19;chr19;chr19;chr19;chr19;chr19;chr19;chr19;chr19;chr19;chr19;chr19;chr19;chr19;chr19;chr19;chr19;chr19;chr19;chr19;chr19;chr19;chr19;chr19;chr19;chr19;chr19;chr19;chr19;chr19;chr19;chr19;chr19;chr19;chr19;chr19;chr19;chr19;chr19;chr19;chr19;chr19;chr19;chr19;chr19;chr19;chr19;chr19;chr19;chr19;chr19;chr19;chr19;chr19;chr…	37021291;37021297;37021879;37021879;37022970;37023935;37024639;37044522;37044522;37044522;37044522;37044522;37044522;37044522;37054062;37054260;37054260;37054260;37054260;37054260;37054260;37054260;37068173;37068173;37068173;37068173;37068173;37068173;37068173;37068173;37087538;37087538;37087538;37087538;37087538;37087538;37087538;37087538;37088420;37088420;37088420;37088420;37088420;37088420;370…	37025087;37025087;37025087;37025087;37025087;37025087;37025087;37044703;37044703;37044703;37044703;37044703;37044703;37044703;37054374;37054374;37054374;37054374;37054374;37054374;37054374;37054374;37068291;37068291;37068291;37068291;37068291;37068291;37068291;37068291;37087627;37087627;37087627;37087627;37087627;37087627;37087627;37087627;37088587;37088587;37088587;37088587;37088560;37088587;370…	-;-;-;-;-;-;-;-;-;-;-;-;-;-;-;-;-;-;-;-;-;-;-;-;-;-;-;-;-;-;-;-;-;-;-;-;-;-;-;-;-;-;-;-;-;-;-;-;-;-;-;-;-;-;-;-;-;-;-;-;-;-;-;-;-;-;-;-;-;-;-;-;-;-;-;-;-;-;-;-;-;-;-;-;-;-;-;-;-;-;-	7414	chr19:37021291-37208601	397.475	396.067	350.709	816.621	904.638	679.592	590.85	1.04948	0.200149	5.24348	1.57572e-07	3.06237e-06
[truncated: 1,740 more rows]
