# Supplementary material for: Cardiac dysfunction related to cardiac mRNA and protein traffic impairment due to reduced unconventional motor protein myosin-5b expression
Source: Eur Heart J. 2025 Feb 19;46(25):2437–54. doi: 10.1093/eurheartj/ehaf047 (PMC12208777; doi:10.1093/eurheartj/ehaf047)
Supplement: ehaf047_Supplementary_Data [file ehaf047_supplementary_data.zip › Supplementary data 4.xls]

## Sheet: IgG vs. Myo5b
RNA Seq Raw Data IgG vs. Myo5b Pull Down Analysis
Data Set filtered: genes enriched in Myo5b Pull Down compared with IgG Control, p-adj. ≤ 0.05
										IgG Control	IgG Control	IgG Control	Myo5b Pull down	Myo5b Pull down	Myo5b Pull down
Sort0	Gene ID	Gene name	Gene description	Chr	Start	End	Strand	Length	IGV coordinates	1: N3105 txt	2: N3109 txt	3: N3113 txt	4: N3107 txt	5: N3111 txt	6: N3115 txt	Base mean	log2(FC)	StdErr	Wald-Stats	P-value	P-adj
29	ENSMUSG00000051747.15	Ttn	titin [Source:MGI Symbol;Acc:MGI:98864]	chr2;chr2;chr2;chr2;chr2;chr2;chr2;chr2;chr2;chr2;chr2;chr2;chr2;chr2;chr2;chr2;chr2;chr2;chr2;chr2;chr2;chr2;chr2;chr2;chr2;chr2;chr2;chr2;chr2;chr2;chr2;chr2;chr2;chr2;chr2;chr2;chr2;chr2;chr2;chr2;chr2;chr2;chr2;chr2;chr2;chr2;chr2;chr2;chr2;chr2;chr2;chr2;chr2;chr2;chr2;chr2;chr2;chr2;chr2;chr2;chr2;chr2;chr2;chr2;chr2;chr2;chr2;chr2;chr2;chr2;chr2;chr2;chr2;chr2;chr2;chr2;chr2;chr2;chr2;chr2…	76703980;76703980;76703984;76705031;76705670;76705670;76705670;76705670;76706440;76706440;76706440;76706440;76706697;76706697;76706697;76706697;76708159;76708159;76708159;76708159;76708448;76708448;76708448;76708448;76708754;76708765;76714329;76714329;76714329;76714329;76715144;76715144;76715144;76715144;76715540;76715540;76715540;76715540;76716749;76716749;76716749;76716749;76717173;76717173;767…	76705329;76705329;76705329;76705329;76705972;76705972;76705972;76705972;76706593;76706593;76706593;76706593;76707388;76707388;76707388;76707388;76708315;76708315;76708315;76708315;76708597;76708608;76714212;76714212;76714212;76714212;76714922;76714922;76714922;76714922;76715449;76715449;76715449;76715449;76716115;76716115;76716115;76716115;76717048;76717048;76717048;76717048;76717478;76717478;767…	-;-;-;-;-;-;-;-;-;-;-;-;-;-;-;-;-;-;-;-;-;-;-;-;-;-;-;-;-;-;-;-;-;-;-;-;-;-;-;-;-;-;-;-;-;-;-;-;-;-;-;-;-;-;-;-;-;-;-;-;-;-;-;-;-;-;-;-;-;-;-;-;-;-;-;-;-;-;-;-;-;-;-;-;-;-;-;-;-;-;-;-;-;-;-;-;-;-;-;-;-;-;-;-;-;-;-;-;-;-;-;-;-;-;-;-;-;-;-;-;-;-;-;-;-;-;-;-;-;-;-;-;-;-;-;-;-;-;-;-;-;-;-;-;-;-;-;-;-;-;-;-;-;-;-;-;-;-;-;-;-;-;-;-;-;-;-;-;-;-;-;-;-;-;-;-;-;-;-;-;-;-;-;-;-;-;-;-;-;-;-;-;-;-;-;-;-;-;-;-…	117334	chr2:76703980-76982547	402865	437832	462089	89360.3	120122	224821	289515	-1.58878	0.249865	-6.35858	2.03624e-10	1.9602e-07
265	ENSMUSG00000076258.1	Gm23935	predicted gene, 23935 [Source:MGI Symbol;Acc:MGI:5453712]	chr16	11144125	11144181	+	57	chr16:11144125-11144181	701435	523748	87676.8	67034.8	43017.4	41336.2	244041	-1.99363	0.504238	-3.95376	7.69327e-05	0.00810464
116	ENSMUSG00000040752.16	Myh6	myosin, heavy polypeptide 6, cardiac muscle, alpha [Source:MGI Symbol;Acc:MGI:97255]	chr14;chr14;chr14;chr14;chr14;chr14;chr14;chr14;chr14;chr14;chr14;chr14;chr14;chr14;chr14;chr14;chr14;chr14;chr14;chr14;chr14;chr14;chr14;chr14;chr14;chr14;chr14;chr14;chr14;chr14;chr14;chr14;chr14;chr14;chr14;chr14;chr14;chr14;chr14;chr14;chr14;chr14;chr14;chr14;chr14;chr14;chr14;chr14;chr14;chr14;chr14;chr14;chr14;chr14;chr14;chr14;chr14;chr14;chr14;chr14;chr14;chr14;chr14;chr14;chr14;chr14;chr…	54941921;54941926;54941928;54942353;54942353;54942353;54943148;54943148;54943148;54943969;54944278;54944278;54944278;54944661;54944661;54944661;54946313;54946313;54946914;54946914;54948081;54948081;54948292;54948292;54948612;54948612;54949338;54949338;54949845;54949845;54950052;54950052;54950264;54950264;54952246;54952246;54952574;54952574;54952954;54952954;54953289;54953289;54953698;54953698;549…	54942001;54942001;54942004;54942487;54942487;54942487;54943243;54943243;54943243;54944553;54944511;54944553;54944553;54944793;54944786;54944786;54946516;54946516;54947222;54947222;54948205;54948205;54948457;54948457;54948795;54948795;54949534;54949534;54949963;54949963;54950178;54950178;54950653;54950653;54952336;54952336;54952719;54952719;54953130;54953130;54953531;54953531;54953953;54953953;549…	-;-;-;-;-;-;-;-;-;-;-;-;-;-;-;-;-;-;-;-;-;-;-;-;-;-;-;-;-;-;-;-;-;-;-;-;-;-;-;-;-;-;-;-;-;-;-;-;-;-;-;-;-;-;-;-;-;-;-;-;-;-;-;-;-;-;-;-;-;-;-;-;-;-;-;-;-;-;-;-;-;-;-;-;-;-;-;-;-;-;-;-;-	6726	chr14:54941921-54966927	172303	169761	247119	64096.5	62900.1	160332	146085	-1.09411	0.237108	-4.61438	3.94271e-06	0.000948868
9	ENSMUSG00000035202.8	Lars2	leucyl-tRNA synthetase, mitochondrial [Source:MGI Symbol;Acc:MGI:2142973]	chr9;chr9;chr9;chr9;chr9;chr9;chr9;chr9;chr9;chr9;chr9;chr9;chr9;chr9;chr9;chr9;chr9;chr9;chr9;chr9;chr9;chr9;chr9;chr9;chr9;chr9;chr9;chr9;chr9;chr9;chr9;chr9;chr9;chr9;chr9;chr9;chr9;chr9;chr9;chr9;chr9;chr9;chr9;chr9;chr9;chr9;chr9;chr9;chr9;chr9;chr9;chr9;chr9;chr9;chr9;chr9;chr9;chr9;chr9;chr9;chr9	123366927;123366930;123366947;123366954;123367003;123371855;123371855;123371855;123371855;123377701;123377701;123377701;123377736;123392783;123392783;123392783;123394951;123394951;123394951;123409614;123409614;123411873;123411873;123418135;123418179;123418179;123418635;123418635;123427447;123427447;123431886;123431886;123436117;123436234;123438135;123438135;123441464;123441464;123452745;123452745…	123367107;123368527;123367107;123367107;123367439;123372103;123375108;123372103;123372103;123377734;123377829;123377829;123377829;123392874;123392874;123392874;123395318;123395011;123395011;123409703;123409703;123412016;123412016;123420575;123418286;123418286;123418794;123418794;123427551;123427551;123432005;123432001;123436400;123436400;123438233;123438233;123441601;123441601;123452845;123452845…	+;+;+;+;+;+;+;+;+;+;+;+;+;+;+;+;+;+;+;+;+;+;+;+;+;+;+;+;+;+;+;+;+;+;+;+;+;+;+;+;+;+;+;+;+;+;+;+;+;+;+;+;+;+;+;+;+;+;+;+;+	11089	chr9:123366927-123462666	49461.1	45417.7	6590.9	5924.85	5269.8	2262.42	19154.5	-2.44265	0.283961	-8.60209	7.82807e-18	2.42818e-14
140	ENSMUSG00000054889.10	Dsp	desmoplakin [Source:MGI Symbol;Acc:MGI:109611]	chr13;chr13;chr13;chr13;chr13;chr13;chr13;chr13;chr13;chr13;chr13;chr13;chr13;chr13;chr13;chr13;chr13;chr13;chr13;chr13;chr13;chr13;chr13;chr13;chr13;chr13;chr13;chr13;chr13;chr13;chr13;chr13;chr13;chr13;chr13;chr13;chr13;chr13;chr13;chr13;chr13;chr13;chr13;chr13;chr13;chr13;chr13;chr13;chr13;chr13;chr13;chr13	38151294;38151328;38164764;38164764;38167516;38167516;38168606;38168606;38172779;38172779;38173818;38173818;38175068;38175068;38176396;38176396;38177187;38177187;38178367;38178434;38178434;38179048;38179048;38179048;38181098;38181098;38181098;38182202;38182202;38182202;38183115;38183115;38183946;38183946;38185096;38185096;38185573;38185573;38186595;38186595;38187741;38187741;38188450;38188450;381…	38151794;38151794;38164866;38164866;38167664;38167664;38168780;38168780;38172907;38172907;38173868;38173868;38175229;38175229;38176500;38176500;38177282;38177282;38178559;38178559;38178559;38179200;38179200;38179200;38181252;38181252;38181252;38182234;38182328;38182328;38183316;38183316;38184172;38184172;38185262;38185262;38185711;38185711;38186788;38186788;38187903;38187903;38188533;38188533;381…	+;+;+;+;+;+;+;+;+;+;+;+;+;+;+;+;+;+;+;+;+;+;+;+;+;+;+;+;+;+;+;+;+;+;+;+;+;+;+;+;+;+;+;+;+;+;+;+;+;+;+;+	9659	chr13:38151294-38198577	29783.9	28352.7	21009	7890.47	7748.94	16418.3	18533.9	-1.2748	0.28377	-4.49236	7.04376e-06	0.00140623
13	ENSMUSG00000061462.18	Obscn	obscurin, cytoskeletal calmodulin and titin-interacting RhoGEF [Source:MGI Symbol;Acc:MGI:2681862]	chr11;chr11;chr11;chr11;chr11;chr11;chr11;chr11;chr11;chr11;chr11;chr11;chr11;chr11;chr11;chr11;chr11;chr11;chr11;chr11;chr11;chr11;chr11;chr11;chr11;chr11;chr11;chr11;chr11;chr11;chr11;chr11;chr11;chr11;chr11;chr11;chr11;chr11;chr11;chr11;chr11;chr11;chr11;chr11;chr11;chr11;chr11;chr11;chr11;chr11;chr11;chr11;chr11;chr11;chr11;chr11;chr11;chr11;chr11;chr11;chr11;chr11;chr11;chr11;chr11;chr11;chr…	58994256;58994256;58994256;58994685;58994685;58994685;58995028;58995028;58995028;58995338;58995338;58995338;58995788;58995788;58995788;58996227;58996227;58996227;58996846;58996846;58996846;58997163;58997163;58997163;58997975;58997975;58997975;58998261;58998261;58998261;58998481;58998481;58998481;58999195;58999195;58999195;59001454;59001454;59001879;59001879;59001914;59002017;59002017;59002017;590…	58994509;58994509;58994509;58994834;58994834;58994834;58995103;58995103;58995103;58995561;58995561;58995561;58996027;58996027;58996027;58996311;58996311;58996311;58997016;58997016;58997016;58997285;58997285;58997285;58998142;58998142;58998142;58998353;58998353;58998371;58998561;58998561;58998561;59001178;59001178;59000359;59001531;59001531;59001924;59001924;59001924;59002361;59002169;59002169;590…	-;-;-;-;-;-;-;-;-;-;-;-;-;-;-;-;-;-;-;-;-;-;-;-;-;-;-;-;-;-;-;-;-;-;-;-;-;-;-;-;-;-;-;-;-;-;-;-;-;-;-;-;-;-;-;-;-;-;-;-;-;-;-;-;-;-;-;-;-;-;-;-;-;-;-;-;-;-;-;-;-;-;-;-;-;-;-;-;-;-;-;-;-;-;-;-;-;-;-;-;-;-;-;-;-;-;-;-;-;-;-;-;-;-;-;-;-;-;-;-;-;-;-;-;-;-;-;-;-;-;-;-;-;-;-;-;-;-;-;-;-;-;-;-;-;-;-;-;-;-;-;-;-;-;-;-;-;-;-;-;-;-;-;-;-;-;-;-;-;-;-;-;-;-;-;-;-;-;-;-;-;-;-;-;-;-;-;-;-;-;-;-;-;-;-;-;-;-;-;-…	29422	chr11:58994256-59139170	18773	23573.9	36595.9	4016.77	3724.02	13185.4	16644.8	-1.97971	0.252377	-7.84424	4.35579e-15	8.98309e-12
129	ENSMUSG00000038170.15	Pde4dip	phosphodiesterase 4D interacting protein (myomegalin) [Source:MGI Symbol;Acc:MGI:1891434]	chr3;chr3;chr3;chr3;chr3;chr3;chr3;chr3;chr3;chr3;chr3;chr3;chr3;chr3;chr3;chr3;chr3;chr3;chr3;chr3;chr3;chr3;chr3;chr3;chr3;chr3;chr3;chr3;chr3;chr3;chr3;chr3;chr3;chr3;chr3;chr3;chr3;chr3;chr3;chr3;chr3;chr3;chr3;chr3;chr3;chr3;chr3;chr3;chr3;chr3;chr3;chr3;chr3;chr3;chr3;chr3;chr3;chr3;chr3;chr3;chr3;chr3;chr3;chr3;chr3;chr3;chr3;chr3;chr3;chr3;chr3;chr3;chr3;chr3;chr3;chr3;chr3;chr3;chr3;chr3…	97689824;97689830;97689865;97692321;97692321;97692596;97692596;97693936;97693936;97694892;97694892;97694935;97694981;97695879;97695879;97695879;97696990;97696990;97696990;97699109;97699109;97699795;97699795;97701558;97701558;97702236;97702236;97703167;97703167;97706872;97706872;97709482;97710221;97710221;97711397;97711397;97713068;97713068;97715114;97715114;97716968;97716968;97718149;97718149;977…	97690853;97690154;97690853;97692367;97692367;97692734;97692734;97694079;97694079;97695118;97695118;97695023;97695118;97695998;97695998;97695998;97697267;97697214;97697214;97699233;97699233;97699984;97699984;97701677;97701677;97702367;97702367;97703418;97703418;97707057;97707057;97709634;97710444;97710444;97711448;97711448;97713303;97713303;97715642;97715642;97717084;97717084;97718341;97718341;977…	-;-;-;-;-;-;-;-;-;-;-;-;-;-;-;-;-;-;-;-;-;-;-;-;-;-;-;-;-;-;-;-;-;-;-;-;-;-;-;-;-;-;-;-;-;-;-;-;-;-;-;-;-;-;-;-;-;-;-;-;-;-;-;-;-;-;-;-;-;-;-;-;-;-;-;-;-;-;-;-;-;-;-;-;-;-;-;-;-;-;-;-;-;-;-;-;-;-;-;-;-;-;-;-;-;-;-;-;-;-;-;-;-;-;-;-;-;-;-;-;-;-;-;-;-;-;-;-;-;-;-;-;-;-;-;-;-;-;-;-;-;-;-;-;-;-;-;-;-;-;-;-;-;-;-;-;-;-	16857	chr3:97689824-97888707	17295.8	22187.2	27306.6	7135.48	7049.21	17793.9	16461.4	-1.1102	0.244124	-4.54769	5.42377e-06	0.00117376
491	ENSMUSG00000021313.16	Ryr2	ryanodine receptor 2, cardiac [Source:MGI Symbol;Acc:MGI:99685]	chr13;chr13;chr13;chr13;chr13;chr13;chr13;chr13;chr13;chr13;chr13;chr13;chr13;chr13;chr13;chr13;chr13;chr13;chr13;chr13;chr13;chr13;chr13;chr13;chr13;chr13;chr13;chr13;chr13;chr13;chr13;chr13;chr13;chr13;chr13;chr13;chr13;chr13;chr13;chr13;chr13;chr13;chr13;chr13;chr13;chr13;chr13;chr13;chr13;chr13;chr13;chr13;chr13;chr13;chr13;chr13;chr13;chr13;chr13;chr13;chr13;chr13;chr13;chr13;chr13;chr13;chr…	11553102;11553103;11555431;11555431;11556598;11556598;11558047;11558047;11560524;11560524;11566848;11566848;11568472;11568472;11571980;11572246;11572246;11574939;11577780;11577780;11577780;11584136;11584136;11584136;11584136;11585408;11585408;11587214;11587216;11587216;11588142;11588142;11588142;11591225;11591225;11591225;11593093;11593093;11593093;11594682;11594682;11594682;11597071;11597071;115…	11554611;11554611;11555482;11555482;11556698;11556698;11558111;11558111;11560680;11560680;11566982;11566982;11568618;11568618;11572306;11572306;11572306;11577913;11577913;11577913;11577913;11584954;11584594;11584178;11584178;11585538;11585538;11587437;11587437;11587437;11588228;11588228;11588228;11591372;11591372;11591372;11593157;11593157;11593157;11595979;11595979;11595979;11597152;11597152;115…	-;-;-;-;-;-;-;-;-;-;-;-;-;-;-;-;-;-;-;-;-;-;-;-;-;-;-;-;-;-;-;-;-;-;-;-;-;-;-;-;-;-;-;-;-;-;-;-;-;-;-;-;-;-;-;-;-;-;-;-;-;-;-;-;-;-;-;-;-;-;-;-;-;-;-;-;-;-;-;-;-;-;-;-;-;-;-;-;-;-;-;-;-;-;-;-;-;-;-;-;-;-;-;-;-;-;-;-;-;-;-;-;-;-;-;-;-;-;-;-;-;-;-;-;-;-;-;-;-;-;-;-;-;-;-;-;-;-;-;-;-;-;-;-;-;-;-;-;-;-;-;-;-;-;-;-;-;-;-;-;-;-;-;-;-;-;-;-;-;-;-;-;-;-;-;-;-;-;-;-;-;-;-;-;-;-;-;-;-;-;-;-;-;-;-;-;-;-;-;-…	28790	chr13:11553102-12106945	15122	18866.4	22369.7	8182.83	9144.86	16365.6	15008.6	-0.755447	0.223338	-3.38252	0.000718241	0.0407801
213	ENSMUSG00000047419.5	Cmya5	cardiomyopathy associated 5 [Source:MGI Symbol;Acc:MGI:1923719]	chr13;chr13;chr13;chr13;chr13;chr13;chr13;chr13;chr13;chr13;chr13;chr13;chr13	93040713;93045867;93048876;93050137;93063443;93065225;93069279;93074353;93081184;93083151;93084545;93089120;93144358	93041560;93046040;93048975;93050270;93063590;93065371;93069428;93074471;93081206;93083384;93084640;93098429;93144724	-;-;-;-;-;-;-;-;-;-;-;-;-	11850	chr13:93040713-93144724	19861.2	21092.4	19135.7	6424.81	8802.66	13841.3	14859.7	-1.04902	0.251515	-4.1708	3.03528e-05	0.00397822
139	ENSMUSG00000076281.1	Gm24270	predicted gene, 24270 [Source:MGI Symbol;Acc:MGI:5454047]	chr9	56223715	56223771	-	57	chr9:56223715-56223771	48493.8	33589.3	3323.82	728.555	559.311	680.202	14562.5	-2.45234	0.5457	-4.49393	6.99191e-06	0.00140623
21	ENSMUSG00000098973.1	Mir6236	microRNA 6236 [Source:MGI Symbol;Acc:MGI:5530929]	chr9	110281287	110281409	+	123	chr9:110281287-110281409	29253	27748.9	5017.3	4674.57	3905.74	2277.18	12146.1	-2.09123	0.288274	-7.25432	4.0368e-13	5.36645e-10
53	ENSMUSG00000026131.20	Dst	dystonin [Source:MGI Symbol;Acc:MGI:104627]	chr1;chr1;chr1;chr1;chr1;chr1;chr1;chr1;chr1;chr1;chr1;chr1;chr1;chr1;chr1;chr1;chr1;chr1;chr1;chr1;chr1;chr1;chr1;chr1;chr1;chr1;chr1;chr1;chr1;chr1;chr1;chr1;chr1;chr1;chr1;chr1;chr1;chr1;chr1;chr1;chr1;chr1;chr1;chr1;chr1;chr1;chr1;chr1;chr1;chr1;chr1;chr1;chr1;chr1;chr1;chr1;chr1;chr1;chr1;chr1;chr1;chr1;chr1;chr1;chr1;chr1;chr1;chr1;chr1;chr1;chr1;chr1;chr1;chr1;chr1;chr1;chr1;chr1;chr1;chr1…	33908225;33908999;33968703;34005880;34005882;34006126;34006180;34006191;34006191;34006191;34011813;34011825;34011825;34077227;34086242;34086242;34086242;34086242;34086242;34086242;34086242;34086242;34086242;34089292;34113933;34113933;34113933;34113933;34113933;34113933;34113933;34113933;34113933;34113933;34116118;34116118;34116118;34116118;34116118;34116118;34116118;34116118;34116118;34116118;341…	33908452;33909033;33968903;34006008;34006008;34006398;34006398;34006398;34006398;34006398;34011915;34011915;34011915;34077372;34086303;34086303;34086303;34086303;34086303;34086303;34086303;34086303;34086303;34089428;34114022;34114022;34114022;34114022;34114022;34114022;34114022;34114022;34114022;34114022;34116195;34116195;34116195;34116195;34116195;34116195;34116195;34116195;34116195;34116195;341…	+;+;+;+;+;+;+;+;+;+;+;+;+;+;+;+;+;+;+;+;+;+;+;+;+;+;+;+;+;+;+;+;+;+;+;+;+;+;+;+;+;+;+;+;+;+;+;+;+;+;+;+;+;+;+;+;+;+;+;+;+;+;+;+;+;+;+;+;+;+;+;+;+;+;+;+;+;+;+;+;+;+;+;+;+;+;+;+;+;+;+;+;+;+;+;+;+;+;+;+;+;+;+;+;+;+;+;+;+;+;+;+;+;+;+;+;+;+;+;+;+;+;+;+;+;+;+;+;+;+;+;+;+;+;+;+;+;+;+;+;+;+;+;+;+;+;+;+;+;+;+;+;+;+;+;+;+;+;+;+;+;+;+;+;+;+;+;+;+;+;+;+;+;+;+;+;+;+;+;+;+;+;+;+;+;+;+;+;+;+;+;+;+;+;+;+;+;+;+;+…	41619	chr1:33908225-34308661	17235.3	20037.5	15505.9	4795.09	5420.84	9359.72	12059	-1.39333	0.258701	-5.38588	7.20923e-08	3.79736e-05
228	ENSMUSG00000020315.18	Sptbn1	spectrin beta, non-erythrocytic 1 [Source:MGI Symbol;Acc:MGI:98388]	chr11;chr11;chr11;chr11;chr11;chr11;chr11;chr11;chr11;chr11;chr11;chr11;chr11;chr11;chr11;chr11;chr11;chr11;chr11;chr11;chr11;chr11;chr11;chr11;chr11;chr11;chr11;chr11;chr11;chr11;chr11;chr11;chr11;chr11;chr11;chr11;chr11;chr11;chr11;chr11;chr11;chr11;chr11;chr11;chr11;chr11;chr11;chr11;chr11;chr11;chr11;chr11;chr11;chr11;chr11;chr11;chr11;chr11;chr11;chr11;chr11;chr11;chr11;chr11;chr11;chr11;chr…	30099395;30099396;30099396;30101513;30101613;30101613;30101613;30103248;30103248;30104436;30104436;30104436;30106785;30109089;30109089;30109871;30109871;30109871;30109871;30109948;30110726;30110726;30110726;30110726;30110726;30112827;30112827;30112827;30112827;30113856;30113856;30113856;30113856;30114676;30114676;30114676;30114676;30117636;30117636;30117636;30117636;30118291;30118291;30118291;301…	30100714;30100714;30100714;30103421;30101655;30101655;30103249;30103421;30103421;30104674;30105610;30104674;30109152;30109152;30109152;30109980;30109980;30109980;30109980;30109980;30110922;30111359;30110922;30110922;30110922;30112911;30112911;30112911;30112911;30113994;30113994;30113994;30113994;30114920;30114920;30114920;30114920;30118010;30118010;30118010;30118010;30118495;30118495;30118495;301…	-;-;-;-;-;-;-;-;-;-;-;-;-;-;-;-;-;-;-;-;-;-;-;-;-;-;-;-;-;-;-;-;-;-;-;-;-;-;-;-;-;-;-;-;-;-;-;-;-;-;-;-;-;-;-;-;-;-;-;-;-;-;-;-;-;-;-;-;-;-;-;-;-;-;-;-;-;-;-;-;-;-;-;-;-;-;-;-;-;-;-;-;-;-;-;-;-;-;-;-;-;-;-;-;-;-;-;-;-;-;-;-;-;-;-;-;-;-;-;-;-;-;-;-;-;-;-;-;-;-;-;-;-;-;-;-;-;-;-;-;-	17492	chr11:30099395-30268175	16031.4	17872.8	11267.7	5373.58	4804.89	9398.03	10791.4	-1.15313	0.28178	-4.09232	4.27074e-05	0.00522922
288	ENSMUSG00000034994.10	Eef2	eukaryotic translation elongation factor 2 [Source:MGI Symbol;Acc:MGI:95288]	chr10;chr10;chr10;chr10;chr10;chr10;chr10;chr10;chr10;chr10;chr10;chr10;chr10;chr10;chr10;chr10;chr10;chr10;chr10	81176631;81177665;81178053;81178681;81179081;81179346;81179544;81179882;81180035;81180153;81180153;81180565;81180804;81181051;81181228;81181228;81181493;81181889;81181889	81176729;81177879;81178234;81178892;81179259;81179451;81179796;81180077;81180077;81180628;81180411;81180672;81181157;81181157;81181410;81181625;81181625;81182034;81182498	+;+;+;+;+;+;+;+;+;+;+;+;+;+;+;+;+;+;+	3324	chr10:81176631-81182498	15729.1	12180.1	10403.8	5033.01	4870.96	8360.33	9429.55	-1.02454	0.262931	-3.89663	9.75394e-05	0.00945489
419	ENSMUSG00000088246.1	Gm25911	predicted gene, 25911 [Source:MGI Symbol;Acc:MGI:5455688]	chr1	167340369	167340424	-	56	chr1:167340369-167340424	26937.2	19775.4	1921.73	922.94	1053.72	994.465	8600.91	-1.93056	0.545211	-3.54094	0.000398699	0.0265644
515	ENSMUSG00000020821.17	Kif1c	kinesin family member 1C [Source:MGI Symbol;Acc:MGI:1098260]	chr11;chr11;chr11;chr11;chr11;chr11;chr11;chr11;chr11;chr11;chr11;chr11;chr11;chr11;chr11;chr11;chr11;chr11;chr11;chr11;chr11;chr11;chr11;chr11;chr11;chr11;chr11;chr11;chr11;chr11;chr11;chr11;chr11;chr11;chr11;chr11;chr11;chr11;chr11;chr11;chr11;chr11;chr11;chr11;chr11;chr11;chr11;chr11;chr11;chr11;chr11;chr11;chr11;chr11;chr11;chr11;chr11;chr11;chr11;chr11;chr11;chr11;chr11;chr11;chr11;chr11;chr…	70700548;70700548;70700561;70700576;70700650;70702372;70702432;70702446;70702446;70702772;70702772;70702772;70702772;70702772;70703268;70703268;70703268;70703268;70703268;70703699;70703699;70703699;70703699;70703699;70704458;70704458;70704458;70704458;70704458;70704899;70704899;70704899;70704899;70704899;70705170;70705170;70705170;70705170;70705170;70705681;70705681;70705681;70705681;70705681;707…	70700709;70700709;70700709;70700709;70700709;70702551;70702551;70702551;70702551;70702905;70702905;70702905;70702905;70702905;70703344;70703344;70703344;70703344;70703344;70703878;70703878;70703878;70703878;70703878;70704523;70704523;70704523;70704523;70704523;70705077;70705077;70705077;70705077;70705077;70705281;70705281;70705281;70705281;70705281;70705758;70705758;70705758;70705758;70705758;707…	+;+;+;+;+;+;+;+;+;+;+;+;+;+;+;+;+;+;+;+;+;+;+;+;+;+;+;+;+;+;+;+;+;+;+;+;+;+;+;+;+;+;+;+;+;+;+;+;+;+;+;+;+;+;+;+;+;+;+;+;+;+;+;+;+;+;+;+;+;+;+;+;+;+;+;+;+;+;+;+;+;+;+;+;+;+;+;+;+;+;+;+;+;+;+;+;+;+;+;+;+;+;+;+	7276	chr11:70700548-70731964	7354.64	6770.94	15023.8	2956.21	2703.34	13124.5	7988.92	-0.859998	0.258539	-3.32637	0.000879841	0.0477848
24	ENSMUSG00000022565.15	Plec	plectin [Source:MGI Symbol;Acc:MGI:1277961]	chr15;chr15;chr15;chr15;chr15;chr15;chr15;chr15;chr15;chr15;chr15;chr15;chr15;chr15;chr15;chr15;chr15;chr15;chr15;chr15;chr15;chr15;chr15;chr15;chr15;chr15;chr15;chr15;chr15;chr15;chr15;chr15;chr15;chr15;chr15;chr15;chr15;chr15;chr15;chr15;chr15;chr15;chr15;chr15;chr15;chr15;chr15;chr15;chr15;chr15;chr15;chr15;chr15;chr15;chr15;chr15;chr15;chr15;chr15;chr15;chr15;chr15;chr15;chr15;chr15;chr15;chr…	76170974;76170974;76170974;76170974;76170974;76170975;76170976;76170976;76170976;76170976;76170976;76170976;76170976;76175380;76178519;76178519;76178519;76178519;76178519;76178519;76178519;76178519;76178519;76178519;76178519;76178519;76178519;76182910;76182910;76182910;76182910;76182910;76182910;76182910;76182910;76182910;76182910;76182910;76182910;76182910;76182910;76183091;76183091;76183091;761…	76178385;76178385;76178385;76178385;76178385;76178385;76178385;76178385;76178385;76178385;76178385;76178385;76178385;76178385;76181899;76181899;76181899;76181899;76181899;76181899;76181899;76181899;76181899;76181899;76181899;76181899;76181899;76183008;76183008;76183008;76183008;76183008;76183008;76183008;76183008;76183008;76183008;76183008;76183008;76183008;76183008;76183195;76183195;76183195;761…	-;-;-;-;-;-;-;-;-;-;-;-;-;-;-;-;-;-;-;-;-;-;-;-;-;-;-;-;-;-;-;-;-;-;-;-;-;-;-;-;-;-;-;-;-;-;-;-;-;-;-;-;-;-;-;-;-;-;-;-;-;-;-;-;-;-;-;-;-;-;-;-;-;-;-;-;-;-;-;-;-;-;-;-;-;-;-;-;-;-;-;-;-;-;-;-;-;-;-;-;-;-;-;-;-;-;-;-;-;-;-;-;-;-;-;-;-;-;-;-;-;-;-;-;-;-;-;-;-;-;-;-;-;-;-;-;-;-;-;-;-;-;-;-;-;-;-;-;-;-;-;-;-;-;-;-;-;-;-;-;-;-;-;-;-;-;-;-;-;-;-;-;-;-;-;-;-;-;-;-;-;-;-;-;-;-;-;-;-;-;-;-;-;-;-;-;-;-;-;-…	18113	chr15:76170974-76232574	9707.18	9917.56	15369.4	2222.21	1929.27	6848.07	7665.62	-1.75291	0.256853	-6.82457	8.81869e-12	1.0258e-08
401	ENSMUSG00000055322.16	Tns1	tensin 1 [Source:MGI Symbol;Acc:MGI:104552]	chr1;chr1;chr1;chr1;chr1;chr1;chr1;chr1;chr1;chr1;chr1;chr1;chr1;chr1;chr1;chr1;chr1;chr1;chr1;chr1;chr1;chr1;chr1;chr1;chr1;chr1;chr1;chr1;chr1;chr1;chr1;chr1;chr1;chr1;chr1;chr1;chr1;chr1;chr1;chr1;chr1;chr1;chr1;chr1;chr1;chr1;chr1;chr1;chr1;chr1;chr1;chr1;chr1;chr1;chr1;chr1;chr1;chr1;chr1;chr1;chr1;chr1;chr1;chr1;chr1;chr1;chr1;chr1;chr1;chr1;chr1;chr1;chr1;chr1;chr1;chr1;chr1;chr1;chr1;chr1…	73910231;73910232;73910232;73913911;73914093;73914117;73914530;73914530;73916439;73916439;73916439;73916439;73916439;73916439;73916439;73916439;73916866;73916866;73916866;73916866;73916866;73916866;73916866;73916866;73917633;73917633;73917633;73917633;73917633;73917633;73917633;73917633;73917998;73917998;73917998;73917998;73917998;73917998;73917998;73917998;73919654;73919654;73919654;73919654;739…	73914674;73914674;73914674;73914674;73914674;73914674;73914674;73914674;73916471;73916471;73916471;73916471;73916471;73916471;73916471;73916471;73916934;73916934;73916934;73916934;73916934;73916934;73916934;73916934;73917801;73917801;73917801;73917801;73917801;73917801;73917801;73917801;73918069;73918069;73918069;73918069;73918069;73918069;73918069;73918069;73919731;73919731;73919731;73919731;739…	-;-;-;-;-;-;-;-;-;-;-;-;-;-;-;-;-;-;-;-;-;-;-;-;-;-;-;-;-;-;-;-;-;-;-;-;-;-;-;-;-;-;-;-;-;-;-;-;-;-;-;-;-;-;-;-;-;-;-;-;-;-;-;-;-;-;-;-;-;-;-;-;-;-;-;-;-;-;-;-;-;-;-;-;-;-;-;-;-;-;-;-;-;-;-;-;-;-;-;-;-;-;-;-;-;-;-;-;-;-;-;-;-;-;-;-;-;-;-;-;-;-;-;-;-;-;-;-;-;-;-;-;-;-;-;-;-;-;-;-;-;-;-;-;-;-;-;-;-;-;-;-;-;-;-;-;-;-;-;-;-;-;-;-;-;-;-;-;-;-;-;-;-;-;-;-;-;-;-;-;-;-;-;-;-;-;-;-;-;-;-;-;-;-;-;-;-;-;-;-…	16465	chr1:73910231-74124449	7620.12	8292	9520.69	3199.58	3626.08	7513.86	6628.72	-0.871434	0.24388	-3.57321	0.000352625	0.0244881
377	ENSMUSG00000069833.13	Ahnak	AHNAK nucleoprotein (desmoyokin) [Source:MGI Symbol;Acc:MGI:1316648]	chr19;chr19;chr19;chr19;chr19;chr19;chr19;chr19;chr19;chr19;chr19;chr19;chr19;chr19;chr19;chr19;chr19;chr19;chr19;chr19;chr19;chr19;chr19;chr19;chr19;chr19;chr19;chr19;chr19	8989284;8989284;8989295;8997898;8999660;8999662;8999662;8999662;8999662;9000100;9000100;9000100;9000100;9000100;9000676;9000676;9000676;9000676;9000676;9001699;9001699;9037159;9037159;9037159;9045625;9067453;9076576;9076576;9076576	8989429;8989429;8989429;8999053;8999772;8999772;8999772;8999772;8999772;9000256;9000256;9000256;9000256;9000256;9000863;9000863;9000863;9000863;9000863;9002286;9019196;9037258;9037258;9037258;9045716;9067601;9076914;9076714;9076912	+;+;+;+;+;+;+;+;+;+;+;+;+;+;+;+;+;+;+;+;+;+;+;+;+;+;+;+;+	19938	chr19:8989284-9076914	8158.97	7893.9	8728.15	3173.92	3388.91	7005.9	6391.62	-0.904346	0.249942	-3.61823	0.000296625	0.0219652
358	ENSMUSG00000038708.10	Golga4	golgi autoantigen, golgin subfamily a, 4 [Source:MGI Symbol;Acc:MGI:1859646]	chr9;chr9;chr9;chr9;chr9;chr9;chr9;chr9;chr9;chr9;chr9;chr9;chr9;chr9;chr9;chr9;chr9;chr9;chr9;chr9;chr9;chr9;chr9;chr9;chr9;chr9;chr9;chr9;chr9;chr9;chr9;chr9;chr9;chr9;chr9;chr9;chr9;chr9;chr9;chr9;chr9;chr9;chr9;chr9;chr9;chr9;chr9;chr9;chr9;chr9;chr9;chr9;chr9;chr9;chr9;chr9;chr9;chr9;chr9;chr9;chr9;chr9;chr9;chr9;chr9;chr9;chr9;chr9;chr9;chr9;chr9;chr9;chr9;chr9;chr9;chr9;chr9;chr9;chr9;chr9…	118506267;118506271;118506451;118514180;118514180;118514180;118514180;118519086;118522518;118522518;118522518;118522518;118527010;118527010;118527010;118527010;118530274;118530274;118530274;118530274;118532544;118532544;118532544;118534607;118534607;118534607;118535342;118535342;118535342;118536759;118536759;118536759;118536855;118537242;118537242;118537242;118538877;118538877;118538877;118538877…	118506557;118506557;118506557;118514269;118514269;118514269;118514269;118519184;118522583;118522583;118522583;118522583;118527321;118527321;118527321;118527321;118530321;118530321;118531827;118530321;118532600;118532600;118532600;118534705;118534705;118534705;118535474;118535474;118535474;118536943;118536943;118536943;118536943;118537325;118537325;118537325;118539024;118539024;118539024;118539024…	+;+;+;+;+;+;+;+;+;+;+;+;+;+;+;+;+;+;+;+;+;+;+;+;+;+;+;+;+;+;+;+;+;+;+;+;+;+;+;+;+;+;+;+;+;+;+;+;+;+;+;+;+;+;+;+;+;+;+;+;+;+;+;+;+;+;+;+;+;+;+;+;+;+;+;+;+;+;+;+;+;+;+;+;+;+;+;+;+;+;+;+;+;+;+;+;+;+;+;+;+;+;+	13602	chr9:118506267-118582519	8093.26	8426.36	8334.75	2661.52	2820.16	7409.1	6290.86	-1.02367	0.27772	-3.68599	0.000227814	0.0177651
114	ENSMUSG00000028649.21	Macf1	microtubule-actin crosslinking factor 1 [Source:MGI Symbol;Acc:MGI:108559]	chr4;chr4;chr4;chr4;chr4;chr4;chr4;chr4;chr4;chr4;chr4;chr4;chr4;chr4;chr4;chr4;chr4;chr4;chr4;chr4;chr4;chr4;chr4;chr4;chr4;chr4;chr4;chr4;chr4;chr4;chr4;chr4;chr4;chr4;chr4;chr4;chr4;chr4;chr4;chr4;chr4;chr4;chr4;chr4;chr4;chr4;chr4;chr4;chr4;chr4;chr4;chr4;chr4;chr4;chr4;chr4;chr4;chr4;chr4;chr4;chr4;chr4;chr4;chr4;chr4;chr4;chr4;chr4;chr4;chr4;chr4;chr4;chr4;chr4;chr4;chr4;chr4;chr4;chr4;chr4…	123349633;123349633;123349716;123349716;123349716;123349716;123349716;123349716;123349716;123349718;123349718;123349720;123351822;123351822;123351822;123351822;123351822;123351822;123351822;123351822;123351822;123351822;123351822;123351822;123354479;123354479;123355056;123355056;123355056;123355056;123355056;123355056;123355056;123355056;123355056;123355056;123355056;123355056;123360910;123360910…	123351145;123351145;123351145;123351145;123351145;123351145;123351145;123351145;123351145;123351145;123351145;123351145;123351951;123351951;123351951;123351951;123351951;123351951;123351951;123351951;123351951;123351951;123351951;123351951;123354580;123354580;123355267;123355267;123355267;123355267;123355267;123355267;123355267;123355267;123355267;123355267;123355267;123355267;123361027;123361027…	-;-;-;-;-;-;-;-;-;-;-;-;-;-;-;-;-;-;-;-;-;-;-;-;-;-;-;-;-;-;-;-;-;-;-;-;-;-;-;-;-;-;-;-;-;-;-;-;-;-;-;-;-;-;-;-;-;-;-;-;-;-;-;-;-;-;-;-;-;-;-;-;-;-;-;-;-;-;-;-;-;-;-;-;-;-;-;-;-;-;-;-;-;-;-;-;-;-;-;-;-;-;-;-;-;-;-;-;-;-;-;-;-;-;-;-;-;-;-;-;-;-;-;-;-;-;-;-;-;-;-;-;-;-;-;-;-;-;-;-;-;-;-;-;-;-;-;-;-;-;-;-;-;-;-;-;-;-;-;-;-;-;-;-;-;-;-;-;-;-;-;-;-;-;-;-;-;-;-;-;-;-;-;-;-;-;-;-;-;-;-;-;-;-;-;-;-;-;-;-…	32385	chr4:123349633-123684360	7793.6	9275.63	9206.35	2625.75	2325.74	6438.19	6277.54	-1.25369	0.271201	-4.62274	3.7871e-06	0.000927406
23	ENSMUSG00000028763.18	Hspg2	perlecan (heparan sulfate proteoglycan 2) [Source:MGI Symbol;Acc:MGI:96257]	chr4;chr4;chr4;chr4;chr4;chr4;chr4;chr4;chr4;chr4;chr4;chr4;chr4;chr4;chr4;chr4;chr4;chr4;chr4;chr4;chr4;chr4;chr4;chr4;chr4;chr4;chr4;chr4;chr4;chr4;chr4;chr4;chr4;chr4;chr4;chr4;chr4;chr4;chr4;chr4;chr4;chr4;chr4;chr4;chr4;chr4;chr4;chr4;chr4;chr4;chr4;chr4;chr4;chr4;chr4;chr4;chr4;chr4;chr4;chr4;chr4;chr4;chr4;chr4;chr4;chr4;chr4;chr4;chr4;chr4;chr4;chr4;chr4;chr4;chr4;chr4;chr4;chr4;chr4;chr4…	137468769;137468803;137501059;137501059;137502276;137502276;137507801;137507801;137508010;137508010;137508304;137508304;137510542;137510542;137510907;137510907;137511246;137511246;137511842;137511842;137512103;137512103;137512339;137512339;137512630;137512630;137514611;137514611;137515294;137515294;137515558;137515558;137515860;137515860;137516776;137516776;137517201;137517201;137517365;137517365…	137468924;137468924;137501194;137501194;137502320;137502320;137507910;137507910;137508068;137508068;137508464;137508464;137510670;137510670;137511161;137511161;137511365;137511365;137511973;137511973;137512247;137512247;137512490;137512490;137512776;137512776;137514774;137514774;137515473;137515473;137515754;137515754;137516007;137516007;137516903;137516903;137517287;137517287;137517423;137517423…	+;+;+;+;+;+;+;+;+;+;+;+;+;+;+;+;+;+;+;+;+;+;+;+;+;+;+;+;+;+;+;+;+;+;+;+;+;+;+;+;+;+;+;+;+;+;+;+;+;+;+;+;+;+;+;+;+;+;+;+;+;+;+;+;+;+;+;+;+;+;+;+;+;+;+;+;+;+;+;+;+;+;+;+;+;+;+;+;+;+;+;+;+;+;+;+;+;+;+;+;+;+;+;+;+;+;+;+;+;+;+;+;+;+;+;+;+;+;+;+;+;+;+;+;+;+;+;+;+;+;+;+;+;+;+;+;+;+;+;+;+;+;+;+;+;+;+;+;+;+;+;+;+;+;+;+;+;+;+;+;+;+;+;+;+;+;+;+;+;+;+;+;+;+;+;+;+;+;+;+;+;+;+;+;+;+;+;+;+;+;+;+;+;+;+;+;+;+;+;+…	14739	chr4:137468769-137570630	11021.4	9973.95	7012.99	2950.76	2376.48	2966.88	6050.42	-1.65237	0.236785	-6.97839	2.98591e-12	3.62424e-09
113	ENSMUSG00000030852.18	Tacc2	transforming, acidic coiled-coil containing protein 2 [Source:MGI Symbol;Acc:MGI:1928899]	chr7;chr7;chr7;chr7;chr7;chr7;chr7;chr7;chr7;chr7;chr7;chr7;chr7;chr7;chr7;chr7;chr7;chr7;chr7;chr7;chr7;chr7;chr7;chr7;chr7;chr7;chr7;chr7;chr7;chr7;chr7;chr7;chr7;chr7;chr7;chr7;chr7;chr7;chr7;chr7;chr7;chr7;chr7;chr7;chr7;chr7;chr7;chr7;chr7;chr7;chr7;chr7;chr7;chr7;chr7;chr7;chr7;chr7;chr7;chr7;chr7;chr7;chr7;chr7;chr7;chr7;chr7;chr7;chr7;chr7;chr7;chr7;chr7;chr7;chr7;chr7;chr7;chr7;chr7;chr7…	130577438;130577484;130577484;130577484;130577484;130577484;130589970;130596318;130601837;130601837;130601837;130601837;130601837;130601837;130601837;130621721;130621721;130621721;130627398;130645481;130645929;130646230;130646243;130663016;130663016;130663016;130663016;130663016;130663016;130663016;130663016;130674602;130674602;130674602;130674602;130674602;130674602;130674602;130674602;130674602…	130577516;130577516;130577516;130577516;130577516;130577516;130590026;130596419;130601937;130601937;130601937;130601937;130601937;130601937;130601937;130626841;130626841;130626841;130627499;130645566;130646430;130646430;130646430;130663141;130663141;130663141;130663141;130663141;130663141;130663141;130663141;130674739;130674739;130674739;130674739;130674739;130674739;130674739;130674739;130674739…	+;+;+;+;+;+;+;+;+;+;+;+;+;+;+;+;+;+;+;+;+;+;+;+;+;+;+;+;+;+;+;+;+;+;+;+;+;+;+;+;+;+;+;+;+;+;+;+;+;+;+;+;+;+;+;+;+;+;+;+;+;+;+;+;+;+;+;+;+;+;+;+;+;+;+;+;+;+;+;+;+;+;+;+;+;+;+;+;+;+;+;+;+;+;+;+;+;+;+;+;+;+;+;+;+;+;+;+;+;+;+;+;+;+;+;+;+;+;+;+;+;+;+;+;+;+;+;+;+;+;+;+;+;+;+;+;+;+;+;+;+;+;+;+;+;+;+;+;+;+;+;+;+;+;+;+;+;+;+;+;+;+;+;+;+;+;+;+;+;+;+;+;+;+;+;+;+;+;+;+;+;+;+;+;+;+;+;+;+;+;+;+;+;+;+;+;+;+;+;+…	15793	chr7:130577438-130764785	7691.09	8112.86	8437.4	2689.51	2637.26	5640.93	5868.17	-1.16149	0.250772	-4.63167	3.62721e-06	0.000896114
1	ENSMUSG00000088609.1	Gm24187	predicted gene, 24187 [Source:MGI Symbol;Acc:MGI:5453964]	chr13	9834469	9834525	-	57	chr13:9834469-9834525	14543.7	13671.3	3574.4	1206.74	731.588	494.596	5703.71	-3.35068	0.263186	-12.7312	3.96588e-37	1.10715e-32
385	ENSMUSG00000049134.15	Nrap	nebulin-related anchoring protein [Source:MGI Symbol;Acc:MGI:1098765]	chr19;chr19;chr19;chr19;chr19;chr19;chr19;chr19;chr19;chr19;chr19;chr19;chr19;chr19;chr19;chr19;chr19;chr19;chr19;chr19;chr19;chr19;chr19;chr19;chr19;chr19;chr19;chr19;chr19;chr19;chr19;chr19;chr19;chr19;chr19;chr19;chr19;chr19;chr19;chr19;chr19;chr19;chr19;chr19;chr19;chr19;chr19;chr19;chr19;chr19;chr19;chr19;chr19;chr19;chr19;chr19;chr19;chr19;chr19;chr19;chr19;chr19;chr19;chr19;chr19;chr19;chr…	56320035;56320041;56320101;56320126;56320192;56320195;56320885;56320885;56320885;56320885;56320885;56320885;56321723;56321723;56321723;56321723;56321723;56323888;56323888;56323888;56323888;56327195;56327195;56327195;56327195;56327195;56328501;56328501;56328501;56328501;56328501;56328996;56328996;56328996;56328996;56328996;56328996;56335026;56335026;56335026;56335026;56335026;56335026;56336043;563…	56320302;56320302;56320302;56320302;56320302;56320302;56321016;56321016;56321016;56321016;56321016;56321016;56322034;56322034;56322034;56322034;56322034;56323995;56323995;56323995;56323995;56327299;56327299;56327299;56327299;56327299;56328599;56328599;56328599;56328599;56328599;56329100;56329100;56329100;56329100;56329100;56329100;56335337;56335337;56335337;56335337;56335337;56335337;56336150;563…	-;-;-;-;-;-;-;-;-;-;-;-;-;-;-;-;-;-;-;-;-;-;-;-;-;-;-;-;-;-;-;-;-;-;-;-;-;-;-;-;-;-;-;-;-;-;-;-;-;-;-;-;-;-;-;-;-;-;-;-;-;-;-;-;-;-;-;-;-;-;-;-;-;-;-;-;-;-;-;-;-;-;-;-;-;-;-;-;-;-;-;-;-;-;-;-;-;-;-;-;-;-;-;-;-;-;-;-;-;-;-;-;-;-;-;-;-;-;-;-;-;-;-;-;-;-;-;-;-;-;-;-;-;-;-;-;-;-;-;-;-;-;-;-;-;-;-;-;-;-;-;-;-;-;-;-;-;-;-;-;-;-;-;-;-;-;-;-;-;-;-;-;-;-;-;-;-;-;-;-;-;-;-;-;-;-;-;-;-;-;-;-;-;-;-;-;-;-;-;-…	5507	chr19:56320035-56390037	6539.79	6313.13	6296.33	2965.54	2744.64	4806.41	4944.31	-0.860853	0.238803	-3.60487	0.000312308	0.022646
217	ENSMUSG00000072720.9	Myo18b	myosin XVIIIb [Source:MGI Symbol;Acc:MGI:1921626]	chr5;chr5;chr5;chr5;chr5;chr5;chr5;chr5;chr5;chr5;chr5;chr5;chr5;chr5;chr5;chr5;chr5;chr5;chr5;chr5;chr5;chr5;chr5;chr5;chr5;chr5;chr5;chr5;chr5;chr5;chr5;chr5;chr5;chr5;chr5;chr5;chr5;chr5;chr5;chr5;chr5;chr5;chr5;chr5;chr5;chr5;chr5;chr5;chr5;chr5;chr5;chr5;chr5;chr5;chr5;chr5;chr5;chr5;chr5;chr5;chr5;chr5;chr5;chr5;chr5;chr5;chr5;chr5;chr5;chr5;chr5;chr5;chr5;chr5;chr5;chr5;chr5;chr5;chr5;chr5…	112688876;112688878;112692096;112692096;112715381;112715381;112716987;112716987;112723807;112723807;112757455;112757455;112760316;112760316;112761324;112761324;112762657;112762657;112764448;112764448;112765835;112772886;112775018;112775253;112782585;112782585;112785557;112785557;112789990;112789990;112791077;112791077;112795395;112795395;112798817;112798817;112802366;112802366;112803189;112803189…	112689097;112689097;112693335;112693335;112715518;112715518;112717031;112717031;112723937;112723937;112757640;112757640;112760453;112760453;112761407;112761407;112762773;112762773;112764561;112764561;112765931;112774526;112775405;112775405;112782689;112782689;112785667;112785667;112790190;112790190;112791200;112791200;112795549;112795549;112798941;112798941;112802474;112802474;112803308;112803308…	-;-;-;-;-;-;-;-;-;-;-;-;-;-;-;-;-;-;-;-;-;-;-;-;-;-;-;-;-;-;-;-;-;-;-;-;-;-;-;-;-;-;-;-;-;-;-;-;-;-;-;-;-;-;-;-;-;-;-;-;-;-;-;-;-;-;-;-;-;-;-;-;-;-;-;-;-;-;-;-;-;-;-;-;-;-;-;-;-;-;-;-;-;-;-;-;-;-;-;-;-	10698	chr5:112688876-112896362	5443.69	5382.59	6976.65	1800.78	1413.62	5551.99	4428.22	-1.16344	0.281066	-4.13939	3.48225e-05	0.00447991
467	ENSMUSG00000061315.14	Naca	nascent polypeptide-associated complex alpha polypeptide [Source:MGI Symbol;Acc:MGI:106095]	chr10;chr10;chr10;chr10;chr10;chr10;chr10;chr10;chr10;chr10;chr10;chr10;chr10;chr10;chr10;chr10;chr10	128035575;128035635;128036489;128036489;128039171;128046168;128046168;128046729;128046729;128047658;128047658;128047999;128047999;128048245;128048245;128048493;128048493	128035683;128035683;128036560;128036560;128045086;128046253;128046253;128046806;128046806;128047804;128047804;128048127;128048127;128048367;128048367;128048637;128048633	+;+;+;+;+;+;+;+;+;+;+;+;+;+;+;+;+	6805	chr10:128035575-128048637	8524.34	7378.04	2163.39	2673.18	3753.52	1847.62	4390.01	-0.918314	0.267658	-3.43092	0.000601544	0.03596
99	ENSMUSG00000032511.17	Scn5a	sodium channel, voltage-gated, type V, alpha [Source:MGI Symbol;Acc:MGI:98251]	chr9;chr9;chr9;chr9;chr9;chr9;chr9;chr9;chr9;chr9;chr9;chr9;chr9;chr9;chr9;chr9;chr9;chr9;chr9;chr9;chr9;chr9;chr9;chr9;chr9;chr9;chr9;chr9;chr9;chr9;chr9;chr9;chr9;chr9;chr9;chr9;chr9;chr9;chr9;chr9;chr9;chr9;chr9;chr9;chr9;chr9;chr9;chr9;chr9;chr9;chr9;chr9;chr9;chr9;chr9;chr9;chr9;chr9;chr9;chr9;chr9;chr9;chr9;chr9;chr9;chr9;chr9;chr9;chr9;chr9;chr9;chr9;chr9;chr9;chr9;chr9;chr9;chr9;chr9;chr9…	119483408;119483410;119484324;119489749;119489749;119489749;119491461;119491461;119491461;119492049;119492049;119492049;119493061;119493061;119493061;119495507;119495507;119495507;119498081;119498081;119498081;119501622;119501622;119501622;119512141;119512141;119512141;119512981;119512981;119512981;119515903;119515903;119515903;119517348;119517348;119517348;119521014;119521014;119521014;119522478…	119486818;119486818;119486818;119490019;119490019;119490019;119491565;119491565;119491565;119492186;119492186;119492186;119493114;119493114;119493114;119495788;119495788;119495788;119498203;119498203;119498203;119501795;119501795;119501795;119512295;119512295;119512295;119513101;119513101;119513101;119516061;119516064;119516064;119517791;119517791;119517791;119521370;119521370;119521370;119522651…	-;-;-;-;-;-;-;-;-;-;-;-;-;-;-;-;-;-;-;-;-;-;-;-;-;-;-;-;-;-;-;-;-;-;-;-;-;-;-;-;-;-;-;-;-;-;-;-;-;-;-;-;-;-;-;-;-;-;-;-;-;-;-;-;-;-;-;-;-;-;-;-;-;-;-;-;-;-;-;-;-;-;-;-;-	8764	chr9:119483408-119579016	5343.81	5540.16	4019.45	1584.63	2249.05	2476.14	3535.54	-1.18029	0.247711	-4.76481	1.89036e-06	0.000529232
381	ENSMUSG00000031987.6	Egln1	egl-9 family hypoxia-inducible factor 1 [Source:MGI Symbol;Acc:MGI:1932286]	chr8;chr8;chr8;chr8;chr8	124908587;124911741;124914017;124915661;124948233	124910763;124911808;124914153;124915780;124949324	-;-;-;-;-	3594	chr8:124908587-124949324	4302.91	3830.01	5250.66	1335.81	1793.57	4178.93	3448.65	-0.953292	0.264048	-3.6103	0.00030584	0.0222928
43	ENSMUSG00000026207.16	Speg	SPEG complex locus [Source:MGI Symbol;Acc:MGI:109282]	chr1;chr1;chr1;chr1;chr1;chr1;chr1;chr1;chr1;chr1;chr1;chr1;chr1;chr1;chr1;chr1;chr1;chr1;chr1;chr1;chr1;chr1;chr1;chr1;chr1;chr1;chr1;chr1;chr1;chr1;chr1;chr1;chr1;chr1;chr1;chr1;chr1;chr1;chr1;chr1;chr1;chr1;chr1;chr1;chr1;chr1;chr1;chr1;chr1;chr1;chr1;chr1;chr1;chr1;chr1;chr1;chr1;chr1;chr1;chr1;chr1;chr1;chr1;chr1;chr1;chr1;chr1;chr1;chr1;chr1;chr1;chr1;chr1;chr1;chr1;chr1;chr1;chr1;chr1;chr1…	75375297;75382114;75382114;75382126;75382138;75383137;75383137;75383137;75383137;75383556;75384034;75384039;75384656;75384656;75384656;75384656;75384656;75384700;75384828;75384828;75384828;75384828;75384828;75384828;75385512;75385610;75387798;75387798;75387798;75387798;75387798;75387798;75387801;75390979;75390979;75390979;75390979;75391762;75391762;75391762;75391762;75400085;75400521;75400635;754…	75375833;75382174;75382174;75382174;75382174;75383179;75383382;75383179;75383179;75383663;75384068;75384068;75384745;75384745;75384745;75384745;75384745;75385164;75384975;75385164;75384987;75385164;75384987;75385164;75385676;75385676;75389104;75387948;75387895;75389104;75388345;75389104;75389104;75391122;75391122;75391122;75391122;75391923;75391944;75391944;75391944;75400262;75400563;75400661;754…	+;+;+;+;+;+;+;+;+;+;+;+;+;+;+;+;+;+;+;+;+;+;+;+;+;+;+;+;+;+;+;+;+;+;+;+;+;+;+;+;+;+;+;+;+;+;+;+;+;+;+;+;+;+;+;+;+;+;+;+;+;+;+;+;+;+;+;+;+;+;+;+;+;+;+;+;+;+;+;+;+;+;+;+;+;+;+;+;+;+;+;+;+;+;+;+;+;+;+;+;+;+;+;+;+;+;+;+;+;+;+;+;+;+;+;+;+;+;+;+;+;+;+;+;+;+;+;+;+;+;+;+;+;+;+;+;+;+;+	12741	chr1:75375297-75432320	3748.29	4952.97	5502.51	807.086	825.987	3178.84	3169.28	-1.67822	0.293325	-5.72136	1.05674e-08	6.70478e-06
34	ENSMUSG00000048154.17	Kmt2d	lysine (K)-specific methyltransferase 2D [Source:MGI Symbol;Acc:MGI:2682319]	chr15;chr15;chr15;chr15;chr15;chr15;chr15;chr15;chr15;chr15;chr15;chr15;chr15;chr15;chr15;chr15;chr15;chr15;chr15;chr15;chr15;chr15;chr15;chr15;chr15;chr15;chr15;chr15;chr15;chr15;chr15;chr15;chr15;chr15;chr15;chr15;chr15;chr15;chr15;chr15;chr15;chr15;chr15;chr15;chr15;chr15;chr15;chr15;chr15;chr15;chr15;chr15;chr15;chr15;chr15;chr15;chr15;chr15;chr15;chr15;chr15;chr15;chr15;chr15;chr15;chr15;chr…	98831669;98831672;98834301;98834716;98834716;98834716;98834908;98834908;98834908;98835182;98835182;98835182;98836581;98837075;98837075;98837075;98837295;98837295;98839277;98839277;98840561;98840561;98840762;98840762;98841410;98841410;98841739;98841739;98842028;98842028;98842743;98842743;98843059;98843059;98843352;98843352;98843595;98843595;98846643;98846643;98846744;98846974;98846974;98846974;988…	98834592;98834592;98834592;98834824;98834824;98834824;98834981;98834981;98834981;98835467;98835467;98835467;98836628;98837164;98837205;98837205;98837431;98837431;98840417;98840417;98840688;98840688;98840894;98840894;98841540;98841540;98841914;98841914;98842103;98842103;98842902;98842902;98843226;98843226;98843492;98843492;98846546;98846546;98846875;98846875;98846875;98847040;98847040;98847040;988…	-;-;-;-;-;-;-;-;-;-;-;-;-;-;-;-;-;-;-;-;-;-;-;-;-;-;-;-;-;-;-;-;-;-;-;-;-;-;-;-;-;-;-;-;-;-;-;-;-;-;-;-;-;-;-;-;-;-;-;-;-;-;-;-;-;-;-;-;-;-;-;-;-;-;-;-;-;-;-;-;-;-;-;-;-;-;-;-;-;-;-;-;-;-;-;-;-;-;-;-;-;-;-;-;-;-;-;-;-;-;-;-;-;-;-;-;-;-;-;-;-;-;-;-;-;-;-;-	19931	chr15:98831669-98871204	4090	4252.99	4384.8	936.158	844.867	2257.5	2794.38	-1.6679	0.271597	-6.14108	8.19644e-10	6.97425e-07
511	ENSMUSG00000024236.18	Svil	supervillin [Source:MGI Symbol;Acc:MGI:2147319]	chr18;chr18;chr18;chr18;chr18;chr18;chr18;chr18;chr18;chr18;chr18;chr18;chr18;chr18;chr18;chr18;chr18;chr18;chr18;chr18;chr18;chr18;chr18;chr18;chr18;chr18;chr18;chr18;chr18;chr18;chr18;chr18;chr18;chr18;chr18;chr18;chr18;chr18;chr18;chr18;chr18;chr18;chr18;chr18;chr18;chr18;chr18;chr18;chr18;chr18;chr18;chr18;chr18;chr18;chr18;chr18;chr18;chr18;chr18;chr18;chr18;chr18;chr18;chr18;chr18;chr18;chr…	4920540;4920567;4920705;4921726;4957217;4971090;4971090;4977791;4993813;4994618;4994936;5002073;5035166;5037108;5037108;5037108;5037108;5037108;5037108;5037108;5040148;5040148;5040148;5040148;5040148;5040148;5040226;5040228;5046575;5046589;5046589;5046589;5046589;5046589;5046589;5046589;5046589;5046589;5046764;5046764;5046764;5046764;5046764;5046764;5046764;5046764;5046764;5046764;5048885;5048885…	4920874;4920874;4920874;4921774;4957305;4971197;4971197;4977878;4993987;4995149;4995149;5003076;5035226;5037165;5037165;5037165;5037165;5037165;5037165;5037165;5040239;5040239;5040239;5040239;5040239;5040239;5040239;5040239;5046646;5046646;5046646;5046646;5046646;5046646;5046646;5046646;5046646;5046646;5046915;5046915;5046915;5046915;5046915;5046877;5046915;5046915;5046915;5046915;5049494;5049494…	+;+;+;+;+;+;+;+;+;+;+;+;+;+;+;+;+;+;+;+;+;+;+;+;+;+;+;+;+;+;+;+;+;+;+;+;+;+;+;+;+;+;+;+;+;+;+;+;+;+;+;+;+;+;+;+;+;+;+;+;+;+;+;+;+;+;+;+;+;+;+;+;+;+;+;+;+;+;+;+;+;+;+;+;+;+;+;+;+;+;+;+;+;+;+;+;+;+;+;+;+;+;+;+;+;+;+;+;+;+;+;+;+;+;+;+;+;+;+;+;+;+;+;+;+;+;+;+;+;+;+;+;+;+;+;+;+;+;+;+;+;+;+;+;+;+;+;+;+;+;+;+;+;+;+;+;+;+;+;+;+;+;+;+;+;+;+;+;+;+;+;+;+;+;+;+;+;+;+;+;+;+;+;+;+;+;+;+;+;+;+;+;+;+;+;+;+;+;+;+…	10701	chr18:4920540-5119299	3488.07	3980.96	3282.38	1674.04	1408.9	2784.78	2769.85	-0.867958	0.260545	-3.33132	0.000864349	0.0472444
46	ENSMUSG00000028849.17	Map7d1	MAP7 domain containing 1 [Source:MGI Symbol;Acc:MGI:2384297]	chr4;chr4;chr4;chr4;chr4;chr4;chr4;chr4;chr4;chr4;chr4;chr4;chr4;chr4;chr4;chr4;chr4;chr4;chr4;chr4;chr4;chr4;chr4;chr4;chr4;chr4;chr4;chr4;chr4;chr4;chr4;chr4;chr4;chr4;chr4;chr4;chr4;chr4;chr4;chr4;chr4;chr4;chr4;chr4;chr4;chr4;chr4;chr4;chr4;chr4;chr4;chr4;chr4;chr4;chr4;chr4;chr4;chr4;chr4;chr4;chr4;chr4;chr4;chr4;chr4;chr4;chr4;chr4;chr4;chr4;chr4	126232167;126232167;126232167;126232167;126232868;126232868;126232868;126232868;126232963;126233176;126233176;126233176;126233176;126233176;126233365;126233365;126233365;126233365;126233365;126233593;126233593;126233593;126233593;126233620;126233893;126233893;126233893;126233893;126233893;126234098;126234098;126234098;126234098;126234323;126234323;126234323;126234323;126234323;126234767;126234767…	126232766;126232766;126232766;126232766;126233061;126233061;126233061;126233061;126233061;126233266;126233266;126233266;126233266;126233266;126233548;126233407;126233407;126233407;126233407;126233646;126233646;126233646;126233646;126233646;126234236;126233997;126233997;126233997;126233997;126234236;126234236;126234236;126234236;126234518;126234518;126234518;126234518;126234518;126234776;126235095…	-;-;-;-;-;-;-;-;-;-;-;-;-;-;-;-;-;-;-;-;-;-;-;-;-;-;-;-;-;-;-;-;-;-;-;-;-;-;-;-;-;-;-;-;-;-;-;-;-;-;-;-;-;-;-;-;-;-;-;-;-;-;-;-;-;-;-;-;-;-;-	3652	chr4:126232167-126256343	4379.14	3534.76	3949.31	1101.77	948.705	2187.89	2683.6	-1.47395	0.260018	-5.66864	1.43934e-08	8.73522e-06
198	ENSMUSG00000025404.15	R3hdm2	R3H domain containing 2 [Source:MGI Symbol;Acc:MGI:1919000]	chr10;chr10;chr10;chr10;chr10;chr10;chr10;chr10;chr10;chr10;chr10;chr10;chr10;chr10;chr10;chr10;chr10;chr10;chr10;chr10;chr10;chr10;chr10;chr10;chr10;chr10;chr10;chr10;chr10;chr10;chr10;chr10;chr10;chr10;chr10;chr10;chr10;chr10;chr10;chr10;chr10;chr10;chr10;chr10;chr10;chr10;chr10;chr10;chr10;chr10;chr10;chr10;chr10;chr10;chr10;chr10;chr10;chr10;chr10;chr10;chr10;chr10;chr10;chr10;chr10;chr10;chr…	127380327;127380662;127380799;127390311;127390311;127390311;127390311;127390311;127400126;127400126;127400126;127400126;127400126;127418511;127420338;127420867;127421124;127421232;127444276;127444276;127444276;127444276;127444276;127444276;127444276;127444276;127444276;127444311;127444311;127444311;127444311;127448835;127451992;127451992;127451992;127451992;127451992;127451992;127451992;127451992…	127380432;127380936;127380936;127390427;127390427;127390427;127390427;127390427;127400193;127400193;127400193;127400193;127400193;127418720;127420436;127421366;127421366;127421348;127444475;127444475;127444475;127444475;127444475;127444475;127444332;127444391;127444475;127444475;127444475;127444475;127444475;127448857;127452033;127452033;127452033;127452033;127452033;127452033;127452014;127452033…	+;+;+;+;+;+;+;+;+;+;+;+;+;+;+;+;+;+;+;+;+;+;+;+;+;+;+;+;+;+;+;+;+;+;+;+;+;+;+;+;+;+;+;+;+;+;+;+;+;+;+;+;+;+;+;+;+;+;+;+;+;+;+;+;+;+;+;+;+;+;+;+;+;+;+;+;+;+;+;+;+;+;+;+;+;+;+;+;+;+;+;+;+;+;+;+;+;+;+;+;+;+;+;+;+;+;+;+;+;+;+;+;+;+;+;+;+;+;+;+;+;+;+;+;+;+;+;+;+;+;+;+;+;+;+;+;+;+;+;+;+;+;+;+;+;+;+;+;+;+;+;+;+;+;+;+;+;+;+;+;+;+;+;+;+;+;+;+;+;+;+;+;+;+;+;+;+;+;+;+;+;+;+;+;+;+;+;+;+;+;+;+;+;+;+;+;+;+;+;+…	5987	chr10:127380327-127499384	5472.61	4277.87	1935.76	1388.69	1428.96	1577.3	2680.2	-1.20749	0.286598	-4.21317	2.51807e-05	0.00355035
117	ENSMUSG00000039126.10	Prune2	prune homolog 2 [Source:MGI Symbol;Acc:MGI:1925004]	chr19;chr19;chr19;chr19;chr19;chr19;chr19;chr19;chr19;chr19;chr19;chr19;chr19;chr19;chr19;chr19;chr19;chr19;chr19;chr19;chr19;chr19;chr19;chr19;chr19;chr19;chr19;chr19;chr19;chr19;chr19;chr19;chr19;chr19;chr19;chr19;chr19;chr19;chr19;chr19;chr19;chr19;chr19;chr19;chr19;chr19;chr19;chr19;chr19;chr19;chr19;chr19;chr19;chr19;chr19;chr19;chr19;chr19;chr19;chr19;chr19;chr19;chr19;chr19;chr19;chr19;chr…	16956118;16956118;16999939;16999939;17003622;17003622;17006622;17006622;17016208;17016208;17020559;17020559;17054790;17113587;17118043;17124938;17125647;17136766;17136766;17136775;17138739;17168263;17168263;17168263;17168263;17168263;17168263;17178790;17178790;17178790;17178790;17178790;17178790;17193256;17193256;17193256;17193256;17193256;17193256;17199113;17199113;17199113;17199113;17199113;171…	16956292;16956292;17000043;17000043;17003824;17003824;17006785;17006785;17016357;17016357;17020653;17020653;17055782;17113742;17124592;17125703;17125703;17136891;17136891;17136891;17138828;17168342;17168342;17168342;17168342;17168342;17168342;17178990;17178990;17178990;17178990;17178990;17178990;17193803;17193429;17193429;17193429;17193429;17193429;17199215;17199215;17199215;17199215;17199215;171…	+;+;+;+;+;+;+;+;+;+;+;+;+;+;+;+;+;+;+;+;+;+;+;+;+;+;+;+;+;+;+;+;+;+;+;+;+;+;+;+;+;+;+;+;+;+;+;+;+;+;+;+;+;+;+;+;+;+;+;+;+;+;+;+;+;+;+;+;+;+;+	20297	chr19:16956118-17223932	3043.84	5974.75	2487.29	842.853	1353.44	1899.99	2600.36	-1.3499	0.293332	-4.60196	4.18526e-06	0.000998631
130	ENSMUSG00000042010.16	Acacb	acetyl-Coenzyme A carboxylase beta [Source:MGI Symbol;Acc:MGI:2140940]	chr5;chr5;chr5;chr5;chr5;chr5;chr5;chr5;chr5;chr5;chr5;chr5;chr5;chr5;chr5;chr5;chr5;chr5;chr5;chr5;chr5;chr5;chr5;chr5;chr5;chr5;chr5;chr5;chr5;chr5;chr5;chr5;chr5;chr5;chr5;chr5;chr5;chr5;chr5;chr5;chr5;chr5;chr5;chr5;chr5;chr5;chr5;chr5;chr5;chr5;chr5;chr5;chr5;chr5;chr5;chr5;chr5;chr5;chr5;chr5;chr5;chr5;chr5;chr5;chr5;chr5;chr5;chr5;chr5;chr5;chr5;chr5;chr5;chr5;chr5;chr5;chr5;chr5;chr5;chr5…	114146535;114165509;114165518;114175906;114184050;114184050;114184050;114188331;114188331;114188331;114190076;114190076;114190076;114190330;114190330;114190330;114191155;114191155;114191852;114191852;114192074;114192074;114195224;114195224;114195635;114195635;114196660;114196660;114198177;114198177;114199779;114200240;114200240;114200240;114200496;114200496;114200496;114201899;114201899;114201899…	114146825;114166140;114166140;114176190;114184182;114184182;114184182;114188469;114188469;114188469;114190185;114190185;114190185;114190338;114190411;114190411;114191253;114191253;114191961;114191961;114192184;114192184;114195433;114195433;114195805;114195805;114196821;114196821;114198340;114198340;114200086;114200390;114200390;114200390;114200599;114200599;114200599;114201980;114201980;114201980…	+;+;+;+;+;+;+;+;+;+;+;+;+;+;+;+;+;+;+;+;+;+;+;+;+;+;+;+;+;+;+;+;+;+;+;+;+;+;+;+;+;+;+;+;+;+;+;+;+;+;+;+;+;+;+;+;+;+;+;+;+;+;+;+;+;+;+;+;+;+;+;+;+;+;+;+;+;+;+;+;+;+;+;+;+;+;+;+;+;+;+;+;+;+;+;+;+;+;+;+;+;+;+;+;+;+;+;+;+;+;+;+;+;+;+;+;+;+;+;+;+;+;+;+;+;+;+;+;+;+;+;+;+;+;+;+;+;+;+;+;+;+;+;+;+;+;+;+;+;+;+;+;+	9632	chr5:114146535-114250761	3120.07	3305.85	4002.23	1465.66	1369.96	2261.72	2587.58	-1.01228	0.222786	-4.54373	5.52662e-06	0.00117811
184	ENSMUSG00000030409.16	Dmpk	dystrophia myotonica-protein kinase [Source:MGI Symbol;Acc:MGI:94906]	chr7;chr7;chr7;chr7;chr7;chr7;chr7;chr7;chr7;chr7;chr7;chr7;chr7;chr7;chr7;chr7;chr7;chr7;chr7;chr7;chr7;chr7;chr7;chr7;chr7;chr7;chr7;chr7;chr7;chr7;chr7;chr7;chr7;chr7;chr7;chr7;chr7;chr7;chr7;chr7;chr7;chr7;chr7;chr7;chr7;chr7;chr7;chr7;chr7;chr7;chr7;chr7;chr7;chr7;chr7;chr7;chr7;chr7;chr7;chr7;chr7;chr7;chr7;chr7;chr7;chr7;chr7;chr7;chr7;chr7;chr7;chr7;chr7;chr7;chr7;chr7;chr7;chr7;chr7;chr7…	19083849;19083868;19083870;19083885;19083941;19083959;19084710;19085986;19085986;19085986;19085986;19085986;19085986;19085986;19086332;19086332;19086332;19086332;19086332;19086332;19086489;19086489;19086489;19086489;19086489;19086489;19086489;19086500;19086500;19086500;19086893;19086893;19086893;19086893;19086893;19086893;19086893;19086893;19086893;19086893;19087240;19087240;19087240;19087240;190…	19084154;19084154;19084154;19084154;19084154;19084154;19084909;19086077;19086077;19086077;19086077;19086077;19086077;19086077;19086415;19086415;19086415;19086415;19086415;19086415;19086584;19086584;19086584;19086584;19086584;19086584;19086584;19086584;19086584;19086584;19087041;19087041;19087041;19087041;19087041;19087041;19087041;19087041;19086961;19087041;19087333;19087333;19087333;19087333;190…	+;+;+;+;+;+;+;+;+;+;+;+;+;+;+;+;+;+;+;+;+;+;+;+;+;+;+;+;+;+;+;+;+;+;+;+;+;+;+;+;+;+;+;+;+;+;+;+;+;+;+;+;+;+;+;+;+;+;+;+;+;+;+;+;+;+;+;+;+;+;+;+;+;+;+;+;+;+;+;+;+;+;+;+;+;+;+;+;+;+;+;+;+;+;+;+;+;+;+;+;+;+;+;+;+;+;+;+;+;+;+;+;+;+;+;+;+;+;+;+;+;+;+;+;+;+;+;+;+;+;+;+;+;+;+;+;+;+;+;+;+;+;+;+;+;+;+;+;+;+;+;+	4330	chr7:19083849-19093821	2499.74	2678.85	4763.53	986.698	1060.8	3045.97	2505.93	-1.03614	0.242896	-4.2658	1.99183e-05	0.00302206
109	ENSMUSG00000096054.3	Syne1	spectrin repeat containing, nuclear envelope 1 [Source:MGI Symbol;Acc:MGI:1927152]	chr10;chr10;chr10;chr10;chr10;chr10;chr10;chr10;chr10;chr10;chr10;chr10;chr10;chr10;chr10;chr10;chr10;chr10;chr10;chr10;chr10;chr10;chr10;chr10;chr10;chr10;chr10;chr10;chr10;chr10;chr10;chr10;chr10;chr10;chr10;chr10;chr10;chr10;chr10;chr10;chr10;chr10;chr10;chr10;chr10;chr10;chr10;chr10;chr10;chr10;chr10;chr10;chr10;chr10;chr10;chr10;chr10;chr10;chr10;chr10;chr10;chr10;chr10;chr10;chr10;chr10;chr…	5020917;5021579;5030376;5030376;5031766;5031766;5032917;5032917;5034933;5034933;5037216;5037216;5040764;5040764;5041461;5041461;5043611;5043611;5045266;5047531;5047531;5048724;5048724;5052275;5052275;5052656;5052656;5056377;5056377;5057780;5057780;5061389;5061389;5064976;5068807;5072037;5075789;5083824;5086668;5097485;5099360;5102330;5103636;5104814;5107813;5108522;5110831;5111375;5113950;5116967…	5022247;5022247;5030434;5030434;5031858;5031858;5033129;5033129;5035061;5035061;5037416;5037416;5040975;5040975;5041584;5041584;5043753;5043753;5045334;5047858;5047858;5048915;5048915;5052412;5052412;5052838;5052838;5056527;5056527;5057967;5057967;5061551;5061551;5068913;5069063;5072203;5075947;5083979;5086793;5097679;5099594;5102424;5103783;5104968;5107959;5108704;5111035;5111508;5114120;5117122…	-;-;-;-;-;-;-;-;-;-;-;-;-;-;-;-;-;-;-;-;-;-;-;-;-;-;-;-;-;-;-;-;-;-;-;-;-;-;-;-;-;-;-;-;-;-;-;-;-;-;-;-;-;-;-;-;-;-;-;-;-;-;-;-;-;-;-;-;-;-;-;-;-;-;-;-;-;-;-;-;-;-;-;-;-;-;-;-;-;-;-;-;-;-;-;-;-;-;-;-;-;-;-;-;-;-;-;-;-;-;-;-;-;-;-;-;-;-;-;-;-;-;-;-;-;-;-;-;-;-;-;-;-;-;-;-;-;-;-;-;-;-;-;-;-;-;-;-;-;-;-;-;-;-;-;-;-;-;-;-;-;-;-;-;-;-;-;-;-;-;-;-;-;-;-;-;-;-;-;-;-;-;-;-;-;-;-;-;-;-;-;-;-;-;-;-;-;-;-;-…	40491	chr10:5020917-5551482	3156.87	4372.42	2839.25	1167.87	994.724	1883.12	2402.37	-1.28508	0.27555	-4.66371	3.10557e-06	0.000801035
90	ENSMUSG00000018707.13	Dync1h1	dynein cytoplasmic 1 heavy chain 1 [Source:MGI Symbol;Acc:MGI:103147]	chr12;chr12;chr12;chr12;chr12;chr12;chr12;chr12;chr12;chr12;chr12;chr12;chr12;chr12;chr12;chr12;chr12;chr12;chr12;chr12;chr12;chr12;chr12;chr12;chr12;chr12;chr12;chr12;chr12;chr12;chr12;chr12;chr12;chr12;chr12;chr12;chr12;chr12;chr12;chr12;chr12;chr12;chr12;chr12;chr12;chr12;chr12;chr12;chr12;chr12;chr12;chr12;chr12;chr12;chr12;chr12;chr12;chr12;chr12;chr12;chr12;chr12;chr12;chr12;chr12;chr12;chr…	110601452;110612345;110614045;110614353;110614891;110616340;110616698;110617620;110619189;110620299;110621527;110624509;110625427;110625731;110625922;110626859;110627940;110628233;110628724;110628908;110629277;110629577;110629823;110630498;110630744;110631609;110632640;110633153;110634219;110635501;110635895;110636326;110637106;110637496;110638739;110639734;110640146;110640499;110640524;110640819…	110601854;110612432;110614218;110614608;110615077;110616611;110616925;110618696;110619368;110620448;110621673;110624649;110625603;110625841;110626041;110627098;110628095;110628346;110628834;110629117;110629423;110629743;110629996;110630663;110630932;110631803;110632922;110633253;110634378;110635744;110636078;110636538;110637344;110637652;110638966;110639964;110640286;110640732;110640732;110641025…	+;+;+;+;+;+;+;+;+;+;+;+;+;+;+;+;+;+;+;+;+;+;+;+;+;+;+;+;+;+;+;+;+;+;+;+;+;+;+;+;+;+;+;+;+;+;+;+;+;+;+;+;+;+;+;+;+;+;+;+;+;+;+;+;+;+;+;+;+;+;+;+;+;+;+;+;+;+;+;+;+;+;+;+;+;+;+;+;+;+;+;+;+;+;+;+;+	15658	chr12:110601452-110666945	2823.05	3080.26	3662.39	1251.84	1131.6	2008.62	2326.29	-1.10417	0.227939	-4.84413	1.27165e-06	0.000394452
312	ENSMUSG00000000631.20	Myo18a	myosin XVIIIA [Source:MGI Symbol;Acc:MGI:2667185]	chr11;chr11;chr11;chr11;chr11;chr11;chr11;chr11;chr11;chr11;chr11;chr11;chr11;chr11;chr11;chr11;chr11;chr11;chr11;chr11;chr11;chr11;chr11;chr11;chr11;chr11;chr11;chr11;chr11;chr11;chr11;chr11;chr11;chr11;chr11;chr11;chr11;chr11;chr11;chr11;chr11;chr11;chr11;chr11;chr11;chr11;chr11;chr11;chr11;chr11;chr11;chr11;chr11;chr11;chr11;chr11;chr11;chr11;chr11;chr11;chr11;chr11;chr11;chr11;chr11;chr11;chr…	77763246;77763301;77765603;77766736;77772151;77777235;77777235;77777235;77777235;77777235;77777265;77777265;77777293;77777293;77777316;77801298;77801337;77801350;77801350;77801375;77801375;77807791;77809806;77811515;77812009;77812009;77814634;77815856;77815856;77815856;77815856;77815856;77815856;77817619;77817619;77817619;77817619;77817619;77817619;77817619;77817619;77817619;77817619;77817619;778…	77763379;77763379;77765716;77766886;77772225;77778314;77778314;77780195;77777406;77778314;77778314;77778314;77778314;77778314;77778314;77801380;77801380;77801380;77801380;77801380;77801380;77807944;77809858;77811581;77812191;77812719;77814711;77815891;77815891;77815891;77815891;77815891;77815999;77817706;77817706;77817706;77817706;77817706;77817706;77817706;77817706;77817706;77817706;77817706;778…	+;+;+;+;+;+;+;+;+;+;+;+;+;+;+;+;+;+;+;+;+;+;+;+;+;+;+;+;+;+;+;+;+;+;+;+;+;+;+;+;+;+;+;+;+;+;+;+;+;+;+;+;+;+;+;+;+;+;+;+;+;+;+;+;+;+;+;+;+;+;+;+;+;+;+;+;+;+;+;+;+;+;+;+;+;+;+;+;+;+;+;+;+;+;+;+;+;+;+;+;+;+;+;+;+;+;+;+;+;+;+;+;+;+;+;+;+;+;+;+;+;+;+;+;+;+;+;+;+;+;+;+;+;+;+;+;+;+;+;+;+;+;+;+;+;+;+;+;+;+;+;+;+;+;+;+;+;+;+;+;+;+;+;+;+;+;+;+;+;+;+;+;+;+;+;+;+;+;+;+;+;+;+;+;+;+;+;+;+;+;+;+;+;+;+;+;+;+;+;+…	16037	chr11:77763246-77865980	2812.53	2995.67	3231.37	1319.48	926.285	2397.76	2280.52	-0.992005	0.260629	-3.8062	0.000141119	0.012627
75	ENSMUSG00000039262.16	Prrc2b	proline-rich coiled-coil 2B [Source:MGI Symbol;Acc:MGI:1923304]	chr2;chr2;chr2;chr2;chr2;chr2;chr2;chr2;chr2;chr2;chr2;chr2;chr2;chr2;chr2;chr2;chr2;chr2;chr2;chr2;chr2;chr2;chr2;chr2;chr2;chr2;chr2;chr2;chr2;chr2;chr2;chr2;chr2;chr2;chr2;chr2;chr2;chr2;chr2;chr2;chr2;chr2;chr2;chr2;chr2;chr2;chr2;chr2;chr2;chr2;chr2;chr2;chr2;chr2;chr2;chr2;chr2;chr2;chr2;chr2;chr2;chr2;chr2;chr2;chr2;chr2;chr2;chr2;chr2;chr2;chr2;chr2;chr2;chr2;chr2;chr2;chr2;chr2;chr2;chr2…	32151082;32151148;32182458;32182458;32183123;32183123;32183226;32185345;32185345;32185345;32187481;32187481;32187481;32191509;32191509;32191509;32193763;32193763;32193763;32194380;32194380;32194380;32194857;32194857;32194857;32199001;32199001;32199001;32200826;32200826;32200826;32204009;32204009;32204009;32206336;32206336;32206336;32206383;32208640;32208640;32208640;32208640;32212075;32212075;322…	32151291;32151291;32182626;32182626;32183300;32183300;32183300;32185447;32185447;32185447;32187553;32187553;32187553;32191652;32191652;32191652;32194004;32194004;32194004;32194501;32194501;32194501;32194996;32194996;32194996;32199091;32199091;32199091;32201018;32201018;32201018;32204324;32204324;32204324;32206580;32206580;32206580;32206580;32208835;32208835;32208835;32208835;32212291;32212291;322…	+;+;+;+;+;+;+;+;+;+;+;+;+;+;+;+;+;+;+;+;+;+;+;+;+;+;+;+;+;+;+;+;+;+;+;+;+;+;+;+;+;+;+;+;+;+;+;+;+;+;+;+;+;+;+;+;+;+;+;+;+;+;+;+;+;+;+;+;+;+;+;+;+;+;+;+;+;+;+;+;+;+;+;+;+;+;+;+;+;+;+;+;+;+;+;+;+;+;+;+;+;+;+;+;+;+;+;+;+;+;+;+;+;+;+;+;+;+;+;+;+;+;+;+;+;+;+;+;+	11262	chr2:32151082-32234537	2828.3	2887.85	3812.87	888.728	866.106	2323.23	2267.85	-1.2789	0.254672	-5.02177	5.11972e-07	0.00019057
137	ENSMUSG00000017817.11	Jph2	junctophilin 2 [Source:MGI Symbol;Acc:MGI:1891496]	chr2;chr2;chr2;chr2;chr2;chr2;chr2;chr2;chr2;chr2;chr2;chr2;chr2	163336242;163336242;163338605;163338605;163339233;163339233;163341462;163341462;163375604;163375604;163397148;163397148;163397937	163337924;163337924;163338699;163338699;163339972;163339972;163341580;163341580;163376375;163376375;163397836;163397949;163397993	-;-;-;-;-;-;-;-;-;-;-;-;-	4255	chr2:163336242-163397993	2557.56	2471.51	4070.46	698.231	723.329	2918.36	2239.91	-1.24529	0.276728	-4.50007	6.79326e-06	0.00138429
81	ENSMUSG00000039218.17	Srrm2	serine/arginine repetitive matrix 2 [Source:MGI Symbol;Acc:MGI:1923206]	chr17;chr17;chr17;chr17;chr17;chr17;chr17;chr17;chr17;chr17;chr17;chr17;chr17;chr17;chr17;chr17;chr17;chr17;chr17;chr17;chr17;chr17;chr17;chr17;chr17;chr17;chr17;chr17;chr17;chr17;chr17;chr17;chr17;chr17;chr17;chr17;chr17;chr17;chr17;chr17;chr17;chr17;chr17;chr17;chr17;chr17;chr17;chr17;chr17;chr17;chr17;chr17;chr17;chr17;chr17;chr17;chr17;chr17;chr17	23790532;23790662;23792390;23792390;23803187;23803221;23803234;23806932;23806932;23806932;23807918;23808066;23808066;23808066;23808066;23808098;23808354;23808354;23808354;23808354;23808354;23808354;23809969;23809969;23809969;23809969;23810413;23810413;23810739;23810739;23811031;23811031;23811639;23811639;23811672;23811817;23811900;23812428;23812428;23812428;23815122;23815122;23815122;23819308;238…	23790945;23790945;23794241;23792511;23803398;23803398;23803307;23807202;23807202;23807202;23808173;23808173;23808173;23808173;23808173;23808173;23808518;23808708;23808518;23808518;23808518;23808518;23810028;23810006;23810046;23810046;23810475;23810475;23810771;23810771;23811081;23811081;23811731;23811731;23811731;23812077;23812620;23812600;23812620;23812620;23816492;23821690;23821690;23821690;238…	+;+;+;+;+;+;+;+;+;+;+;+;+;+;+;+;+;+;+;+;+;+;+;+;+;+;+;+;+;+;+;+;+;+;+;+;+;+;+;+;+;+;+;+;+;+;+;+;+;+;+;+;+;+;+;+;+;+;+	12842	chr17:23790532-23824741	3816.63	4957.95	1574.24	854.516	1002.98	1182.88	2231.53	-1.51032	0.305882	-4.9376	7.90917e-07	0.000269269
287	ENSMUSG00000031502.11	Col4a1	collagen, type IV, alpha 1 [Source:MGI Symbol;Acc:MGI:88454]	chr8;chr8;chr8;chr8;chr8;chr8;chr8;chr8;chr8;chr8;chr8;chr8;chr8;chr8;chr8;chr8;chr8;chr8;chr8;chr8;chr8;chr8;chr8;chr8;chr8;chr8;chr8;chr8;chr8;chr8;chr8;chr8;chr8;chr8;chr8;chr8;chr8;chr8;chr8;chr8;chr8;chr8;chr8;chr8;chr8;chr8;chr8;chr8;chr8;chr8;chr8;chr8;chr8;chr8;chr8;chr8;chr8;chr8;chr8;chr8;chr8;chr8;chr8;chr8;chr8;chr8;chr8;chr8;chr8;chr8;chr8;chr8;chr8;chr8;chr8;chr8;chr8;chr8;chr8;chr8…	11198423;11198431;11199519;11201658;11201658;11202894;11202894;11202894;11204536;11206226;11206226;11206226;11207194;11207194;11207194;11208233;11208233;11208233;11209522;11209522;11209522;11210760;11210760;11210760;11211764;11211764;11212401;11212602;11212602;11213504;11213504;11213504;11214652;11214652;11214652;11216701;11216701;11216701;11217265;11217265;11217265;11217434;11217434;11217913;112…	11199882;11199882;11199882;11201830;11201830;11203008;11203008;11203008;11204552;11206403;11206403;11206403;11207406;11207406;11207406;11208331;11208331;11208331;11209650;11209650;11209650;11210831;11210831;11210831;11211836;11211836;11212735;11212735;11212735;11213689;11213689;11213689;11214702;11214702;11214702;11216799;11216799;11216799;11217269;11217345;11217345;11217560;11217560;11218052;112…	-;-;-;-;-;-;-;-;-;-;-;-;-;-;-;-;-;-;-;-;-;-;-;-;-;-;-;-;-;-;-;-;-;-;-;-;-;-;-;-;-;-;-;-;-;-;-;-;-;-;-;-;-;-;-;-;-;-;-;-;-;-;-;-;-;-;-;-;-;-;-;-;-;-;-;-;-;-;-;-;-;-;-;-;-;-;-;-;-;-;-;-;-;-;-;-;-;-;-;-;-;-;-;-;-;-;-;-;-;-;-;-;-;-;-;-;-;-;-;-;-;-;-;-;-;-;-;-;-;-;-;-;-;-;-;-;-;-;-	7464	chr8:11198423-11312826	3209.44	3305.85	2221.41	1639.83	1207.12	1502.77	2181.07	-0.942911	0.241791	-3.89969	9.63149e-05	0.00936872
122	ENSMUSG00000031503.13	Col4a2	collagen, type IV, alpha 2 [Source:MGI Symbol;Acc:MGI:88455]	chr8;chr8;chr8;chr8;chr8;chr8;chr8;chr8;chr8;chr8;chr8;chr8;chr8;chr8;chr8;chr8;chr8;chr8;chr8;chr8;chr8;chr8;chr8;chr8;chr8;chr8;chr8;chr8;chr8;chr8;chr8;chr8;chr8;chr8;chr8;chr8;chr8;chr8;chr8;chr8;chr8;chr8;chr8;chr8;chr8;chr8;chr8;chr8;chr8;chr8;chr8;chr8;chr8;chr8;chr8;chr8;chr8;chr8;chr8;chr8;chr8;chr8;chr8;chr8;chr8	11312805;11313419;11313630;11354277;11398662;11399704;11401148;11402163;11402984;11403342;11404908;11404964;11406813;11406813;11408052;11408052;11408882;11408882;11409422;11409422;11410055;11410055;11413979;11413979;11414742;11414742;11415364;11415364;11415926;11415926;11420577;11420577;11421168;11421168;11423552;11423717;11425339;11425929;11427007;11427553;11429307;11431240;11433654;11434628;114…	11313114;11313507;11313684;11354357;11398796;11399748;11401264;11402234;11403019;11403404;11404999;11404999;11406854;11406854;11408144;11408144;11408917;11408917;11409472;11409472;11410099;11410099;11414032;11414032;11414808;11414808;11415474;11415474;11416075;11416075;11420669;11420669;11421254;11421322;11423624;11423823;11425540;11425988;11427063;11427660;11429528;11431401;11433824;11434771;114…	+;+;+;+;+;+;+;+;+;+;+;+;+;+;+;+;+;+;+;+;+;+;+;+;+;+;+;+;+;+;+;+;+;+;+;+;+;+;+;+;+;+;+;+;+;+;+;+;+;+;+;+;+;+;+;+;+;+;+;+;+;+;+;+;+	6619	chr8:11312805-11449287	3212.07	3189.74	2364.87	1458.66	1463.18	1280.96	2161.58	-1.0055	0.219434	-4.58226	4.59979e-06	0.0010273
314	ENSMUSG00000058655.9	Eif4b	eukaryotic translation initiation factor 4B [Source:MGI Symbol;Acc:MGI:95304]	chr15;chr15;chr15;chr15;chr15;chr15;chr15;chr15;chr15;chr15;chr15;chr15;chr15;chr15;chr15;chr15;chr15;chr15;chr15;chr15;chr15;chr15;chr15;chr15;chr15;chr15;chr15;chr15;chr15	102073773;102073864;102081976;102081976;102084161;102084161;102084679;102084679;102086003;102086003;102086024;102086505;102086505;102086505;102088616;102088616;102088616;102088857;102088857;102089866;102089866;102091397;102092986;102093658;102094564;102094672;102094977;102094977;102095253	102073963;102073963;102082113;102082113;102084369;102084369;102084795;102084795;102086057;102086057;102086057;102086639;102086639;102086639;102089029;102088753;102088753;102089030;102089030;102090347;102090094;102091494;102093199;102093713;102094777;102094777;102095199;102095049;102097173	+;+;+;+;+;+;+;+;+;+;+;+;+;+;+;+;+;+;+;+;+;+;+;+;+;+;+;+;+	4468	chr15:102073773-102097173	3677.32	2859.65	2177.41	1087	730.409	2040.61	2095.4	-1.15423	0.303545	-3.80251	0.000143238	0.012735
417	ENSMUSG00000075254.12	Heg1	heart development protein with EGF-like domains 1 [Source:MGI Symbol;Acc:MGI:1924696]	chr16;chr16;chr16;chr16;chr16;chr16;chr16;chr16;chr16;chr16;chr16;chr16;chr16;chr16;chr16;chr16;chr16;chr16;chr16;chr16;chr16;chr16;chr16;chr16;chr16;chr16;chr16;chr16;chr16;chr16;chr16;chr16;chr16;chr16;chr16;chr16;chr16;chr16;chr16;chr16;chr16;chr16;chr16;chr16;chr16;chr16;chr16;chr16;chr16;chr16;chr16;chr16;chr16;chr16;chr16;chr16;chr16;chr16;chr16;chr16;chr16;chr16;chr16;chr16;chr16;chr16	33684370;33684466;33684466;33684545;33706916;33710400;33710400;33710400;33710400;33719507;33719507;33719507;33720649;33720649;33720649;33725425;33725425;33726301;33726301;33726301;33730477;33730477;33730477;33731599;33731599;33731599;33731601;33735541;33735541;33735541;33735541;33738225;33738225;33738225;33738225;33738563;33738563;33738563;33738563;33740159;33742362;33742362;33742362;33750452;337…	33684855;33684855;33684855;33684855;33707206;33710699;33710699;33710699;33710699;33719845;33719845;33719845;33721002;33722913;33721002;33725643;33725643;33727596;33727596;33727596;33730593;33730593;33730593;33731718;33731718;33731718;33731718;33735644;33735644;33735644;33735644;33738283;33738283;33738283;33738283;33738723;33738723;33738723;33738723;33740271;33742496;33742496;33742496;33750494;337…	+;+;+;+;+;+;+;+;+;+;+;+;+;+;+;+;+;+;+;+;+;+;+;+;+;+;+;+;+;+;+;+;+;+;+;+;+;+;+;+;+;+;+;+;+;+;+;+;+;+;+;+;+;+;+;+;+;+;+;+;+;+;+;+;+;+	12728	chr16:33684370-33771576	3020.19	2994.01	1696.66	1091.67	1218.92	1441.61	1910.51	-0.941125	0.265574	-3.54373	0.000394504	0.0264109
333	ENSMUSG00000038763.12	Alpk3	alpha-kinase 3 [Source:MGI Symbol;Acc:MGI:2151224]	chr7;chr7;chr7;chr7;chr7;chr7;chr7;chr7;chr7;chr7;chr7;chr7;chr7;chr7;chr7;chr7;chr7;chr7	81057600;81063949;81067879;81076873;81077546;81092147;81094831;81094907;81095402;81095402;81095658;81095658;81098747;81098747;81100171;81100908;81103345;81103971	81057772;81063987;81068000;81076990;81078833;81094184;81095054;81095054;81095529;81095529;81095693;81095693;81098818;81099021;81100259;81101131;81103393;81105612	+;+;+;+;+;+;+;+;+;+;+;+;+;+;+;+;+;+	6445	chr7:81057600-81105612	2349.91	2484.78	2517.26	767.432	873.186	2109.15	1850.29	-1.03151	0.275453	-3.74477	0.000180557	0.0151722
408	ENSMUSG00000068699.12	Flnc	filamin C, gamma [Source:MGI Symbol;Acc:MGI:95557]	chr6;chr6;chr6;chr6;chr6;chr6;chr6;chr6;chr6;chr6;chr6;chr6;chr6;chr6;chr6;chr6;chr6;chr6;chr6;chr6;chr6;chr6;chr6;chr6;chr6;chr6;chr6;chr6;chr6;chr6;chr6;chr6;chr6;chr6;chr6;chr6;chr6;chr6;chr6;chr6;chr6;chr6;chr6;chr6;chr6;chr6;chr6;chr6;chr6;chr6;chr6;chr6;chr6;chr6;chr6;chr6;chr6;chr6;chr6;chr6;chr6;chr6;chr6;chr6;chr6;chr6;chr6;chr6;chr6;chr6;chr6;chr6;chr6;chr6;chr6;chr6;chr6;chr6;chr6;chr6…	29433256;29433276;29433276;29438464;29438464;29438464;29440172;29440172;29440397;29440397;29440638;29440638;29440877;29440877;29441099;29441099;29441434;29441434;29442882;29442882;29443374;29443374;29443660;29443660;29444005;29444005;29444297;29444297;29445008;29445008;29445376;29445376;29445641;29445641;29446051;29446051;29446230;29446230;29446607;29446607;29446808;29446808;29447395;29447395;294…	29433813;29433813;29433813;29438712;29439056;29438712;29440269;29440269;29440547;29440547;29440756;29440756;29440954;29440954;29441261;29441261;29441634;29441634;29443019;29443019;29443500;29443500;29443796;29443796;29444198;29444198;29444410;29444410;29445151;29445151;29445499;29445499;29445801;29445801;29446141;29446141;29446399;29446399;29446724;29446724;29447070;29447070;29447992;29447992;294…	+;+;+;+;+;+;+;+;+;+;+;+;+;+;+;+;+;+;+;+;+;+;+;+;+;+;+;+;+;+;+;+;+;+;+;+;+;+;+;+;+;+;+;+;+;+;+;+;+;+;+;+;+;+;+;+;+;+;+;+;+;+;+;+;+;+;+;+;+;+;+;+;+;+;+;+;+;+;+;+;+;+;+;+;+;+;+;+;+;+;+;+;+;+;+;+;+	9402	chr6:29433256-29461883	2110.71	2371.99	2565.08	1157.76	1103.28	1711.23	1836.67	-0.809676	0.22764	-3.55683	0.000375354	0.0256833
44	ENSMUSG00000024393.14	Prrc2a	proline-rich coiled-coil 2A [Source:MGI Symbol;Acc:MGI:1915467]	chr17;chr17;chr17;chr17;chr17;chr17;chr17;chr17;chr17;chr17;chr17;chr17;chr17;chr17;chr17;chr17;chr17;chr17;chr17;chr17;chr17;chr17;chr17;chr17;chr17;chr17;chr17;chr17;chr17;chr17;chr17;chr17;chr17;chr17;chr17;chr17;chr17;chr17;chr17;chr17;chr17;chr17;chr17;chr17;chr17;chr17;chr17;chr17;chr17;chr17;chr17;chr17;chr17;chr17;chr17;chr17;chr17;chr17;chr17;chr17;chr17;chr17;chr17;chr17;chr17;chr17;chr…	35149076;35149088;35149177;35149510;35149510;35149700;35149700;35149700;35149909;35149909;35149909;35150228;35150228;35150228;35150333;35150498;35150498;35150817;35150817;35150817;35152201;35152618;35152618;35153052;35153052;35153052;35153225;35153225;35153225;35153507;35153507;35153922;35153922;35154108;35154108;35154466;35154466;35154792;35154792;35155366;35155366;35157133;35157348;35157348;351…	35149401;35149600;35149401;35149600;35149600;35149794;35149794;35149794;35150121;35150121;35150121;35150366;35150326;35150326;35150708;35150708;35150708;35150952;35150902;35150905;35152785;35152785;35152785;35153123;35153123;35153123;35153259;35153365;35153365;35153740;35153740;35154007;35154007;35154237;35154237;35154596;35154596;35155060;35155060;35157207;35157207;35157207;35157558;35157558;351…	-;-;-;-;-;-;-;-;-;-;-;-;-;-;-;-;-;-;-;-;-;-;-;-;-;-;-;-;-;-;-;-;-;-;-;-;-;-;-;-;-;-;-;-;-;-;-;-;-;-;-;-;-;-;-;-;-;-;-;-;-;-;-;-;-;-;-;-;-;-;-;-;-;-	7631	chr17:35149076-35164897	2554.93	2358.72	3086.64	761.989	632.47	1477.81	1812.09	-1.46586	0.256188	-5.72183	1.05382e-08	6.70478e-06
451	ENSMUSG00000020220.16	Vps13d	vacuolar protein sorting 13D [Source:MGI Symbol;Acc:MGI:2448530]	chr4;chr4;chr4;chr4;chr4;chr4;chr4;chr4;chr4;chr4;chr4;chr4;chr4;chr4;chr4;chr4;chr4;chr4;chr4;chr4;chr4;chr4;chr4;chr4;chr4;chr4;chr4;chr4;chr4;chr4;chr4;chr4;chr4;chr4;chr4;chr4;chr4;chr4;chr4;chr4;chr4;chr4;chr4;chr4;chr4;chr4;chr4;chr4;chr4;chr4;chr4;chr4;chr4;chr4;chr4;chr4;chr4;chr4;chr4;chr4;chr4;chr4;chr4;chr4;chr4;chr4;chr4;chr4;chr4;chr4;chr4;chr4;chr4;chr4;chr4;chr4;chr4;chr4;chr4;chr4…	144972622;144972626;144972626;144974596;144974926;144976528;144976528;144976528;144976528;144976528;144980298;144983318;144983318;144983318;144983318;144983318;144983876;145016735;145016735;145016735;145016735;145016759;145020137;145020137;145020137;145020137;145020137;145020137;145044961;145044961;145044961;145044961;145044961;145044961;145046271;145046271;145046271;145046271;145046271;145046271…	144975268;144975268;144975268;144975268;144975268;144976768;144976768;144976768;144976768;144976768;144983449;144983449;144983449;144983449;144983449;144983449;144983961;145016930;145016930;145016930;145016930;145016930;145020269;145020269;145020269;145020269;145020269;145020269;145045128;145045128;145045128;145045128;145045128;145045128;145046405;145046405;145046405;145046405;145046405;145046405…	-;-;-;-;-;-;-;-;-;-;-;-;-;-;-;-;-;-;-;-;-;-;-;-;-;-;-;-;-;-;-;-;-;-;-;-;-;-;-;-;-;-;-;-;-;-;-;-;-;-;-;-;-;-;-;-;-;-;-;-;-;-;-;-;-;-;-;-;-;-;-;-;-;-;-;-;-;-;-;-;-;-;-;-;-;-;-;-;-;-;-;-;-;-;-;-;-;-;-;-;-;-;-;-;-;-;-;-;-;-;-;-;-;-;-;-;-;-;-;-;-;-;-;-;-;-;-;-;-;-;-;-;-;-;-;-;-;-;-;-;-;-;-;-;-;-;-;-;-;-;-;-;-;-;-;-;-;-;-;-;-;-;-;-;-;-;-;-;-;-;-;-;-;-;-;-;-;-;-;-;-;-;-;-;-;-;-;-;-;-;-;-;-;-;-;-;-;-;-;-…	24771	chr4:144972622-145195005	1900.43	2536.2	2381.45	950.154	822.447	1883.47	1745.69	-0.913662	0.263655	-3.46537	0.000529509	0.0327767
84	ENSMUSG00000021061.15	Sptb	spectrin beta, erythrocytic [Source:MGI Symbol;Acc:MGI:98387]	chr12;chr12;chr12;chr12;chr12;chr12;chr12;chr12;chr12;chr12;chr12;chr12;chr12;chr12;chr12;chr12;chr12;chr12;chr12;chr12;chr12;chr12;chr12;chr12;chr12;chr12;chr12;chr12;chr12;chr12;chr12;chr12;chr12;chr12;chr12;chr12;chr12;chr12;chr12;chr12;chr12;chr12;chr12;chr12;chr12;chr12;chr12;chr12;chr12;chr12;chr12;chr12;chr12;chr12;chr12;chr12;chr12;chr12;chr12;chr12;chr12;chr12;chr12;chr12;chr12;chr12;chr…	76580488;76583231;76583561;76583561;76583760;76583760;76587331;76596130;76597726;76598285;76598285;76598594;76598594;76599825;76599825;76600323;76600323;76601860;76601860;76603389;76603389;76604022;76604022;76605489;76605489;76606246;76606246;76607982;76607982;76608491;76608491;76609037;76609041;76610744;76610744;76611813;76611813;76611996;76611996;76612564;76612564;76619039;76619039;76620656;766…	76583392;76583392;76583603;76583603;76584086;76583933;76587590;76597801;76597801;76598334;76598334;76598790;76598790;76599909;76599909;76600461;76600461;76602104;76602104;76603763;76603763;76604226;76604226;76605619;76605619;76606524;76606524;76608071;76608071;76608693;76608697;76609304;76609304;76610890;76610890;76611903;76611903;76612198;76612198;76613320;76613320;76619176;76619176;76621526;766…	-;-;-;-;-;-;-;-;-;-;-;-;-;-;-;-;-;-;-;-;-;-;-;-;-;-;-;-;-;-;-;-;-;-;-;-;-;-;-;-;-;-;-;-;-;-;-;-;-;-;-;-;-;-;-;-;-;-;-;-;-;-;-;-;-;-;-;-;-;-;-	12147	chr12:76580488-76710547	2207.97	2119.86	2866.66	639.915	712.709	1763.25	1718.39	-1.25706	0.256926	-4.8927	9.94636e-07	0.000330563
48	ENSMUSG00000015647.9	Lama5	laminin, alpha 5 [Source:MGI Symbol;Acc:MGI:105382]	chr2;chr2;chr2;chr2;chr2;chr2;chr2;chr2;chr2;chr2;chr2;chr2;chr2;chr2;chr2;chr2;chr2;chr2;chr2;chr2;chr2;chr2;chr2;chr2;chr2;chr2;chr2;chr2;chr2;chr2;chr2;chr2;chr2;chr2;chr2;chr2;chr2;chr2;chr2;chr2;chr2;chr2;chr2;chr2;chr2;chr2;chr2;chr2;chr2;chr2;chr2;chr2;chr2;chr2;chr2;chr2;chr2;chr2;chr2;chr2;chr2;chr2;chr2;chr2;chr2;chr2;chr2;chr2;chr2;chr2;chr2;chr2;chr2;chr2;chr2;chr2;chr2;chr2;chr2;chr2…	180176373;180176373;180176454;180176888;180177103;180177168;180177274;180177274;180177289;180177491;180177491;180177491;180177735;180177735;180178009;180178277;180178340;180178515;180178721;180179010;180179010;180179252;180179252;180179606;180179606;180179836;180180074;180180310;180180609;180180842;180181093;180181350;180181572;180182358;180182767;180182964;180183320;180183618;180184018;180184401…	180176764;180176660;180176715;180177007;180177193;180177193;180177407;180177407;180177407;180177644;180177644;180177587;180177807;180177899;180178204;180178422;180178403;180178629;180178891;180179140;180179140;180179528;180179528;180179754;180179643;180179958;180180236;180180443;180180762;180180978;180181269;180181498;180181751;180182468;180182869;180183105;180183474;180183734;180184214;180184571…	-;-;-;-;-;-;-;-;-;-;-;-;-;-;-;-;-;-;-;-;-;-;-;-;-;-;-;-;-;-;-;-;-;-;-;-;-;-;-;-;-;-;-;-;-;-;-;-;-;-;-;-;-;-;-;-;-;-;-;-;-;-;-;-;-;-;-;-;-;-;-;-;-;-;-;-;-;-;-;-;-;-;-;-;-;-;-;-;-;-;-	11388	chr2:180176373-180225859	3020.19	2992.35	1667.97	889.505	573.471	916.075	1676.59	-1.55258	0.276658	-5.61189	2.00124e-08	1.16393e-05
435	ENSMUSG00000039844.20	Rapgef1	Rap guanine nucleotide exchange factor (GEF) 1 [Source:MGI Symbol;Acc:MGI:104580]	chr2;chr2;chr2;chr2;chr2;chr2;chr2;chr2;chr2;chr2;chr2;chr2;chr2;chr2;chr2;chr2;chr2;chr2;chr2;chr2;chr2;chr2;chr2;chr2;chr2;chr2;chr2;chr2;chr2;chr2;chr2;chr2;chr2;chr2;chr2;chr2;chr2;chr2;chr2;chr2;chr2;chr2;chr2;chr2;chr2;chr2;chr2;chr2;chr2;chr2;chr2;chr2;chr2;chr2;chr2;chr2;chr2;chr2;chr2;chr2;chr2;chr2;chr2;chr2;chr2;chr2;chr2;chr2;chr2;chr2;chr2;chr2;chr2;chr2;chr2;chr2;chr2;chr2;chr2;chr2…	29619720;29619741;29619770;29619910;29643815;29679133;29679133;29679133;29679133;29679133;29679737;29679737;29679737;29686105;29686105;29686105;29686105;29686105;29689107;29689107;29689107;29689107;29689107;29698997;29698997;29698997;29698997;29698997;29699686;29699686;29699686;29699686;29699686;29700186;29700186;29700186;29700186;29700186;29700668;29700668;29700668;29700668;29700668;29702193;297…	29620063;29620063;29620063;29620063;29643914;29679269;29679269;29679269;29679269;29679269;29679850;29679850;29679850;29686283;29686283;29686283;29686283;29686283;29689263;29689263;29689263;29689263;29689263;29699085;29699085;29699085;29699085;29699085;29699838;29699838;29699838;29699838;29699838;29700306;29700306;29700306;29700306;29700306;29700851;29700851;29700851;29700851;29700851;29702678;297…	+;+;+;+;+;+;+;+;+;+;+;+;+;+;+;+;+;+;+;+;+;+;+;+;+;+;+;+;+;+;+;+;+;+;+;+;+;+;+;+;+;+;+;+;+;+;+;+;+;+;+;+;+;+;+;+;+;+;+;+;+;+;+;+;+;+;+;+;+;+;+;+;+;+;+;+;+;+;+;+;+;+;+;+;+;+;+;+;+;+;+;+;+;+;+;+;+;+;+;+;+;+;+;+;+;+;+;+;+;+;+;+;+;+;+;+;+;+;+;+;+;+;+;+;+;+;+;+;+;+;+;+;+;+;+;+;+;+;+;+;+;+;+;+;+;+;+;+;+;+	7485	chr2:29619720-29740978	2176.43	1889.3	2141.07	818.749	645.45	1869.06	1590.01	-0.961554	0.275311	-3.49261	0.000478333	0.030698
185	ENSMUSG00000066036.14	Ubr4	ubiquitin protein ligase E3 component n-recognin 4 [Source:MGI Symbol;Acc:MGI:1916366]	chr4;chr4;chr4;chr4;chr4;chr4;chr4;chr4;chr4;chr4;chr4;chr4;chr4;chr4;chr4;chr4;chr4;chr4;chr4;chr4;chr4;chr4;chr4;chr4;chr4;chr4;chr4;chr4;chr4;chr4;chr4;chr4;chr4;chr4;chr4;chr4;chr4;chr4;chr4;chr4;chr4;chr4;chr4;chr4;chr4;chr4;chr4;chr4;chr4;chr4;chr4;chr4;chr4;chr4;chr4;chr4;chr4;chr4;chr4;chr4;chr4;chr4;chr4;chr4;chr4;chr4;chr4;chr4;chr4;chr4;chr4;chr4;chr4;chr4;chr4;chr4;chr4;chr4;chr4;chr4…	139352609;139380659;139380659;139380669;139388368;139388368;139388368;139390840;139390840;139390840;139391785;139391785;139391785;139392020;139392020;139392020;139392784;139392784;139392784;139393017;139393017;139393017;139393295;139393295;139393295;139396557;139396557;139396557;139397153;139397153;139397153;139397294;139397294;139397294;139399562;139399562;139399797;139399797;139400325;139400325…	139352717;139380862;139380862;139380862;139388465;139388465;139388465;139390943;139390943;139390943;139391914;139391914;139391914;139392159;139392159;139392159;139392886;139392886;139392886;139393158;139393158;139393158;139393419;139393419;139393419;139396681;139396681;139396681;139397212;139397212;139397212;139397698;139397484;139397484;139399661;139399661;139399934;139399934;139400442;139400442…	+;+;+;+;+;+;+;+;+;+;+;+;+;+;+;+;+;+;+;+;+;+;+;+;+;+;+;+;+;+;+;+;+;+;+;+;+;+;+;+;+;+;+;+;+;+;+;+;+;+;+;+;+;+;+;+;+;+;+;+;+;+;+;+;+;+;+;+;+;+;+;+;+;+;+;+;+;+;+;+;+;+;+;+;+;+;+;+;+;+;+;+;+;+;+;+;+;+;+;+;+;+;+;+;+;+;+;+;+;+;+;+;+;+;+;+;+;+;+;+;+;+;+;+;+;+;+;+;+;+;+;+;+;+;+;+;+;+;+;+;+;+;+;+;+;+;+;+;+;+;+;+;+;+;+;+;+;+;+;+;+;+;+;+;+;+;+;+;+;+;+;+;+;+;+;+;+;+;+;+;+;+;+;+;+;+;+;+;+;+;+;+;+;+;+;+;+;+;+;+…	17997	chr4:139352609-139489588	1974.03	2172.94	2264.77	961.039	656.07	1402.59	1571.9	-1.0761	0.252375	-4.26389	2.00899e-05	0.00302263
65	ENSMUSG00000035569.17	Ankrd11	ankyrin repeat domain 11 [Source:MGI Symbol;Acc:MGI:1924337]	chr8;chr8;chr8;chr8;chr8;chr8;chr8;chr8;chr8;chr8;chr8;chr8;chr8;chr8;chr8;chr8;chr8;chr8;chr8;chr8;chr8;chr8;chr8;chr8;chr8;chr8;chr8;chr8;chr8;chr8;chr8;chr8;chr8;chr8;chr8;chr8;chr8;chr8;chr8;chr8;chr8;chr8;chr8;chr8;chr8;chr8;chr8;chr8;chr8;chr8;chr8;chr8;chr8	122883822;122883822;122884151;122885650;122885650;122885650;122887314;122887314;122887314;122887528;122887528;122887528;122889639;122889639;122889639;122895687;122896560;122896560;122896560;122896560;122897020;122898574;122898574;122898574;122898574;122899604;122899604;122899604;122899604;122899604;122899979;122899979;122899979;122899979;122900602;122900602;122902333;122902424;122906063;122908668…	122884336;122884336;122884336;122885742;122885742;122885742;122887457;122887457;122887457;122887626;122887626;122887626;122896156;122896156;122896156;122896156;122896707;122896707;122896707;122896707;122898716;122898716;122898716;122898716;122898716;122899780;122899804;122899804;122899807;122899807;122900149;122900183;122900149;122900149;122903725;122900698;122902340;122902447;122908806;122908806…	-;-;-;-;-;-;-;-;-;-;-;-;-;-;-;-;-;-;-;-;-;-;-;-;-;-;-;-;-;-;-;-;-;-;-;-;-;-;-;-;-;-;-;-;-;-;-;-;-;-;-;-;-	16580	chr8:122883822-123042277	2528.65	2760.13	1782.1	499.18	588.811	1191.32	1558.37	-1.56205	0.301059	-5.1885	2.11996e-07	9.10505e-05
121	ENSMUSG00000066306.13	Numa1	nuclear mitotic apparatus protein 1 [Source:MGI Symbol;Acc:MGI:2443665]	chr7;chr7;chr7;chr7;chr7;chr7;chr7;chr7;chr7;chr7;chr7;chr7;chr7;chr7;chr7;chr7;chr7;chr7;chr7;chr7;chr7;chr7;chr7;chr7;chr7;chr7;chr7;chr7;chr7;chr7;chr7;chr7;chr7;chr7;chr7;chr7;chr7;chr7;chr7;chr7;chr7;chr7;chr7;chr7;chr7;chr7;chr7;chr7;chr7;chr7;chr7;chr7;chr7;chr7;chr7;chr7;chr7;chr7;chr7;chr7;chr7;chr7;chr7;chr7;chr7;chr7;chr7;chr7;chr7;chr7;chr7;chr7;chr7;chr7;chr7;chr7;chr7;chr7;chr7;chr7…	101934111;101934138;101969821;101970180;101970739;101977380;101977380;101977380;101977380;101977380;101987726;101987726;101987726;101987726;101987726;101990573;101990573;101990573;101990573;101990573;101991646;101991646;101991646;101991646;101991646;101992638;101992638;101992638;101992638;101993225;101993225;101993225;101993225;101993225;101994663;101994663;101994663;101994663;101994663;101995397…	101934317;101934175;101969969;101970354;101970827;101977450;101977450;101977450;101977450;101977450;101987811;101987811;101987811;101987811;101987811;101990652;101990652;101990652;101990652;101990652;101991728;101991728;101991728;101991728;101991728;101992718;101992718;101992718;101992718;101993312;101993312;101993312;101993312;101993312;101994780;101994780;101994780;101994780;101994780;101995439…	+;+;+;+;+;+;+;+;+;+;+;+;+;+;+;+;+;+;+;+;+;+;+;+;+;+;+;+;+;+;+;+;+;+;+;+;+;+;+;+;+;+;+;+;+;+;+;+;+;+;+;+;+;+;+;+;+;+;+;+;+;+;+;+;+;+;+;+;+;+;+;+;+;+;+;+;+;+;+;+;+;+;+;+;+;+;+;+	7919	chr7:101934111-102014964	2055.51	2012.04	2322.79	710.671	690.289	1494.34	1547.61	-1.156	0.252193	-4.58381	4.56588e-06	0.0010273
55	ENSMUSG00000030739.18	Myh14	myosin, heavy polypeptide 14 [Source:MGI Symbol;Acc:MGI:1919210]	chr7;chr7;chr7;chr7;chr7;chr7;chr7;chr7;chr7;chr7;chr7;chr7;chr7;chr7;chr7;chr7;chr7;chr7;chr7;chr7;chr7;chr7;chr7;chr7;chr7;chr7;chr7;chr7;chr7;chr7;chr7;chr7;chr7;chr7;chr7;chr7;chr7;chr7;chr7;chr7;chr7;chr7;chr7;chr7;chr7;chr7;chr7;chr7;chr7;chr7;chr7;chr7;chr7;chr7;chr7;chr7;chr7;chr7;chr7;chr7;chr7;chr7;chr7;chr7;chr7;chr7;chr7;chr7;chr7;chr7;chr7;chr7;chr7;chr7;chr7;chr7;chr7;chr7;chr7;chr7…	44605803;44605803;44605804;44605805;44605819;44605819;44606631;44606631;44606631;44606631;44606631;44606631;44608435;44608435;44608435;44608435;44608435;44608435;44611523;44611523;44611523;44611523;44611523;44611525;44613435;44613435;44613435;44613435;44613435;44613435;44613642;44613642;44613642;44613642;44613642;44613642;44613951;44614293;44614293;44614293;44614293;44615345;44615345;44615345;446…	44606363;44606363;44606363;44606363;44606363;44606363;44606803;44606803;44606803;44606803;44606803;44606803;44608543;44608545;44608543;44608543;44608543;44608543;44611731;44611731;44611731;44611731;44611731;44611731;44613558;44613558;44613558;44613558;44613558;44613558;44613730;44613730;44613730;44613714;44613730;44613730;44614125;44614421;44614421;44614421;44614421;44615506;44615506;44615506;446…	-;-;-;-;-;-;-;-;-;-;-;-;-;-;-;-;-;-;-;-;-;-;-;-;-;-;-;-;-;-;-;-;-;-;-;-;-;-;-;-;-;-;-;-;-;-;-;-;-;-;-;-;-;-;-;-;-;-;-;-;-;-;-;-;-;-;-;-;-;-;-;-;-;-;-;-;-;-;-;-;-;-;-;-;-;-;-;-;-;-;-;-;-;-;-;-;-;-;-;-;-;-;-;-;-;-;-;-;-;-;-;-;-;-;-;-;-;-;-;-;-;-;-;-;-;-;-;-;-;-;-;-;-;-;-;-;-;-;-;-;-;-;-;-;-;-;-;-;-;-;-;-;-;-;-;-;-;-;-;-;-;-;-;-;-;-;-;-;-;-;-;-;-;-;-;-;-;-;-;-;-;-;-;-;-;-;-;-;-;-;-;-;-;-;-;-;-;-;-;-…	7273	chr7:44605803-44670843	1953	1917.49	2811.83	552.831	365.794	1614.2	1535.86	-1.51085	0.282092	-5.35589	8.51352e-08	4.32131e-05
262	ENSMUSG00000035203.16	Epn1	epsin 1 [Source:MGI Symbol;Acc:MGI:1333763]	chr7;chr7;chr7;chr7;chr7;chr7;chr7;chr7;chr7;chr7;chr7;chr7;chr7;chr7;chr7;chr7;chr7;chr7;chr7;chr7;chr7;chr7;chr7;chr7;chr7;chr7;chr7;chr7;chr7;chr7;chr7;chr7;chr7;chr7;chr7;chr7;chr7;chr7;chr7;chr7;chr7;chr7;chr7;chr7;chr7	5080235;5080240;5080268;5080293;5082018;5082018;5082018;5083663;5083663;5083665;5083730;5083730;5083755;5089838;5089919;5089919;5089919;5089919;5090003;5092841;5092841;5092841;5092841;5093312;5093312;5093312;5093899;5093899;5093899;5094954;5094954;5094954;5094954;5095643;5095643;5095643;5095888;5095891;5095891;5097154;5097154;5097154;5097572;5097572;5097572	5080477;5080477;5080638;5080477;5082121;5082121;5082121;5083916;5083982;5083982;5083982;5083982;5083982;5090168;5090168;5089961;5090168;5090168;5090168;5092965;5092965;5092965;5092965;5093386;5093386;5093386;5093982;5093982;5093982;5095201;5095257;5095257;5095257;5095753;5095753;5095753;5095974;5095974;5095974;5097411;5097411;5097411;5098176;5098176;5098178	+;+;+;+;+;+;+;+;+;+;+;+;+;+;+;+;+;+;+;+;+;+;+;+;+;+;+;+;+;+;+;+;+;+;+;+;+;+;+;+;+;+;+;+;+	2810	chr7:5080235-5098178	1947.74	1668.68	2496.22	541.945	577.011	1975.92	1534.59	-1.11805	0.281255	-3.97521	7.03174e-05	0.00749256
125	ENSMUSG00000071540.4	3425401B19Rik	RIKEN cDNA 3425401B19 gene [Source:MGI Symbol;Acc:MGI:3588196]	chr14;chr14;chr14;chr14;chr14;chr14;chr14;chr14	32659119;32667817;32667817;32668353;32668357;32685003;32685003;32685242	32664178;32667939;32667939;32668450;32668450;32685272;32685118;32685293	-;-;-;-;-;-;-;-	5572	chr14:32659119-32685293	2518.14	2650.65	1365.11	706.784	926.285	925.215	1515.36	-1.22464	0.266686	-4.59207	4.38877e-06	0.0010273
194	ENSMUSG00000051586.17	Mical3	microtubule associated monooxygenase, calponin and LIM domain containing 3 [Source:MGI Symbol;Acc:MGI:2442733]	chr6;chr6;chr6;chr6;chr6;chr6;chr6;chr6;chr6;chr6;chr6;chr6;chr6;chr6;chr6;chr6;chr6;chr6;chr6;chr6;chr6;chr6;chr6;chr6;chr6;chr6;chr6;chr6;chr6;chr6;chr6;chr6;chr6;chr6;chr6;chr6;chr6;chr6;chr6;chr6;chr6;chr6;chr6;chr6;chr6;chr6;chr6;chr6;chr6;chr6;chr6;chr6;chr6;chr6;chr6;chr6;chr6;chr6;chr6;chr6;chr6;chr6;chr6;chr6;chr6;chr6;chr6;chr6;chr6;chr6;chr6;chr6;chr6;chr6;chr6;chr6;chr6;chr6;chr6;chr6…	120931707;120931722;120931722;120931722;120931722;120934668;120934781;120934825;120934933;120934933;120934933;120934933;120934933;120934933;120934933;120935174;120935174;120935174;120935174;120935174;120935174;120935174;120935174;120935506;120946553;120950683;120951301;120951301;120951301;120951301;120951301;120951301;120951301;120951301;120952375;120952375;120952375;120952375;120952375;120952375…	120934852;120934852;120934852;120934852;120934852;120934852;120934852;120935006;120935006;120935006;120935006;120935006;120935006;120935006;120935006;120935273;120935273;120935273;120935273;120935273;120935273;120935273;120935273;120935535;120946603;120951183;120951394;120951394;120951394;120951394;120951394;120951394;120951394;120951394;120952485;120952485;120952485;120952485;120952485;120952485…	-;-;-;-;-;-;-;-;-;-;-;-;-;-;-;-;-;-;-;-;-;-;-;-;-;-;-;-;-;-;-;-;-;-;-;-;-;-;-;-;-;-;-;-;-;-;-;-;-;-;-;-;-;-;-;-;-;-;-;-;-;-;-;-;-;-;-;-;-;-;-;-;-;-;-;-;-;-;-;-;-;-;-;-;-;-;-;-;-;-;-;-;-;-;-;-;-;-;-;-;-;-;-;-;-;-;-;-;-;-;-;-;-;-;-;-;-;-;-;-;-;-;-;-;-;-;-;-;-;-;-;-;-;-;-;-;-;-;-;-;-;-;-;-;-;-;-;-;-;-;-;-;-;-;-;-;-;-;-;-;-;-;-;-;-;-;-;-;-;-;-;-;-;-;-;-;-;-;-;-;-;-;-;-;-;-;-;-;-;-;-;-;-;-;-;-;-;-;-;-…	23038	chr6:120931707-121130999	1708.55	2164.64	2217.58	618.922	651.35	1587.14	1491.36	-1.1319	0.266727	-4.24365	2.19914e-05	0.00316461
107	ENSMUSG00000079243.4	Xirp1	xin actin-binding repeat containing 1 [Source:MGI Symbol;Acc:MGI:1333878]	chr9;chr9;chr9;chr9;chr9;chr9	120013755;120013757;120014374;120016426;120018310;120023434	120016034;120013888;120019815;120019819;120018498;120023598	-;-;-;-;-;-	6230	chr9:120013755-120023598	2097.57	2277.44	1916.63	553.608	673.769	1316.46	1472.58	-1.29616	0.276893	-4.68107	2.85382e-06	0.000744581
389	ENSMUSG00000041852.15	Tcf20	transcription factor 20 [Source:MGI Symbol;Acc:MGI:108399]	chr15;chr15;chr15;chr15;chr15;chr15;chr15;chr15;chr15;chr15;chr15;chr15;chr15;chr15;chr15;chr15;chr15	82808436;82808626;82814481;82815611;82815611;82825231;82825231;82851513;82851513;82856793;82856908;82857130;82899502;82911986;82911986;82963421;82987616	82809787;82809787;82814603;82815660;82815660;82825324;82825324;82857284;82857284;82857284;82857284;82857284;82899811;82912107;82912134;82963558;82987872	-;-;-;-;-;-;-;-;-;-;-;-;-;-;-;-;-	8245	chr15:82808436-82987872	2271.05	1917.49	1716.43	706.006	650.17	1545.31	1467.74	-1.03444	0.287372	-3.59965	0.000318645	0.0228679
229	ENSMUSG00000040249.15	Lrp1	low density lipoprotein receptor-related protein 1 [Source:MGI Symbol;Acc:MGI:96828]	chr10;chr10;chr10;chr10;chr10;chr10;chr10;chr10;chr10;chr10;chr10;chr10;chr10;chr10;chr10;chr10;chr10;chr10;chr10;chr10;chr10;chr10;chr10;chr10;chr10;chr10;chr10;chr10;chr10;chr10;chr10;chr10;chr10;chr10;chr10;chr10;chr10;chr10;chr10;chr10;chr10;chr10;chr10;chr10;chr10;chr10;chr10;chr10;chr10;chr10;chr10;chr10;chr10;chr10;chr10;chr10;chr10;chr10;chr10;chr10;chr10;chr10;chr10;chr10;chr10;chr10;chr…	127538161;127538599;127539233;127539233;127539235;127539472;127539472;127539667;127539858;127539858;127540153;127540619;127540950;127541234;127541639;127542185;127542196;127542567;127543087;127543087;127544419;127545535;127545731;127546000;127546394;127546395;127546837;127546837;127548315;127548315;127548538;127548538;127549317;127549317;127549908;127549908;127550185;127550607;127550945;127551669…	127539090;127539090;127539377;127539377;127539731;127539562;127539597;127539731;127540142;127539959;127540327;127540780;127541123;127541374;127541815;127542301;127542673;127542673;127543208;127543265;127544687;127545654;127545865;127546140;127546516;127546516;127546956;127546956;127548447;127548447;127548644;127548644;127549503;127549433;127549917;127550033;127550307;127550726;127551061;127551762…	-;-;-;-;-;-;-;-;-;-;-;-;-;-;-;-;-;-;-;-;-;-;-;-;-;-;-;-;-;-;-;-;-;-;-;-;-;-;-;-;-;-;-;-;-;-;-;-;-;-;-;-;-;-;-;-;-;-;-;-;-;-;-;-;-;-;-;-;-;-;-;-;-;-;-;-;-;-;-;-;-;-;-;-;-;-;-;-;-;-;-;-;-;-;-;-;-;-;-;-;-;-;-;-;-;-;-;-;-;-;-;-;-;-;-;-;-;-;-;-;-;-;-;-;-;-;-;-;-;-;-;-;-;-;-;-;-;-;-;-;-;-	17717	chr10:127538161-127621148	2360.42	2154.69	1362.56	1065.23	875.546	890.765	1451.54	-0.970912	0.237498	-4.08808	4.3496e-05	0.00530252
19	ENSMUSG00000086324.8	Gm15564	predicted gene 15564 [Source:MGI Symbol;Acc:MGI:3783013]	chr16;chr16;chr16;chr16;chr16;chr16;chr16;chr16;chr16;chr16	35966752;35966753;35966775;35967487;35967487;35967487;35980724;35980724;35981725;35983052	35966870;35966870;35966870;35967517;35967520;35967520;35981141;35981081;35981795;35983230	-;-;-;-;-;-;-;-;-;-	821	chr16:35966752-35983230	3598.46	3237.84	591.696	601.038	418.893	247.122	1449.18	-2.13731	0.291143	-7.34111	2.11824e-13	3.11236e-10
106	ENSMUSG00000002985.16	Apoe	apolipoprotein E [Source:MGI Symbol;Acc:MGI:88057]	chr7;chr7;chr7;chr7;chr7;chr7;chr7;chr7;chr7;chr7;chr7;chr7;chr7;chr7;chr7;chr7;chr7;chr7;chr7;chr7;chr7;chr7;chr7;chr7;chr7;chr7;chr7;chr7;chr7;chr7;chr7;chr7;chr7;chr7;chr7;chr7;chr7;chr7	19696109;19696267;19696272;19696272;19696272;19696620;19696621;19696724;19696735;19696844;19697240;19697256;19697479;19697479;19697479;19697479;19697479;19697479;19697479;19697479;19698188;19698188;19698188;19698188;19698188;19698188;19698188;19698188;19698188;19698188;19698404;19698524;19698972;19699011;19699011;19699011;19699011;19699011	19697103;19696337;19697103;19697103;19697103;19697103;19697103;19697103;19697631;19697103;19697647;19697647;19697647;19697614;19697647;19697647;19697647;19697647;19697647;19697647;19698267;19698253;19698247;19698253;19698253;19698253;19698407;19698272;19698253;19698253;19698473;19698621;19699008;19699050;19699038;19699052;19699052;19699188	-;-;-;-;-;-;-;-;-;-;-;-;-;-;-;-;-;-;-;-;-;-;-;-;-;-;-;-;-;-;-;-;-;-;-;-;-;-	2138	chr7:19696109-19699188	2594.36	2126.49	1266.92	1058.23	840.147	729.064	1435.87	-1.09182	0.232852	-4.6889	2.74676e-06	0.000723407
151	ENSMUSG00000020393.16	Kremen1	kringle containing transmembrane protein 1 [Source:MGI Symbol;Acc:MGI:1933988]	chr11;chr11;chr11;chr11;chr11;chr11;chr11;chr11;chr11;chr11;chr11;chr11;chr11	5191552;5198310;5199502;5201697;5204833;5209939;5209939;5215407;5215407;5238411;5238411;5243775;5261435	5195121;5198394;5199711;5202029;5207698;5210092;5210092;5215531;5215531;5238448;5238502;5243937;5261558	-;-;-;-;-;-;-;-;-;-;-;-;-	7722	chr11:5191552-5261558	2428.77	1980.53	1684.55	569.159	766.988	1140.35	1428.39	-1.23741	0.278178	-4.44825	8.65722e-06	0.00159804
248	ENSMUSG00000041757.17	Plekha6	pleckstrin homology domain containing, family A member 6 [Source:MGI Symbol;Acc:MGI:2388662]	chr1;chr1;chr1;chr1;chr1;chr1;chr1;chr1;chr1;chr1;chr1;chr1;chr1;chr1;chr1;chr1;chr1;chr1;chr1;chr1;chr1;chr1;chr1;chr1;chr1;chr1;chr1;chr1;chr1;chr1;chr1;chr1;chr1;chr1;chr1;chr1;chr1;chr1;chr1;chr1;chr1;chr1;chr1;chr1;chr1;chr1;chr1;chr1;chr1;chr1;chr1;chr1;chr1;chr1;chr1;chr1;chr1;chr1;chr1;chr1;chr1;chr1;chr1;chr1;chr1;chr1;chr1;chr1;chr1;chr1;chr1;chr1;chr1;chr1;chr1;chr1;chr1;chr1;chr1;chr1…	133164210;133170013;133173749;133181321;133246097;133246106;133256542;133256542;133259009;133259009;133259009;133259009;133259009;133259009;133259009;133260042;133260042;133260042;133260042;133260042;133260042;133260042;133263797;133263797;133263797;133263797;133263797;133263797;133263797;133264661;133264661;133264661;133264661;133264661;133264661;133264661;133266566;133266566;133266566;133266566…	133164540;133170089;133173806;133181600;133246142;133246142;133257038;133257038;133259089;133259089;133259089;133259089;133259089;133259089;133259089;133260156;133260156;133260156;133260156;133260156;133260156;133260156;133263901;133263901;133263901;133263901;133263901;133263901;133263901;133264733;133264733;133264733;133264733;133264733;133264733;133264733;133266666;133267406;133266666;133266666…	+;+;+;+;+;+;+;+;+;+;+;+;+;+;+;+;+;+;+;+;+;+;+;+;+;+;+;+;+;+;+;+;+;+;+;+;+;+;+;+;+;+;+;+;+;+;+;+;+;+;+;+;+;+;+;+;+;+;+;+;+;+;+;+;+;+;+;+;+;+;+;+;+;+;+;+;+;+;+;+;+;+;+;+;+;+;+;+;+;+;+;+;+;+;+;+;+;+;+;+;+;+;+;+;+;+;+;+;+;+;+;+;+;+;+;+;+;+;+;+;+;+;+;+;+;+;+;+;+;+;+;+;+;+;+;+;+;+;+;+;+;+;+;+;+;+;+;+;+	12530	chr1:133164210-133303435	1895.17	2435.02	1563.4	653.911	731.588	1235.26	1419.06	-1.11473	0.277199	-4.0214	5.78536e-05	0.0065125
216	ENSMUSG00000052512.17	Nav2	neuron navigator 2 [Source:MGI Symbol;Acc:MGI:2183691]	chr7;chr7;chr7;chr7;chr7;chr7;chr7;chr7;chr7;chr7;chr7;chr7;chr7;chr7;chr7;chr7;chr7;chr7;chr7;chr7;chr7;chr7;chr7;chr7;chr7;chr7;chr7;chr7;chr7;chr7;chr7;chr7;chr7;chr7;chr7;chr7;chr7;chr7;chr7;chr7;chr7;chr7;chr7;chr7;chr7;chr7;chr7;chr7;chr7;chr7;chr7;chr7;chr7;chr7;chr7;chr7;chr7;chr7;chr7;chr7;chr7;chr7;chr7;chr7;chr7;chr7;chr7;chr7;chr7;chr7;chr7;chr7;chr7;chr7;chr7;chr7;chr7;chr7;chr7;chr7…	48908716;48909129;48909614;48947703;48959073;48959097;48963798;48963798;48963798;49246189;49246189;49246844;49246845;49304138;49304252;49304254;49343474;49362098;49362098;49362098;49362098;49362098;49362098;49362098;49364721;49372317;49372317;49372317;49372317;49372317;49372317;49372317;49372317;49372317;49398083;49398083;49398083;49398083;49398083;49398083;49398083;49398083;49398083;49408633;494…	48908745;48909319;48909717;48947833;48959177;48959177;48967836;48964440;48963824;49247198;49247198;49247198;49247198;49304558;49304558;49305917;49343628;49362215;49362215;49362215;49362215;49362215;49362215;49362215;49365133;49372369;49372369;49372369;49372369;49372369;49372369;49372369;49372369;49372369;49398155;49398155;49398155;49398155;49398155;49398155;49398155;49398155;49398155;49408906;494…	+;+;+;+;+;+;+;+;+;+;+;+;+;+;+;+;+;+;+;+;+;+;+;+;+;+;+;+;+;+;+;+;+;+;+;+;+;+;+;+;+;+;+;+;+;+;+;+;+;+;+;+;+;+;+;+;+;+;+;+;+;+;+;+;+;+;+;+;+;+;+;+;+;+;+;+;+;+;+;+;+;+;+;+;+;+;+;+;+;+;+;+;+;+;+;+;+;+;+;+;+;+;+;+;+;+;+;+;+;+;+;+;+;+;+;+;+;+;+;+;+;+;+;+;+;+;+;+;+;+;+;+;+;+;+;+;+;+;+;+;+;+;+;+;+;+;+;+;+;+;+;+;+;+;+;+;+;+;+;+;+;+;+;+;+;+;+;+;+;+;+;+;+;+;+;+;+	32228	chr7:48908716-49610090	1989.8	2121.52	1395.71	705.229	667.87	1038.06	1319.7	-1.11689	0.269093	-4.15058	3.31635e-05	0.00428623
299	ENSMUSG00000030189.15	Ybx3	Y box protein 3 [Source:MGI Symbol;Acc:MGI:2137670]	chr6;chr6;chr6;chr6;chr6;chr6;chr6;chr6;chr6;chr6;chr6;chr6;chr6;chr6;chr6;chr6;chr6;chr6;chr6;chr6;chr6;chr6;chr6;chr6;chr6;chr6;chr6;chr6;chr6;chr6	131364855;131364855;131365090;131365100;131367765;131367765;131367765;131367765;131368389;131368389;131368389;131368389;131370323;131370323;131370323;131375974;131376162;131376487;131378140;131378140;131379358;131379358;131380876;131380876;131383501;131383501;131384503;131384503;131388018;131388018	131365405;131365405;131365405;131365405;131367863;131367863;131367863;131367863;131369018;131368560;131368560;131368560;131370414;131370414;131370414;131376180;131376543;131376543;131378241;131378502;131379480;131379480;131380965;131380965;131383534;131383534;131384566;131384566;131388476;131388438	-;-;-;-;-;-;-;-;-;-;-;-;-;-;-;-;-;-;-;-;-;-;-;-;-;-;-;-;-;-	3075	chr6:131364855-131388476	2515.51	2113.22	771.5	1023.24	879.086	565.253	1311.3	-0.962208	0.249493	-3.85666	0.000114948	0.0107324
52	ENSMUSG00000037989.15	Wnk2	WNK lysine deficient protein kinase 2 [Source:MGI Symbol;Acc:MGI:1922857]	chr13;chr13;chr13;chr13;chr13;chr13;chr13;chr13;chr13;chr13;chr13;chr13;chr13;chr13;chr13;chr13;chr13;chr13;chr13;chr13;chr13;chr13;chr13;chr13;chr13;chr13;chr13;chr13;chr13;chr13;chr13;chr13;chr13;chr13;chr13;chr13;chr13;chr13;chr13;chr13;chr13;chr13;chr13;chr13;chr13;chr13;chr13;chr13;chr13;chr13;chr13;chr13;chr13;chr13;chr13;chr13;chr13;chr13;chr13;chr13;chr13;chr13;chr13;chr13;chr13;chr13;chr…	49036303;49036303;49036303;49036303;49036309;49036310;49037609;49037620;49037981;49038874;49039092;49039092;49039092;49039092;49039092;49039092;49039092;49039092;49042628;49042628;49042628;49042628;49042628;49042628;49042628;49042628;49042628;49042628;49044373;49044374;49044374;49044374;49044374;49044374;49044374;49044374;49050484;49050484;49050484;49050484;49050484;49050484;49051357;49051357;490…	49036505;49036505;49036505;49036505;49036505;49036505;49039203;49038132;49038132;49039203;49039203;49039203;49039203;49039203;49039203;49039203;49039203;49039203;49042866;49042866;49042866;49042866;49042866;49042866;49042884;49042866;49042866;49042883;49044418;49044418;49044418;49044418;49044418;49044418;49044418;49044418;49050582;49050582;49050582;49050582;49050582;49050582;49051527;49051527;490…	-;-;-;-;-;-;-;-;-;-;-;-;-;-;-;-;-;-;-;-;-;-;-;-;-;-;-;-;-;-;-;-;-;-;-;-;-;-;-;-;-;-;-;-;-;-;-;-;-;-;-;-;-;-;-;-;-;-;-;-;-;-;-;-;-;-;-;-;-;-;-;-;-;-;-;-;-;-;-;-;-;-;-;-;-;-;-;-;-;-;-;-;-;-;-;-;-;-;-;-;-;-;-;-;-;-;-;-;-;-;-;-;-;-;-;-;-;-;-;-;-;-;-;-;-;-;-;-;-;-;-;-;-;-;-;-;-;-;-;-;-;-;-;-;-;-;-;-;-;-;-;-;-;-;-;-;-;-;-;-;-;-;-;-;-;-;-;-;-;-;-;-;-;-;-;-;-;-;-;-;-;-;-;-;-;-;-;-;-;-;-;-;-;-;-;-;-;-;-;-…	8481	chr13:49036303-49148014	1766.38	1763.23	2267.95	283.024	658.43	1089.38	1304.73	-1.54038	0.285363	-5.39795	6.7408e-08	3.6189e-05
335	ENSMUSG00000040225.15	Prrc2c	proline-rich coiled-coil 2C [Source:MGI Symbol;Acc:MGI:1913754]	chr1;chr1;chr1;chr1;chr1;chr1;chr1;chr1;chr1;chr1;chr1;chr1;chr1;chr1;chr1;chr1;chr1;chr1;chr1;chr1;chr1;chr1;chr1;chr1;chr1;chr1;chr1;chr1;chr1;chr1;chr1;chr1;chr1;chr1;chr1;chr1;chr1;chr1;chr1;chr1;chr1;chr1;chr1;chr1;chr1;chr1;chr1;chr1;chr1;chr1;chr1;chr1;chr1;chr1;chr1;chr1;chr1;chr1;chr1;chr1;chr1;chr1;chr1;chr1;chr1;chr1;chr1;chr1;chr1;chr1;chr1;chr1;chr1;chr1;chr1;chr1;chr1;chr1;chr1;chr1…	162670725;162670727;162671785;162671788;162672889;162673402;162674099;162674103;162675605;162675605;162675605;162676691;162676691;162676691;162676691;162676691;162676691;162677355;162677355;162677355;162677355;162677355;162677355;162678010;162678010;162678010;162678010;162678010;162678010;162679485;162679500;162679500;162679500;162679500;162679500;162679826;162679826;162679826;162679826;162679826…	162673656;162673656;162673656;162673656;162673656;162673656;162674151;162674151;162675841;162675841;162675841;162676817;162676817;162676817;162676817;162676817;162676817;162677458;162677458;162677458;162677458;162677458;162677458;162678228;162678228;162678228;162678228;162678228;162678228;162679607;162679607;162679607;162679607;162679607;162679607;162680057;162680057;162680057;162680057;162680057…	-;-;-;-;-;-;-;-;-;-;-;-;-;-;-;-;-;-;-;-;-;-;-;-;-;-;-;-;-;-;-;-;-;-;-;-;-;-;-;-;-;-;-;-;-;-;-;-;-;-;-;-;-;-;-;-;-;-;-;-;-;-;-;-;-;-;-;-;-;-;-;-;-;-;-;-;-;-;-;-;-;-;-;-;-;-;-;-;-;-;-;-;-;-;-;-;-;-;-;-;-;-;-;-;-;-;-;-;-;-;-;-;-;-;-;-;-;-;-;-;-;-;-;-;-;-;-;-;-;-;-;-;-;-;-;-;-;-;-;-;-;-;-;-;-;-;-;-;-;-;-;-;-;-;-;-;-;-;-;-;-;-;-;-;-;-;-;-;-;-;-;-;-;-;-;-;-;-;-;-;-;-;-;-;-;-;-;-;-;-;-;-;-;-;-;-;-;-;-;-…	16092	chr1:162670725-162740556	2142.26	2106.59	1165.54	844.408	546.331	989.896	1299.17	-1.08326	0.289792	-3.73805	0.000185456	0.0154548
50	ENSMUSG00000029478.16	Ncor2	nuclear receptor co-repressor 2 [Source:MGI Symbol;Acc:MGI:1337080]	chr5;chr5;chr5;chr5;chr5;chr5;chr5;chr5;chr5;chr5;chr5;chr5;chr5;chr5;chr5;chr5;chr5;chr5;chr5;chr5;chr5;chr5;chr5;chr5;chr5;chr5;chr5;chr5;chr5;chr5;chr5;chr5;chr5;chr5;chr5;chr5;chr5;chr5;chr5;chr5;chr5;chr5;chr5;chr5;chr5;chr5;chr5;chr5;chr5;chr5;chr5;chr5;chr5;chr5;chr5;chr5;chr5;chr5;chr5;chr5;chr5;chr5;chr5;chr5;chr5;chr5;chr5;chr5;chr5;chr5;chr5;chr5;chr5;chr5;chr5;chr5;chr5;chr5;chr5;chr5…	125017153;125017153;125017153;125017155;125017162;125017835;125017835;125017893;125018135;125018233;125018811;125018811;125018811;125018811;125018811;125018811;125018811;125018811;125018811;125018811;125019819;125019819;125019819;125019819;125019819;125019819;125019819;125019960;125022871;125022871;125022871;125022871;125022871;125022871;125022871;125022871;125022871;125022871;125023501;125023501…	125018348;125018348;125018348;125018348;125018348;125018348;125018348;125018348;125018348;125018348;125018990;125018990;125018990;125018990;125018990;125018990;125018990;125018990;125018990;125018990;125020046;125020046;125020046;125020046;125020046;125020046;125020046;125020046;125023220;125022924;125022924;125022924;125022924;125022924;125022924;125022924;125022924;125022924;125023646;125023646…	-;-;-;-;-;-;-;-;-;-;-;-;-;-;-;-;-;-;-;-;-;-;-;-;-;-;-;-;-;-;-;-;-;-;-;-;-;-;-;-;-;-;-;-;-;-;-;-;-;-;-;-;-;-;-;-;-;-;-;-;-;-;-;-;-;-;-;-;-;-;-;-;-;-;-;-;-;-;-;-;-;-;-;-;-;-;-;-;-;-;-;-;-;-;-;-;-;-;-;-;-;-;-;-;-;-;-;-;-;-;-;-;-;-;-;-;-;-;-;-;-;-;-;-;-;-;-;-;-;-;-;-;-;-;-;-;-;-;-;-;-;-;-;-;-;-;-;-;-;-;-;-;-;-;-;-;-;-;-;-;-;-;-;-;-;-;-;-;-;-;-;-;-;-;-;-;-;-;-;-;-;-;-;-;-;-;-;-;-;-;-;-;-;-;-;-;-;-;-;-…	10490	chr5:125017153-125179219	2084.43	2090	1555.11	604.148	566.391	842.255	1290.39	-1.42527	0.256909	-5.54776	2.89351e-08	1.61556e-05
186	ENSMUSG00000031523.16	Dlc1	deleted in liver cancer 1 [Source:MGI Symbol;Acc:MGI:1354949]	chr8;chr8;chr8;chr8;chr8;chr8;chr8;chr8;chr8;chr8;chr8;chr8;chr8;chr8;chr8;chr8;chr8;chr8;chr8;chr8;chr8;chr8;chr8;chr8;chr8;chr8;chr8;chr8;chr8;chr8;chr8;chr8;chr8;chr8;chr8;chr8;chr8;chr8;chr8;chr8;chr8;chr8;chr8;chr8;chr8;chr8;chr8;chr8;chr8;chr8;chr8;chr8;chr8;chr8;chr8;chr8;chr8;chr8;chr8;chr8;chr8;chr8;chr8	36567751;36567751;36570249;36571265;36571265;36571265;36572145;36572668;36572668;36572668;36573955;36573955;36573955;36573955;36574807;36574807;36574807;36574807;36577035;36577035;36577035;36579224;36579224;36579224;36579547;36579547;36579547;36582701;36582701;36582701;36583541;36583541;36583541;36586676;36586676;36586676;36593231;36593377;36593377;36593377;36599369;36599369;36599369;36599369;366…	36570403;36570403;36570403;36571438;36571438;36571438;36572885;36572885;36572885;36572885;36574173;36574173;36574173;36574173;36577269;36574921;36574921;36574921;36577248;36577248;36577248;36579422;36579422;36579422;36579706;36579706;36579706;36582877;36582877;36582877;36584967;36584967;36584967;36586739;36586739;36586739;36593458;36593458;36593458;36593458;36599440;36599440;36599440;36599440;366…	-;-;-;-;-;-;-;-;-;-;-;-;-;-;-;-;-;-;-;-;-;-;-;-;-;-;-;-;-;-;-;-;-;-;-;-;-;-;-;-;-;-;-;-;-;-;-;-;-;-;-;-;-;-;-;-;-;-;-;-;-;-;-	14694	chr8:36567751-36953143	2142.26	2076.73	1148.96	831.967	718.609	787.417	1284.32	-1.08458	0.254397	-4.26335	2.01386e-05	0.00302263
226	ENSMUSG00000001151.10	Pcnt	pericentrin (kendrin) [Source:MGI Symbol;Acc:MGI:102722]	chr10;chr10;chr10;chr10;chr10;chr10;chr10;chr10;chr10;chr10;chr10;chr10;chr10;chr10;chr10;chr10;chr10;chr10;chr10;chr10;chr10;chr10;chr10;chr10;chr10;chr10;chr10;chr10;chr10;chr10;chr10;chr10;chr10;chr10;chr10;chr10;chr10;chr10;chr10;chr10;chr10;chr10;chr10;chr10;chr10;chr10;chr10;chr10;chr10;chr10;chr10;chr10;chr10;chr10;chr10;chr10;chr10;chr10;chr10;chr10;chr10;chr10;chr10;chr10;chr10;chr10;chr…	76351263;76351263;76351267;76351267;76351719;76352909;76352909;76352909;76352909;76354173;76354173;76354173;76354173;76354471;76355059;76355059;76355059;76355059;76356164;76356164;76356164;76356164;76356164;76356248;76357035;76357035;76357035;76357035;76357035;76367308;76367308;76367308;76367308;76367308;76368731;76368731;76368731;76368731;76369835;76369835;76369835;76374851;76374851;76374851;763…	76351779;76351779;76351779;76353510;76351779;76353036;76353036;76353036;76353036;76354311;76354311;76354311;76354311;76355135;76355135;76355135;76355135;76355135;76356222;76356236;76356396;76356396;76356396;76356396;76357154;76357154;76357154;76357154;76357154;76367536;76367481;76367481;76367481;76367481;76368833;76368833;76368833;76368833;76370079;76370079;76370079;76375300;76375300;76375300;763…	-;-;-;-;-;-;-;-;-;-;-;-;-;-;-;-;-;-;-;-;-;-;-;-;-;-;-;-;-;-;-;-;-;-;-;-;-;-;-;-;-;-;-;-;-;-;-;-;-;-;-;-;-;-;-;-;-;-;-;-;-;-;-;-;-;-;-;-;-;-;-;-;-;-;-;-;-;-;-;-;-;-;-;-;-;-;-;-;-;-;-;-;-;-;-;-;-;-;-;-;-;-;-;-;-;-;-;-;-;-;-;-;-;-;-;-;-;-;-;-;-;-;-;-;-;-;-;-;-;-;-;-;-;-;-;-	12154	chr10:76351263-76442786	1663.86	1710.15	1856.06	674.127	401.194	1341.77	1274.53	-1.16376	0.284043	-4.09713	4.18302e-05	0.00515869
270	ENSMUSG00000002028.13	Kmt2a	lysine (K)-specific methyltransferase 2A [Source:MGI Symbol;Acc:MGI:96995]	chr9;chr9;chr9;chr9;chr9;chr9;chr9;chr9;chr9;chr9;chr9;chr9;chr9;chr9;chr9;chr9;chr9;chr9;chr9;chr9;chr9;chr9;chr9;chr9;chr9;chr9;chr9;chr9;chr9;chr9;chr9;chr9;chr9;chr9;chr9;chr9;chr9;chr9;chr9;chr9;chr9;chr9;chr9;chr9;chr9;chr9;chr9;chr9;chr9;chr9;chr9;chr9;chr9;chr9;chr9;chr9;chr9;chr9;chr9;chr9;chr9;chr9;chr9;chr9;chr9;chr9;chr9;chr9;chr9;chr9;chr9;chr9;chr9;chr9;chr9;chr9;chr9;chr9;chr9;chr9…	44803355;44803355;44809064;44809064;44809715;44809715;44810636;44810636;44810902;44810902;44812987;44812987;44814575;44814575;44814680;44816595;44816595;44816595;44817605;44817706;44817706;44818283;44818283;44818283;44822687;44822687;44822735;44823228;44823228;44823228;44824325;44824325;44824325;44824521;44824521;44824521;44825390;44825390;44825390;44826822;44826822;44826822;44828784;44828784;448…	44808177;44808177;44809193;44809193;44809798;44809798;44810739;44810739;44811080;44811080;44813061;44813061;44814745;44814745;44814745;44816659;44816659;44816659;44817786;44817786;44817786;44820115;44822519;44822519;44822869;44822869;44822869;44823388;44823388;44823388;44824403;44824403;44824403;44824638;44824638;44824638;44825548;44825548;44825548;44826959;44826959;44826959;44828890;44828890;448…	-;-;-;-;-;-;-;-;-;-;-;-;-;-;-;-;-;-;-;-;-;-;-;-;-;-;-;-;-;-;-;-;-;-;-;-;-;-;-;-;-;-;-;-;-;-;-;-;-;-;-;-;-;-;-;-;-;-;-;-;-;-;-;-;-;-;-;-;-;-;-;-;-;-;-;-;-;-;-;-;-;-;-;-;-;-;-;-;-;-;-;-;-;-;-;-;-;-;-;-;-;-;-;-;-;-;-;-;-;-;-;-;-;-	16670	chr9:44803355-44881296	1984.54	2166.3	1193.59	609.591	691.469	989.544	1272.51	-1.12039	0.284171	-3.94268	8.05748e-05	0.0082703
449	ENSMUSG00000001729.14	Akt1	thymoma viral proto-oncogene 1 [Source:MGI Symbol;Acc:MGI:87986]	chr12;chr12;chr12;chr12;chr12;chr12;chr12;chr12;chr12;chr12;chr12;chr12;chr12;chr12;chr12;chr12;chr12;chr12;chr12;chr12;chr12;chr12;chr12;chr12;chr12;chr12;chr12;chr12;chr12;chr12;chr12;chr12;chr12;chr12;chr12;chr12;chr12;chr12;chr12;chr12;chr12;chr12;chr12;chr12;chr12;chr12;chr12;chr12;chr12;chr12;chr12;chr12;chr12;chr12;chr12;chr12;chr12;chr12	112653821;112654673;112655127;112655127;112655843;112656502;112656502;112656777;112656777;112656777;112657068;112657094;112657268;112657268;112657562;112657667;112657667;112657667;112658398;112658398;112658398;112658398;112658425;112658546;112658546;112658546;112658546;112658546;112659129;112659129;112659129;112659129;112659129;112659160;112659266;112659550;112659550;112659550;112659550;112659550…	112654777;112654777;112655229;112655229;112656589;112656589;112656589;112656973;112656991;112656991;112657196;112657393;112657393;112657393;112657735;112657735;112657735;112657735;112658463;112658463;112658463;112658463;112658463;112658677;112658677;112658677;112658677;112658677;112659276;112659142;112659276;112659276;112659276;112659276;112659276;112659661;112659661;112659661;112659637;112659661…	-;-;-;-;-;-;-;-;-;-;-;-;-;-;-;-;-;-;-;-;-;-;-;-;-;-;-;-;-;-;-;-;-;-;-;-;-;-;-;-;-;-;-;-;-;-;-;-;-;-;-;-;-;-;-;-;-;-	4098	chr12:112653821-112674884	1519.29	1380.07	1841.4	609.591	670.23	1379.39	1233.33	-0.863143	0.24875	-3.46993	0.000520601	0.0323689
31	ENSMUSG00000039477.16	Tnrc18	trinucleotide repeat containing 18 [Source:MGI Symbol;Acc:MGI:3648294]	chr5;chr5;chr5;chr5;chr5;chr5;chr5;chr5;chr5;chr5;chr5;chr5;chr5;chr5;chr5;chr5;chr5;chr5;chr5;chr5;chr5;chr5;chr5;chr5;chr5;chr5;chr5;chr5;chr5;chr5;chr5;chr5;chr5;chr5;chr5;chr5;chr5;chr5;chr5;chr5;chr5;chr5;chr5;chr5;chr5;chr5;chr5;chr5;chr5;chr5;chr5;chr5;chr5;chr5;chr5;chr5;chr5	142724661;142726978;142727841;142731195;142732106;142732864;142732961;142733550;142733550;142733550;142736643;142736643;142736643;142736875;142736875;142737638;142739413;142740115;142743403;142750380;142754789;142755381;142759711;142759711;142762990;142762990;142764315;142764769;142765051;142765051;142765051;142765913;142765913;142765913;142771305;142771305;142773619;142773619;142775209;142775209…	142726187;142727052;142728077;142732549;142732549;142733031;142733031;142733666;142733666;142733666;142736751;142736681;142736751;142737224;142736950;142737755;142739554;142740264;142743830;142750634;142755659;142755659;142760071;142760071;142763161;142763161;142764897;142764897;142765187;142765187;142765187;142766022;142766088;142766088;142772303;142772303;142774045;142774048;142775399;142775399…	-;-;-;-;-;-;-;-;-;-;-;-;-;-;-;-;-;-;-;-;-;-;-;-;-;-;-;-;-;-;-;-;-;-;-;-;-;-;-;-;-;-;-;-;-;-;-;-;-;-;-;-;-;-;-;-;-	12266	chr5:142724661-142817662	1955.63	1647.12	2077.31	349.115	319.775	1043.33	1232.05	-1.77067	0.286869	-6.17241	6.72588e-10	6.05698e-07
315	ENSMUSG00000040407.18	Akap9	A kinase (PRKA) anchor protein (yotiao) 9 [Source:MGI Symbol;Acc:MGI:2178217]	chr5;chr5;chr5;chr5;chr5;chr5;chr5;chr5;chr5;chr5;chr5;chr5;chr5;chr5;chr5;chr5;chr5;chr5;chr5;chr5;chr5;chr5;chr5;chr5;chr5;chr5;chr5;chr5;chr5;chr5;chr5;chr5;chr5;chr5;chr5;chr5;chr5;chr5;chr5;chr5;chr5;chr5;chr5;chr5;chr5;chr5;chr5;chr5;chr5;chr5;chr5;chr5;chr5;chr5;chr5;chr5;chr5;chr5;chr5;chr5;chr5;chr5;chr5;chr5;chr5;chr5;chr5;chr5;chr5;chr5;chr5;chr5;chr5;chr5;chr5;chr5;chr5;chr5;chr5;chr5…	3928054;3928178;3928274;3928274;3928426;3948681;3948681;3948681;3948681;3951290;3951301;3951690;3951690;3951690;3951690;3954397;3954715;3954792;3954792;3956157;3956157;3956157;3956157;3957624;3957624;3957624;3957624;3960112;3960112;3968580;3970664;3971902;3971972;3972756;3972756;3975599;3975599;3975616;3976128;3976128;3976128;3981118;3981118;3992046;4001405;4003561;4004803;4005410;4008344;4013850…	3928342;3928490;3928490;3928490;3928490;3948954;3948896;3948896;3948896;3951432;3951881;3951734;3951734;3951734;3954765;3954450;3954962;3954962;3954962;3956312;3956312;3956312;3956312;3957654;3957710;3957800;3957800;3962457;3960989;3968793;3970737;3972037;3972037;3972841;3972841;3975710;3975710;3975710;3976326;3976531;3976326;3981324;3981214;3992138;4001758;4003782;4004943;4005513;4008549;4014079…	+;+;+;+;+;+;+;+;+;+;+;+;+;+;+;+;+;+;+;+;+;+;+;+;+;+;+;+;+;+;+;+;+;+;+;+;+;+;+;+;+;+;+;+;+;+;+;+;+;+;+;+;+;+;+;+;+;+;+;+;+;+;+;+;+;+;+;+;+;+;+;+;+;+;+;+;+;+;+;+;+;+;+;+;+;+;+;+;+;+;+;+	22102	chr5:3928054-4081310	1850.49	2028.63	1141.95	706.784	726.869	896.39	1225.18	-1.00781	0.265164	-3.80069	0.000144292	0.0127879
236	ENSMUSG00000021200.14	Asb2	ankyrin repeat and SOCS box-containing 2 [Source:MGI Symbol;Acc:MGI:1929743]	chr12;chr12;chr12;chr12;chr12;chr12;chr12;chr12;chr12;chr12;chr12;chr12;chr12;chr12;chr12;chr12;chr12;chr12;chr12;chr12;chr12;chr12;chr12;chr12;chr12;chr12;chr12	103321142;103321146;103321146;103323763;103323763;103323763;103325053;103325053;103325053;103330345;103330345;103330345;103333292;103333292;103333292;103334849;103334849;103334849;103334869;103335810;103335810;103335810;103336655;103338077;103338077;103345656;103355684	103321674;103321674;103321674;103323916;103323916;103323916;103325614;103325614;103325614;103330516;103330516;103330516;103333537;103333537;103333537;103335004;103335584;103335004;103335004;103335976;103335976;103335976;103336734;103338373;103338181;103345932;103356001	-;-;-;-;-;-;-;-;-;-;-;-;-;-;-;-;-;-;-;-;-;-;-;-;-;-;-	3542	chr12:103321142-103356001	1687.52	1763.23	1427.59	741.773	711.529	938.573	1211.7	-0.977646	0.240991	-4.05678	4.97532e-05	0.0059043
127	ENSMUSG00000034243.17	Golgb1	golgi autoantigen, golgin subfamily b, macrogolgin 1 [Source:MGI Symbol;Acc:MGI:1099447]	chr16;chr16;chr16;chr16;chr16;chr16;chr16;chr16;chr16;chr16;chr16;chr16;chr16;chr16;chr16;chr16;chr16;chr16;chr16;chr16;chr16;chr16;chr16;chr16;chr16;chr16;chr16;chr16;chr16;chr16;chr16;chr16;chr16;chr16;chr16;chr16;chr16;chr16;chr16;chr16;chr16;chr16;chr16;chr16;chr16;chr16;chr16;chr16;chr16;chr16;chr16;chr16;chr16;chr16;chr16;chr16;chr16;chr16;chr16	36875140;36875141;36875168;36875202;36885011;36885011;36886131;36886131;36886134;36887239;36887239;36887239;36887239;36887557;36887557;36887557;36887557;36889372;36889372;36889372;36891367;36891367;36893316;36894831;36894831;36898505;36898505;36900458;36900458;36904553;36904553;36907822;36907822;36911872;36911872;36917909;36917909;36924457;36924633;36924633;36925736;36925736;36925736;36926089;369…	36875263;36875638;36875263;36875263;36885188;36885188;36886228;36886228;36886228;36887403;36887403;36887403;36887403;36887706;36887706;36887706;36887598;36889494;36889401;36889494;36891492;36891492;36893438;36894944;36894944;36898907;36898907;36900573;36900573;36904667;36904667;36907895;36907895;36917000;36917000;36919796;36919796;36924811;36924811;36924811;36925898;36925898;36925898;36926226;369…	+;+;+;+;+;+;+;+;+;+;+;+;+;+;+;+;+;+;+;+;+;+;+;+;+;+;+;+;+;+;+;+;+;+;+;+;+;+;+;+;+;+;+;+;+;+;+;+;+;+;+;+;+;+;+;+;+;+;+	11862	chr16:36875140-36933085	1929.34	2162.99	1206.98	450.973	553.411	909.748	1202.24	-1.3655	0.298335	-4.57705	4.71579e-06	0.00103662
252	ENSMUSG00000020747.18	Tmem94	transmembrane protein 94 [Source:MGI Symbol;Acc:MGI:1919197]	chr11;chr11;chr11;chr11;chr11;chr11;chr11;chr11;chr11;chr11;chr11;chr11;chr11;chr11;chr11;chr11;chr11;chr11;chr11;chr11;chr11;chr11;chr11;chr11;chr11;chr11;chr11;chr11;chr11;chr11;chr11;chr11;chr11;chr11;chr11;chr11;chr11;chr11;chr11;chr11;chr11;chr11;chr11;chr11;chr11;chr11;chr11;chr11;chr11;chr11;chr11;chr11;chr11;chr11;chr11;chr11;chr11;chr11;chr11;chr11;chr11;chr11;chr11;chr11;chr11;chr11;chr…	115765433;115765442;115765443;115765454;115766721;115775756;115776071;115776333;115777248;115777248;115777248;115777299;115777299;115777299;115780699;115785440;115785440;115785440;115785440;115785440;115785440;115785815;115785815;115785815;115785815;115785815;115786176;115786176;115786176;115786176;115786180;115787362;115787362;115787362;115788239;115788239;115788239;115788663;115788663;115788663…	115765553;115765487;115765553;115765492;115766948;115775889;115776210;115776421;115777377;115777377;115777377;115777377;115777367;115777377;115780967;115785559;115785559;115785559;115785559;115785559;115785559;115785942;115785942;115785942;115785942;115785942;115786312;115786312;115786185;115786312;115786266;115787564;115787564;115787564;115788390;115788390;115788390;115788765;115788765;115788765…	+;+;+;+;+;+;+;+;+;+;+;+;+;+;+;+;+;+;+;+;+;+;+;+;+;+;+;+;+;+;+;+;+;+;+;+;+;+;+;+;+;+;+;+;+;+;+;+;+;+;+;+;+;+;+;+;+;+;+;+;+;+;+;+;+;+;+;+;+;+;+;+;+;+;+;+;+;+;+;+;+;+;+;+;+;+;+;+;+;+;+;+;+;+;+;+;+;+;+;+;+;+;+;+;+;+;+;+;+;+;+;+;+;+;+;+;+;+;+	6189	chr11:115765433-115799366	1761.12	1686.93	1368.3	797.756	663.15	910.802	1198.01	-0.969363	0.242565	-3.9963	6.43406e-05	0.00712776
284	ENSMUSG00000048537.16	Phldb1	pleckstrin homology like domain, family B, member 1 [Source:MGI Symbol;Acc:MGI:2143230]	chr9;chr9;chr9;chr9;chr9;chr9;chr9;chr9;chr9;chr9;chr9;chr9;chr9;chr9;chr9;chr9;chr9;chr9;chr9;chr9;chr9;chr9;chr9;chr9;chr9;chr9;chr9;chr9;chr9;chr9;chr9;chr9;chr9;chr9;chr9;chr9;chr9;chr9;chr9;chr9;chr9;chr9;chr9;chr9;chr9;chr9;chr9;chr9;chr9;chr9;chr9;chr9;chr9;chr9;chr9;chr9;chr9;chr9;chr9;chr9;chr9;chr9;chr9;chr9;chr9;chr9;chr9;chr9;chr9;chr9;chr9;chr9;chr9;chr9;chr9;chr9;chr9;chr9;chr9;chr9…	44686304;44686308;44686308;44686308;44686308;44686308;44686310;44686310;44686310;44687634;44688424;44688424;44688617;44688617;44688617;44688617;44688617;44688617;44688617;44688617;44688617;44688617;44694029;44694029;44694029;44694029;44694029;44694029;44694029;44694029;44694029;44694029;44694374;44694374;44694374;44694374;44694374;44694374;44694374;44694374;44694374;44694374;44694464;44696037;446…	44687698;44687698;44687698;44687698;44687698;44687698;44687698;44687698;44687698;44687698;44688456;44688456;44688702;44688702;44688702;44688702;44688702;44688702;44688702;44688702;44688702;44688702;44694131;44694131;44694131;44694131;44694131;44694131;44694131;44694131;44694131;44694131;44694490;44694490;44694490;44694490;44694490;44694490;44694490;44694490;44694490;44694490;44694490;44696431;446…	-;-;-;-;-;-;-;-;-;-;-;-;-;-;-;-;-;-;-;-;-;-;-;-;-;-;-;-;-;-;-;-;-;-;-;-;-;-;-;-;-;-;-;-;-;-;-;-;-;-;-;-;-;-;-;-;-;-;-;-;-;-;-;-;-;-;-;-;-;-;-;-;-;-;-;-;-;-;-;-;-;-;-;-;-;-;-;-;-;-;-;-;-;-;-;-;-;-;-;-;-;-;-;-;-;-;-;-;-;-;-;-;-;-;-;-;-;-;-;-;-;-;-;-;-;-;-;-;-;-;-;-;-;-;-;-;-;-;-;-;-;-;-;-;-;-;-;-;-;-;-;-;-;-;-;-;-;-;-;-;-;-;-;-;-;-;-;-;-;-;-;-;-;-;-;-;-;-;-;-;-;-;-;-;-;-;-;-;-;-;-;-;-;-;-;-;-;-;-;-…	7179	chr9:44686304-44735198	1493.01	1466.32	1841.4	632.14	359.894	1368.49	1193.54	-1.10757	0.283327	-3.90916	9.26161e-05	0.00907343
82	ENSMUSG00000053617.12	Sh3pxd2a	SH3 and PX domains 2A [Source:MGI Symbol;Acc:MGI:1298393]	chr19;chr19;chr19;chr19;chr19;chr19;chr19;chr19;chr19;chr19;chr19;chr19;chr19;chr19;chr19;chr19;chr19;chr19;chr19;chr19;chr19;chr19;chr19;chr19;chr19;chr19;chr19;chr19;chr19;chr19;chr19;chr19;chr19;chr19;chr19;chr19;chr19;chr19;chr19;chr19;chr19;chr19	47260174;47266913;47266953;47269838;47269838;47269838;47272008;47272008;47272008;47273184;47273184;47273184;47278313;47278313;47278313;47283021;47283021;47286605;47286605;47286605;47314035;47314035;47314035;47320276;47320276;47343440;47343440;47363609;47364623;47364623;47364623;47373384;47373384;47373384;47397816;47397816;47397816;47410202;47424490;47424490;47464064;47464064	47268936;47268936;47268936;47269957;47269957;47269957;47272057;47272057;47272057;47273518;47273518;47273518;47278430;47278430;47278430;47283104;47283104;47286718;47286718;47286718;47314166;47314751;47314166;47320320;47320320;47343468;47343468;47364004;47364714;47364714;47364714;47373460;47373460;47373460;47397891;47397891;47397891;47410359;47424570;47424570;47464247;47464401	-;-;-;-;-;-;-;-;-;-;-;-;-;-;-;-;-;-;-;-;-;-;-;-;-;-;-;-;-;-;-;-;-;-;-;-;-;-;-;-;-;-	11593	chr19:47260174-47464401	2121.23	2005.41	1292.42	435.422	331.575	945.955	1188.67	-1.58602	0.321008	-4.94076	7.782e-07	0.000269269
370	ENSMUSG00000038014.7	Fam120a	family with sequence similarity 120, member A [Source:MGI Symbol;Acc:MGI:2446163]	chr13;chr13;chr13;chr13;chr13;chr13;chr13;chr13;chr13;chr13;chr13;chr13;chr13;chr13;chr13;chr13;chr13;chr13	48879219;48885273;48885737;48889124;48889755;48891881;48897660;48902058;48910256;48912857;48914862;48921682;48922153;48932297;48933950;48945942;48949057;48967355	48881095;48885369;48885878;48889261;48889938;48892090;48897774;48902307;48910430;48913084;48914949;48921965;48922250;48932393;48934078;48946024;48949303;48968017	-;-;-;-;-;-;-;-;-;-;-;-;-;-;-;-;-;-	5105	chr13:48879219-48968017	1406.27	1184.34	1961.27	497.625	578.191	1419.81	1174.58	-0.925175	0.254706	-3.63233	0.000280877	0.0211926
291	ENSMUSG00000052698.15	Tln2	talin 2 [Source:MGI Symbol;Acc:MGI:1917799]	chr9;chr9;chr9;chr9;chr9;chr9;chr9;chr9;chr9;chr9;chr9;chr9;chr9;chr9;chr9;chr9;chr9;chr9;chr9;chr9;chr9;chr9;chr9;chr9;chr9;chr9;chr9;chr9;chr9;chr9;chr9;chr9;chr9;chr9;chr9;chr9;chr9;chr9;chr9;chr9;chr9;chr9;chr9;chr9;chr9;chr9;chr9;chr9;chr9;chr9;chr9;chr9;chr9;chr9;chr9;chr9;chr9;chr9;chr9;chr9;chr9;chr9;chr9;chr9;chr9;chr9;chr9;chr9;chr9;chr9;chr9;chr9;chr9;chr9;chr9;chr9;chr9;chr9;chr9;chr9…	67217087;67220654;67220909;67220909;67220911;67221138;67223976;67223976;67223976;67223976;67223976;67223976;67227063;67227063;67227108;67227108;67227108;67227108;67227382;67227382;67227382;67227382;67227382;67227382;67228043;67229332;67229332;67229332;67229332;67229332;67229332;67240680;67240680;67240680;67240680;67240680;67240680;67242327;67242327;67242327;67242327;67242327;67242327;67245182;672…	67221518;67221518;67221518;67221518;67221518;67221518;67224101;67224101;67224101;67224101;67224101;67224101;67227290;67227290;67227290;67227290;67227290;67227290;67227444;67227444;67227444;67227444;67227444;67227444;67231407;67229457;67229457;67229457;67229457;67229457;67229457;67240804;67240804;67240804;67240804;67240804;67240804;67242432;67242432;67242432;67242432;67242432;67242432;67247602;672…	-;-;-;-;-;-;-;-;-;-;-;-;-;-;-;-;-;-;-;-;-;-;-;-;-;-;-;-;-;-;-;-;-;-;-;-;-;-;-;-;-;-;-;-;-;-;-;-;-;-;-;-;-;-;-;-;-;-;-;-;-;-;-;-;-;-;-;-;-;-;-;-;-;-;-;-;-;-;-;-;-;-;-;-;-;-;-;-;-;-;-;-;-;-;-;-;-;-;-;-;-;-;-;-;-;-;-;-;-;-;-;-;-;-;-;-;-;-;-;-;-;-;-;-;-;-;-;-;-;-;-;-;-;-;-;-;-;-;-;-;-;-;-;-;-;-;-;-;-;-;-;-;-;-;-;-;-;-;-;-;-;-;-;-;-;-;-;-;-;-;-;-;-;-;-;-;-;-;-;-;-;-;-;-;-;-;-;-;-;-;-;-;-;-;-;-;-;-;-;-…	18357	chr9:67217087-67559703	1545.58	1217.51	1859.25	531.837	490.872	1363.92	1168.16	-1.01403	0.260812	-3.88797	0.000101087	0.00970148
405	ENSMUSG00000003810.13	Mast2	microtubule associated serine/threonine kinase 2 [Source:MGI Symbol;Acc:MGI:894676]	chr4;chr4;chr4;chr4;chr4;chr4;chr4;chr4;chr4;chr4;chr4;chr4;chr4;chr4;chr4;chr4;chr4;chr4;chr4;chr4;chr4;chr4;chr4;chr4;chr4;chr4;chr4;chr4;chr4;chr4;chr4;chr4;chr4;chr4;chr4;chr4;chr4;chr4;chr4;chr4;chr4;chr4;chr4;chr4;chr4;chr4;chr4;chr4;chr4;chr4;chr4;chr4;chr4;chr4;chr4;chr4;chr4;chr4;chr4;chr4;chr4;chr4;chr4;chr4;chr4;chr4;chr4;chr4;chr4;chr4;chr4;chr4;chr4;chr4;chr4;chr4;chr4;chr4;chr4;chr4…	116306762;116306762;116306762;116306762;116306763;116306763;116308008;116308647;116308647;116308647;116308647;116308647;116308647;116308647;116308925;116308925;116308925;116308925;116308925;116308925;116309504;116309504;116309504;116309504;116309504;116309504;116309580;116309612;116309816;116309816;116309816;116309816;116309816;116309816;116309816;116310457;116310457;116310457;116310457;116310457…	116308337;116308334;116308334;116308334;116308337;116308334;116308334;116308840;116309205;116308840;116308840;116308840;116308840;116308840;116309061;116309061;116309061;116309061;116309061;116309061;116309626;116309626;116309626;116309626;116309626;116309626;116310042;116309626;116309954;116310042;116310042;116310042;116310042;116310042;116310042;116310648;116310651;116310651;116310651;116310651…	-;-;-;-;-;-;-;-;-;-;-;-;-;-;-;-;-;-;-;-;-;-;-;-;-;-;-;-;-;-;-;-;-;-;-;-;-;-;-;-;-;-;-;-;-;-;-;-;-;-;-;-;-;-;-;-;-;-;-;-;-;-;-;-;-;-;-;-;-;-;-;-;-;-;-;-;-;-;-;-;-;-;-;-;-;-;-;-;-;-;-;-;-;-;-;-;-;-;-;-;-;-;-;-;-;-;-;-;-;-;-;-;-;-;-;-;-;-;-;-;-;-;-;-;-;-;-;-;-;-;-;-;-;-;-;-;-;-;-;-;-;-;-;-;-;-;-;-;-;-;-;-;-;-;-;-;-;-;-;-;-;-;-;-;-;-;-;-;-;-;-;-;-;-;-;-;-;-;-;-;-;-;-;-;-;-;-;-;-;-;-;-;-;-;-;-;-;-;-;-…	8049	chr4:116306762-116464183	1348.44	1806.36	1452.46	562.939	666.689	1161.09	1166.33	-0.936032	0.262914	-3.56022	0.00037054	0.0255417
6	ENSMUSG00000065922.1	n-R5-8s1	nuclear encoded rRNA 5.8S 1 [Source:MGI Symbol;Acc:MGI:4421735]	chr18	73533403	73533550	-	148	chr18:73533403-73533550	2657.45	2853.02	571.292	258.143	355.174	159.241	1142.39	-2.57227	0.283781	-9.06428	1.25425e-19	5.83582e-16
227	ENSMUSG00000022840.9	Adcy5	adenylate cyclase 5 [Source:MGI Symbol;Acc:MGI:99673]	chr16;chr16;chr16;chr16;chr16;chr16;chr16;chr16;chr16;chr16;chr16;chr16;chr16;chr16;chr16;chr16;chr16;chr16;chr16;chr16;chr16;chr16;chr16	35154877;35248801;35253141;35267180;35268956;35270662;35270838;35272079;35272079;35274425;35278495;35279196;35280339;35283522;35289505;35290027;35291502;35293018;35293962;35298347;35299453;35302267;35303613	35157235;35248950;35253262;35267291;35269083;35270996;35270996;35272117;35272220;35274565;35278517;35279340;35280436;35283609;35289621;35290191;35291677;35293047;35294094;35298610;35299657;35302391;35305738	+;+;+;+;+;+;+;+;+;+;+;+;+;+;+;+;+;+;+;+;+;+;+	7184	chr16:35154877-35305738	1695.4	1161.11	1790.39	394.99	343.375	1446.88	1138.69	-1.23125	0.300563	-4.09649	4.19466e-05	0.00515869
369	ENSMUSG00000007892.8	Rplp1	ribosomal protein, large, P1 [Source:MGI Symbol;Acc:MGI:1927099]	chr9;chr9;chr9	61913284;61913888;61914357	61913521;61913962;61914542	-;-;-	499	chr9:61913284-61914542	2410.37	1531.01	534.311	841.298	1072.6	286.493	1112.68	-0.924681	0.253899	-3.64192	0.000270614	0.0204735
182	ENSMUSG00000031865.16	Dctn1	dynactin 1 [Source:MGI Symbol;Acc:MGI:107745]	chr6;chr6;chr6;chr6;chr6;chr6;chr6;chr6;chr6;chr6;chr6;chr6;chr6;chr6;chr6;chr6;chr6;chr6;chr6;chr6;chr6;chr6;chr6;chr6;chr6;chr6;chr6;chr6;chr6;chr6;chr6;chr6;chr6;chr6;chr6;chr6;chr6;chr6;chr6;chr6;chr6;chr6;chr6;chr6;chr6;chr6;chr6;chr6;chr6;chr6;chr6;chr6;chr6;chr6;chr6;chr6;chr6;chr6;chr6;chr6;chr6;chr6;chr6;chr6;chr6;chr6;chr6;chr6;chr6;chr6;chr6;chr6;chr6;chr6;chr6;chr6;chr6;chr6;chr6;chr6…	83165920;83165951;83166004;83179586;83179589;83179613;83182524;83182524;83182524;83182524;83182524;83182524;83183059;83183059;83183059;83183059;83183059;83183059;83183299;83183299;83183299;83183299;83183299;83183299;83183936;83183936;83183936;83183936;83185946;83186428;83186428;83186428;83186428;83187764;83187764;83187764;83187764;83187764;83188611;83189077;83189077;83189077;83189077;83189077;831…	83165994;83165994;83166068;83179905;83179905;83179811;83182769;83182769;83182769;83182769;83182769;83182769;83183137;83183137;83183137;83183137;83183137;83183137;83183333;83183333;83183333;83183333;83183333;83183333;83183956;83183956;83183956;83183956;83186445;83186445;83186445;83186445;83186445;83187784;83187784;83187784;83187784;83187784;83189268;83189153;83189268;83189268;83189268;83189268;831…	+;+;+;+;+;+;+;+;+;+;+;+;+;+;+;+;+;+;+;+;+;+;+;+;+;+;+;+;+;+;+;+;+;+;+;+;+;+;+;+;+;+;+;+;+;+;+;+;+;+;+;+;+;+;+;+;+;+;+;+;+;+;+;+;+;+;+;+;+;+;+;+;+;+;+;+;+;+;+;+;+;+;+;+;+;+;+;+;+;+;+;+;+;+;+;+;+;+;+;+;+;+;+;+;+;+;+;+;+;+;+;+;+;+;+;+;+;+;+;+;+;+;+;+;+;+;+;+;+;+;+;+;+;+;+;+;+;+;+;+;+;+;+;+;+;+;+;+;+;+;+;+;+;+;+;+;+;+;+;+;+;+;+;+;+;+;+;+;+;+;+;+;+;+;+;+;+	6509	chr6:83165920-83200117	1498.27	1335.28	1693.47	575.379	409.454	1148.79	1110.11	-1.12184	0.262636	-4.27147	1.94191e-05	0.0029787
311	ENSMUSG00000030123.15	Plxnd1	plexin D1 [Source:MGI Symbol;Acc:MGI:2154244]	chr6;chr6;chr6;chr6;chr6;chr6;chr6;chr6;chr6;chr6;chr6;chr6;chr6;chr6;chr6;chr6;chr6;chr6;chr6;chr6;chr6;chr6;chr6;chr6;chr6;chr6;chr6;chr6;chr6;chr6;chr6;chr6;chr6;chr6;chr6;chr6;chr6;chr6;chr6;chr6;chr6;chr6;chr6;chr6;chr6;chr6;chr6;chr6;chr6;chr6;chr6;chr6;chr6	115954811;115955634;115955800;115956005;115956005;115956005;115956595;115956595;115957526;115958527;115958563;115958989;115958989;115959310;115959310;115959777;115959777;115959918;115959918;115960426;115960716;115962341;115962695;115963231;115963891;115964076;115965857;115966494;115966737;115966963;115967185;115967185;115967357;115967357;115967749;115967749;115967971;115967971;115968668;115968668…	115955856;115955856;115955856;115956079;115956364;115956079;115956735;115956838;115957673;115958690;115958690;115959093;115959093;115959344;115959344;115959840;115959840;115960027;115960021;115960582;115960862;115962539;115962825;115963335;115964003;115964183;115965971;115966643;115966994;115966994;115967275;115967275;115967524;115967524;115967786;115967888;115968070;115968070;115968819;115968819…	-;-;-;-;-;-;-;-;-;-;-;-;-;-;-;-;-;-;-;-;-;-;-;-;-;-;-;-;-;-;-;-;-;-;-;-;-;-;-;-;-;-;-;-;-;-;-;-;-;-;-;-;-	7301	chr6:115954811-115995005	1866.26	1514.42	1126.01	741.773	396.474	905.529	1091.74	-1.0913	0.286179	-3.81333	0.000137108	0.0123075
148	ENSMUSG00000030847.8	Bag3	BCL2-associated athanogene 3 [Source:MGI Symbol;Acc:MGI:1352493]	chr7;chr7;chr7;chr7	128523616;128539973;128541807;128545590	128524044;128540311;128542208;128546981	+;+;+;+	2562	chr7:128523616-128546981	1824.2	2048.53	815.494	484.407	810.647	541.701	1087.5	-1.20218	0.269861	-4.4548	8.39698e-06	0.00158391
142	ENSMUSG00000024913.16	Lrp5	low density lipoprotein receptor-related protein 5 [Source:MGI Symbol;Acc:MGI:1278315]	chr19;chr19;chr19;chr19;chr19;chr19;chr19;chr19;chr19;chr19;chr19;chr19;chr19;chr19;chr19;chr19;chr19;chr19;chr19;chr19;chr19;chr19;chr19;chr19;chr19;chr19;chr19;chr19;chr19;chr19;chr19;chr19;chr19;chr19;chr19;chr19;chr19;chr19;chr19;chr19;chr19;chr19;chr19;chr19;chr19;chr19;chr19;chr19;chr19;chr19;chr19;chr19;chr19;chr19;chr19;chr19;chr19;chr19;chr19;chr19;chr19;chr19;chr19;chr19;chr19;chr19;chr…	3584828;3584831;3584836;3586383;3586383;3586383;3590974;3590974;3590974;3591616;3591616;3591616;3593516;3593516;3593516;3597244;3597244;3600673;3600673;3600673;3602235;3602235;3602235;3604002;3604002;3604002;3605286;3605286;3605286;3610039;3610039;3610039;3612198;3612198;3612198;3614226;3614226;3614226;3615653;3615653;3615653;3620015;3620015;3621671;3622510;3622510;3628273;3628273;3628273;3630074…	3585291;3585291;3585291;3586480;3586480;3586480;3591113;3591113;3591113;3591852;3591852;3591852;3593626;3597480;3593626;3597480;3597480;3600798;3600798;3600798;3602444;3602444;3602444;3604192;3604192;3604192;3605494;3605494;3605494;3610209;3610238;3610238;3612521;3612521;3612521;3614410;3614410;3614410;3615792;3615879;3615879;3620304;3620304;3622726;3622726;3622726;3628444;3628444;3628444;3630470…	-;-;-;-;-;-;-;-;-;-;-;-;-;-;-;-;-;-;-;-;-;-;-;-;-;-;-;-;-;-;-;-;-;-;-;-;-;-;-;-;-;-;-;-;-;-;-;-;-;-;-;-;-;-;-;-;-;-;-;-;-;-;-;-;-;-;-;-	9738	chr19:3584828-3686564	1797.92	1640.49	1184.03	454.083	476.712	866.862	1070.01	-1.29198	0.288429	-4.47936	7.48682e-06	0.0014815
269	ENSMUSG00000030530.15	Furin	furin (paired basic amino acid cleaving enzyme) [Source:MGI Symbol;Acc:MGI:97513]	chr7;chr7;chr7;chr7;chr7;chr7;chr7;chr7;chr7;chr7;chr7;chr7;chr7;chr7;chr7;chr7;chr7;chr7;chr7;chr7;chr7;chr7;chr7;chr7;chr7;chr7;chr7;chr7;chr7;chr7;chr7;chr7;chr7;chr7;chr7;chr7;chr7;chr7;chr7;chr7;chr7;chr7;chr7;chr7;chr7;chr7;chr7;chr7;chr7;chr7;chr7;chr7;chr7;chr7;chr7;chr7;chr7;chr7;chr7;chr7;chr7;chr7;chr7;chr7;chr7	80388585;80389194;80389194;80389196;80391508;80391508;80391508;80391508;80391728;80391728;80391728;80391728;80392187;80392187;80392187;80392470;80392470;80392470;80392674;80392674;80392674;80392884;80392884;80392884;80393409;80393409;80393409;80395335;80395335;80395335;80395335;80395960;80395960;80395960;80396000;80396310;80396929;80396929;80396929;80396929;80397122;80397122;80397122;80397122;803…	80391296;80391296;80391296;80391296;80391618;80391618;80391618;80391618;80391852;80391852;80391852;80393621;80392366;80392366;80392366;80392587;80392587;80392587;80392777;80392777;80392777;80392984;80392984;80392984;80393621;80393621;80393621;80395507;80395507;80395507;80396353;80396048;80396048;80396048;80396048;80397005;80397005;80397005;80397005;80397005;80397250;80397993;80397250;80397250;803…	-;-;-;-;-;-;-;-;-;-;-;-;-;-;-;-;-;-;-;-;-;-;-;-;-;-;-;-;-;-;-;-;-;-;-;-;-;-;-;-;-;-;-;-;-;-;-;-;-;-;-;-;-;-;-;-;-;-;-;-;-;-;-;-;-	9178	chr7:80388585-80405436	1590.26	1632.19	1089.66	457.193	608.87	850.34	1038.09	-1.1029	0.279448	-3.94669	7.92374e-05	0.00822331
62	ENSMUSG00000040761.16	Spen	spen family transcription repressor [Source:MGI Symbol;Acc:MGI:1891706]	chr4;chr4;chr4;chr4;chr4;chr4;chr4;chr4;chr4;chr4;chr4;chr4;chr4;chr4;chr4;chr4;chr4;chr4;chr4;chr4;chr4;chr4;chr4;chr4;chr4;chr4;chr4;chr4;chr4;chr4;chr4;chr4;chr4;chr4;chr4;chr4;chr4;chr4;chr4;chr4;chr4	141467890;141467890;141468464;141469383;141469383;141469816;141469816;141470110;141470110;141470387;141471370;141471370;141471370;141480746;141483725;141483725;141484593;141485559;141485559;141487566;141487566;141487566;141487993;141487993;141487993;141489846;141489846;141493396;141493396;141494238;141494238;141495529;141516836;141516836;141516836;141521803;141522072;141522072;141538164;141538164…	141469037;141469037;141468596;141469541;141469541;141470010;141470010;141470610;141470610;141470610;141471493;141479389;141479389;141480814;141483825;141483825;141485672;141485672;141485672;141487679;141487679;141487679;141488312;141488118;141488118;141489997;141489997;141493596;141493596;141494398;141494398;141495889;141516909;141517318;141517318;141522392;141522392;141522392;141538253;141538597…	-;-;-;-;-;-;-;-;-;-;-;-;-;-;-;-;-;-;-;-;-;-;-;-;-;-;-;-;-;-;-;-;-;-;-;-;-;-;-;-;-	14089	chr4:141467890-141538597	1645.46	1715.13	1324.94	287.69	287.916	868.268	1021.57	-1.68669	0.318442	-5.29668	1.17925e-07	5.30985e-05
348	ENSMUSG00000038437.11	Mllt6	myeloid/lymphoid or mixed-lineage leukemia; translocated to, 6 [Source:MGI Symbol;Acc:MGI:1935145]	chr11;chr11;chr11;chr11;chr11;chr11;chr11;chr11;chr11;chr11;chr11;chr11;chr11;chr11;chr11;chr11;chr11;chr11;chr11;chr11;chr11;chr11;chr11;chr11;chr11;chr11;chr11;chr11;chr11;chr11;chr11;chr11;chr11;chr11;chr11;chr11;chr11;chr11;chr11;chr11;chr11;chr11;chr11;chr11;chr11;chr11;chr11;chr11;chr11;chr11;chr11;chr11;chr11;chr11;chr11;chr11;chr11;chr11;chr11;chr11;chr11;chr11;chr11;chr11;chr11;chr11;chr…	97663414;97663572;97663572;97664955;97664955;97664955;97665001;97665486;97665486;97665486;97665730;97665730;97665730;97665730;97666790;97666790;97666790;97666790;97667075;97667075;97667075;97667075;97669424;97669424;97669424;97669549;97670253;97670253;97670253;97670253;97672457;97672457;97672457;97672457;97673460;97673460;97673460;97673460;97674438;97674438;97674438;97674774;97674774;97674774;976…	97663680;97663680;97663680;97665034;97665034;97665034;97665034;97665540;97665540;97665540;97665839;97665839;97665839;97665839;97666893;97666893;97666893;97666893;97667168;97667168;97667168;97667168;97669636;97669499;97669636;97669636;97670351;97670351;97670351;97670351;97672592;97672682;97672682;97672592;97673548;97674071;97674071;97674071;97674619;97674619;97674619;97674882;97674882;97674882;976…	+;+;+;+;+;+;+;+;+;+;+;+;+;+;+;+;+;+;+;+;+;+;+;+;+;+;+;+;+;+;+;+;+;+;+;+;+;+;+;+;+;+;+;+;+;+;+;+;+;+;+;+;+;+;+;+;+;+;+;+;+;+;+;+;+;+;+;+;+;+;+;+;+;+;+;+;+	7451	chr11:97663414-97685463	1230.15	1149.5	1608.67	479.742	368.154	1270.76	1017.83	-1.01157	0.273548	-3.69796	0.000217341	0.0174353
438	ENSMUSG00000036591.16	Arhgap21	Rho GTPase activating protein 21 [Source:MGI Symbol;Acc:MGI:1918685]	chr2;chr2;chr2;chr2;chr2;chr2;chr2;chr2;chr2;chr2;chr2;chr2;chr2;chr2;chr2;chr2;chr2;chr2;chr2;chr2;chr2;chr2;chr2;chr2;chr2;chr2;chr2;chr2;chr2;chr2;chr2;chr2;chr2;chr2;chr2;chr2;chr2;chr2;chr2;chr2;chr2;chr2;chr2;chr2;chr2;chr2;chr2;chr2;chr2;chr2;chr2;chr2;chr2;chr2;chr2;chr2;chr2;chr2;chr2;chr2;chr2;chr2;chr2;chr2;chr2;chr2;chr2;chr2;chr2;chr2;chr2;chr2;chr2;chr2;chr2;chr2;chr2;chr2;chr2;chr2…	20847919;20847919;20847940;20848594;20849952;20850043;20850244;20850380;20853038;20853038;20853038;20853038;20853038;20853038;20853038;20853038;20853041;20853042;20853958;20853958;20853958;20854620;20854935;20854935;20854935;20854935;20854935;20854935;20854935;20854935;20855354;20855354;20855354;20855354;20855354;20855354;20855354;20855354;20855581;20855581;20855581;20855581;20855581;20855581;208…	20850385;20850385;20850385;20850385;20850385;20850385;20850385;20850385;20853069;20853069;20853069;20853247;20853069;20853069;20853069;20853069;20853069;20853069;20853978;20854631;20854232;20854643;20855040;20855040;20855040;20855040;20855040;20855040;20855040;20855040;20855395;20855395;20855706;20855395;20855395;20855395;20855395;20855395;20855706;20855705;20855706;20855706;20855706;20855706;208…	-;-;-;-;-;-;-;-;-;-;-;-;-;-;-;-;-;-;-;-;-;-;-;-;-;-;-;-;-;-;-;-;-;-;-;-;-;-;-;-;-;-;-;-;-;-;-;-;-;-;-;-;-;-;-;-;-;-;-;-;-;-;-;-;-;-;-;-;-;-;-;-;-;-;-;-;-;-;-;-;-;-;-;-;-;-;-;-;-;-;-;-;-;-;-;-;-;-;-;-;-;-;-;-;-;-;-;-;-;-;-;-;-;-;-;-;-;-;-;-;-;-;-;-;-;-;-;-;-;-;-;-;-;-;-;-;-;-;-;-;-;-;-;-;-;-;-;-;-;-;-;-;-;-;-;-;-;-;-;-;-;-;-;-;-;-;-;-;-;-;-;-;-;-;-;-;-;-;-;-;-;-	9271	chr2:20847919-20968881	1606.03	1575.8	893.919	782.205	422.433	724.142	1000.75	-0.992956	0.284819	-3.48626	0.000489819	0.0311578
255	ENSMUSG00000011877.13	Git1	G protein-coupled receptor kinase-interactor 1 [Source:MGI Symbol;Acc:MGI:1927140]	chr11;chr11;chr11;chr11;chr11;chr11;chr11;chr11;chr11;chr11;chr11;chr11;chr11;chr11;chr11;chr11;chr11;chr11;chr11;chr11;chr11;chr11;chr11;chr11;chr11;chr11;chr11;chr11;chr11;chr11;chr11;chr11;chr11;chr11;chr11;chr11;chr11;chr11;chr11;chr11;chr11;chr11;chr11;chr11;chr11;chr11;chr11;chr11;chr11;chr11;chr11;chr11;chr11;chr11;chr11;chr11;chr11;chr11;chr11;chr11;chr11;chr11;chr11	77493562;77493571;77498965;77498965;77499091;77499517;77499517;77499517;77499739;77499739;77499739;77500348;77500348;77500348;77500647;77500647;77500647;77500988;77501072;77501072;77501072;77502479;77502829;77502829;77502829;77503018;77503018;77503018;77503018;77503356;77503356;77503356;77503356;77503921;77503921;77503921;77504372;77504372;77504372;77504372;77504599;77504599;77504599;77504599;775…	77493634;77493634;77499098;77499098;77499098;77499629;77499629;77499629;77499844;77499844;77499844;77500565;77500565;77500565;77500741;77500741;77500741;77501114;77501114;77501114;77501114;77503066;77502855;77502855;77502855;77503115;77503066;77503066;77503066;77503428;77504018;77503428;77503428;77504018;77504018;77504018;77504483;77504483;77504483;77504483;77504832;77504732;77504732;77504732;775…	+;+;+;+;+;+;+;+;+;+;+;+;+;+;+;+;+;+;+;+;+;+;+;+;+;+;+;+;+;+;+;+;+;+;+;+;+;+;+;+;+;+;+;+;+;+;+;+;+;+;+;+;+;+;+;+;+;+;+;+;+;+;+	4838	chr11:77493562-77507786	1577.12	1117.98	1418.67	337.452	331.575	1201.16	997.327	-1.23927	0.31053	-3.99084	6.58403e-05	0.00720809
479	ENSMUSG00000025221.16	Kcnip2	Kv channel-interacting protein 2 [Source:MGI Symbol;Acc:MGI:2135916]	chr19;chr19;chr19;chr19;chr19;chr19;chr19;chr19;chr19;chr19;chr19;chr19;chr19;chr19;chr19;chr19;chr19;chr19;chr19;chr19;chr19;chr19;chr19;chr19;chr19;chr19;chr19;chr19;chr19;chr19;chr19;chr19;chr19;chr19;chr19;chr19;chr19;chr19;chr19;chr19;chr19;chr19;chr19;chr19;chr19;chr19;chr19;chr19;chr19;chr19;chr19;chr19;chr19;chr19;chr19;chr19;chr19;chr19;chr19;chr19;chr19;chr19;chr19;chr19;chr19;chr19;chr…	45791839;45792346;45792346;45792346;45792346;45793349;45793448;45793670;45793670;45793991;45794001;45794001;45794001;45794001;45794001;45794001;45794001;45794001;45794001;45794199;45794199;45794199;45794199;45794199;45794199;45794199;45794199;45794199;45794199;45794480;45794480;45794480;45794480;45794480;45794480;45794480;45794480;45794740;45794740;45794740;45794740;45794740;45794740;45794740;457…	45792057;45793717;45793717;45793717;45793717;45793717;45793717;45793717;45793717;45794063;45794063;45794063;45794063;45794063;45794063;45794063;45794063;45794063;45794063;45794303;45794303;45794303;45794303;45794303;45794303;45794303;45794303;45794303;45794299;45794587;45794587;45794587;45794587;45794587;45794587;45794587;45794587;45794810;45794810;45794810;45794810;45794810;45794810;45794810;457…	-;-;-;-;-;-;-;-;-;-;-;-;-;-;-;-;-;-;-;-;-;-;-;-;-;-;-;-;-;-;-;-;-;-;-;-;-;-;-;-;-;-;-;-;-;-;-;-;-;-;-;-;-;-;-;-;-;-;-;-;-;-;-;-;-;-;-;-;-;-;-;-;-;-;-;-;-;-;-;-	3675	chr19:45791839-45816061	1393.12	1290.49	1123.46	576.157	654.89	828.897	977.836	-0.844044	0.247912	-3.40461	0.000662578	0.0386162
68	ENSMUSG00000039087.17	Rreb1	ras responsive element binding protein 1 [Source:MGI Symbol;Acc:MGI:2443664]	chr13;chr13;chr13;chr13;chr13;chr13;chr13;chr13;chr13;chr13;chr13;chr13;chr13;chr13;chr13;chr13;chr13;chr13;chr13;chr13;chr13;chr13;chr13;chr13;chr13;chr13;chr13;chr13;chr13;chr13;chr13;chr13;chr13;chr13;chr13;chr13;chr13;chr13;chr13;chr13;chr13;chr13;chr13;chr13;chr13;chr13;chr13;chr13;chr13;chr13;chr13;chr13;chr13;chr13;chr13;chr13;chr13;chr13;chr13;chr13;chr13;chr13;chr13;chr13;chr13;chr13;chr…	37778400;37825975;37826038;37826315;37826932;37826932;37827393;37857934;37888434;37888871;37888871;37888871;37888871;37888871;37888871;37888871;37888871;37888871;37888871;37892552;37892552;37892552;37892552;37892552;37892552;37892552;37892552;37892552;37892552;37893772;37893772;37893772;37893772;37893772;37893772;37893772;37893772;37893772;37893772;37898412;37898412;37898412;37898412;37898412;378…	37778557;37826052;37826344;37826344;37826973;37826975;37827731;37858093;37888680;37888972;37888972;37888972;37888972;37888972;37888972;37888972;37888972;37888972;37888972;37892658;37892658;37892658;37892658;37892658;37892658;37892658;37892658;37892658;37892658;37893984;37895198;37893914;37893984;37895198;37893984;37893984;37893826;37893984;37893849;37898501;37898501;37898501;37898501;37898501;378…	+;+;+;+;+;+;+;+;+;+;+;+;+;+;+;+;+;+;+;+;+;+;+;+;+;+;+;+;+;+;+;+;+;+;+;+;+;+;+;+;+;+;+;+;+;+;+;+;+;+;+;+;+;+;+;+;+;+;+;+;+;+;+;+;+;+;+;+;+;+;+;+;+;+;+;+;+;+;+;+;+;+;+;+;+;+;+;+;+;+	13994	chr13:37778400-37952005	1548.21	1774.84	917.511	370.109	425.973	578.962	935.934	-1.47735	0.28708	-5.14613	2.6592e-07	0.000109172
503	ENSMUSG00000028433.14	Ubap2	ubiquitin-associated protein 2 [Source:MGI Symbol;Acc:MGI:1916176]	chr4;chr4;chr4;chr4;chr4;chr4;chr4;chr4;chr4;chr4;chr4;chr4;chr4;chr4;chr4;chr4;chr4;chr4;chr4;chr4;chr4;chr4;chr4;chr4;chr4;chr4;chr4;chr4;chr4;chr4;chr4;chr4;chr4;chr4;chr4;chr4;chr4;chr4;chr4;chr4;chr4;chr4;chr4;chr4;chr4;chr4;chr4;chr4;chr4;chr4;chr4;chr4;chr4;chr4;chr4;chr4;chr4;chr4;chr4;chr4;chr4;chr4;chr4;chr4;chr4;chr4;chr4;chr4;chr4;chr4;chr4;chr4;chr4;chr4;chr4;chr4;chr4;chr4;chr4;chr4…	41194313;41194316;41195193;41195334;41195334;41195608;41195608;41195608;41195746;41195746;41195746;41195944;41195944;41196328;41196328;41196730;41196730;41199218;41199218;41199218;41199494;41199494;41199494;41199716;41199716;41199716;41201464;41201464;41202274;41202274;41203533;41203533;41205524;41205524;41206153;41206153;41206833;41206833;41206895;41209353;41209353;41209353;41211705;41211705;412…	41195246;41195246;41195525;41195525;41195525;41195672;41195672;41195672;41195765;41195853;41195853;41196043;41196043;41196533;41196533;41196808;41196808;41199265;41199265;41199265;41199585;41199585;41199585;41200077;41199902;41199902;41201533;41201533;41202457;41202457;41203572;41203572;41205737;41205737;41206325;41206325;41207104;41207104;41207104;41209569;41209569;41209569;41211894;41211894;412…	-;-;-;-;-;-;-;-;-;-;-;-;-;-;-;-;-;-;-;-;-;-;-;-;-;-;-;-;-;-;-;-;-;-;-;-;-;-;-;-;-;-;-;-;-;-;-;-;-;-;-;-;-;-;-;-;-;-;-;-;-;-;-;-;-;-;-;-;-;-;-;-;-;-;-;-;-;-;-;-;-;-;-;-;-;-;-	4802	chr4:41194313-41275144	1466.72	1247.37	970.432	565.271	375.234	898.148	920.529	-0.977333	0.291845	-3.34881	0.000811581	0.0450436
514	ENSMUSG00000020542.18	Myocd	myocardin [Source:MGI Symbol;Acc:MGI:2137495]	chr11;chr11;chr11;chr11;chr11;chr11;chr11;chr11;chr11;chr11;chr11;chr11;chr11;chr11;chr11;chr11;chr11;chr11;chr11;chr11;chr11;chr11;chr11;chr11;chr11;chr11;chr11;chr11;chr11;chr11;chr11;chr11;chr11;chr11;chr11;chr11;chr11;chr11;chr11;chr11;chr11;chr11;chr11;chr11;chr11;chr11;chr11	65176561;65176574;65176773;65178428;65180885;65180885;65180885;65180885;65183360;65183360;65183360;65184488;65184488;65186919;65186919;65186919;65195068;65195068;65195068;65196102;65196102;65196102;65196102;65200794;65200794;65200794;65200794;65204259;65204259;65204259;65204259;65205430;65218529;65218529;65218529;65222032;65222032;65223734;65223734;65223734;65228818;65233119;65233119;65233119;652…	65179016;65179016;65179016;65179016;65180942;65180942;65182157;65180942;65183488;65183488;65183488;65184631;65184631;65187815;65187815;65187815;65195221;65195221;65195221;65196394;65196394;65196394;65196394;65200919;65200919;65200919;65200919;65204422;65204422;65204422;65204422;65205467;65218559;65218690;65218690;65222107;65222107;65223789;65223789;65223789;65228861;65233184;65233184;65233184;652…	-;-;-;-;-;-;-;-;-;-;-;-;-;-;-;-;-;-;-;-;-;-;-;-;-;-;-;-;-;-;-;-;-;-;-;-;-;-;-;-;-;-;-;-;-;-;-	6424	chr11:65176561-65269989	1569.23	1491.2	614.012	587.82	707.989	505.142	912.566	-0.877485	0.263838	-3.32584	0.000881513	0.0477848
124	ENSMUSG00000008855.17	Hdac5	histone deacetylase 5 [Source:MGI Symbol;Acc:MGI:1333784]	chr11;chr11;chr11;chr11;chr11;chr11;chr11;chr11;chr11;chr11;chr11;chr11;chr11;chr11;chr11;chr11;chr11;chr11;chr11;chr11;chr11;chr11;chr11;chr11;chr11;chr11;chr11;chr11;chr11;chr11;chr11;chr11;chr11;chr11;chr11;chr11;chr11;chr11;chr11;chr11;chr11;chr11;chr11;chr11;chr11;chr11;chr11;chr11;chr11;chr11;chr11;chr11;chr11;chr11;chr11;chr11;chr11;chr11;chr11;chr11;chr11;chr11;chr11;chr11;chr11;chr11;chr…	102194432;102195744;102195747;102195749;102195749;102195749;102195749;102195749;102195751;102195751;102195948;102195948;102195952;102195952;102195952;102195952;102195952;102195952;102196237;102196238;102196238;102196238;102196238;102196238;102196238;102196238;102196539;102196539;102196539;102196539;102196539;102196539;102196539;102196539;102196539;102196539;102196539;102196681;102197059;102197059…	102195868;102195868;102195868;102195868;102196322;102195894;102196117;102195894;102195868;102195868;102196117;102196117;102196117;102196117;102196117;102196322;102196322;102196117;102196322;102196322;102196322;102196322;102196322;102196322;102196322;102196322;102196672;102196672;102196672;102196672;102197436;102196672;102196568;102196558;102196672;102196672;102196672;102197177;102197177;102197177…	-;-;-;-;-;-;-;-;-;-;-;-;-;-;-;-;-;-;-;-;-;-;-;-;-;-;-;-;-;-;-;-;-;-;-;-;-;-;-;-;-;-;-;-;-;-;-;-;-;-;-;-;-;-;-;-;-;-;-;-;-;-;-;-;-;-;-;-;-;-;-;-;-;-;-;-;-;-;-;-;-;-;-;-;-;-;-;-;-;-;-;-;-;-;-;-;-;-;-;-;-;-;-;-;-;-;-;-;-;-;-;-;-;-;-;-;-;-;-;-;-;-;-;-;-;-;-;-;-;-;-;-;-;-;-;-;-;-;-;-;-;-;-;-;-;-;-;-;-;-;-;-;-;-;-;-;-;-;-;-;-;-;-;-;-;-;-;-;-;-;-;-;-;-;-;-;-;-;-;-;-;-;-;-;-;-;-;-;-;-;-;-;-;-;-;-;-;-;-;-…	8780	chr11:102194432-102230166	1290.61	1209.21	1354.91	447.863	287.916	878.814	911.554	-1.28179	0.279351	-4.58845	4.46545e-06	0.0010273
431	ENSMUSG00000063450.14	Syne2	spectrin repeat containing, nuclear envelope 2 [Source:MGI Symbol;Acc:MGI:2449316]	chr12;chr12;chr12;chr12;chr12;chr12;chr12;chr12;chr12;chr12;chr12;chr12;chr12;chr12;chr12;chr12;chr12;chr12;chr12;chr12;chr12;chr12;chr12;chr12;chr12;chr12;chr12;chr12;chr12;chr12;chr12;chr12;chr12;chr12;chr12;chr12;chr12;chr12;chr12;chr12;chr12;chr12;chr12;chr12;chr12;chr12;chr12;chr12;chr12;chr12;chr12;chr12;chr12;chr12;chr12;chr12;chr12;chr12;chr12;chr12;chr12;chr12;chr12;chr12;chr12;chr12;chr…	75818134;75818318;75818318;75818323;75818329;75818350;75827602;75852730;75854021;75854021;75854021;75854021;75854021;75854021;75854021;75878334;75878334;75878334;75878334;75878334;75878334;75878334;75880113;75880113;75880113;75880113;75880113;75880113;75880113;75880319;75880319;75880319;75880319;75880319;75880319;75880319;75880485;75880485;75880485;75880485;75880485;75880485;75888154;75888154;758…	75818188;75818478;75818478;75818478;75818478;75818478;75827792;75853073;75854147;75854147;75854147;75854147;75854147;75854147;75854147;75878395;75878395;75878395;75878395;75878395;75878395;75878395;75880208;75880208;75880208;75880208;75880208;75880208;75880208;75880328;75880396;75880396;75880396;75880396;75880396;75880396;75880577;75880577;75880577;75880577;75880577;75880506;75888341;75888341;758…	+;+;+;+;+;+;+;+;+;+;+;+;+;+;+;+;+;+;+;+;+;+;+;+;+;+;+;+;+;+;+;+;+;+;+;+;+;+;+;+;+;+;+;+;+;+;+;+;+;+;+;+;+;+;+;+;+;+;+;+;+;+;+;+;+;+;+;+;+;+;+;+;+;+;+;+;+;+;+;+;+;+;+;+;+;+;+;+;+;+;+;+;+;+;+;+;+;+;+;+;+;+;+;+;+;+;+;+;+;+;+;+;+;+;+;+;+;+;+;+;+;+;+;+;+;+;+;+;+;+;+;+;+;+;+;+;+;+;+;+;+;+;+;+;+;+;+;+;+;+;+;+;+;+;+;+;+;+;+;+;+;+;+;+;+;+;+;+;+;+;+;+;+;+;+;+;+;+;+;+;+;+;+;+;+;+;+;+;+;+;+;+;+;+;+;+;+;+;+;+…	26726	chr12:75818134-76110926	1280.1	1527.69	867.14	608.814	493.232	683.717	910.115	-0.947226	0.270387	-3.50323	0.000459655	0.029773
488	ENSMUSG00000037003.16	Tns2	tensin 2 [Source:MGI Symbol;Acc:MGI:2387586]	chr15;chr15;chr15;chr15;chr15;chr15;chr15;chr15;chr15;chr15;chr15;chr15;chr15;chr15;chr15;chr15;chr15;chr15;chr15;chr15;chr15;chr15;chr15;chr15;chr15;chr15;chr15;chr15;chr15;chr15;chr15;chr15;chr15;chr15;chr15;chr15;chr15;chr15;chr15;chr15;chr15;chr15;chr15;chr15;chr15;chr15;chr15;chr15;chr15;chr15;chr15;chr15;chr15;chr15;chr15;chr15;chr15;chr15;chr15;chr15;chr15;chr15;chr15;chr15;chr15;chr15;chr…	102100413;102102228;102102934;102102988;102104425;102104530;102104530;102104530;102104530;102105339;102105339;102105339;102105339;102105339;102106244;102106244;102106244;102106244;102106244;102106591;102106591;102106591;102106591;102106591;102106618;102106789;102106789;102106789;102106789;102106789;102107015;102107015;102107015;102107015;102107015;102107015;102107482;102107482;102107482;102107482…	102100552;102102273;102103161;102103161;102104638;102104638;102104638;102104638;102104638;102105376;102105376;102105376;102105376;102105376;102106282;102106282;102106282;102106282;102106282;102106629;102106629;102106629;102106629;102106629;102106838;102106838;102106838;102106838;102106838;102106838;102107158;102107186;102107186;102107186;102107186;102107186;102107532;102107532;102107532;102107532…	+;+;+;+;+;+;+;+;+;+;+;+;+;+;+;+;+;+;+;+;+;+;+;+;+;+;+;+;+;+;+;+;+;+;+;+;+;+;+;+;+;+;+;+;+;+;+;+;+;+;+;+;+;+;+;+;+;+;+;+;+;+;+;+;+;+;+;+;+;+;+;+;+;+;+;+;+;+;+;+;+;+;+;+;+;+;+;+;+;+;+;+;+;+;+;+;+;+;+;+;+;+;+;+;+;+;+;+;+;+;+;+;+;+;+;+;+;+;+;+;+;+;+;+;+;+;+;+;+;+;+;+;+;+;+;+	5452	chr15:102100413-102116401	1340.55	1298.79	844.824	784.538	667.87	515.688	908.71	-0.777335	0.229381	-3.38885	0.000701877	0.0401872
111	ENSMUSG00000040481.17	Bptf	bromodomain PHD finger transcription factor [Source:MGI Symbol;Acc:MGI:2444008]	chr11;chr11;chr11;chr11;chr11;chr11;chr11;chr11;chr11;chr11;chr11;chr11;chr11;chr11;chr11;chr11;chr11;chr11;chr11;chr11;chr11;chr11;chr11;chr11;chr11;chr11;chr11;chr11;chr11;chr11;chr11;chr11;chr11;chr11;chr11;chr11;chr11;chr11;chr11;chr11;chr11;chr11;chr11;chr11;chr11;chr11;chr11;chr11;chr11;chr11;chr11;chr11;chr11;chr11;chr11;chr11;chr11;chr11;chr11;chr11;chr11;chr11;chr11;chr11;chr11;chr11;chr…	107033081;107033083;107033083;107035397;107035504;107040226;107040226;107040226;107040226;107040226;107042675;107042675;107042675;107042675;107042675;107043041;107043633;107043633;107043633;107043633;107043633;107044492;107046666;107047000;107047000;107047000;107047000;107047000;107052789;107052789;107052789;107052789;107053223;107053223;107053223;107054456;107054456;107054456;107055872;107055872…	107035839;107035839;107035839;107036590;107036590;107040412;107040412;107040412;107040412;107040412;107042759;107042759;107042759;107042759;107042759;107043825;107043825;107043706;107043825;107043825;107043825;107044665;107047343;107047275;107047343;107047343;107047343;107047343;107052890;107053014;107053014;107053014;107053305;107053305;107053305;107055318;107055318;107055318;107056106;107056106…	-;-;-;-;-;-;-;-;-;-;-;-;-;-;-;-;-;-;-;-;-;-;-;-;-;-;-;-;-;-;-;-;-;-;-;-;-;-;-;-;-;-;-;-;-;-;-;-;-;-;-;-;-;-;-;-;-;-;-;-;-;-;-;-;-;-;-;-;-;-;-;-;-;-;-;-;-;-;-;-;-;-;-;-;-;-;-;-;-;-;-;-;-;-;-;-;-;-;-;-;-;-;-;-;-;-;-;-	14081	chr11:107033081-107132127	1566.61	1426.51	988.285	492.183	298.535	673.171	907.548	-1.36205	0.293249	-4.64467	3.40627e-06	0.000856691
343	ENSMUSG00000005871.15	Apc	adenomatosis polyposis coli [Source:MGI Symbol;Acc:MGI:88039]	chr18;chr18;chr18;chr18;chr18;chr18;chr18;chr18;chr18;chr18;chr18;chr18;chr18;chr18;chr18;chr18;chr18;chr18;chr18;chr18;chr18;chr18;chr18;chr18;chr18;chr18;chr18;chr18;chr18;chr18;chr18;chr18;chr18;chr18;chr18;chr18;chr18;chr18;chr18;chr18;chr18;chr18;chr18;chr18;chr18;chr18;chr18;chr18;chr18;chr18;chr18;chr18;chr18;chr18;chr18;chr18;chr18;chr18;chr18;chr18;chr18;chr18;chr18;chr18;chr18;chr18;chr…	34220924;34220984;34220984;34221013;34221252;34247694;34247698;34261005;34261005;34261005;34261005;34261005;34266058;34268298;34268298;34268298;34268298;34268298;34268298;34269056;34269056;34269056;34269056;34269056;34269056;34272439;34272439;34272439;34272439;34272439;34272439;34276564;34276564;34276564;34276564;34276564;34276564;34279269;34279269;34279269;34279269;34282007;34289838;34289838;342…	34221276;34221276;34221276;34221276;34221276;34247734;34247734;34261157;34263695;34261157;34261157;34261157;34266222;34268379;34268379;34268379;34268379;34268379;34268379;34269254;34269254;34269254;34269254;34269254;34269254;34272547;34272547;34272547;34272547;34272547;34272547;34276677;34276591;34276677;34276677;34276677;34276677;34279352;34279352;34279352;34279352;34282009;34289942;34289942;342…	+;+;+;+;+;+;+;+;+;+;+;+;+;+;+;+;+;+;+;+;+;+;+;+;+;+;+;+;+;+;+;+;+;+;+;+;+;+;+;+;+;+;+;+;+;+;+;+;+;+;+;+;+;+;+;+;+;+;+;+;+;+;+;+;+;+;+;+;+;+;+;+;+;+;+;+;+;+;+;+;+;+	16116	chr18:34220924-34322552	1366.84	1501.15	748.546	524.062	436.593	622.2	866.565	-1.06246	0.285556	-3.72068	0.000198689	0.0161714
96	ENSMUSG00000021366.8	Hivep1	human immunodeficiency virus type I enhancer binding protein 1 [Source:MGI Symbol;Acc:MGI:96100]	chr13;chr13;chr13;chr13;chr13;chr13;chr13;chr13;chr13;chr13;chr13;chr13;chr13;chr13;chr13;chr13;chr13;chr13;chr13;chr13;chr13;chr13;chr13	42052021;42052404;42055400;42055400;42123160;42123160;42154380;42154380;42157134;42158699;42163351;42164217;42164322;42167562;42167562;42169241;42181432;42181432;42183392;42184264;42188420;42192101;42192351	42052090;42052455;42055542;42055542;42123213;42123213;42154631;42160318;42157265;42159288;42163484;42164392;42164392;42167663;42167663;42169309;42181910;42181931;42185026;42184515;42188548;42192204;42192537	+;+;+;+;+;+;+;+;+;+;+;+;+;+;+;+;+;+;+;+;+;+;+	9294	chr13:42052021-42192537	1742.72	1564.18	704.551	325.012	287.916	552.598	862.83	-1.57	0.328345	-4.78157	1.73933e-06	0.00050672
409	ENSMUSG00000026872.18	Zeb2	zinc finger E-box binding homeobox 2 [Source:MGI Symbol;Acc:MGI:1344407]	chr2;chr2;chr2;chr2;chr2;chr2;chr2;chr2;chr2;chr2;chr2;chr2;chr2;chr2;chr2;chr2;chr2;chr2;chr2;chr2;chr2;chr2;chr2;chr2;chr2;chr2;chr2;chr2;chr2;chr2;chr2;chr2;chr2;chr2;chr2;chr2;chr2;chr2;chr2;chr2;chr2;chr2;chr2;chr2;chr2;chr2;chr2;chr2;chr2;chr2;chr2;chr2;chr2;chr2;chr2;chr2;chr2;chr2;chr2;chr2;chr2;chr2;chr2;chr2;chr2;chr2;chr2;chr2;chr2;chr2;chr2;chr2;chr2;chr2;chr2;chr2;chr2;chr2;chr2;chr2…	44983632;44987121;44987123;44987123;44988334;44988401;44988442;44994479;44994479;44994479;44994479;44994479;44994479;44996026;44996026;44996026;44996026;44996026;44996026;44996805;44998884;44998884;44998884;44998884;44998884;44998884;44998884;44998884;45001600;45001600;45001600;45001600;45001600;45001600;45001600;45001600;45001691;45001716;45001782;45001784;45002516;45002516;45002516;45002516;450…	44989153;44987995;44989153;44989153;44989153;44989153;44989153;44994659;44994659;44994659;44994659;44994659;44994659;44997995;44997995;44997995;44997995;44997995;44997995;44997995;44998992;44998992;44998992;44998992;44998992;44998992;44998992;44998992;45001814;45001814;45001814;45001814;45001814;45001814;45001814;45001814;45001814;45001814;45001814;45001814;45002704;45002704;45002704;45002704;450…	-;-;-;-;-;-;-;-;-;-;-;-;-;-;-;-;-;-;-;-;-;-;-;-;-;-;-;-;-;-;-;-;-;-;-;-;-;-;-;-;-;-;-;-;-;-;-;-;-;-;-;-;-;-;-;-;-;-;-;-;-;-;-;-;-;-;-;-;-;-;-;-;-;-;-;-;-;-;-;-;-;-;-;-;-;-;-;-;-;-;-;-;-;-;-;-;-;-;-;-;-;-;-;-;-;-;-;-;-;-;-;-;-;-;-;-;-;-;-;-;-;-;-;-;-;-;-;-;-;-;-;-;-;-;-;-;-;-;-;-;-;-;-;-;-;-;-;-;-	20203	chr2:44983632-45117395	1558.72	1399.97	528.573	565.271	647.81	410.23	851.762	-0.93307	0.262661	-3.55237	0.00038178	0.0258746
257	ENSMUSG00000068284.14	Usf3	upstream transcription factor family member 3 [Source:MGI Symbol;Acc:MGI:2685454]	chr16;chr16;chr16;chr16;chr16;chr16;chr16;chr16;chr16;chr16;chr16;chr16;chr16;chr16;chr16;chr16;chr16;chr16;chr16;chr16;chr16;chr16;chr16;chr16;chr16;chr16;chr16;chr16;chr16	44173246;44173397;44173397;44173397;44198904;44198904;44198904;44198904;44199113;44199119;44200614;44200614;44200614;44200614;44201738;44201738;44201738;44201738;44204998;44204998;44204998;44204998;44212640;44212640;44212640;44212640;44215415;44215415;44215415	44173510;44173510;44173510;44173510;44199021;44199167;44199021;44199021;44199167;44199167;44200678;44200678;44200678;44200678;44201766;44201766;44201766;44201766;44205080;44205080;44205080;44205080;44212736;44212736;44212932;44212736;44227463;44215468;44227465	+;+;+;+;+;+;+;+;+;+;+;+;+;+;+;+;+;+;+;+;+;+;+;+;+;+;+;+;+	13050	chr16:44173246-44227465	1514.04	1363.48	788.715	349.893	405.914	683.014	850.841	-1.23379	0.309403	-3.98766	6.67291e-05	0.00724854
97	ENSMUSG00000033530.8	Ttc7b	tetratricopeptide repeat domain 7B [Source:MGI Symbol;Acc:MGI:2144724]	chr12;chr12;chr12;chr12;chr12;chr12;chr12;chr12;chr12;chr12;chr12;chr12;chr12;chr12;chr12;chr12;chr12;chr12;chr12;chr12;chr12;chr12;chr12;chr12;chr12;chr12;chr12;chr12;chr12;chr12;chr12;chr12;chr12;chr12;chr12;chr12;chr12;chr12;chr12;chr12;chr12;chr12;chr12;chr12;chr12;chr12;chr12;chr12;chr12;chr12;chr12;chr12;chr12;chr12;chr12;chr12;chr12;chr12;chr12;chr12;chr12;chr12;chr12;chr12;chr12;chr12;chr…	100300770;100300825;100301243;100301610;100301662;100325544;100325544;100325544;100325544;100325544;100332579;100332579;100332579;100332579;100332579;100337942;100340497;100340497;100343832;100347936;100347936;100347936;100355003;100355003;100355003;100373544;100373544;100376176;100376176;100382121;100382121;100383633;100384147;100384147;100385856;100385856;100385856;100387111;100387111;100387184…	100301770;100301770;100301770;100301770;100301770;100325746;100325746;100325746;100325746;100325746;100332719;100332909;100332719;100332719;100332719;100338296;100340547;100340547;100343993;100348033;100348033;100348033;100355115;100355119;100355119;100373704;100373704;100376248;100376248;100382178;100382178;100384264;100384264;100384264;100385900;100385960;100385960;100387194;100387194;100387194…	-;-;-;-;-;-;-;-;-;-;-;-;-;-;-;-;-;-;-;-;-;-;-;-;-;-;-;-;-;-;-;-;-;-;-;-;-;-;-;-;-;-;-;-;-;-;-;-;-;-;-;-;-;-;-;-;-;-;-;-;-;-;-;-;-;-;-;-;-;-;-;-;-;-;-;-;-;-;-;-;-	7320	chr12:100300770-100520826	1348.44	1171.07	1122.18	391.103	344.555	710.081	847.904	-1.29777	0.271706	-4.77638	1.78477e-06	0.000513664
297	ENSMUSG00000022000.11	Zc3h13	zinc finger CCCH type containing 13 [Source:MGI Symbol;Acc:MGI:1914552]	chr14;chr14;chr14;chr14;chr14;chr14;chr14;chr14;chr14;chr14;chr14;chr14;chr14;chr14;chr14;chr14;chr14;chr14;chr14;chr14;chr14;chr14;chr14;chr14;chr14;chr14;chr14;chr14;chr14;chr14;chr14;chr14;chr14;chr14;chr14;chr14;chr14;chr14;chr14;chr14;chr14;chr14;chr14	75284373;75284377;75284386;75291569;75291572;75292178;75292178;75293891;75293891;75305789;75305789;75308909;75308909;75309645;75309645;75315881;75315881;75321597;75321597;75321597;75323224;75323224;75324413;75324413;75327544;75327544;75329674;75329674;75330069;75330069;75331706;75331706;75335922;75335925;75337370;75337370;75338072;75339309;75339309;75339309;75343594;75343594;75343594	75284665;75284665;75284665;75291694;75291694;75292287;75292287;75294002;75294002;75305897;75305897;75309048;75309048;75309802;75309802;75316078;75316078;75321904;75321841;75321904;75323874;75323874;75324604;75324604;75328144;75328144;75329777;75329777;75331259;75331259;75332218;75332218;75336074;75336074;75337570;75337570;75338197;75339472;75339472;75339472;75344426;75344033;75344426	+;+;+;+;+;+;+;+;+;+;+;+;+;+;+;+;+;+;+;+;+;+;+;+;+;+;+;+;+;+;+;+;+;+;+;+;+;+;+;+;+;+;+	6283	chr14:75284373-75344426	1542.95	1370.11	680.322	363.889	332.755	660.868	825.149	-1.25617	0.3254	-3.86037	0.000113215	0.0106418
195	ENSMUSG00000023118.15	Sympk	symplekin [Source:MGI Symbol;Acc:MGI:1915438]	chr7;chr7;chr7;chr7;chr7;chr7;chr7;chr7;chr7;chr7;chr7;chr7;chr7;chr7;chr7;chr7;chr7;chr7;chr7;chr7;chr7;chr7;chr7;chr7;chr7;chr7;chr7;chr7;chr7;chr7;chr7;chr7;chr7;chr7;chr7;chr7;chr7;chr7;chr7;chr7;chr7;chr7;chr7;chr7;chr7;chr7;chr7;chr7;chr7;chr7;chr7;chr7;chr7;chr7;chr7;chr7;chr7;chr7;chr7;chr7;chr7;chr7;chr7;chr7;chr7;chr7;chr7;chr7;chr7;chr7;chr7;chr7;chr7;chr7;chr7;chr7;chr7;chr7;chr7;chr7…	19024377;19024420;19024423;19024426;19027897;19028864;19028864;19028864;19028864;19029115;19029115;19029115;19029115;19030543;19030543;19030543;19030543;19030679;19030679;19030679;19030679;19034407;19034407;19034407;19035826;19035826;19035826;19036164;19036662;19036662;19037860;19037860;19040090;19040090;19040542;19040542;19042578;19042578;19043425;19043425;19044935;19044935;19045632;19045632;190…	19024506;19024506;19024506;19024506;19028022;19028987;19028987;19028987;19028987;19029180;19029180;19029180;19029180;19030596;19030596;19030596;19030596;19030752;19030752;19035110;19030752;19034533;19034533;19034533;19036075;19035994;19036075;19036237;19036832;19036832;19038099;19038099;19040244;19040244;19040692;19040692;19042782;19042782;19043575;19043575;19045170;19045170;19045713;19045713;190…	+;+;+;+;+;+;+;+;+;+;+;+;+;+;+;+;+;+;+;+;+;+;+;+;+;+;+;+;+;+;+;+;+;+;+;+;+;+;+;+;+;+;+;+;+;+;+;+;+;+;+;+;+;+;+;+;+;+;+;+;+;+;+;+;+;+;+;+;+;+;+;+;+;+;+;+;+;+;+;+;+;+	10534	chr7:19024377-19054618	1195.98	995.239	1170.64	418.316	401.194	753.67	822.507	-1.07735	0.254331	-4.23602	2.27512e-05	0.00325716
366	ENSMUSG00000056602.12	Fry	FRY microtubule binding protein [Source:MGI Symbol;Acc:MGI:2443895]	chr5;chr5;chr5;chr5;chr5;chr5;chr5;chr5;chr5;chr5;chr5;chr5;chr5;chr5;chr5;chr5;chr5;chr5;chr5;chr5;chr5;chr5;chr5;chr5;chr5;chr5;chr5;chr5;chr5;chr5;chr5;chr5;chr5;chr5;chr5;chr5;chr5;chr5;chr5;chr5;chr5;chr5;chr5;chr5;chr5;chr5;chr5;chr5;chr5;chr5;chr5;chr5;chr5;chr5;chr5;chr5;chr5;chr5;chr5;chr5;chr5;chr5;chr5;chr5;chr5;chr5;chr5;chr5;chr5;chr5;chr5;chr5;chr5;chr5;chr5;chr5;chr5;chr5;chr5;chr5…	150118645;150118667;150118667;150196466;150196563;150257542;150259767;150295388;150295388;150310270;150310270;150310270;150310270;150310270;150310270;150310270;150326131;150326131;150326131;150326131;150326131;150326131;150326131;150340353;150340353;150340353;150340353;150340353;150340353;150340353;150345553;150345553;150345553;150345553;150345553;150345851;150345851;150345851;150345851;150345851…	150118811;150118811;150118811;150196735;150196735;150259905;150260338;150295684;150295684;150310469;150310469;150310469;150310469;150310469;150310469;150310469;150326184;150326184;150326184;150326184;150326184;150326184;150326184;150340492;150340492;150340492;150340420;150340492;150340445;150340492;150345643;150345643;150345643;150345643;150345643;150345930;150345930;150345930;150345930;150345924…	+;+;+;+;+;+;+;+;+;+;+;+;+;+;+;+;+;+;+;+;+;+;+;+;+;+;+;+;+;+;+;+;+;+;+;+;+;+;+;+;+;+;+;+;+;+;+;+;+;+;+;+;+;+;+;+;+;+;+;+;+;+;+;+;+;+;+;+;+;+;+;+;+;+;+;+;+;+;+;+;+;+;+;+;+;+;+;+;+;+;+;+;+;+;+;+;+;+;+;+;+;+;+;+;+;+;+;+;+;+;+;+;+;+;+;+;+;+;+;+;+;+;+;+;+;+;+;+;+;+;+;+;+;+;+;+;+;+;+;+;+;+;+;+;+;+;+;+;+;+;+;+;+;+;+;+;+;+;+;+;+;+;+;+;+;+;+;+;+;+;+;+;+;+;+;+;+;+;+;+;+;+;+;+;+;+;+;+;+;+;+;+;+;+;+;+;+;+;+;+…	29729	chr5:150118645-150497753	1064.56	1217.51	911.135	544.278	553.411	584.587	812.579	-0.868291	0.237774	-3.65175	0.00026046	0.0198279
126	ENSMUSG00000042744.16	Hectd4	HECT domain E3 ubiquitin protein ligase 4 [Source:MGI Symbol;Acc:MGI:3647820]	chr5;chr5;chr5;chr5;chr5;chr5;chr5;chr5;chr5;chr5;chr5;chr5;chr5;chr5;chr5;chr5;chr5;chr5;chr5;chr5;chr5;chr5;chr5;chr5;chr5;chr5;chr5;chr5;chr5;chr5;chr5;chr5;chr5;chr5;chr5;chr5;chr5;chr5;chr5;chr5;chr5;chr5;chr5;chr5;chr5;chr5;chr5;chr5;chr5;chr5;chr5;chr5;chr5;chr5;chr5;chr5;chr5;chr5;chr5;chr5;chr5;chr5;chr5;chr5;chr5;chr5;chr5;chr5;chr5;chr5;chr5;chr5;chr5;chr5;chr5;chr5;chr5;chr5;chr5;chr5…	121220219;121253861;121258699;121259805;121262499;121263885;121266235;121273607;121277675;121281056;121281804;121286230;121286230;121286720;121286720;121286833;121289567;121289567;121289567;121291195;121291195;121291195;121291273;121292049;121292049;121292049;121292049;121292730;121292730;121292730;121292730;121295375;121295375;121295375;121295375;121297103;121297103;121297103;121297103;121298059…	121220657;121254378;121258788;121259935;121262607;121264023;121266405;121273799;121277833;121281169;121281944;121286462;121286462;121286865;121286865;121286865;121289637;121289637;121289637;121291300;121291300;121291300;121291300;121292169;121292169;121292169;121292169;121292858;121292852;121292858;121292852;121295499;121295499;121295499;121295499;121297256;121297256;121297256;121297256;121298159…	+;+;+;+;+;+;+;+;+;+;+;+;+;+;+;+;+;+;+;+;+;+;+;+;+;+;+;+;+;+;+;+;+;+;+;+;+;+;+;+;+;+;+;+;+;+;+;+;+;+;+;+;+;+;+;+;+;+;+;+;+;+;+;+;+;+;+;+;+;+;+;+;+;+;+;+;+;+;+;+;+;+;+;+;+;+;+;+;+;+;+;+;+;+;+;+;+;+;+;+;+;+;+;+;+;+;+;+;+;+;+;+;+;+;+;+;+;+;+;+;+;+;+;+;+;+;+;+;+;+;+;+;+;+;+;+;+	16443	chr5:121220219-121368577	1130.27	1132.91	1131.74	433.09	320.955	693.208	807.03	-1.20799	0.263913	-4.57725	4.71121e-06	0.00103662
35	ENSMUSG00000045039.9	Megf8	multiple EGF-like-domains 8 [Source:MGI Symbol;Acc:MGI:2446294]	chr7;chr7;chr7;chr7;chr7;chr7;chr7;chr7;chr7;chr7;chr7;chr7;chr7;chr7;chr7;chr7;chr7;chr7;chr7;chr7;chr7;chr7;chr7;chr7;chr7;chr7;chr7;chr7;chr7;chr7;chr7;chr7;chr7;chr7;chr7;chr7;chr7;chr7;chr7;chr7;chr7;chr7;chr7;chr7;chr7;chr7;chr7;chr7;chr7;chr7;chr7;chr7;chr7;chr7;chr7;chr7;chr7;chr7;chr7	25317164;25326380;25327470;25328485;25328752;25329861;25330686;25331014;25333758;25334129;25334566;25334792;25337774;25338359;25339465;25340219;25340417;25340633;25340972;25341698;25342213;25342520;25343666;25345981;25346100;25346426;25346426;25346676;25346676;25347316;25347316;25348224;25348224;25348915;25348915;25349655;25349655;25353726;25353726;25355013;25355013;25355302;25355302;25355734;253…	25317693;25326543;25327676;25328665;25328840;25330276;25330831;25331136;25333912;25334248;25334710;25334955;25337974;25338559;25339701;25340337;25340548;25340746;25341220;25341897;25342423;25342769;25343798;25346347;25346347;25346536;25346536;25346794;25346794;25347523;25347523;25348404;25348404;25349078;25349078;25349799;25349799;25353957;25353957;25355136;25355136;25355515;25355515;25355948;253…	+;+;+;+;+;+;+;+;+;+;+;+;+;+;+;+;+;+;+;+;+;+;+;+;+;+;+;+;+;+;+;+;+;+;+;+;+;+;+;+;+;+;+;+;+;+;+;+;+;+;+;+;+;+;+;+;+;+;+	10159	chr7:25317164-25365917	1450.95	1300.45	1039.93	254.256	278.476	511.821	805.98	-1.76083	0.287645	-6.12151	9.26903e-10	7.39324e-07
222	ENSMUSG00000040488.18	Ltbp4	latent transforming growth factor beta binding protein 4 [Source:MGI Symbol;Acc:MGI:1321395]	chr7;chr7;chr7;chr7;chr7;chr7;chr7;chr7;chr7;chr7;chr7;chr7;chr7;chr7;chr7;chr7;chr7;chr7;chr7;chr7;chr7;chr7;chr7;chr7;chr7;chr7;chr7;chr7;chr7;chr7;chr7;chr7;chr7;chr7;chr7;chr7;chr7;chr7;chr7;chr7;chr7;chr7;chr7;chr7;chr7;chr7;chr7;chr7;chr7;chr7;chr7;chr7;chr7;chr7;chr7;chr7;chr7;chr7;chr7;chr7;chr7;chr7;chr7;chr7;chr7;chr7;chr7;chr7;chr7;chr7;chr7;chr7;chr7;chr7;chr7;chr7;chr7;chr7;chr7;chr7…	27305136;27305140;27305142;27305998;27306067;27306067;27306067;27306079;27306562;27306562;27306562;27306562;27306562;27306623;27307560;27307768;27307768;27307768;27307768;27307768;27308921;27308921;27308921;27308921;27308921;27308961;27309286;27309286;27309286;27309286;27309286;27309286;27310181;27310181;27310181;27310181;27310181;27310181;27310181;27310521;27310521;27310521;27310521;27310521;273…	27305550;27305550;27305550;27306219;27306219;27306219;27306219;27306219;27306970;27306942;27306942;27306942;27306942;27306942;27307920;27307920;27307920;27307920;27307920;27307920;27309067;27309067;27309067;27309067;27309067;27309067;27309414;27309414;27309414;27309414;27309414;27309414;27310252;27310462;27310252;27310252;27310252;27310252;27310252;27310659;27310678;27310787;27310787;27310787;273…	-;-;-;-;-;-;-;-;-;-;-;-;-;-;-;-;-;-;-;-;-;-;-;-;-;-;-;-;-;-;-;-;-;-;-;-;-;-;-;-;-;-;-;-;-;-;-;-;-;-;-;-;-;-;-;-;-;-;-;-;-;-;-;-;-;-;-;-;-;-;-;-;-;-;-;-;-;-;-;-;-;-;-;-;-;-;-;-;-;-;-;-;-;-;-;-;-;-;-;-;-;-;-;-;-;-;-;-;-;-;-;-;-;-;-;-;-;-;-;-;-;-;-;-;-;-;-;-;-;-;-;-;-;-;-;-;-;-;-;-;-;-;-;-;-;-;-;-;-;-;-;-;-;-;-;-;-;-;-;-;-;-	6463	chr7:27305136-27337692	1269.58	1254	767.674	541.168	503.852	487.566	803.974	-1.01078	0.24558	-4.11589	3.85681e-05	0.00485003
447	ENSMUSG00000022521.10	Crebbp	CREB binding protein [Source:MGI Symbol;Acc:MGI:1098280]	chr16;chr16;chr16;chr16;chr16;chr16;chr16;chr16;chr16;chr16;chr16;chr16;chr16;chr16;chr16;chr16;chr16;chr16;chr16;chr16;chr16;chr16;chr16;chr16;chr16;chr16;chr16;chr16;chr16;chr16;chr16;chr16;chr16;chr16;chr16;chr16;chr16;chr16;chr16;chr16;chr16;chr16;chr16;chr16;chr16;chr16;chr16;chr16;chr16;chr16;chr16;chr16;chr16;chr16;chr16;chr16;chr16;chr16;chr16;chr16;chr16;chr16;chr16;chr16;chr16;chr16;chr…	4081328;4083701;4086610;4087681;4087681;4087801;4088244;4088244;4088244;4088380;4091792;4091792;4091792;4091839;4092190;4092190;4092190;4092190;4092190;4093472;4093472;4093472;4094174;4094174;4094174;4094174;4094636;4094636;4094636;4094636;4094636;4096063;4096063;4096063;4096063;4096441;4096441;4096441;4099675;4099675;4099675;4101558;4101558;4101558;4107428;4107428;4107428;4108036;4108036;4108036…	4086198;4086198;4089743;4087962;4087962;4087962;4088405;4088595;4088405;4088405;4091959;4091959;4091959;4091959;4092355;4092355;4092355;4092355;4092355;4093585;4093585;4093585;4094320;4094320;4094320;4094320;4094786;4094786;4094644;4094786;4094786;4096126;4096130;4096130;4096130;4096518;4096518;4096518;4099731;4099731;4099731;4101668;4101638;4101638;4107516;4107516;4107516;4108275;4108275;4108275…	-;-;-;-;-;-;-;-;-;-;-;-;-;-;-;-;-;-;-;-;-;-;-;-;-;-;-;-;-;-;-;-;-;-;-;-;-;-;-;-;-;-;-;-;-;-;-;-;-;-;-;-;-;-;-;-;-;-;-;-;-;-;-;-;-;-;-;-;-;-;-;-;-;-;-;-;-;-;-;-;-;-;-;-;-;-;-;-;-;-;-;-;-;-;-;-;-;-;-;-	13540	chr16:4081328-4213997	1269.58	1171.07	713.478	579.267	500.312	530.803	794.085	-0.877427	0.252342	-3.47714	0.000506798	0.0316517
165	ENSMUSG00000030122.12	Ptms	parathymosin [Source:MGI Symbol;Acc:MGI:1916452]	chr6;chr6;chr6;chr6;chr6;chr6;chr6;chr6;chr6;chr6;chr6;chr6;chr6;chr6;chr6;chr6;chr6;chr6;chr6	124913681;124913688;124913764;124914049;124914408;124914408;124914408;124914635;124914635;124914635;124914635;124914641;124914918;124914918;124914918;124914918;124915360;124917560;124920039	124914232;124914232;124914232;124914232;124914466;124914466;124914466;124914713;124914674;124914713;124914713;124914713;124914989;124915224;124914989;124914989;124915529;124917946;124920103	-;-;-;-;-;-;-;-;-;-;-;-;-;-;-;-;-;-;-	1619	chr6:124913681-124920103	1469.35	1033.39	855.663	354.558	350.454	608.842	778.71	-1.25665	0.288629	-4.35385	1.33764e-05	0.00226321
51	ENSMUSG00000026944.18	Abca2	ATP-binding cassette, sub-family A (ABC1), member 2 [Source:MGI Symbol;Acc:MGI:99606]	chr2;chr2;chr2;chr2;chr2;chr2;chr2;chr2;chr2;chr2;chr2;chr2;chr2;chr2;chr2;chr2;chr2;chr2;chr2;chr2;chr2;chr2;chr2;chr2;chr2;chr2;chr2;chr2;chr2;chr2;chr2;chr2;chr2;chr2;chr2;chr2;chr2;chr2;chr2;chr2;chr2;chr2;chr2;chr2;chr2;chr2;chr2;chr2;chr2;chr2;chr2;chr2;chr2;chr2;chr2;chr2;chr2;chr2;chr2;chr2;chr2;chr2;chr2;chr2;chr2;chr2;chr2;chr2;chr2;chr2;chr2;chr2;chr2;chr2;chr2;chr2;chr2	25428703;25431996;25433098;25433294;25433682;25433964;25434309;25434890;25435499;25436368;25436589;25436830;25437245;25437488;25437665;25437893;25438231;25438458;25438801;25439067;25439327;25440525;25440810;25441188;25441308;25441479;25441479;25441875;25441875;25442191;25442191;25442650;25442650;25442835;25442835;25442948;25443101;25443229;25443229;25443529;25443529;25443726;25443726;25443927;254…	25428835;25432089;25433209;25433457;25433809;25434074;25434527;25435257;25435658;25436496;25436753;25436926;25437418;25437590;25437779;25438083;25438381;25438662;25438965;25439247;25439539;25440721;25440992;25441372;25441372;25441599;25441599;25442054;25442111;25442397;25442397;25442752;25442752;25442917;25443154;25443004;25443154;25443442;25443442;25443634;25443634;25443813;25443837;25443987;254…	+;+;+;+;+;+;+;+;+;+;+;+;+;+;+;+;+;+;+;+;+;+;+;+;+;+;+;+;+;+;+;+;+;+;+;+;+;+;+;+;+;+;+;+;+;+;+;+;+;+;+;+;+;+;+;+;+;+;+;+;+;+;+;+;+;+;+;+;+;+;+;+;+;+;+;+;+	8346	chr2:25428703-25448540	1440.44	1230.78	830.797	337.452	358.714	455.577	775.626	-1.47248	0.272217	-5.40921	6.33032e-08	3.46517e-05
338	ENSMUSG00000031880.7	Rrad	Ras-related associated with diabetes [Source:MGI Symbol;Acc:MGI:1930943]	chr8;chr8;chr8;chr8;chr8;chr8;chr8	104628070;104629521;104629826;104630547;104630612;104631123;104631123	104628728;104629725;104629899;104630980;104630928;104631240;104631327	-;-;-;-;-;-;-	1577	chr8:104628070-104631327	1025.13	1295.47	731.331	467.301	604.15	478.426	766.968	-0.900322	0.241406	-3.72949	0.000191866	0.0158471
336	ENSMUSG00000066842.18	Hmcn1	hemicentin 1 [Source:MGI Symbol;Acc:MGI:2685047]	chr1;chr1;chr1;chr1;chr1;chr1;chr1;chr1;chr1;chr1;chr1;chr1;chr1;chr1;chr1;chr1;chr1;chr1;chr1;chr1;chr1;chr1;chr1;chr1;chr1;chr1;chr1;chr1;chr1;chr1;chr1;chr1;chr1;chr1;chr1;chr1;chr1;chr1;chr1;chr1;chr1;chr1;chr1;chr1;chr1;chr1;chr1;chr1;chr1;chr1;chr1;chr1;chr1;chr1;chr1;chr1;chr1;chr1;chr1;chr1;chr1;chr1;chr1;chr1;chr1;chr1;chr1;chr1;chr1;chr1;chr1;chr1;chr1;chr1;chr1;chr1;chr1;chr1;chr1;chr1…	150562524;150563527;150563684;150563711;150565317;150565317;150565317;150573476;150573476;150573476;150577272;150577435;150580228;150580228;150580228;150580228;150580555;150582223;150582223;150582223;150583167;150583167;150583167;150586355;150586355;150586949;150586949;150588212;150588212;150592956;150592956;150593912;150593912;150595119;150595119;150595847;150595847;150597936;150597936;150598256…	150563893;150563893;150563893;150563893;150565604;150565443;150565443;150573595;150573595;150573595;150577622;150577622;150580356;150580356;150580356;150580356;150580615;150582348;150582348;150582348;150583212;150583280;150583280;150586489;150586489;150587068;150587068;150588274;150588274;150593193;150593193;150594033;150594033;150595256;150595256;150595996;150595996;150598106;150598106;150598426…	-;-;-;-;-;-;-;-;-;-;-;-;-;-;-;-;-;-;-;-;-;-;-;-;-;-;-;-;-;-;-;-;-;-;-;-;-;-;-;-;-;-;-;-;-;-;-;-;-;-;-;-;-;-;-;-;-;-;-;-;-;-;-;-;-;-;-;-;-;-;-;-;-;-;-;-;-;-;-;-;-;-;-;-;-;-;-;-;-;-;-;-;-;-;-;-;-;-;-;-;-;-;-;-;-;-;-;-;-;-;-;-;-;-;-;-;-;-;-;-;-;-;-;-;-;-;-;-;-;-;-;-;-;-;-;-;-;-;-;-;-;-;-;-;-;-;-;-;-;-;-;-;-;-;-;-;-;-;-;-;-;-;-;-;-;-;-;-;-;-;-;-;-;-;-;-;-;-;-;-;-;-;-;-;-;-;-;-;-;-;-;-;-;-;-;-;-;-;-;-…	21191	chr1:150562524-150993435	983.072	1263.95	883.08	385.66	371.694	701.293	764.792	-1.05557	0.282621	-3.73493	0.000187766	0.0155617
390	ENSMUSG00000040128.9	Pnrc1	proline-rich nuclear receptor coactivator 1 [Source:MGI Symbol;Acc:MGI:1917838]	chr4;chr4;chr4;chr4;chr4;chr4	33245423;33246004;33246012;33247298;33247948;33289995	33246507;33246507;33246507;33247575;33248510;33290163	-;-;-;-;-;-	2095	chr4:33245423-33290163	1705.92	1149.5	295.848	580.822	620.67	209.509	760.378	-0.942848	0.262015	-3.59845	0.000320118	0.0229147
331	ENSMUSG00000027189.16	Trim44	tripartite motif-containing 44 [Source:MGI Symbol;Acc:MGI:1931835]	chr2;chr2;chr2;chr2;chr2;chr2;chr2;chr2;chr2;chr2;chr2;chr2	102300119;102304494;102346964;102346964;102357417;102357417;102357443;102380864;102380864;102400013;102400013;102407796	102304504;102304504;102346983;102346983;102357656;102357656;102357656;102380941;102380941;102400257;102400900;102407828	-;-;-;-;-;-;-;-;-;-;-;-	5645	chr2:102300119-102407828	1111.87	1096.42	900.933	320.346	384.674	744.882	759.855	-1.08616	0.290132	-3.74369	0.000181338	0.0151722
342	ENSMUSG00000070327.14	Rnf213	ring finger protein 213 [Source:MGI Symbol;Acc:MGI:1289196]	chr11;chr11;chr11;chr11;chr11;chr11;chr11;chr11;chr11;chr11;chr11;chr11;chr11;chr11;chr11;chr11;chr11;chr11;chr11;chr11;chr11;chr11;chr11;chr11;chr11;chr11;chr11;chr11;chr11;chr11;chr11;chr11;chr11;chr11;chr11;chr11;chr11;chr11;chr11;chr11;chr11;chr11;chr11;chr11;chr11;chr11;chr11;chr11;chr11;chr11;chr11;chr11;chr11;chr11;chr11;chr11;chr11;chr11;chr11;chr11;chr11;chr11;chr11;chr11;chr11;chr11;chr…	119393100;119393100;119402522;119402522;119408714;119408714;119409413;119409413;119410105;119410105;119410722;119410722;119411427;119411427;119414332;119414332;119415039;119415039;119416447;119416447;119418074;119418077;119419173;119419173;119420066;119420066;119421314;119421314;119423005;119423005;119424156;119424156;119425993;119425993;119427496;119427496;119428013;119428013;119430166;119430166…	119393196;119393196;119402691;119402691;119409181;119409181;119409526;119409526;119410274;119410274;119410877;119410877;119411638;119411638;119414615;119414615;119415298;119415298;119416644;119416644;119418299;119418299;119419228;119419228;119420219;119420219;119421478;119421478;119423094;119423094;119424278;119424278;119426173;119426173;119427669;119427669;119428162;119428162;119430749;119430749…	+;+;+;+;+;+;+;+;+;+;+;+;+;+;+;+;+;+;+;+;+;+;+;+;+;+;+;+;+;+;+;+;+;+;+;+;+;+;+;+;+;+;+;+;+;+;+;+;+;+;+;+;+;+;+;+;+;+;+;+;+;+;+;+;+;+;+;+;+;+;+;+;+;+;+;+;+;+;+;+;+;+;+;+;+;+;+;+;+;+;+;+;+;+;+;+;+;+;+;+;+;+;+;+;+;+;+;+;+;+;+;+;+;+;+;+;+;+;+;+;+;+;+;+;+;+;+;+;+;+;+;+;+;+;+;+;+;+;+;+;+;+;+	16888	chr11:119393100-119487418	1114.5	1239.07	811.031	454.861	277.296	660.165	759.487	-1.12511	0.302361	-3.72108	0.00019837	0.0161714
393	ENSMUSG00000032845.16	Alpk2	alpha-kinase 2 [Source:MGI Symbol;Acc:MGI:2449492]	chr18;chr18;chr18;chr18;chr18;chr18;chr18;chr18;chr18;chr18;chr18;chr18;chr18;chr18;chr18;chr18;chr18;chr18;chr18;chr18;chr18;chr18;chr18;chr18;chr18;chr18;chr18;chr18;chr18;chr18;chr18;chr18;chr18;chr18	65265529;65265529;65274743;65276646;65276646;65280878;65280878;65289678;65289678;65289678;65291256;65291256;65291256;65294080;65294080;65294080;65294212;65294212;65294212;65300014;65300014;65300014;65304450;65304450;65304450;65349028;65349028;65363049;65372721;65372721;65378016;65378016;65393634;65393634	65266290;65266290;65274988;65276694;65276694;65281095;65281095;65289766;65289766;65289766;65291530;65291530;65291530;65294115;65294115;65294115;65294339;65294339;65294339;65300161;65300161;65300161;65307813;65307813;65304456;65349534;65350708;65363334;65372838;65372838;65378142;65378142;65393894;65394066	-;-;-;-;-;-;-;-;-;-;-;-;-;-;-;-;-;-;-;-;-;-;-;-;-;-;-;-;-;-;-;-;-;-	7960	chr18:65265529-65394066	919.987	1131.26	925.799	382.55	420.073	707.972	747.939	-0.95311	0.265294	-3.59265	0.000327331	0.0232522
468	ENSMUSG00000043940.15	Wdfy3	WD repeat and FYVE domain containing 3 [Source:MGI Symbol;Acc:MGI:1096875]	chr5;chr5;chr5;chr5;chr5;chr5;chr5;chr5;chr5;chr5;chr5;chr5;chr5;chr5;chr5;chr5;chr5;chr5;chr5;chr5;chr5;chr5;chr5;chr5;chr5;chr5;chr5;chr5;chr5;chr5;chr5;chr5;chr5;chr5;chr5;chr5;chr5;chr5;chr5;chr5;chr5;chr5;chr5;chr5;chr5;chr5;chr5;chr5;chr5;chr5;chr5;chr5;chr5;chr5;chr5;chr5;chr5;chr5;chr5;chr5;chr5;chr5;chr5;chr5;chr5;chr5;chr5;chr5;chr5;chr5;chr5;chr5;chr5;chr5;chr5;chr5;chr5;chr5;chr5;chr5…	101832956;101834937;101836158;101836158;101844017;101844017;101844017;101844017;101844548;101844548;101844548;101844548;101844921;101844921;101844921;101844921;101847103;101847103;101847103;101847103;101848323;101848323;101848323;101848323;101849269;101849269;101849269;101849269;101851240;101851240;101851240;101851240;101852223;101852223;101852223;101852508;101852508;101852508;101855389;101855389…	101836281;101836281;101836281;101836281;101844214;101844214;101844214;101844214;101844659;101844659;101844659;101844659;101845244;101845244;101845244;101845244;101847199;101847199;101847199;101847199;101848505;101848505;101848505;101848505;101849448;101849448;101849448;101849448;101851398;101851398;101851513;101851398;101852377;101852377;101852377;101852655;101852655;101852655;101855601;101855601…	-;-;-;-;-;-;-;-;-;-;-;-;-;-;-;-;-;-;-;-;-;-;-;-;-;-;-;-;-;-;-;-;-;-;-;-;-;-;-;-;-;-;-;-;-;-;-;-;-;-;-;-;-;-;-;-;-;-;-;-;-;-;-;-;-;-;-;-;-;-;-;-;-;-;-;-;-;-;-;-;-;-;-;-;-;-;-;-;-;-;-;-;-;-;-;-;-;-;-;-;-;-;-;-;-;-;-;-;-;-;-;-;-;-;-;-;-;-;-;-;-;-;-;-;-;-;-;-;-;-;-;-;-;-;-;-;-;-;-;-;-;-;-;-;-;-;-;-;-;-;-;-;-;-;-;-;-;-;-;-;-;-;-;-;-;-;-;-;-;-;-;-;-;-;-;-;-;-;-;-;-;-;-;-;-;-;-;-;-;-;-;-;-;-;-;-;-;-;-;-…	15346	chr5:101832956-102069921	906.844	930.549	1020.8	456.416	382.314	726.251	737.196	-0.860509	0.250863	-3.4302	0.000603138	0.0359782
144	ENSMUSG00000013236.17	Ptprs	protein tyrosine phosphatase, receptor type, S [Source:MGI Symbol;Acc:MGI:97815]	chr17;chr17;chr17;chr17;chr17;chr17;chr17;chr17;chr17;chr17;chr17;chr17;chr17;chr17;chr17;chr17;chr17;chr17;chr17;chr17;chr17;chr17;chr17;chr17;chr17;chr17;chr17;chr17;chr17;chr17;chr17;chr17;chr17;chr17;chr17;chr17;chr17;chr17;chr17;chr17;chr17;chr17;chr17;chr17;chr17;chr17;chr17;chr17;chr17;chr17;chr17;chr17;chr17;chr17;chr17;chr17;chr17;chr17;chr17;chr17;chr17;chr17;chr17;chr17;chr17;chr17;chr…	56412426;56412431;56412433;56413299;56413729;56413729;56413729;56413729;56413951;56413951;56413951;56413951;56414680;56414683;56414683;56414683;56414885;56414885;56414885;56416881;56416881;56416881;56417226;56417226;56417226;56417591;56417591;56417591;56418711;56418711;56418711;56418910;56418910;56418910;56419404;56419404;56419404;56419414;56419623;56419623;56419623;56419623;56421240;56421240;564…	56413393;56413393;56413393;56413393;56413864;56413864;56413864;56413864;56414430;56414105;56414105;56414105;56415033;56414808;56414808;56414808;56415011;56415011;56415011;56417059;56417059;56417059;56417511;56417511;56417511;56417745;56417745;56417745;56418830;56418830;56418830;56419085;56419085;56419085;56419527;56419527;56419527;56419527;56419720;56419720;56419720;56419720;56421352;56421352;564…	-;-;-;-;-;-;-;-;-;-;-;-;-;-;-;-;-;-;-;-;-;-;-;-;-;-;-;-;-;-;-;-;-;-;-;-;-;-;-;-;-;-;-;-;-;-;-;-;-;-;-;-;-;-;-;-;-;-;-;-;-;-;-;-;-;-;-;-;-;-;-;-;-;-;-;-;-;-;-;-;-;-;-;-;-;-;-;-;-;-;-;-;-;-;-;-;-;-;-;-;-;-;-;-;-;-;-;-;-;-;-;-;-;-;-;-;-;-;-;-;-;-;-;-;-;-;-;-;-;-;-;-;-;-;-;-;-;-;-;-;-;-;-;-;-;-;-;-;-;-;-;-;-;-;-;-;-;-;-;-;-;-;-;-;-;-;-;-	14990	chr17:56412426-56476483	1411.52	1053.3	675.222	335.12	497.952	383.866	726.163	-1.23088	0.275294	-4.47114	7.78027e-06	0.00149794
47	ENSMUSG00000028195.4	Cyr61	cysteine rich protein 61 [Source:MGI Symbol;Acc:MGI:88613]	chr3;chr3;chr3;chr3;chr3	145646976;145648197;145648533;145649222;145649730	145647968;145648411;145648877;145649435;145649981	-;-;-;-;-	2019	chr3:145646976-145649981	1477.24	1479.59	329.003	398.1	489.692	161.35	722.495	-1.4369	0.254401	-5.64817	1.62167e-08	9.63238e-06
259	ENSMUSG00000039976.4	Tbc1d16	TBC1 domain family, member 16 [Source:MGI Symbol;Acc:MGI:2652878]	chr11;chr11;chr11;chr11;chr11;chr11;chr11;chr11;chr11;chr11;chr11;chr11;chr11;chr11;chr11;chr11;chr11;chr11;chr11;chr11;chr11;chr11;chr11;chr11;chr11;chr11	119143045;119147135;119148931;119148931;119151028;119151028;119153889;119153889;119155082;119155082;119156020;119156020;119156643;119156643;119157740;119157740;119158731;119158731;119208771;119208771;119210505;119210505;119210641;119221844;119228396;119228396	119147816;119147816;119149077;119149077;119151207;119151207;119154075;119154075;119155216;119155216;119156168;119156168;119156807;119156810;119157887;119157887;119158892;119158892;119209368;119209368;119210740;119210740;119210740;119221976;119228461;119228499	-;-;-;-;-;-;-;-;-;-;-;-;-;-;-;-;-;-;-;-;-;-;-;-;-;-	7119	chr11:119143045-119228499	746.504	690.032	1395.08	227.042	225.376	1002.55	714.43	-1.13211	0.284142	-3.98431	6.76779e-05	0.00729484
459	ENSMUSG00000026987.16	Baz2b	bromodomain adjacent to zinc finger domain, 2B [Source:MGI Symbol;Acc:MGI:2442782]	chr2;chr2;chr2;chr2;chr2;chr2;chr2;chr2;chr2;chr2;chr2;chr2;chr2;chr2;chr2;chr2;chr2;chr2;chr2;chr2;chr2;chr2;chr2;chr2;chr2;chr2;chr2;chr2;chr2;chr2;chr2;chr2;chr2;chr2;chr2;chr2;chr2;chr2;chr2;chr2;chr2;chr2;chr2;chr2;chr2;chr2;chr2;chr2;chr2;chr2;chr2;chr2;chr2;chr2;chr2;chr2;chr2;chr2;chr2;chr2;chr2;chr2;chr2;chr2;chr2;chr2;chr2;chr2;chr2;chr2;chr2;chr2;chr2;chr2;chr2;chr2;chr2;chr2;chr2;chr2…	59899363;59899445;59901475;59901475;59901726;59901726;59903159;59903159;59903185;59906916;59906916;59906916;59907439;59907439;59907544;59911682;59911682;59911682;59912402;59912402;59912402;59912729;59912729;59913540;59913540;59914180;59916910;59917354;59917354;59917354;59918439;59918439;59918439;59918439;59920295;59920295;59920295;59920295;59922143;59922143;59923541;59923541;59923541;59924661;599…	59900802;59900802;59901618;59901618;59901991;59901991;59903305;59903305;59903305;59907051;59907051;59907051;59907749;59907749;59907749;59911842;59911842;59911842;59912536;59912557;59912557;59913005;59913005;59914195;59914195;59914195;59917498;59917498;59917498;59917498;59918501;59918501;59918501;59918501;59922217;59920551;59920538;59920538;59922217;59922217;59923932;59923755;59923755;59924915;599…	-;-;-;-;-;-;-;-;-;-;-;-;-;-;-;-;-;-;-;-;-;-;-;-;-;-;-;-;-;-;-;-;-;-;-;-;-;-;-;-;-;-;-;-;-;-;-;-;-;-;-;-;-;-;-;-;-;-;-;-;-;-;-;-;-;-;-;-;-;-;-;-;-;-;-;-;-;-;-;-;-;-;-;-;-;-;-;-;-;-;-;-;-;-;-;-;-;-;-;-;-;-;-;-;-;-;-;-;-;-;-;-;-;-;-;-;-;-;-;-;-	17604	chr2:59899363-60209839	1295.87	1166.09	506.257	418.316	412.993	465.42	710.824	-1.01306	0.293617	-3.45027	0.000560017	0.034061
458	ENSMUSG00000061306.16	Slc38a10	solute carrier family 38, member 10 [Source:MGI Symbol;Acc:MGI:1919305]	chr11;chr11;chr11;chr11;chr11;chr11;chr11;chr11;chr11;chr11;chr11;chr11;chr11;chr11;chr11;chr11;chr11;chr11;chr11;chr11;chr11;chr11;chr11;chr11;chr11;chr11;chr11;chr11;chr11;chr11;chr11;chr11;chr11;chr11;chr11;chr11;chr11;chr11;chr11;chr11;chr11;chr11;chr11;chr11;chr11;chr11;chr11;chr11;chr11;chr11;chr11;chr11;chr11;chr11;chr11;chr11;chr11;chr11;chr11;chr11;chr11;chr11;chr11;chr11;chr11;chr11;chr…	120103960;120103960;120104452;120105621;120105678;120105792;120105805;120105873;120106434;120106434;120106434;120106434;120106434;120106434;120106434;120106434;120108467;120108467;120108467;120108467;120108537;120109372;120109432;120109432;120109432;120109432;120109432;120109432;120109432;120110066;120110066;120110066;120110066;120110066;120110066;120110066;120110838;120110838;120110838;120111003…	120106036;120106036;120106036;120106036;120106036;120106033;120106033;120106033;120106610;120106610;120106610;120106610;120106610;120106988;120106610;120106610;120108553;120108490;120108588;120108490;120108943;120109395;120109536;120109536;120109536;120109536;120109536;120109536;120109536;120110327;120110338;120110446;120110458;120110536;120110536;120110536;120111005;120111005;120111005;120111005…	-;-;-;-;-;-;-;-;-;-;-;-;-;-;-;-;-;-;-;-;-;-;-;-;-;-;-;-;-;-;-;-;-;-;-;-;-;-;-;-;-;-;-;-;-;-;-;-;-;-;-;-;-;-;-;-;-;-;-;-;-;-;-;-;-;-;-;-;-;-;-;-;-;-;-;-;-;-;-;-;-;-;-;-;-;-;-;-;-;-;-;-;-;-;-;-;-;-;-;-;-;-;-;-;-;-;-;-;-;-;-;-;-;-;-;-;-;-;-;-;-	6421	chr11:120103960-120151346	1156.56	884.104	788.077	361.556	401.194	634.152	704.273	-0.961809	0.278674	-3.45137	0.000557748	0.0339971
309	ENSMUSG00000032531.15	Amotl2	angiomotin-like 2 [Source:MGI Symbol;Acc:MGI:1929286]	chr9;chr9;chr9;chr9;chr9;chr9;chr9;chr9;chr9;chr9;chr9;chr9;chr9;chr9;chr9;chr9;chr9;chr9;chr9;chr9;chr9;chr9;chr9;chr9;chr9;chr9;chr9;chr9;chr9;chr9;chr9;chr9;chr9;chr9;chr9;chr9;chr9;chr9;chr9;chr9;chr9;chr9;chr9;chr9;chr9;chr9;chr9;chr9;chr9;chr9;chr9;chr9;chr9;chr9;chr9;chr9;chr9;chr9;chr9;chr9;chr9;chr9;chr9;chr9;chr9;chr9;chr9;chr9;chr9;chr9;chr9;chr9;chr9;chr9	102716672;102716802;102716963;102717289;102717668;102717668;102718429;102718470;102718485;102718568;102720081;102720081;102720081;102720081;102720081;102720081;102720081;102720081;102720081;102720287;102720747;102722316;102722534;102723569;102723569;102723569;102723569;102723569;102724687;102724687;102724687;102724687;102724687;102724687;102724750;102725103;102725103;102725103;102725103;102725103…	102716811;102716811;102717086;102717442;102717902;102717902;102718530;102718713;102718681;102718713;102720212;102720400;102720121;102720392;102720876;102720876;102720733;102720876;102720721;102720334;102720876;102722377;102723863;102723863;102723863;102723863;102723863;102723863;102724831;102724831;102724831;102724831;102724831;102724831;102724831;102725195;102725195;102725195;102725195;102725195…	+;+;+;+;+;+;+;+;+;+;+;+;+;+;+;+;+;+;+;+;+;+;+;+;+;+;+;+;+;+;+;+;+;+;+;+;+;+;+;+;+;+;+;+;+;+;+;+;+;+;+;+;+;+;+;+;+;+;+;+;+;+;+;+;+;+;+;+;+;+;+;+;+;+	6289	chr9:102716672-102733418	1193.36	1018.46	701.363	360.001	355.174	564.55	698.817	-1.09477	0.286777	-3.8175	0.000134808	0.0121794
131	ENSMUSG00000029406.15	Pitpnm2	phosphatidylinositol transfer protein, membrane-associated 2 [Source:MGI Symbol;Acc:MGI:1336192]	chr5;chr5;chr5;chr5;chr5;chr5;chr5;chr5;chr5;chr5;chr5;chr5;chr5;chr5;chr5;chr5;chr5;chr5;chr5;chr5;chr5;chr5;chr5;chr5;chr5;chr5;chr5;chr5;chr5;chr5;chr5;chr5;chr5;chr5;chr5;chr5;chr5;chr5;chr5;chr5;chr5;chr5;chr5;chr5;chr5;chr5;chr5;chr5;chr5;chr5;chr5;chr5;chr5;chr5;chr5;chr5;chr5;chr5;chr5;chr5;chr5;chr5;chr5;chr5;chr5;chr5;chr5;chr5;chr5;chr5;chr5;chr5;chr5;chr5;chr5;chr5;chr5;chr5;chr5;chr5…	124118690;124118690;124118691;124119747;124120294;124121075;124121668;124121668;124121668;124121668;124121668;124121668;124121873;124121873;124121873;124121873;124121873;124121873;124122570;124122570;124122570;124122570;124122570;124122889;124122889;124122889;124122889;124122889;124123125;124123125;124123125;124123125;124123125;124123543;124123543;124123543;124123543;124123543;124123939;124123939…	124121586;124121586;124121586;124121586;124121586;124121586;124121796;124121796;124121796;124121796;124121796;124121796;124122100;124122056;124122056;124122056;124122056;124122056;124122719;124122719;124122719;124122719;124122719;124123037;124123037;124123037;124123037;124123037;124123241;124123241;124123241;124123241;124123241;124123659;124123659;124123659;124123659;124123659;124124554;124124087…	-;-;-;-;-;-;-;-;-;-;-;-;-;-;-;-;-;-;-;-;-;-;-;-;-;-;-;-;-;-;-;-;-;-;-;-;-;-;-;-;-;-;-;-;-;-;-;-;-;-;-;-;-;-;-;-;-;-;-;-;-;-;-;-;-;-;-;-;-;-;-;-;-;-;-;-;-;-;-;-;-;-;-;-;-;-;-;-;-;-;-;-;-;-;-;-;-;-;-;-;-;-;-;-;-;-;-;-;-;-;-;-;-;-;-;-;-;-;-;-;-;-;-;-;-;-;-;-;-;-	12843	chr5:124118690-124249760	943.644	1035.05	987.647	299.353	250.156	657.001	695.475	-1.30058	0.286239	-4.54367	5.52828e-06	0.00117811
363	ENSMUSG00000029106.14	Add1	adducin 1 (alpha) [Source:MGI Symbol;Acc:MGI:87918]	chr5;chr5;chr5;chr5;chr5;chr5;chr5;chr5;chr5;chr5;chr5;chr5;chr5;chr5;chr5;chr5;chr5;chr5;chr5;chr5;chr5;chr5;chr5;chr5;chr5;chr5;chr5;chr5;chr5;chr5;chr5;chr5;chr5;chr5;chr5;chr5;chr5;chr5;chr5;chr5;chr5;chr5;chr5;chr5;chr5;chr5;chr5;chr5;chr5;chr5;chr5;chr5;chr5;chr5;chr5;chr5;chr5;chr5;chr5;chr5;chr5;chr5;chr5;chr5;chr5;chr5;chr5;chr5;chr5;chr5;chr5;chr5;chr5;chr5;chr5;chr5;chr5;chr5;chr5;chr5…	34573664;34573765;34573769;34573804;34573863;34573873;34574042;34595569;34596340;34598169;34598270;34601324;34601324;34601324;34601324;34601324;34601324;34601324;34601342;34604690;34604690;34604690;34604690;34604690;34604690;34604690;34605828;34605828;34605828;34605828;34605828;34605828;34605828;34610192;34610192;34610192;34610192;34610192;34610490;34610490;34610490;34610490;34610490;34613288;346…	34573913;34573913;34573913;34573913;34573913;34573913;34574624;34595705;34599113;34598447;34598447;34601538;34601538;34601538;34601625;34601538;34601538;34601538;34601538;34604852;34604852;34604852;34604852;34604852;34604852;34604852;34605979;34605979;34605979;34605979;34605893;34605893;34605979;34610272;34610272;34610272;34610272;34610272;34610639;34610639;34610639;34610639;34610639;34613431;346…	+;+;+;+;+;+;+;+;+;+;+;+;+;+;+;+;+;+;+;+;+;+;+;+;+;+;+;+;+;+;+;+;+;+;+;+;+;+;+;+;+;+;+;+;+;+;+;+;+;+;+;+;+;+;+;+;+;+;+;+;+;+;+;+;+;+;+;+;+;+;+;+;+;+;+;+;+;+;+;+;+;+;+;+;+;+;+;+;+;+;+;+;+;+;+;+;+;+;+;+;+;+;+;+;+;+;+;+;+;+;+;+;+;+;+;+;+;+;+;+	8561	chr5:34573664-34632308	1054.04	844.294	877.342	354.558	390.574	632.394	692.201	-0.97569	0.265678	-3.67246	0.00024023	0.0184752
232	ENSMUSG00000007880.16	Arid1a	AT rich interactive domain 1A (SWI-like) [Source:MGI Symbol;Acc:MGI:1935147]	chr4;chr4;chr4;chr4;chr4;chr4;chr4;chr4;chr4;chr4;chr4;chr4;chr4;chr4;chr4;chr4;chr4;chr4;chr4;chr4;chr4;chr4;chr4;chr4;chr4;chr4;chr4;chr4;chr4;chr4;chr4;chr4;chr4;chr4;chr4;chr4;chr4;chr4;chr4;chr4;chr4;chr4;chr4;chr4;chr4;chr4;chr4;chr4;chr4;chr4;chr4;chr4;chr4;chr4;chr4;chr4;chr4;chr4;chr4;chr4;chr4;chr4;chr4;chr4;chr4;chr4;chr4;chr4;chr4;chr4;chr4;chr4;chr4;chr4	133679008;133679008;133679941;133684435;133684435;133684435;133684874;133684874;133684874;133686229;133686229;133686229;133686404;133686404;133686419;133686640;133686640;133686640;133687204;133687204;133687204;133687538;133687538;133687538;133689054;133689054;133689054;133689487;133691070;133691070;133691070;133692799;133692799;133692799;133692799;133693005;133693005;133693005;133693005;133693758…	133682055;133682055;133682055;133684565;133684565;133684565;133685765;133685765;133685765;133686325;133686325;133686325;133686556;133686556;133686556;133686790;133686790;133686790;133687376;133687379;133687376;133687670;133687670;133687670;133689261;133689261;133689261;133691279;133691279;133691279;133691279;133692908;133692908;133692908;133692908;133693150;133693150;133693150;133693150;133694070…	-;-;-;-;-;-;-;-;-;-;-;-;-;-;-;-;-;-;-;-;-;-;-;-;-;-;-;-;-;-;-;-;-;-;-;-;-;-;-;-;-;-;-;-;-;-;-;-;-;-;-;-;-;-;-;-;-;-;-;-;-;-;-;-;-;-;-;-;-;-;-;-;-;-	11476	chr4:133679008-133756769	1101.36	1124.62	689.886	390.325	331.575	507.603	690.894	-1.14307	0.280087	-4.08115	4.48138e-05	0.00539253
525	ENSMUSG00000030662.10	Ipo5	importin 5 [Source:MGI Symbol;Acc:MGI:1917822]	chr14;chr14;chr14;chr14;chr14;chr14;chr14;chr14;chr14;chr14;chr14;chr14;chr14;chr14;chr14;chr14;chr14;chr14;chr14;chr14;chr14;chr14;chr14;chr14;chr14;chr14;chr14;chr14;chr14;chr14;chr14;chr14;chr14;chr14;chr14;chr14;chr14;chr14;chr14;chr14;chr14;chr14;chr14;chr14;chr14;chr14;chr14;chr14;chr14;chr14;chr14;chr14;chr14;chr14;chr14;chr14;chr14;chr14;chr14	120911224;120911233;120915847;120917356;120917356;120917356;120919923;120919923;120919923;120922126;120922126;120922126;120923040;120923040;120923040;120923481;120923481;120923481;120926201;120926201;120926201;120926413;120926413;120928458;120928458;120929301;120929301;120932844;120932844;120933051;120933051;120933230;120933230;120935029;120935029;120936422;120936422;120938565;120938565;120938776…	120911343;120911343;120916169;120917436;120917436;120917436;120920115;120920115;120920115;120922228;120922228;120922228;120923136;120923136;120923136;120923585;120923585;120923585;120926323;120927604;120926323;120926533;120926533;120928545;120928545;120929407;120929407;120932968;120932968;120933140;120933140;120933403;120933403;120935247;120935247;120936505;120936505;120938697;120938697;120938897…	+;+;+;+;+;+;+;+;+;+;+;+;+;+;+;+;+;+;+;+;+;+;+;+;+;+;+;+;+;+;+;+;+;+;+;+;+;+;+;+;+;+;+;+;+;+;+;+;+;+;+;+;+;+;+;+;+;+;+	6001	chr14:120911224-120947999	948.901	829.366	853.75	476.632	385.854	602.515	682.836	-0.81433	0.245969	-3.31071	0.000930604	0.0494851
17	ENSMUSG00000049577.15	Zfpm1	zinc finger protein, multitype 1 [Source:MGI Symbol;Acc:MGI:1095400]	chr8;chr8;chr8;chr8;chr8;chr8;chr8;chr8;chr8;chr8;chr8;chr8;chr8;chr8;chr8;chr8;chr8;chr8;chr8;chr8;chr8;chr8;chr8;chr8	122282141;122305358;122307320;122307492;122307492;122323700;122323700;122332090;122333698;122333721;122333786;122334452;122334452;122334452;122334631;122334932;122334932;122334932;122334932;122335113;122335113;122335432;122335513;122335513	122282522;122305480;122307407;122307641;122307641;122323775;122323833;122332189;122333927;122333927;122333927;122334682;122334682;122334682;122334682;122335027;122335029;122335027;122335027;122335259;122335259;122337251;122335761;122336068	+;+;+;+;+;+;+;+;+;+;+;+;+;+;+;+;+;+;+;+;+;+;+;+	3503	chr8:122282141-122337251	1674.38	1239.07	687.336	107.3	112.098	253.801	678.998	-2.59167	0.345055	-7.51089	5.87253e-14	9.64374e-11
411	ENSMUSG00000007817.15	Zmiz1	zinc finger, MIZ-type containing 1 [Source:MGI Symbol;Acc:MGI:3040693]	chr14;chr14;chr14;chr14;chr14;chr14;chr14;chr14;chr14;chr14;chr14;chr14;chr14;chr14;chr14;chr14;chr14;chr14;chr14;chr14;chr14;chr14;chr14;chr14;chr14;chr14;chr14;chr14;chr14;chr14;chr14;chr14;chr14;chr14;chr14;chr14;chr14;chr14;chr14;chr14;chr14;chr14;chr14;chr14;chr14;chr14;chr14;chr14;chr14;chr14;chr14;chr14;chr14;chr14;chr14;chr14;chr14;chr14;chr14;chr14;chr14;chr14;chr14;chr14;chr14;chr14;chr…	25459185;25459224;25459267;25459292;25502655;25502655;25502655;25502655;25502655;25536745;25536745;25536745;25536745;25536745;25545764;25572020;25572020;25572020;25572020;25576131;25576131;25576131;25581568;25581568;25581568;25607357;25607838;25635873;25635873;25635873;25635873;25635873;25643558;25643558;25643558;25643558;25643558;25644656;25644656;25644656;25644656;25645659;25645659;25645659;256…	25459556;25459556;25459556;25459556;25502759;25502759;25502759;25502759;25502759;25536824;25536824;25536824;25538492;25536824;25545909;25572030;25572128;25572128;25572128;25576244;25576244;25576244;25581673;25581673;25581673;25607470;25608212;25636017;25636017;25636017;25636017;25636017;25643657;25643672;25643672;25643672;25643672;25644873;25644873;25644873;25644873;25645735;25645857;25645857;256…	+;+;+;+;+;+;+;+;+;+;+;+;+;+;+;+;+;+;+;+;+;+;+;+;+;+;+;+;+;+;+;+;+;+;+;+;+;+;+;+;+;+;+;+;+;+;+;+;+;+;+;+;+;+;+;+;+;+;+;+;+;+;+;+;+;+;+;+;+;+;+;+;+;+;+;+	12523	chr14:25459185-25666743	1206.5	1126.28	488.404	408.208	429.513	411.988	678.482	-1.00206	0.282086	-3.55231	0.000381858	0.0258746
223	ENSMUSG00000032232.14	Cgnl1	cingulin-like 1 [Source:MGI Symbol;Acc:MGI:1915428]	chr9;chr9;chr9;chr9;chr9;chr9;chr9;chr9;chr9;chr9;chr9;chr9;chr9;chr9;chr9;chr9;chr9;chr9;chr9;chr9;chr9;chr9;chr9;chr9;chr9;chr9;chr9;chr9;chr9;chr9;chr9;chr9;chr9;chr9;chr9;chr9;chr9;chr9;chr9;chr9;chr9;chr9;chr9;chr9;chr9;chr9;chr9;chr9;chr9;chr9;chr9;chr9;chr9;chr9;chr9;chr9;chr9;chr9;chr9;chr9;chr9;chr9;chr9;chr9;chr9	71626509;71626509;71628859;71629211;71630338;71630476;71630476;71630476;71630476;71630862;71630862;71630862;71630862;71630862;71631731;71631731;71631731;71632598;71632598;71632598;71632633;71641359;71641359;71641359;71641359;71645492;71645492;71645492;71645492;71648236;71650222;71650222;71650222;71651234;71651234;71651234;71655293;71655293;71655293;71656046;71656046;71656046;71705148;71705148;717…	71629392;71629392;71629392;71629392;71630639;71630639;71630639;71630639;71630639;71631330;71630970;71631109;71630970;71630970;71631855;71631855;71631855;71632681;71632681;71632681;71632681;71641448;71641448;71641448;71641448;71645653;71645653;71645653;71645653;71648350;71650392;71650392;71650392;71651386;71651386;71651386;71655397;71655397;71655397;71656252;71656252;71656252;71705360;71705360;717…	-;-;-;-;-;-;-;-;-;-;-;-;-;-;-;-;-;-;-;-;-;-;-;-;-;-;-;-;-;-;-;-;-;-;-;-;-;-;-;-;-;-;-;-;-;-;-;-;-;-;-;-;-;-;-;-;-;-;-;-;-;-;-;-;-	7844	chr9:71626509-71771602	954.158	1099.74	793.816	369.331	284.375	562.089	677.251	-1.1667	0.283787	-4.11116	3.93671e-05	0.0049283
460	ENSMUSG00000055013.16	Agap1	ArfGAP with GTPase domain, ankyrin repeat and PH domain 1 [Source:MGI Symbol;Acc:MGI:2653690]	chr1;chr1;chr1;chr1;chr1;chr1;chr1;chr1;chr1;chr1;chr1;chr1;chr1;chr1;chr1;chr1;chr1;chr1;chr1;chr1;chr1;chr1;chr1;chr1;chr1;chr1;chr1;chr1;chr1;chr1;chr1;chr1;chr1;chr1;chr1;chr1;chr1;chr1;chr1;chr1;chr1;chr1;chr1;chr1;chr1;chr1;chr1;chr1;chr1;chr1;chr1;chr1;chr1;chr1;chr1;chr1;chr1	89454806;89454874;89455256;89580236;89604598;89604598;89604598;89609496;89609496;89609496;89610284;89627761;89627761;89627761;89630388;89630388;89630388;89634160;89634160;89634160;89663661;89663661;89663661;89665034;89665034;89665034;89671179;89671179;89671179;89725961;89725961;89725961;89743728;89743728;89743728;89766306;89789163;89789163;89789163;89789163;89823857;89834434;89834434;89834434;898…	89455592;89455592;89459706;89581653;89604656;89604656;89604656;89609583;89609583;89609583;89610295;89627846;89627846;89627846;89630529;89630529;89630529;89634294;89634294;89634294;89663788;89663788;89663788;89665189;89665189;89665189;89671271;89671271;89671271;89726065;89726065;89726065;89743896;89743896;89743896;89766464;89789324;89789324;89789324;89789324;89823934;89834588;89834588;89834588;898…	+;+;+;+;+;+;+;+;+;+;+;+;+;+;+;+;+;+;+;+;+;+;+;+;+;+;+;+;+;+;+;+;+;+;+;+;+;+;+;+;+;+;+;+;+;+;+;+;+;+;+;+;+;+;+;+;+	17543	chr1:89454806-89897617	1038.27	867.517	788.715	259.698	394.114	649.971	666.381	-1.02481	0.297077	-3.44965	0.000561318	0.0340659
27	ENSMUSG00000088595.1	Gm24601	predicted gene, 24601 [Source:MGI Symbol;Acc:MGI:5454378]	chr6	94826781	94826923	-	143	chr6:94826781-94826923	1674.38	1472.95	202.758	239.482	282.016	95.2634	661.142	-1.98813	0.300636	-6.61308	3.76407e-11	3.89191e-08
383	ENSMUSG00000033960.6	Jcad	junctional cadherin 5 associated [Source:MGI Symbol;Acc:MGI:2685174]	chr18;chr18;chr18;chr18;chr18;chr18;chr18;chr18;chr18	4634878;4634878;4649068;4649075;4649075;4672515;4672515;4680226;4680226	4635031;4635031;4649405;4649405;4649927;4676167;4676167;4682869;4680809	+;+;+;+;+;+;+;+;+	7311	chr18:4634878-4682869	1259.07	975.334	544.513	297.02	440.133	439.407	659.246	-1.08274	0.299884	-3.61052	0.000305579	0.0222928
118	ENSMUSG00000028977.17	Casz1	castor zinc finger 1 [Source:MGI Symbol;Acc:MGI:1196251]	chr4;chr4;chr4;chr4;chr4;chr4;chr4;chr4;chr4;chr4;chr4;chr4;chr4;chr4;chr4;chr4;chr4;chr4;chr4;chr4;chr4;chr4;chr4;chr4;chr4;chr4;chr4;chr4;chr4;chr4;chr4;chr4;chr4;chr4;chr4;chr4;chr4;chr4;chr4;chr4;chr4;chr4;chr4;chr4;chr4;chr4;chr4;chr4;chr4;chr4;chr4;chr4;chr4;chr4;chr4;chr4;chr4	148804429;148804429;148804465;148838266;148838266;148838266;148889381;148890322;148890322;148890322;148890956;148901149;148901705;148901705;148901705;148928997;148928997;148928997;148932758;148932758;148932758;148933114;148934581;148934581;148934581;148936166;148936166;148936166;148936959;148936959;148936959;148938141;148938141;148938141;148938475;148938475;148938475;148941282;148941282;148941667…	148804514;148804514;148804514;148839746;148838420;148838420;148889484;148890376;148890376;148890376;148891936;148901313;148901743;148901743;148901743;148929482;148929482;148929482;148932896;148933592;148933592;148933592;148934649;148934649;148934649;148936256;148936256;148936256;148937123;148937123;148937123;148938313;148938313;148938313;148940511;148939322;148939322;148941414;148941414;148941730…	+;+;+;+;+;+;+;+;+;+;+;+;+;+;+;+;+;+;+;+;+;+;+;+;+;+;+;+;+;+;+;+;+;+;+;+;+;+;+;+;+;+;+;+;+;+;+;+;+;+;+;+;+;+;+;+;+	12524	chr4:148804429-148954889	1172.33	1161.11	570.017	292.355	358.714	387.029	656.926	-1.31696	0.287354	-4.58305	4.5824e-06	0.0010273
264	ENSMUSG00000038976.12	Ppp1r9b	protein phosphatase 1, regulatory subunit 9B [Source:MGI Symbol;Acc:MGI:2387581]	chr11;chr11;chr11;chr11;chr11;chr11;chr11;chr11;chr11;chr11;chr11;chr11;chr11;chr11;chr11;chr11;chr11;chr11;chr11;chr11;chr11;chr11;chr11;chr11;chr11	94991035;94992880;94996064;94996535;94996535;94997994;94997994;94997994;94999547;95000207;95000207;95000207;95001219;95001219;95001219;95001842;95001842;95002079;95002079;95004561;95004561;95005021;95005021;95005305;95005305	94992918;94992918;94996667;94996667;94996667;94998114;94998114;94998114;94999650;95000311;95000311;95000311;95001326;95001354;95001354;95001994;95001994;95002132;95002132;95004790;95004790;95005117;95005117;95006899;95006899	+;+;+;+;+;+;+;+;+;+;+;+;+;+;+;+;+;+;+;+;+;+;+;+;+	5083	chr11:94991035-95006899	856.902	821.072	985.097	244.148	215.937	791.635	652.465	-1.19602	0.30223	-3.95731	7.57984e-05	0.00801539
442	ENSMUSG00000018476.7	Kdm6b	KDM1 lysine (K)-specific demethylase 6B [Source:MGI Symbol;Acc:MGI:2448492]	chr11;chr11;chr11;chr11;chr11;chr11;chr11;chr11;chr11;chr11;chr11;chr11;chr11;chr11;chr11;chr11;chr11;chr11;chr11;chr11;chr11;chr11;chr11;chr11;chr11;chr11	69398508;69399940;69400196;69400707;69400993;69401263;69401515;69401759;69401917;69402076;69403278;69403578;69403790;69403790;69404006;69404006;69406259;69406697;69406984;69407236;69407425;69407741;69408026;69408258;69408664;69413533	69399849;69400110;69400322;69400848;69401180;69401377;69401663;69401830;69401981;69402281;69403683;69403683;69403916;69403916;69404215;69406173;69406609;69406900;69407145;69407328;69407644;69407839;69408167;69408401;69408781;69413675	-;-;-;-;-;-;-;-;-;-;-;-;-;-;-;-;-;-;-;-;-;-;-;-;-;-	6954	chr11:69398508-69413675	935.758	804.485	853.113	287.69	265.496	756.483	650.504	-1.03678	0.297557	-3.4843	0.000493429	0.0311578
414	ENSMUSG00000001552.14	Jup	junction plakoglobin [Source:MGI Symbol;Acc:MGI:96650]	chr11;chr11;chr11;chr11;chr11;chr11;chr11;chr11;chr11;chr11;chr11;chr11;chr11;chr11;chr11;chr11;chr11;chr11;chr11;chr11;chr11;chr11;chr11;chr11;chr11;chr11;chr11;chr11;chr11;chr11;chr11;chr11;chr11;chr11;chr11;chr11;chr11;chr11;chr11;chr11;chr11;chr11;chr11;chr11;chr11	100368958;100370619;100371059;100372296;100372296;100372296;100372357;100372656;100372656;100372656;100372659;100374078;100374078;100374078;100374326;100374326;100376723;100376723;100378089;100378089;100379522;100379522;100380544;100380544;100381297;100381676;100381676;100383007;100383007;100383007;100383315;100383395;100383395;100383395;100383404;100386173;100386173;100386173;100386173;100386173…	100371449;100371449;100371414;100372461;100372461;100372716;100372461;100372695;100373308;100372695;100372695;100374199;100374125;100374199;100374476;100374476;100376998;100376998;100378427;100378427;100379625;100379625;100380688;100380688;100381877;100381877;100381877;100383092;100383245;100383245;100383654;100383654;100383654;100383654;100383654;100386388;100386388;100386388;100386385;100386388…	-;-;-;-;-;-;-;-;-;-;-;-;-;-;-;-;-;-;-;-;-;-;-;-;-;-;-;-;-;-;-;-;-;-;-;-;-;-;-;-;-;-;-;-;-	6436	chr11:100368958-100397763	1014.61	802.826	697.538	466.524	441.313	426.752	641.594	-0.851661	0.240056	-3.54776	0.000388521	0.0261989
61	ENSMUSG00000022197.16	Pdzd2	PDZ domain containing 2 [Source:MGI Symbol;Acc:MGI:1922394]	chr15;chr15;chr15;chr15;chr15;chr15;chr15;chr15;chr15;chr15;chr15;chr15;chr15;chr15;chr15;chr15;chr15;chr15;chr15;chr15;chr15;chr15;chr15;chr15;chr15;chr15;chr15;chr15;chr15;chr15;chr15;chr15;chr15;chr15;chr15;chr15;chr15;chr15;chr15;chr15;chr15;chr15;chr15;chr15;chr15;chr15;chr15;chr15;chr15;chr15;chr15	12359711;12365628;12367810;12368619;12371589;12372447;12382599;12385161;12387537;12388544;12389968;12399179;12401436;12402295;12402638;12404932;12406467;12407260;12407260;12407282;12411008;12411008;12411008;12419458;12419458;12437104;12442480;12442480;12443331;12445523;12445523;12457798;12457798;12457798;12458106;12458146;12493316;12522564;12544944;12545490;12549236;12549236;12549236;12549236;125…	12362239;12365762;12368080;12368720;12371706;12376380;12382743;12385948;12387693;12388578;12390049;12399311;12401553;12402523;12402711;12406581;12406581;12407379;12407379;12407379;12411153;12412380;12411153;12419572;12419572;12437259;12442612;12442612;12445665;12445665;12445665;12458299;12458299;12458299;12458299;12458299;12493559;12522831;12545519;12545519;12549785;12549877;12549281;12549278;125…	-;-;-;-;-;-;-;-;-;-;-;-;-;-;-;-;-;-;-;-;-;-;-;-;-;-;-;-;-;-;-;-;-;-;-;-;-;-;-;-;-;-;-;-;-;-;-;-;-;-;-	18419	chr15:12359711-12739924	730.732	940.501	1068.62	248.035	217.117	540.295	624.217	-1.43081	0.269372	-5.31166	1.08629e-07	4.97149e-05
149	ENSMUSG00000005442.13	Cic	capicua transcriptional repressor [Source:MGI Symbol;Acc:MGI:1918972]	chr7;chr7;chr7;chr7;chr7;chr7;chr7;chr7;chr7;chr7;chr7;chr7;chr7;chr7;chr7;chr7;chr7;chr7;chr7;chr7;chr7;chr7;chr7;chr7;chr7;chr7;chr7;chr7;chr7;chr7;chr7;chr7;chr7;chr7;chr7;chr7;chr7;chr7;chr7;chr7;chr7;chr7;chr7;chr7;chr7;chr7;chr7;chr7;chr7;chr7;chr7;chr7;chr7;chr7;chr7;chr7;chr7;chr7;chr7;chr7;chr7;chr7;chr7;chr7;chr7;chr7;chr7;chr7;chr7;chr7;chr7;chr7;chr7;chr7;chr7;chr7;chr7;chr7;chr7;chr7…	25267704;25268387;25270835;25270835;25278422;25279641;25282179;25282179;25282810;25283217;25284670;25284849;25284849;25284849;25284849;25284849;25284849;25284849;25285079;25285079;25285079;25285079;25285079;25285079;25285410;25285410;25285410;25285410;25285410;25285634;25285634;25285634;25285634;25285634;25285823;25285898;25285898;25285898;25285898;25286807;25286807;25286807;25286807;25286807;252…	25267756;25268544;25271272;25273633;25278633;25279731;25282916;25282916;25282916;25283405;25284998;25284998;25284998;25284998;25284932;25284969;25284998;25284998;25285195;25285313;25285313;25285313;25285313;25285313;25285539;25285539;25285539;25285539;25285539;25285684;25285816;25285816;25285816;25285816;25286063;25286063;25286063;25286063;25286063;25287009;25287009;25287009;25287009;25287009;252…	+;+;+;+;+;+;+;+;+;+;+;+;+;+;+;+;+;+;+;+;+;+;+;+;+;+;+;+;+;+;+;+;+;+;+;+;+;+;+;+;+;+;+;+;+;+;+;+;+;+;+;+;+;+;+;+;+;+;+;+;+;+;+;+;+;+;+;+;+;+;+;+;+;+;+;+;+;+;+;+;+;+;+;+;+;+;+;+;+;+;+;+;+;+;+;+;+;+;+;+;+;+;+;+;+;+;+;+;+;+;+;+;+;+	10294	chr7:25267704-25294159	906.844	739.794	930.263	289.245	223.017	602.515	615.28	-1.22213	0.274603	-4.45054	8.56536e-06	0.00159413
360	ENSMUSG00000029050.15	Ski	ski sarcoma viral oncogene homolog (avian) [Source:MGI Symbol;Acc:MGI:98310]	chr4;chr4;chr4;chr4;chr4;chr4;chr4;chr4;chr4;chr4;chr4;chr4;chr4;chr4;chr4;chr4;chr4;chr4;chr4;chr4;chr4;chr4	155154075;155154075;155154075;155157946;155157946;155157946;155159288;155159288;155159288;155159696;155159696;155159696;155160580;155160580;155160580;155160834;155160834;155160834;155188257;155221552;155221552;155222358	155157529;155157529;155157529;155158176;155158176;155158176;155159580;155159580;155159580;155159958;155159958;155159958;155160695;155160695;155160695;155160956;155160956;155160956;155188296;155222592;155222201;155222535	-;-;-;-;-;-;-;-;-;-;-;-;-;-;-;-;-;-;-;-;-;-	5562	chr4:155154075-155222592	849.017	680.08	911.135	262.031	330.395	633.449	611.018	-0.997255	0.271464	-3.67361	0.000239145	0.0184426
72	ENSMUSG00000026211.17	Obsl1	obscurin-like 1 [Source:MGI Symbol;Acc:MGI:2138628]	chr1;chr1;chr1;chr1;chr1;chr1;chr1;chr1;chr1;chr1;chr1;chr1;chr1;chr1;chr1;chr1;chr1;chr1;chr1;chr1;chr1;chr1;chr1;chr1;chr1;chr1;chr1;chr1;chr1;chr1;chr1;chr1;chr1;chr1;chr1;chr1;chr1;chr1;chr1;chr1;chr1;chr1;chr1;chr1;chr1;chr1;chr1;chr1;chr1;chr1;chr1;chr1;chr1;chr1;chr1;chr1;chr1;chr1;chr1;chr1;chr1;chr1;chr1;chr1;chr1;chr1;chr1;chr1;chr1;chr1;chr1;chr1;chr1;chr1;chr1	75479310;75485825;75486640;75486640;75486851;75487223;75487223;75487629;75487629;75487629;75487906;75487906;75488589;75489483;75490534;75490796;75490849;75490969;75491188;75491188;75491188;75491358;75492067;75492228;75492395;75492506;75492506;75492506;75492506;75492870;75492870;75492870;75492870;75493785;75493785;75496336;75496337;75497008;75497008;75497008;75498075;75498075;75498075;75498075;754…	75479371;75485959;75486909;75487233;75487327;75487327;75487327;75487790;75487802;75487790;75488078;75488062;75488701;75489749;75491457;75491068;75491068;75491068;75491811;75491457;75491457;75491457;75492342;75492342;75492793;75492631;75492793;75492793;75492793;75493041;75493067;75493145;75493145;75494057;75494057;75496624;75497280;75497280;75497280;75497280;75498347;75498347;75498347;75498347;755…	-;-;-;-;-;-;-;-;-;-;-;-;-;-;-;-;-;-;-;-;-;-;-;-;-;-;-;-;-;-;-;-;-;-;-;-;-;-;-;-;-;-;-;-;-;-;-;-;-;-;-;-;-;-;-;-;-;-;-;-;-;-;-;-;-;-;-;-;-;-;-;-;-;-;-	8467	chr1:75479310-75506452	822.731	824.39	1015.7	221.599	185.257	594.429	610.685	-1.45248	0.286676	-5.06662	4.04943e-07	0.000157011
444	ENSMUSG00000073600.5	Prob1	proline rich basic protein 1 [Source:MGI Symbol;Acc:MGI:2686460]	chr18;chr18;chr18;chr18	35650351;35650355;35651823;35652167	35655238;35650680;35652006;35655187	-;-;-;-	4888	chr18:35650351-35655238	722.847	711.596	948.753	240.26	353.994	682.662	610.019	-0.935813	0.268668	-3.48315	0.000495542	0.0311578
394	ENSMUSG00000061755.10	Bod1l	biorientation of chromosomes in cell division 1-like [Source:MGI Symbol;Acc:MGI:2444804]	chr5;chr5;chr5;chr5;chr5;chr5;chr5;chr5;chr5;chr5;chr5;chr5;chr5;chr5;chr5;chr5;chr5;chr5;chr5;chr5;chr5;chr5;chr5;chr5;chr5;chr5;chr5;chr5;chr5;chr5;chr5;chr5;chr5;chr5;chr5;chr5;chr5;chr5;chr5;chr5;chr5;chr5;chr5;chr5;chr5;chr5;chr5;chr5;chr5;chr5;chr5;chr5;chr5;chr5;chr5;chr5;chr5;chr5;chr5;chr5;chr5;chr5;chr5;chr5;chr5	41787538;41787538;41791797;41794227;41794227;41794882;41794882;41795070;41795070;41798038;41798038;41799772;41799772;41799890;41799890;41800760;41800760;41801162;41801162;41805152;41805152;41806689;41806689;41807172;41807172;41808704;41808704;41810055;41810055;41813122;41813122;41814131;41814131;41816208;41816208;41821623;41822515;41823294;41823969;41823969;41823969;41826463;41826463;41826463;418…	41788949;41788949;41791937;41794380;41794380;41794963;41794963;41795119;41795119;41798083;41798083;41799806;41799806;41799965;41799965;41800836;41800836;41801240;41801240;41805231;41805231;41806761;41806761;41807242;41807242;41808764;41808764;41810098;41810098;41813206;41813206;41814195;41814195;41822160;41822160;41822160;41824041;41823346;41824042;41824041;41824041;41826601;41826601;41826601;418…	-;-;-;-;-;-;-;-;-;-;-;-;-;-;-;-;-;-;-;-;-;-;-;-;-;-;-;-;-;-;-;-;-;-;-;-;-;-;-;-;-;-;-;-;-;-;-;-;-;-;-;-;-;-;-;-;-;-;-;-;-;-;-;-;-	11995	chr5:41787538-41844315	1051.41	970.358	526.66	359.223	285.555	464.014	609.537	-1.07182	0.298527	-3.59037	0.000330207	0.0233969
308	ENSMUSG00000041235.12	Chd7	chromodomain helicase DNA binding protein 7 [Source:MGI Symbol;Acc:MGI:2444748]	chr4;chr4;chr4;chr4;chr4;chr4;chr4;chr4;chr4;chr4;chr4;chr4;chr4;chr4;chr4;chr4;chr4;chr4;chr4;chr4;chr4;chr4;chr4;chr4;chr4;chr4;chr4;chr4;chr4;chr4;chr4;chr4;chr4;chr4;chr4;chr4;chr4;chr4;chr4;chr4;chr4;chr4;chr4;chr4;chr4;chr4;chr4;chr4;chr4;chr4;chr4;chr4;chr4;chr4;chr4;chr4;chr4;chr4;chr4;chr4;chr4;chr4;chr4;chr4;chr4;chr4;chr4;chr4;chr4;chr4;chr4;chr4;chr4;chr4;chr4;chr4;chr4;chr4;chr4;chr4…	8690406;8690470;8690921;8691365;8710340;8751324;8751324;8751324;8751324;8751324;8751438;8785342;8785342;8785342;8785342;8801324;8801324;8805151;8805151;8806296;8806296;8811440;8811440;8822377;8822377;8825462;8825462;8826209;8826209;8826443;8826443;8826884;8826884;8828232;8828232;8832475;8832475;8833740;8833740;8838551;8838551;8839425;8839425;8840322;8840389;8840389;8841096;8841096;8841096;8844312…	8690775;8690775;8691067;8691434;8710558;8751562;8753148;8753148;8755906;8753148;8753148;8785392;8785763;8785763;8785591;8801465;8801465;8805288;8805288;8806361;8806361;8811495;8811495;8822491;8822491;8825545;8825545;8826346;8826346;8826564;8826564;8827127;8827127;8828408;8828408;8832618;8832618;8833995;8833995;8838761;8838761;8839620;8839620;8840556;8840556;8840556;8841275;8841275;8841275;8844422…	+;+;+;+;+;+;+;+;+;+;+;+;+;+;+;+;+;+;+;+;+;+;+;+;+;+;+;+;+;+;+;+;+;+;+;+;+;+;+;+;+;+;+;+;+;+;+;+;+;+;+;+;+;+;+;+;+;+;+;+;+;+;+;+;+;+;+;+;+;+;+;+;+;+;+;+;+;+;+;+;+;+;+;+;+;+;+;+;+;+;+;+;+;+;+	13786	chr4:8690406-8867659	967.301	1084.81	545.151	343.673	264.316	451.71	609.493	-1.15767	0.303131	-3.81905	0.000133966	0.0121427
497	ENSMUSG00000001506.10	Col1a1	collagen, type I, alpha 1 [Source:MGI Symbol;Acc:MGI:88467]	chr11;chr11;chr11;chr11;chr11;chr11;chr11;chr11;chr11;chr11;chr11;chr11;chr11;chr11;chr11;chr11;chr11;chr11;chr11;chr11;chr11;chr11;chr11;chr11;chr11;chr11;chr11;chr11;chr11;chr11;chr11;chr11;chr11;chr11;chr11;chr11;chr11;chr11;chr11;chr11;chr11;chr11;chr11;chr11;chr11;chr11;chr11;chr11;chr11;chr11;chr11;chr11;chr11;chr11;chr11;chr11;chr11;chr11	94936224;94937686;94937910;94937910;94938227;94938378;94938504;94939012;94939391;94939697;94939697;94939904;94940118;94940545;94940718;94941102;94941237;94941380;94941547;94941728;94942016;94942204;94942342;94942560;94942795;94943006;94943343;94943590;94943733;94944355;94944598;94944752;94944914;94945368;94945368;94945500;94945500;94945811;94945811;94946275;94946574;94946776;94947074;94947270;949…	94936444;94937828;94938103;94938104;94938258;94938413;94938605;94939459;94939459;94939741;94939741;94939957;94940171;94940598;94940771;94941155;94941281;94941433;94941591;94941781;94942114;94942248;94942440;94942613;94942902;94943059;94943441;94943643;94943831;94944408;94944651;94944805;94944967;94945412;94945412;94945598;94945598;94946029;94945918;94946382;94946627;94946829;94947181;94947323;949…	+;+;+;+;+;+;+;+;+;+;+;+;+;+;+;+;+;+;+;+;+;+;+;+;+;+;+;+;+;+;+;+;+;+;+;+;+;+;+;+;+;+;+;+;+;+;+;+;+;+;+;+;+;+;+;+;+;+	6563	chr11:94936224-94953042	925.244	885.763	548.976	537.28	377.594	353.635	604.749	-0.833436	0.247428	-3.3684	0.000756068	0.0424691
171	ENSMUSG00000038587.10	Akap12	A kinase (PRKA) anchor protein (gravin) 12 [Source:MGI Symbol;Acc:MGI:1932576]	chr10;chr10;chr10;chr10;chr10;chr10;chr10;chr10;chr10;chr10;chr10;chr10;chr10;chr10;chr10	4266380;4313743;4334545;4341195;4346808;4347768;4353142;4353142;4353142;4353142;4353142;4358478;4358478;4358478;4358478	4266668;4313857;4334709;4341263;4346966;4347907;4357939;4357939;4353652;4357939;4357939;4359470;4359470;4359470;4359470	+;+;+;+;+;+;+;+;+;+;+;+;+;+;+	6728	chr10:4266380-4359470	1096.1	1031.73	521.559	293.132	253.696	398.981	599.2	-1.3183	0.304454	-4.33005	1.49077e-05	0.0024338
368	ENSMUSG00000040712.16	Camta2	calmodulin binding transcription activator 2 [Source:MGI Symbol;Acc:MGI:2135957]	chr11;chr11;chr11;chr11;chr11;chr11;chr11;chr11;chr11;chr11;chr11;chr11;chr11;chr11;chr11;chr11;chr11;chr11;chr11;chr11;chr11;chr11;chr11;chr11;chr11;chr11;chr11;chr11;chr11;chr11;chr11;chr11;chr11;chr11;chr11;chr11;chr11;chr11;chr11;chr11;chr11;chr11;chr11;chr11;chr11;chr11;chr11;chr11;chr11;chr11;chr11;chr11;chr11;chr11;chr11;chr11;chr11;chr11;chr11;chr11;chr11;chr11;chr11;chr11;chr11;chr11;chr…	70669463;70669463;70669463;70669463;70669463;70669463;70669464;70669466;70670346;70670346;70670346;70670346;70670346;70670346;70670346;70670346;70670549;70670549;70670549;70670549;70670549;70670549;70670549;70670549;70670891;70670891;70670891;70671008;70671008;70671008;70671008;70671008;70671008;70671008;70671008;70671450;70671450;70671450;70671450;70671450;70671450;70671450;70671450;70671884;706…	70670262;70670262;70670262;70670262;70670262;70670262;70670262;70670262;70670420;70670420;70670420;70670420;70670420;70670420;70670420;70670420;70670736;70670736;70670736;70670736;70670736;70670736;70670736;70670736;70670911;70670911;70670911;70671079;70671079;70671079;70671079;70671079;70671079;70671079;70671079;70671633;70671633;70671633;70671633;70671633;70671633;70671633;70671633;70672080;706…	-;-;-;-;-;-;-;-;-;-;-;-;-;-;-;-;-;-;-;-;-;-;-;-;-;-;-;-;-;-;-;-;-;-;-;-;-;-;-;-;-;-;-;-;-;-;-;-;-;-;-;-;-;-;-;-;-;-;-;-;-;-;-;-;-;-;-;-;-;-;-;-;-;-;-;-;-;-;-;-;-;-;-;-;-;-;-;-;-;-;-;-;-;-;-;-;-;-;-;-;-;-;-;-;-;-;-;-;-;-;-;-;-;-;-;-;-;-;-;-;-;-;-;-;-;-;-;-;-;-;-;-;-;-;-;-;-;-;-;-;-;-;-;-;-;-;-;-;-;-;-;-;-;-;-;-;-;-;-;-;-;-;-;-;-;-;-;-;-;-;-;-;-	5207	chr11:70669463-70688105	867.416	744.771	778.513	294.688	303.255	588.102	596.124	-0.998151	0.273901	-3.64421	0.000268218	0.0203474
384	ENSMUSG00000002900.17	Lamb1	laminin B1 [Source:MGI Symbol;Acc:MGI:96743]	chr12;chr12;chr12;chr12;chr12;chr12;chr12;chr12;chr12;chr12;chr12;chr12;chr12;chr12;chr12;chr12;chr12;chr12;chr12;chr12;chr12;chr12;chr12;chr12;chr12;chr12;chr12;chr12;chr12;chr12;chr12;chr12;chr12;chr12;chr12;chr12;chr12;chr12;chr12;chr12;chr12;chr12;chr12;chr12;chr12;chr12;chr12;chr12;chr12;chr12;chr12;chr12;chr12;chr12;chr12;chr12;chr12;chr12;chr12;chr12;chr12;chr12;chr12;chr12;chr12;chr12;chr…	31265234;31265293;31265294;31265294;31265297;31265480;31266691;31266691;31266691;31266691;31266691;31269057;31269057;31269057;31272430;31272430;31272430;31276656;31278175;31278462;31278462;31278462;31278736;31278736;31278736;31278736;31278736;31282557;31282557;31282557;31282557;31285626;31285626;31285626;31285626;31287416;31287416;31287416;31287416;31287879;31287879;31287879;31287879;31288203;312…	31265344;31265601;31265601;31265601;31265579;31265601;31266793;31268860;31266866;31266866;31266866;31269192;31269192;31269192;31272503;31272503;31272503;31278650;31278650;31278650;31278650;31278650;31278939;31278799;31278799;31278799;31278799;31282759;31282759;31282759;31282759;31285746;31285746;31285746;31285746;31287604;31287604;31287604;31287604;31287986;31288058;31288058;31288058;31288315;312…	+;+;+;+;+;+;+;+;+;+;+;+;+;+;+;+;+;+;+;+;+;+;+;+;+;+;+;+;+;+;+;+;+;+;+;+;+;+;+;+;+;+;+;+;+;+;+;+;+;+;+;+;+;+;+;+;+;+;+;+;+;+;+;+;+;+;+;+;+;+;+;+;+;+;+;+;+;+;+;+;+;+;+;+;+;+;+;+;+;+;+;+;+;+;+;+;+;+;+;+;+;+;+;+;+;+;+;+;+;+;+;+;+;+	9917	chr12:31265234-31329644	948.901	826.048	619.112	465.746	269.036	438.001	594.474	-0.970187	0.268898	-3.60802	0.000308547	0.0224315
190	ENSMUSG00000034525.7	Ice1	interactor of little elongation complex ELL subunit 1 [Source:MGI Symbol;Acc:MGI:2385865]	chr13;chr13;chr13;chr13;chr13;chr13;chr13;chr13;chr13;chr13;chr13;chr13;chr13;chr13;chr13;chr13;chr13;chr13;chr13;chr13;chr13;chr13;chr13;chr13;chr13;chr13;chr13;chr13;chr13;chr13;chr13;chr13;chr13;chr13;chr13;chr13;chr13;chr13;chr13;chr13;chr13;chr13;chr13;chr13;chr13;chr13;chr13;chr13;chr13;chr13;chr13;chr13;chr13;chr13	70551707;70551942;70566568;70566583;70573118;70573122;70587723;70588695;70588697;70592573;70592573;70592573;70592573;70594825;70594825;70594825;70594825;70596155;70596155;70596155;70596155;70599050;70599050;70601068;70601068;70602179;70602179;70606756;70606756;70608310;70608310;70608776;70608776;70608776;70610534;70610534;70614933;70614933;70615074;70615074;70615334;70615334;70617097;70617097;706…	70552074;70552074;70566719;70566719;70573193;70573369;70587796;70589812;70589812;70592671;70592671;70592671;70592671;70594931;70594931;70594931;70594931;70596345;70596345;70596253;70596244;70599210;70599210;70601236;70601199;70606876;70602565;70606876;70606876;70608552;70608552;70609176;70608819;70609176;70610620;70610620;70614989;70614989;70615113;70615113;70615416;70615416;70617134;70617134;706…	-;-;-;-;-;-;-;-;-;-;-;-;-;-;-;-;-;-;-;-;-;-;-;-;-;-;-;-;-;-;-;-;-;-;-;-;-;-;-;-;-;-;-;-;-;-;-;-;-;-;-;-;-;-	11190	chr13:70551707-70637634	686.047	834.342	936.001	223.931	232.456	644.346	592.854	-1.20668	0.283548	-4.25564	2.08448e-05	0.003069
178	ENSMUSG00000069729.14	Arid1b	AT rich interactive domain 1B (SWI-like) [Source:MGI Symbol;Acc:MGI:1926129]	chr17;chr17;chr17;chr17;chr17;chr17;chr17;chr17;chr17;chr17;chr17;chr17;chr17;chr17;chr17;chr17;chr17;chr17;chr17;chr17;chr17;chr17;chr17;chr17;chr17;chr17;chr17;chr17;chr17;chr17;chr17;chr17;chr17;chr17;chr17;chr17;chr17;chr17;chr17;chr17;chr17;chr17;chr17;chr17;chr17;chr17;chr17;chr17;chr17;chr17;chr17;chr17;chr17;chr17;chr17;chr17;chr17;chr17;chr17;chr17;chr17;chr17;chr17;chr17;chr17;chr17;chr…	4994332;4994939;4994939;4995074;4996421;4996429;5040578;5040580;5040580;5040580;5040580;5040580;5040585;5097574;5097574;5097574;5097574;5097574;5097574;5097574;5126914;5126914;5126914;5126914;5126914;5242828;5242828;5242828;5242828;5264032;5264032;5264032;5279203;5279203;5279203;5279203;5290956;5290956;5290956;5290956;5305749;5305749;5305749;5305749;5311835;5311835;5311835;5311835;5313874;5313874…	4994399;4996492;4996492;4996492;4996492;4996492;5040774;5040774;5040774;5040774;5040774;5040774;5040774;5098186;5097732;5097732;5097732;5097732;5097733;5097732;5127640;5127024;5127024;5127024;5127024;5243071;5243071;5243071;5243071;5264121;5264121;5264121;5279382;5279382;5279382;5279382;5291283;5291283;5291283;5291283;5305894;5305894;5305894;5305894;5311944;5311944;5311944;5311944;5314032;5314032…	+;+;+;+;+;+;+;+;+;+;+;+;+;+;+;+;+;+;+;+;+;+;+;+;+;+;+;+;+;+;+;+;+;+;+;+;+;+;+;+;+;+;+;+;+;+;+;+;+;+;+;+;+;+;+;+;+;+;+;+;+;+;+;+;+;+;+;+;+;+;+;+;+;+;+;+;+;+;+;+;+;+;+;+;+;+;+	12600	chr17:4994332-5347656	977.815	870.834	654.181	301.685	309.155	434.485	591.359	-1.17069	0.272384	-4.29794	1.72395e-05	0.0027038
77	ENSMUSG00000033871.14	Ppargc1b	peroxisome proliferative activated receptor, gamma, coactivator 1 beta [Source:MGI Symbol;Acc:MGI:2444934]	chr18;chr18;chr18;chr18;chr18;chr18;chr18;chr18;chr18;chr18;chr18;chr18;chr18;chr18;chr18;chr18;chr18;chr18;chr18;chr18;chr18;chr18;chr18;chr18;chr18;chr18;chr18	61298136;61298510;61299586;61299586;61302619;61302619;61304708;61304708;61307207;61307207;61309033;61309033;61309646;61309646;61310407;61310407;61312154;61312154;61315737;61315737;61323135;61323135;61382445;61389832;61400290;61400290;61400290	61298783;61298783;61299740;61299740;61302740;61302740;61304783;61304783;61308014;61308014;61309094;61309094;61309682;61309682;61311508;61311508;61312270;61312270;61315949;61315949;61323308;61323308;61382523;61390086;61400400;61400400;61400431	-;-;-;-;-;-;-;-;-;-;-;-;-;-;-;-;-;-;-;-;-;-;-;-;-;-;-	3990	chr18:61298136-61400431	877.93	925.572	829.521	201.383	187.617	524.124	591.025	-1.52006	0.303982	-5.00049	5.71859e-07	0.000207332
191	ENSMUSG00000022623.17	Shank3	SH3 and multiple ankyrin repeat domains 3 [Source:MGI Symbol;Acc:MGI:1930016]	chr15;chr15;chr15;chr15;chr15;chr15;chr15;chr15;chr15;chr15;chr15;chr15;chr15;chr15;chr15;chr15;chr15;chr15;chr15;chr15;chr15;chr15;chr15;chr15;chr15;chr15;chr15;chr15;chr15;chr15;chr15;chr15;chr15;chr15;chr15;chr15;chr15;chr15;chr15;chr15;chr15;chr15;chr15;chr15;chr15;chr15;chr15;chr15;chr15;chr15;chr15;chr15;chr15;chr15;chr15;chr15;chr15;chr15;chr15;chr15;chr15;chr15;chr15;chr15;chr15;chr15;chr…	89499623;89500123;89500215;89501283;89501404;89501404;89503120;89503120;89503120;89503303;89503303;89503303;89503540;89503540;89503797;89503797;89504317;89504317;89505390;89505390;89521103;89521103;89523761;89523761;89524026;89524026;89524322;89525160;89525160;89525160;89525160;89525160;89530796;89531343;89531343;89531343;89531343;89531343;89531626;89531626;89531626;89531626;89531626;89531626;895…	89499919;89500418;89500418;89501475;89501475;89501475;89503228;89503228;89503228;89503454;89503421;89503454;89503707;89503707;89503913;89503913;89504394;89504394;89505456;89505456;89521373;89521373;89524219;89524219;89524219;89524219;89524581;89525273;89525273;89525273;89525273;89525273;89531418;89531418;89531418;89531418;89531418;89531418;89531708;89531708;89531708;89531708;89531708;89531708;895…	+;+;+;+;+;+;+;+;+;+;+;+;+;+;+;+;+;+;+;+;+;+;+;+;+;+;+;+;+;+;+;+;+;+;+;+;+;+;+;+;+;+;+;+;+;+;+;+;+;+;+;+;+;+;+;+;+;+;+;+;+;+;+;+;+;+;+;+;+;+;+;+;+;+;+;+;+;+;+;+;+;+;+;+;+;+	9236	chr15:89499623-89560261	962.043	998.557	671.396	269.029	106.198	522.718	588.324	-1.50726	0.354086	-4.25677	2.07402e-05	0.003069
39	ENSMUSG00000026269.14	Rnpepl1	arginyl aminopeptidase (aminopeptidase B)-like 1 [Source:MGI Symbol;Acc:MGI:1914170]	chr1;chr1;chr1;chr1;chr1;chr1;chr1;chr1;chr1;chr1;chr1;chr1;chr1;chr1;chr1;chr1;chr1;chr1;chr1;chr1;chr1;chr1;chr1;chr1;chr1;chr1;chr1;chr1;chr1;chr1;chr1;chr1;chr1;chr1;chr1;chr1;chr1;chr1;chr1;chr1;chr1;chr1;chr1;chr1;chr1;chr1;chr1;chr1;chr1;chr1;chr1;chr1;chr1;chr1;chr1;chr1;chr1;chr1;chr1;chr1	92910783;92910825;92910853;92911121;92911209;92915059;92915059;92915059;92915059;92915814;92915814;92915824;92915832;92915844;92916355;92916355;92916355;92916355;92916711;92916711;92916711;92916711;92916791;92916805;92917012;92917147;92917147;92917147;92917147;92917147;92917416;92917634;92917634;92917634;92917634;92918018;92918018;92918018;92918018;92918018;92918018;92918018;92918018;92918873;929…	92911483;92911483;92913408;92911483;92911483;92915199;92915199;92915199;92915199;92915965;92915965;92915965;92915933;92915965;92916471;92916471;92916471;92916471;92916946;92916737;92917746;92916946;92916946;92916946;92917260;92917244;92917260;92917260;92917746;92917260;92917746;92917746;92917746;92917746;92917746;92918126;92918073;92918126;92918126;92918126;92918126;92919103;92918126;92919103;929…	+;+;+;+;+;+;+;+;+;+;+;+;+;+;+;+;+;+;+;+;+;+;+;+;+;+;+;+;+;+;+;+;+;+;+;+;+;+;+;+;+;+;+;+;+;+;+;+;+;+;+;+;+;+;+;+;+;+;+;+	9467	chr1:92910783-92924384	1056.67	894.057	761.298	192.83	227.736	359.259	581.975	-1.68913	0.283499	-5.95814	2.55125e-09	1.82624e-06
441	ENSMUSG00000041164.15	Zmiz2	zinc finger, MIZ-type containing 2 [Source:MGI Symbol;Acc:MGI:106374]	chr11;chr11;chr11;chr11;chr11;chr11;chr11;chr11;chr11;chr11;chr11;chr11;chr11;chr11;chr11;chr11;chr11;chr11;chr11;chr11;chr11;chr11;chr11;chr11;chr11;chr11;chr11;chr11;chr11;chr11;chr11;chr11;chr11;chr11;chr11;chr11;chr11;chr11;chr11;chr11;chr11;chr11;chr11;chr11;chr11;chr11;chr11;chr11;chr11;chr11;chr11;chr11;chr11;chr11;chr11;chr11;chr11;chr11;chr11;chr11;chr11;chr11;chr11;chr11;chr11;chr11;chr…	6389074;6389364;6389471;6390271;6395125;6395125;6395125;6395188;6395568;6395568;6395568;6395568;6395605;6395758;6395758;6395758;6395758;6395758;6396232;6396232;6396232;6396232;6396328;6396665;6396665;6396665;6396665;6396665;6396729;6397029;6397029;6397029;6397029;6397029;6397029;6397507;6397507;6397507;6397507;6397507;6397507;6398262;6398262;6398262;6398262;6398556;6398556;6398556;6398556;6398556…	6389140;6389513;6389513;6390497;6395288;6395288;6395288;6395288;6395678;6395678;6395678;6395678;6395678;6395872;6395872;6395872;6395872;6395872;6396434;6396434;6396434;6396434;6396434;6396848;6396848;6396848;6396848;6396848;6396848;6397289;6397289;6397289;6397289;6397289;6397289;6397848;6397686;6397686;6397686;6397686;6397686;6398339;6398339;6398339;6398339;6398724;6398724;6398724;6398724;6398724…	+;+;+;+;+;+;+;+;+;+;+;+;+;+;+;+;+;+;+;+;+;+;+;+;+;+;+;+;+;+;+;+;+;+;+;+;+;+;+;+;+;+;+;+;+;+;+;+;+;+;+;+;+;+;+;+;+;+;+;+;+;+;+;+;+;+;+;+;+;+;+;+;+;+;+;+;+;+;+;+;+;+;+;+;+;+;+;+;+;+;+;+;+;+;+;+;+;+;+;+	4655	chr11:6389074-6406158	799.074	736.477	786.802	220.044	240.716	707.269	581.73	-1.06844	0.306482	-3.48615	0.000490026	0.0311578
188	ENSMUSG00000070056.6	Mfhas1	malignant fibrous histiocytoma amplified sequence 1 [Source:MGI Symbol;Acc:MGI:1098644]	chr8;chr8;chr8;chr8;chr8;chr8;chr8;chr8;chr8;chr8	35587798;35588956;35607277;35664668;35664668;35664668;35671722;35676730;35676730;35676730	35591358;35591086;35607424;35664794;35664794;35664794;35671831;35677020;35677020;35679449	+;+;+;+;+;+;+;+;+;+	6666	chr8:35587798-35679449	778.046	728.183	908.584	170.281	245.436	632.746	577.213	-1.27013	0.298514	-4.25485	2.09187e-05	0.003069
141	ENSMUSG00000037098.18	Rab11fip3	RAB11 family interacting protein 3 (class II) [Source:MGI Symbol;Acc:MGI:2444431]	chr17;chr17;chr17;chr17;chr17;chr17;chr17;chr17;chr17;chr17;chr17;chr17;chr17;chr17;chr17;chr17;chr17;chr17;chr17;chr17;chr17;chr17;chr17;chr17;chr17;chr17;chr17;chr17;chr17;chr17;chr17;chr17;chr17;chr17;chr17;chr17;chr17;chr17;chr17;chr17;chr17;chr17;chr17;chr17;chr17;chr17;chr17;chr17;chr17;chr17;chr17;chr17;chr17;chr17;chr17;chr17;chr17;chr17;chr17;chr17;chr17;chr17	25989036;25989036;25989042;25989045;25990976;25990976;25990976;25990976;25991258;25991258;25991258;25991258;25991663;25991663;25991663;25991663;25992582;25992582;25992582;25992582;25994186;25994186;25994186;25994186;25997929;25997929;25997929;25997929;26003651;26004551;26004551;26004551;26004551;26008855;26008855;26008855;26008855;26008855;26011997;26011997;26013774;26013774;26013774;26013774;260…	25990885;25990885;25990885;25990885;25991116;25991116;25991116;25991116;25991413;25991413;25991413;25991413;25991800;25991800;25991800;25991800;25992663;25992663;25992663;25992663;25994326;25994326;25994326;25994326;25998032;25998032;25998032;25998032;26004644;26004644;26004644;26004644;26004644;26008890;26008890;26008890;26008890;26008890;26012131;26012131;26013917;26013917;26013917;26013917;260…	-;-;-;-;-;-;-;-;-;-;-;-;-;-;-;-;-;-;-;-;-;-;-;-;-;-;-;-;-;-;-;-;-;-;-;-;-;-;-;-;-;-;-;-;-;-;-;-;-;-;-;-;-;-;-;-;-;-;-;-;-;-	6935	chr17:25989036-26069555	594.049	648.564	1133.02	216.934	188.797	679.85	576.869	-1.20658	0.269447	-4.47797	7.53565e-06	0.0014815
352	ENSMUSG00000048874.15	Phf3	PHD finger protein 3 [Source:MGI Symbol;Acc:MGI:2446126]	chr1;chr1;chr1;chr1;chr1;chr1;chr1;chr1;chr1;chr1;chr1;chr1;chr1;chr1;chr1;chr1;chr1;chr1;chr1;chr1;chr1;chr1;chr1;chr1;chr1;chr1;chr1;chr1;chr1;chr1;chr1;chr1;chr1;chr1;chr1;chr1;chr1;chr1;chr1;chr1;chr1;chr1;chr1;chr1;chr1;chr1;chr1;chr1;chr1;chr1;chr1;chr1;chr1;chr1;chr1;chr1;chr1;chr1;chr1;chr1;chr1;chr1;chr1;chr1;chr1;chr1;chr1;chr1	30802339;30802342;30803546;30806169;30806169;30806205;30808723;30808723;30808723;30808723;30810683;30810683;30810683;30811772;30811772;30811904;30813017;30813017;30813017;30813571;30813960;30813960;30815315;30816468;30816468;30816468;30820081;30820081;30820081;30820081;30820226;30820683;30820683;30820683;30820683;30820683;30821058;30821131;30821131;30821131;30821131;30821131;30824210;30824210;308…	30805942;30805942;30806364;30806364;30806364;30806364;30809105;30808812;30808812;30808812;30810830;30810712;30810830;30811967;30811967;30811967;30813535;30813152;30813152;30814091;30814091;30814091;30816584;30816584;30816584;30816584;30820237;30820237;30820237;30820237;30820237;30820827;30820827;30820827;30820827;30820827;30823843;30821314;30821314;30821314;30821314;30821314;30824519;30824519;308…	-;-;-;-;-;-;-;-;-;-;-;-;-;-;-;-;-;-;-;-;-;-;-;-;-;-;-;-;-;-;-;-;-;-;-;-;-;-;-;-;-;-;-;-;-;-;-;-;-;-;-;-;-;-;-;-;-;-;-;-;-;-;-;-;-;-;-;-	14190	chr1:30802339-30873921	1080.33	973.676	365.984	394.213	323.315	297.39	572.484	-1.05	0.284435	-3.69155	0.000222894	0.0176276
94	ENSMUSG00000038872.10	Zfhx3	zinc finger homeobox 3 [Source:MGI Symbol;Acc:MGI:99948]	chr8;chr8;chr8;chr8;chr8;chr8;chr8;chr8;chr8;chr8;chr8;chr8;chr8;chr8;chr8;chr8;chr8;chr8;chr8;chr8;chr8;chr8;chr8;chr8;chr8;chr8;chr8;chr8;chr8;chr8;chr8;chr8;chr8;chr8;chr8;chr8;chr8;chr8;chr8;chr8;chr8;chr8;chr8;chr8;chr8;chr8;chr8	107942644;107994555;107994559;108000706;108000706;108003948;108004100;108133417;108133417;108325037;108325037;108390025;108517646;108612338;108638035;108644697;108674242;108674242;108674242;108677171;108677171;108682494;108682494;108686718;108687349;108703100;108703762;108714644;108792202;108792202;108800195;108800195;108800195;108856722;108856722;108914522;108914522;108933532;108933532;108933809…	107942700;107994657;107994657;108000782;108000782;108004045;108004655;108133484;108133484;108325297;108325297;108390815;108517732;108612616;108638083;108644794;108674602;108674602;108674602;108677357;108677357;108682562;108682677;108686787;108687429;108704235;108704235;108715330;108794969;108794969;108800270;108800691;108800691;108856953;108856953;108914629;108914629;108933665;108933665;108934009…	+;+;+;+;+;+;+;+;+;+;+;+;+;+;+;+;+;+;+;+;+;+;+;+;+;+;+;+;+;+;+;+;+;+;+;+;+;+;+;+;+;+;+;+;+;+;+	20976	chr8:107942644-108961630	977.815	910.644	655.456	247.258	192.337	434.134	569.607	-1.45403	0.302987	-4.79897	1.59482e-06	0.000473646
527	ENSMUSG00000000088.7	Cox5a	cytochrome c oxidase subunit 5A [Source:MGI Symbol;Acc:MGI:88474]	chr9;chr9;chr9;chr9;chr9;chr9;chr9;chr9;chr9;chr9;chr9;chr9	57521274;57521279;57521333;57528956;57528956;57528956;57530241;57530241;57531669;57531669;57532282;57532282	57521415;57521415;57521415;57529072;57530362;57529072;57530362;57530645;57531792;57531792;57532426;57532426	+;+;+;+;+;+;+;+;+;+;+;+	2101	chr9:57521274-57532426	948.901	744.771	478.202	492.96	450.753	268.917	564.084	-0.791727	0.239232	-3.30946	0.000934759	0.0495134
160	ENSMUSG00000041638.18	Gcn1l1	GCN1 general control of amino-acid synthesis 1-like 1 (yeast) [Source:MGI Symbol;Acc:MGI:2444248]	chr5;chr5;chr5;chr5;chr5;chr5;chr5;chr5;chr5;chr5;chr5;chr5;chr5;chr5;chr5;chr5;chr5;chr5;chr5;chr5;chr5;chr5;chr5;chr5;chr5;chr5;chr5;chr5;chr5;chr5;chr5;chr5;chr5;chr5;chr5;chr5;chr5;chr5;chr5;chr5;chr5;chr5;chr5;chr5;chr5;chr5;chr5;chr5;chr5;chr5;chr5;chr5;chr5;chr5;chr5;chr5;chr5;chr5;chr5;chr5;chr5;chr5;chr5;chr5;chr5;chr5;chr5;chr5;chr5;chr5;chr5;chr5;chr5;chr5;chr5;chr5;chr5;chr5;chr5;chr5…	115565254;115565272;115565274;115565276;115565303;115571409;115571409;115571409;115571409;115574579;115574579;115574579;115574579;115575165;115575165;115575165;115576120;115576120;115576120;115576120;115578892;115578892;115578892;115579076;115579076;115579076;115579635;115579635;115579635;115579635;115579787;115579787;115579787;115579787;115580505;115580505;115580505;115581003;115581003;115581003…	115565306;115565306;115565306;115565306;115567220;115571511;115571511;115571511;115571511;115574642;115575296;115574642;115574642;115575296;115575296;115575296;115576228;115579210;115576228;115576228;115578990;115578990;115578990;115579210;115579210;115579210;115579703;115579703;115579703;115579703;115579895;115580579;115579895;115579895;115580579;115580579;115580579;115581131;115581280;115581131…	+;+;+;+;+;+;+;+;+;+;+;+;+;+;+;+;+;+;+;+;+;+;+;+;+;+;+;+;+;+;+;+;+;+;+;+;+;+;+;+;+;+;+;+;+;+;+;+;+;+;+;+;+;+;+;+;+;+;+;+;+;+;+;+;+;+;+;+;+;+;+;+;+;+;+;+;+;+;+;+;+;+;+;+;+;+;+;+;+;+;+;+;+;+;+;+;+;+;+;+;+;+;+;+;+;+;+;+;+;+;+;+;+;+;+;+;+;+;+;+;+;+;+;+;+;+;+;+	17815	chr5:115565254-115622654	778.046	532.453	962.143	321.901	206.497	531.858	555.483	-1.08865	0.24854	-4.38018	1.18584e-05	0.00206906
218	ENSMUSG00000018474.18	Chd3	chromodomain helicase DNA binding protein 3 [Source:MGI Symbol;Acc:MGI:1344395]	chr11;chr11;chr11;chr11;chr11;chr11;chr11;chr11;chr11;chr11;chr11;chr11;chr11;chr11;chr11;chr11;chr11;chr11;chr11;chr11;chr11;chr11;chr11;chr11;chr11;chr11;chr11;chr11;chr11;chr11;chr11;chr11;chr11;chr11;chr11;chr11;chr11;chr11;chr11;chr11;chr11;chr11;chr11;chr11;chr11;chr11;chr11;chr11;chr11;chr11;chr11;chr11;chr11;chr11;chr11;chr11;chr11;chr11;chr11;chr11;chr11;chr11;chr11;chr11;chr11;chr11;chr…	69343273;69343273;69343273;69344126;69344351;69345136;69345136;69345136;69345136;69345136;69345136;69345471;69345471;69345471;69345471;69345471;69345471;69346136;69346572;69346618;69346618;69346618;69346618;69347066;69347066;69347066;69347066;69347066;69347066;69347753;69347753;69347753;69347753;69347753;69348393;69348393;69348393;69348393;69348393;69348710;69348710;69348921;69348921;69348921;693…	69344478;69344478;69344478;69344478;69344478;69345262;69345262;69345262;69345262;69345262;69345262;69345634;69345634;69345634;69345634;69345634;69346019;69346813;69346813;69346813;69346813;69346813;69346813;69347134;69347198;69347198;69347198;69347198;69347198;69347861;69347861;69347861;69347861;69347861;69348521;69348521;69348521;69348521;69348610;69348716;69348811;69349056;69349056;69349056;693…	-;-;-;-;-;-;-;-;-;-;-;-;-;-;-;-;-;-;-;-;-;-;-;-;-;-;-;-;-;-;-;-;-;-;-;-;-;-;-;-;-;-;-;-;-;-;-;-;-;-;-;-;-;-;-;-;-;-;-;-;-;-;-;-;-;-;-;-;-;-;-;-;-;-;-;-;-;-;-;-;-;-;-;-;-;-;-;-;-;-;-;-;-;-;-;-;-;-;-;-;-;-;-;-;-;-;-;-;-;-;-;-;-;-;-;-;-;-;-;-;-;-;-;-;-;-;-;-;-;-;-;-;-;-;-;-;-;-;-;-;-;-;-;-;-;-;-;-;-;-;-	8443	chr11:69343273-69369406	854.274	819.413	705.189	258.143	120.358	546.974	550.725	-1.3823	0.334025	-4.13832	3.49851e-05	0.00448019
73	ENSMUSG00000036620.14	Mgat4b	mannoside acetylglucosaminyltransferase 4, isoenzyme B [Source:MGI Symbol;Acc:MGI:2143974]	chr11;chr11;chr11;chr11;chr11;chr11;chr11;chr11;chr11;chr11;chr11;chr11;chr11;chr11;chr11;chr11;chr11;chr11;chr11;chr11;chr11;chr11;chr11;chr11;chr11;chr11;chr11;chr11;chr11;chr11;chr11;chr11;chr11;chr11;chr11;chr11;chr11	50210890;50225335;50230680;50230680;50230740;50230748;50230961;50230961;50230961;50230961;50231191;50231191;50231739;50231739;50231739;50232024;50232024;50232307;50232307;50232564;50232564;50232945;50233276;50233464;50233464;50234023;50234083;50234083;50234244;50234244;50234244;50234410;50234410;50234410;50234606;50234606;50234606	50211030;50225739;50230865;50230865;50230865;50230865;50231324;50231101;50231101;50231099;50231324;50231324;50231767;50231785;50231785;50232137;50232137;50232382;50232382;50232678;50232678;50233075;50233383;50233657;50233657;50234161;50234161;50234161;50234331;50234331;50234331;50234522;50234522;50234522;50234917;50235103;50235103	+;+;+;+;+;+;+;+;+;+;+;+;+;+;+;+;+;+;+;+;+;+;+;+;+;+;+;+;+;+;+;+;+;+;+;+;+	2719	chr11:50210890-50235103	1117.13	779.604	600.622	233.262	207.677	363.126	550.236	-1.49381	0.295431	-5.05638	4.27279e-07	0.000163402
79	ENSMUSG00000063382.6	Bcl9l	B cell CLL/lymphoma 9-like [Source:MGI Symbol;Acc:MGI:1933114]	chr9;chr9;chr9;chr9;chr9;chr9;chr9;chr9;chr9;chr9;chr9;chr9;chr9;chr9;chr9;chr9;chr9;chr9;chr9;chr9;chr9;chr9;chr9;chr9;chr9;chr9;chr9;chr9;chr9;chr9;chr9;chr9;chr9;chr9;chr9;chr9	44482825;44482866;44487247;44489655;44489655;44498307;44499136;44499272;44499448;44499448;44499448;44499448;44500745;44500745;44500745;44500745;44500745;44500745;44501802;44501802;44501802;44505053;44505053;44505053;44505416;44505416;44505416;44505584;44505584;44505584;44508153;44508153;44508153;44508696;44508696;44508696	44483486;44483486;44487286;44489711;44489711;44498559;44499273;44499549;44499549;44499549;44499549;44499549;44500988;44501130;44500808;44501130;44500800;44501130;44501921;44501921;44501921;44505263;44505263;44505263;44505500;44505500;44505500;44507870;44507870;44507870;44508434;44508434;44508434;44510423;44511896;44510422	+;+;+;+;+;+;+;+;+;+;+;+;+;+;+;+;+;+;+;+;+;+;+;+;+;+;+;+;+;+;+;+;+;+;+;+	7998	chr9:44482825-44511896	775.418	847.612	789.99	188.165	226.556	473.153	550.149	-1.42191	0.286829	-4.95734	7.14636e-07	0.000252538
105	ENSMUSG00000025034.9	Trim8	tripartite motif-containing 8 [Source:MGI Symbol;Acc:MGI:1933302]	chr19;chr19;chr19;chr19;chr19;chr19;chr19;chr19	46501702;46512723;46513108;46514453;46514622;46514660;46514930;46515059	46503013;46512818;46513341;46514484;46514737;46514737;46515257;46516848	+;+;+;+;+;+;+;+	3709	chr19:46501702-46516848	946.272	786.239	692.437	178.834	221.837	457.686	547.217	-1.4427	0.307407	-4.69312	2.6907e-06	0.000715392
54	ENSMUSG00000037692.14	Ahdc1	AT hook, DNA binding motif, containing 1 [Source:MGI Symbol;Acc:MGI:2444218]	chr4;chr4;chr4;chr4;chr4;chr4;chr4;chr4;chr4;chr4;chr4;chr4;chr4;chr4;chr4;chr4;chr4;chr4;chr4;chr4;chr4;chr4;chr4;chr4;chr4;chr4;chr4;chr4;chr4;chr4;chr4;chr4;chr4;chr4;chr4;chr4;chr4;chr4;chr4;chr4;chr4;chr4;chr4;chr4;chr4;chr4;chr4;chr4;chr4;chr4;chr4;chr4;chr4;chr4;chr4;chr4;chr4	133011260;133011506;133011506;133011543;133011565;133011838;133012050;133012092;133012190;133012190;133012190;133012190;133012193;133012204;133039493;133055013;133055013;133055013;133055013;133055013;133055013;133055013;133055013;133055013;133055160;133055295;133055295;133060662;133060662;133060662;133060676;133060676;133060676;133060781;133060781;133060781;133061027;133061027;133061027;133061027…	133011523;133011523;133011523;133011625;133011958;133011958;133012287;133012287;133012287;133012287;133012287;133012287;133012287;133012287;133039786;133055203;133055203;133055203;133055203;133055203;133055083;133055203;133055203;133055203;133055203;133055505;133055505;133060892;133060822;133060892;133060892;133060892;133060892;133060892;133060892;133060820;133061064;133061064;133061064;133061064…	+;+;+;+;+;+;+;+;+;+;+;+;+;+;+;+;+;+;+;+;+;+;+;+;+;+;+;+;+;+;+;+;+;+;+;+;+;+;+;+;+;+;+;+;+;+;+;+;+;+;+;+;+;+;+;+;+	8444	chr4:133011260-133078110	804.332	950.453	732.606	127.516	270.216	383.514	544.773	-1.61704	0.300787	-5.37602	7.61517e-08	3.9369e-05
469	ENSMUSG00000044864.16	Ankrd50	ankyrin repeat domain 50 [Source:MGI Symbol;Acc:MGI:2139777]	chr3;chr3;chr3;chr3;chr3;chr3;chr3;chr3;chr3;chr3;chr3;chr3	38449259;38449651;38452079;38454041;38454041;38462900;38462900;38482691;38482691;38483251;38484671;38484671	38452505;38452505;38452505;38457585;38455557;38463129;38463129;38483091;38483984;38483567;38484815;38484844	-;-;-;-;-;-;-;-;-;-;-;-	8490	chr3:38449259-38484844	654.505	666.81	807.205	217.711	307.975	609.194	543.9	-0.942455	0.274859	-3.42886	0.000606115	0.0360787
310	ENSMUSG00000025571.13	Tnrc6c	trinucleotide repeat containing 6C [Source:MGI Symbol;Acc:MGI:2443265]	chr11;chr11;chr11;chr11;chr11;chr11;chr11;chr11;chr11;chr11;chr11;chr11;chr11;chr11;chr11;chr11;chr11;chr11;chr11;chr11;chr11;chr11;chr11;chr11;chr11;chr11;chr11;chr11;chr11;chr11;chr11;chr11;chr11;chr11;chr11;chr11;chr11;chr11;chr11;chr11;chr11;chr11;chr11;chr11;chr11;chr11;chr11;chr11;chr11;chr11;chr11;chr11;chr11;chr11;chr11;chr11;chr11;chr11;chr11;chr11;chr11;chr11;chr11;chr11;chr11;chr11;chr…	117654289;117654573;117654813;117700725;117700725;117700725;117702379;117702379;117702379;117714126;117714126;117714126;117720950;117720950;117720950;117721018;117732168;117732168;117732168;117732168;117733610;117733610;117733610;117733610;117735972;117735972;117735972;117735972;117738291;117738291;117738291;117738291;117739867;117739867;117739867;117739867;117741645;117741645;117741645;117741669…	117654686;117654686;117655331;117700824;117700824;117700824;117702400;117702400;117702400;117714452;117714452;117714452;117723550;117723550;117723550;117723550;117732380;117732380;117732380;117732380;117733776;117733776;117733776;117733776;117736052;117736052;117736052;117736052;117738348;117738348;117738348;117738348;117740009;117740009;117740009;117740009;117741818;117741818;117741818;117741818…	+;+;+;+;+;+;+;+;+;+;+;+;+;+;+;+;+;+;+;+;+;+;+;+;+;+;+;+;+;+;+;+;+;+;+;+;+;+;+;+;+;+;+;+;+;+;+;+;+;+;+;+;+;+;+;+;+;+;+;+;+;+;+;+;+;+;+;+;+;+;+;+;+;+;+;+;+;+;+;+;+;+;+;+;+;+;+;+	12843	chr11:117654289-117763439	809.588	836.001	588.508	297.02	269.036	442.922	540.512	-1.07268	0.281139	-3.81549	0.000135914	0.0122397
477	ENSMUSG00000024858.14	Grk2	G protein-coupled receptor kinase 2 [Source:MGI Symbol;Acc:MGI:87940]	chr19;chr19;chr19;chr19;chr19;chr19;chr19;chr19;chr19;chr19;chr19;chr19;chr19;chr19;chr19;chr19;chr19;chr19;chr19;chr19;chr19;chr19;chr19;chr19;chr19;chr19;chr19;chr19;chr19;chr19;chr19;chr19;chr19;chr19;chr19;chr19;chr19;chr19;chr19;chr19;chr19;chr19;chr19;chr19;chr19;chr19;chr19;chr19;chr19;chr19;chr19;chr19;chr19;chr19;chr19;chr19;chr19;chr19;chr19;chr19;chr19;chr19;chr19;chr19;chr19;chr19;chr…	4286001;4286001;4286002;4286619;4287353;4287353;4287353;4287353;4287558;4287558;4287558;4287558;4287823;4287823;4287823;4288142;4288396;4288412;4288412;4288426;4288592;4288592;4288592;4288592;4288592;4289313;4289313;4289313;4289313;4289313;4289313;4289673;4289673;4289673;4289673;4289898;4289898;4289898;4289898;4290074;4290074;4290074;4290074;4290395;4290395;4290395;4290395;4290462;4290604;4290604…	4287264;4287264;4287264;4287264;4287466;4287466;4287466;4287466;4287623;4287694;4287985;4287694;4287985;4287849;4287985;4288658;4288507;4288507;4288507;4288507;4288658;4288658;4288658;4288658;4288658;4289413;4289394;4289403;4289413;4289413;4289413;4289739;4289739;4289739;4289739;4290020;4290005;4290005;4290005;4290168;4290168;4290168;4290168;4290483;4290525;4290525;4290525;4290525;4290682;4290682…	-;-;-;-;-;-;-;-;-;-;-;-;-;-;-;-;-;-;-;-;-;-;-;-;-;-;-;-;-;-;-;-;-;-;-;-;-;-;-;-;-;-;-;-;-;-;-;-;-;-;-;-;-;-;-;-;-;-;-;-;-;-;-;-;-;-;-;-;-;-;-;-;-;-;-;-;-;-;-;-;-;-;-;-;-;-	4476	chr19:4286001-4306222	696.562	683.398	726.867	391.88	192.337	499.518	531.76	-0.962604	0.282045	-3.41294	0.000642649	0.0376739
146	ENSMUSG00000022629.17	Kif21a	kinesin family member 21A [Source:MGI Symbol;Acc:MGI:109188]	chr15;chr15;chr15;chr15;chr15;chr15;chr15;chr15;chr15;chr15;chr15;chr15;chr15;chr15;chr15;chr15;chr15;chr15;chr15;chr15;chr15;chr15;chr15;chr15;chr15;chr15;chr15;chr15;chr15;chr15;chr15;chr15;chr15;chr15;chr15;chr15;chr15;chr15;chr15;chr15;chr15;chr15;chr15;chr15;chr15;chr15;chr15;chr15;chr15;chr15;chr15;chr15;chr15;chr15;chr15;chr15;chr15;chr15;chr15;chr15;chr15;chr15;chr15;chr15;chr15;chr15;chr…	90933276;90933276;90933279;90933282;90933289;90935635;90935635;90935635;90935635;90935635;90937161;90937161;90937161;90937161;90937161;90938984;90938985;90938985;90938985;90938985;90938985;90940431;90940431;90940431;90940431;90940431;90940431;90942114;90942114;90942114;90942114;90942114;90942114;90942245;90943765;90943765;90943765;90943765;90943765;90943765;90943765;90948324;90949006;90949006;909…	90934543;90934543;90934543;90934543;90934543;90935834;90935834;90935834;90935834;90935834;90937331;90937331;90937331;90937331;90937331;90939102;90939102;90939102;90939102;90939102;90939102;90940595;90940595;90940595;90940595;90940595;90940595;90942294;90942294;90942294;90942294;90942294;90942294;90942294;90943901;90943901;90943901;90943901;90943901;90943901;90943901;90948338;90949044;90949044;909…	-;-;-;-;-;-;-;-;-;-;-;-;-;-;-;-;-;-;-;-;-;-;-;-;-;-;-;-;-;-;-;-;-;-;-;-;-;-;-;-;-;-;-;-;-;-;-;-;-;-;-;-;-;-;-;-;-;-;-;-;-;-;-;-;-;-;-;-;-;-;-;-;-;-;-;-;-;-;-;-;-;-;-;-;-;-;-;-;-;-;-;-;-;-;-;-;-;-;-;-;-;-;-;-;-;-;-;-;-;-;-;-;-;-;-;-;-;-;-;-;-;-;-;-;-;-;-;-;-;-;-;-;-;-;-;-;-;-;-;-;-;-;-;-;-;-;-;-;-;-;-;-;-;-;-;-;-;-;-;-;-;-;-;-;-;-;-;-;-;-;-;-;-;-;-;-;-;-;-;-;-;-;-;-;-;-;-;-	6476	chr15:90933276-91049948	959.415	801.168	536.862	300.13	230.096	354.338	530.335	-1.25682	0.281606	-4.46305	8.08006e-06	0.00154501
375	ENSMUSG00000033763.14	Mtss1l	metastasis suppressor 1-like [Source:MGI Symbol;Acc:MGI:3039591]	chr8;chr8;chr8;chr8;chr8;chr8;chr8;chr8;chr8;chr8;chr8;chr8;chr8;chr8;chr8;chr8;chr8;chr8;chr8;chr8;chr8;chr8;chr8;chr8;chr8;chr8;chr8;chr8;chr8;chr8;chr8;chr8;chr8;chr8;chr8;chr8;chr8;chr8;chr8;chr8;chr8;chr8;chr8;chr8;chr8;chr8;chr8;chr8;chr8;chr8;chr8;chr8;chr8;chr8;chr8;chr8	110721476;110725726;110726194;110726194;110726375;110726375;110726417;110727113;110727113;110727113;110727304;110727304;110727304;110727346;110727357;110727477;110727477;110727477;110727477;110727477;110728728;110728728;110728728;110728728;110728728;110729170;110729170;110729170;110729170;110729170;110730023;110730023;110730023;110730023;110730023;110731962;110731962;110731962;110732058;110732058…	110721790;110726013;110726255;110726255;110726448;110726448;110726448;110727197;110727197;110727197;110727395;110727395;110727395;110727395;110727395;110727551;110727551;110727551;110727551;110727551;110728885;110728885;110728885;110728885;110728885;110729277;110729277;110729277;110729277;110729277;110730120;110730120;110730120;110730120;110730120;110732178;110732178;110732010;110732178;110732178…	+;+;+;+;+;+;+;+;+;+;+;+;+;+;+;+;+;+;+;+;+;+;+;+;+;+;+;+;+;+;+;+;+;+;+;+;+;+;+;+;+;+;+;+;+;+;+;+;+;+;+;+;+;+;+;+	5311	chr8:110721476-110741400	817.474	822.731	566.829	216.934	218.297	529.749	528.669	-1.16143	0.320618	-3.62249	0.000291785	0.0217221
281	ENSMUSG00000032875.8	Arhgef17	Rho guanine nucleotide exchange factor (GEF) 17 [Source:MGI Symbol;Acc:MGI:2673002]	chr7;chr7;chr7;chr7;chr7;chr7;chr7;chr7;chr7;chr7;chr7;chr7;chr7;chr7;chr7;chr7;chr7;chr7;chr7;chr7;chr7;chr7;chr7;chr7;chr7;chr7;chr7;chr7;chr7;chr7;chr7;chr7;chr7;chr7;chr7;chr7;chr7;chr7;chr7;chr7;chr7;chr7;chr7;chr7;chr7;chr7;chr7;chr7;chr7;chr7;chr7	100869752;100872135;100876413;100876413;100876766;100876766;100876818;100877708;100877708;100877708;100878096;100878096;100878096;100878494;100878494;100878494;100878805;100878805;100878805;100879452;100879452;100879452;100879933;100879933;100880601;100880601;100881179;100881179;100881693;100881693;100882220;100882220;100882273;100882410;100882410;100882773;100882773;100883116;100883116;100883116…	100873596;100873596;100876682;100876682;100876940;100876940;100876940;100877856;100877856;100877856;100878163;100878163;100878163;100878580;100878580;100878580;100878952;100879054;100879054;100879708;100879756;100879756;100880132;100880132;100880674;100880674;100881392;100881392;100881811;100881811;100882305;100882305;100882823;100882519;100882519;100882823;100882823;100883292;100883292;100883292…	-;-;-;-;-;-;-;-;-;-;-;-;-;-;-;-;-;-;-;-;-;-;-;-;-;-;-;-;-;-;-;-;-;-;-;-;-;-;-;-;-;-;-;-;-;-;-;-;-;-;-	10795	chr7:100869752-100932107	562.506	525.818	1015.06	301.685	230.096	525.179	526.725	-0.956785	0.244094	-3.91975	8.86426e-05	0.00880653
433	ENSMUSG00000034832.15	Tet3	tet methylcytosine dioxygenase 3 [Source:MGI Symbol;Acc:MGI:2446229]	chr6;chr6;chr6;chr6;chr6;chr6;chr6;chr6;chr6;chr6;chr6;chr6;chr6;chr6;chr6;chr6;chr6;chr6;chr6;chr6;chr6;chr6;chr6;chr6;chr6;chr6;chr6;chr6;chr6;chr6;chr6	83362373;83368042;83370383;83370383;83373194;83373194;83373783;83373783;83375750;83375750;83376766;83376766;83379872;83379872;83385985;83385985;83398439;83402667;83402667;83402667;83404491;83436797;83441217;83441217;83441217;83441217;83441550;83441550;83454750;83456289;83459007	83369825;83369825;83370719;83370719;83373331;83373331;83373872;83373872;83375900;83375900;83376974;83376974;83379965;83379965;83386075;83386075;83398617;83404824;83404824;83404824;83404824;83441632;83441273;83441273;83441273;83441273;83441678;83441675;83455480;83456392;83459084	-;-;-;-;-;-;-;-;-;-;-;-;-;-;-;-;-;-;-;-;-;-;-;-;-;-;-;-;-;-;-	16695	chr6:83362373-83459084	712.333	728.183	653.543	262.031	169.917	570.526	516.089	-1.09453	0.312639	-3.50093	0.000463637	0.0298473
471	ENSMUSG00000020900.15	Myh10	myosin, heavy polypeptide 10, non-muscle [Source:MGI Symbol;Acc:MGI:1930780]	chr11;chr11;chr11;chr11;chr11;chr11;chr11;chr11;chr11;chr11;chr11;chr11;chr11;chr11;chr11;chr11;chr11;chr11;chr11;chr11;chr11;chr11;chr11;chr11;chr11;chr11;chr11;chr11;chr11;chr11;chr11;chr11;chr11;chr11;chr11;chr11;chr11;chr11;chr11;chr11;chr11;chr11;chr11;chr11;chr11;chr11;chr11;chr11;chr11;chr11;chr11;chr11;chr11;chr11;chr11;chr11;chr11;chr11;chr11;chr11;chr11;chr11;chr11;chr11;chr11;chr11;chr…	68691559;68691915;68692078;68692081;68692112;68692154;68692316;68694746;68699210;68699210;68699210;68699210;68699210;68699210;68699210;68721320;68721320;68721320;68721320;68721320;68734388;68734388;68734388;68734388;68734388;68745317;68745317;68745317;68745317;68745317;68745935;68745935;68751942;68751942;68751942;68751942;68759746;68759746;68759746;68759746;68760653;68760653;68760653;68760653;687…	68691842;68692182;68692182;68692182;68692182;68692182;68692559;68694807;68699585;68699585;68699585;68699418;68699585;68699259;68699585;68721476;68721476;68721476;68721476;68721476;68734415;68734415;68734415;68734415;68734415;68745419;68745419;68745419;68745419;68745419;68745964;68746483;68752034;68752034;68752034;68752034;68759809;68759809;68759809;68759809;68760751;68760751;68760751;68760751;687…	+;+;+;+;+;+;+;+;+;+;+;+;+;+;+;+;+;+;+;+;+;+;+;+;+;+;+;+;+;+;+;+;+;+;+;+;+;+;+;+;+;+;+;+;+;+;+;+;+;+;+;+;+;+;+;+;+;+;+;+;+;+;+;+;+;+;+;+;+;+;+;+;+;+;+;+;+;+;+;+;+;+;+;+;+;+;+;+;+;+;+;+;+;+;+;+;+;+;+;+;+;+;+;+;+;+;+;+;+;+;+;+;+;+;+;+;+;+;+;+;+;+;+;+;+;+;+;+;+;+;+;+;+;+;+;+;+;+;+;+;+;+;+;+;+;+;+;+;+;+;+;+;+;+;+;+;+	10458	chr11:68691559-68816632	707.076	759.699	595.521	234.817	269.036	508.657	512.468	-1.00256	0.292543	-3.42705	0.000610169	0.0361658
439	ENSMUSG00000061689.15	Dlgap4	DLG associated protein 4 [Source:MGI Symbol;Acc:MGI:2138865]	chr2;chr2;chr2;chr2;chr2;chr2;chr2;chr2;chr2;chr2;chr2;chr2;chr2;chr2;chr2;chr2;chr2;chr2;chr2;chr2;chr2;chr2;chr2;chr2;chr2;chr2;chr2;chr2;chr2;chr2;chr2;chr2;chr2;chr2;chr2;chr2;chr2;chr2;chr2;chr2;chr2;chr2;chr2;chr2;chr2;chr2;chr2;chr2;chr2;chr2;chr2;chr2;chr2;chr2;chr2;chr2;chr2;chr2;chr2;chr2;chr2;chr2;chr2;chr2;chr2;chr2;chr2;chr2;chr2;chr2;chr2;chr2;chr2;chr2;chr2;chr2;chr2;chr2;chr2;chr2…	156613705;156613705;156664799;156664799;156700606;156700606;156700622;156700622;156704410;156704410;156704410;156704410;156705856;156705856;156705856;156705856;156707078;156707078;156707078;156711021;156711021;156711021;156711021;156720572;156721031;156721045;156721046;156721057;156721060;156721062;156721070;156721492;156745835;156745835;156745835;156745835;156745835;156745835;156745835;156745835…	156613858;156613858;156664983;156664983;156701674;156701674;156701674;156701674;156704654;156704654;156704654;156704654;156705970;156705970;156705970;156705970;156707128;156707128;156707128;156711261;156711261;156711261;156711261;156720729;156721087;156721087;156721087;156721087;156721087;156721087;156721087;156722102;156746196;156746196;156746196;156746196;156746196;156749356;156746196;156746196…	+;+;+;+;+;+;+;+;+;+;+;+;+;+;+;+;+;+;+;+;+;+;+;+;+;+;+;+;+;+;+;+;+;+;+;+;+;+;+;+;+;+;+;+;+;+;+;+;+;+;+;+;+;+;+;+;+;+;+;+;+;+;+;+;+;+;+;+;+;+;+;+;+;+;+;+;+;+;+;+;+;+;+;+;+;+;+;+;+;+;+;+;+;+;+;+;+;+;+;+;+;+;+	8451	chr2:156613705-156764363	764.904	763.017	528.573	281.469	317.415	407.066	510.407	-0.953656	0.273779	-3.4833	0.000495266	0.0311578
344	ENSMUSG00000038384.16	Setd1b	SET domain containing 1B [Source:MGI Symbol;Acc:MGI:2652820]	chr5;chr5;chr5;chr5;chr5;chr5;chr5;chr5;chr5;chr5;chr5;chr5;chr5;chr5;chr5;chr5;chr5;chr5;chr5;chr5;chr5;chr5;chr5;chr5;chr5;chr5;chr5;chr5;chr5;chr5;chr5;chr5;chr5;chr5;chr5;chr5;chr5;chr5;chr5;chr5;chr5;chr5;chr5;chr5;chr5;chr5;chr5;chr5;chr5;chr5;chr5;chr5;chr5;chr5;chr5;chr5;chr5;chr5;chr5;chr5	123142193;123142193;123142193;123142943;123142943;123142943;123142957;123143356;123143356;123143356;123143356;123144081;123144081;123144081;123144081;123146550;123146550;123146550;123146550;123147547;123147547;123147547;123147547;123151835;123151835;123151835;123156971;123156971;123156971;123157321;123157321;123157321;123157753;123157753;123157753;123158393;123158393;123158516;123159870;123159870…	123142454;123142454;123142454;123143127;123143127;123143127;123143127;123143454;123143454;123143454;123143454;123144351;123144351;123144351;123144351;123146662;123146662;123146662;123146662;123148755;123148755;123148755;123149981;123152659;123152659;123152659;123157232;123157232;123157232;123157670;123157670;123157670;123157867;123157867;123157867;123158944;123158944;123158944;123161129;123161129…	+;+;+;+;+;+;+;+;+;+;+;+;+;+;+;+;+;+;+;+;+;+;+;+;+;+;+;+;+;+;+;+;+;+;+;+;+;+;+;+;+;+;+;+;+;+;+;+;+;+;+;+;+;+;+;+;+;+;+;+	12068	chr5:123142193-123168629	827.988	767.993	542.6	210.713	185.257	504.087	506.44	-1.21436	0.326602	-3.71815	0.000200685	0.0162864
522	ENSMUSG00000030084.11	Plxna1	plexin A1 [Source:MGI Symbol;Acc:MGI:107685]	chr6;chr6;chr6;chr6;chr6;chr6;chr6;chr6;chr6;chr6;chr6;chr6;chr6;chr6;chr6;chr6;chr6;chr6;chr6;chr6;chr6;chr6;chr6;chr6;chr6;chr6;chr6;chr6;chr6;chr6;chr6;chr6;chr6;chr6;chr6;chr6;chr6;chr6;chr6;chr6;chr6;chr6;chr6;chr6;chr6;chr6;chr6;chr6;chr6;chr6;chr6;chr6;chr6;chr6;chr6;chr6;chr6;chr6;chr6;chr6;chr6;chr6;chr6;chr6;chr6;chr6;chr6;chr6;chr6;chr6;chr6;chr6;chr6;chr6;chr6;chr6;chr6;chr6;chr6;chr6…	89316314;89319015;89319340;89320612;89320612;89320624;89320857;89320857;89320857;89322443;89322443;89322515;89322731;89322731;89322731;89323236;89323236;89323236;89323574;89323574;89323574;89324254;89324254;89324254;89324540;89324540;89324540;89329384;89329384;89329558;89329558;89330336;89330336;89330378;89331215;89331215;89331215;89331841;89331841;89332086;89332086;89332086;89332681;89332681;893…	89319471;89319031;89319471;89320762;89320762;89320762;89321069;89321089;89321069;89322612;89322612;89322612;89322855;89322921;89322921;89323332;89323332;89323332;89323677;89323677;89323677;89324413;89324413;89324413;89324633;89324686;89324686;89329450;89329450;89329814;89329814;89330478;89330478;89330478;89331449;89331449;89331449;89331984;89331984;89332325;89332325;89332325;89332774;89332774;893…	-;-;-;-;-;-;-;-;-;-;-;-;-;-;-;-;-;-;-;-;-;-;-;-;-;-;-;-;-;-;-;-;-;-;-;-;-;-;-;-;-;-;-;-;-;-;-;-;-;-;-;-;-;-;-;-;-;-;-;-;-;-;-;-;-;-;-;-;-;-;-;-;-;-;-;-;-;-;-;-;-;-	9054	chr6:89316314-89362620	772.789	593.826	600.622	289.245	339.835	403.903	500.037	-0.869247	0.261982	-3.31797	0.000906757	0.0484941
193	ENSMUSG00000038025.8	Phf2	PHD finger protein 2 [Source:MGI Symbol;Acc:MGI:1338034]	chr13;chr13;chr13;chr13;chr13;chr13;chr13;chr13;chr13;chr13;chr13;chr13;chr13;chr13;chr13;chr13;chr13;chr13;chr13;chr13;chr13;chr13	48801750;48804335;48805231;48805825;48807605;48812909;48813703;48813866;48815955;48816435;48817506;48818302;48819540;48820041;48820526;48821531;48822949;48826052;48828786;48832004;48835210;48870668	48803687;48804722;48805340;48805920;48807876;48813069;48813773;48814044;48816070;48816554;48817865;48818391;48819631;48820147;48820613;48821693;48823135;48826193;48828946;48832118;48835295;48871119	-;-;-;-;-;-;-;-;-;-;-;-;-;-;-;-;-;-;-;-;-;-	5494	chr13:48801750-48871119	822.731	766.334	578.943	259.698	129.798	422.534	496.673	-1.36688	0.321798	-4.24763	2.16048e-05	0.00312508
490	ENSMUSG00000045482.16	Trrap	transformation/transcription domain-associated protein [Source:MGI Symbol;Acc:MGI:2153272]	chr5;chr5;chr5;chr5;chr5;chr5;chr5;chr5;chr5;chr5;chr5;chr5;chr5;chr5;chr5;chr5;chr5;chr5;chr5;chr5;chr5;chr5;chr5;chr5;chr5;chr5;chr5;chr5;chr5;chr5;chr5;chr5;chr5;chr5;chr5;chr5;chr5;chr5;chr5;chr5;chr5;chr5;chr5;chr5;chr5;chr5;chr5;chr5;chr5;chr5;chr5;chr5;chr5;chr5;chr5;chr5;chr5;chr5;chr5;chr5;chr5;chr5;chr5;chr5;chr5;chr5;chr5;chr5;chr5;chr5;chr5;chr5;chr5;chr5;chr5;chr5;chr5;chr5;chr5;chr5…	144767732;144768092;144768544;144768794;144771089;144771089;144771089;144771089;144771089;144771150;144771608;144771608;144771608;144771608;144771608;144771608;144777103;144777103;144777103;144777103;144777103;144777103;144777881;144777881;144777881;144777881;144777881;144779984;144779984;144779984;144779984;144779984;144781976;144781976;144781976;144781976;144781976;144782196;144782196;144782196…	144768691;144768245;144768721;144768847;144771249;144771249;144771249;144771249;144771249;144771249;144771657;144771657;144771657;144771657;144771657;144771657;144777213;144777213;144777213;144777128;144777213;144777213;144777985;144777985;144777985;144777985;144777985;144780067;144780067;144780067;144780067;144780067;144782032;144782032;144782032;144782032;144782032;144782321;144782321;144782321…	+;+;+;+;+;+;+;+;+;+;+;+;+;+;+;+;+;+;+;+;+;+;+;+;+;+;+;+;+;+;+;+;+;+;+;+;+;+;+;+;+;+;+;+;+;+;+;+;+;+;+;+;+;+;+;+;+;+;+;+;+;+;+;+;+;+;+;+;+;+;+;+;+;+;+;+;+;+;+;+;+;+;+;+;+;+;+;+;+;+;+;+;+;+;+;+;+;+;+;+;+;+;+;+;+;+;+;+;+;+;+;+;+;+;+;+;+;+;+;+;+;+;+;+;+;+;+;+;+;+;+;+;+;+;+;+;+;+;+;+;+;+;+;+;+;+;+;+;+;+;+;+;+;+;+;+;+;+;+;+;+;+;+;+;+;+;+;+;+;+;+;+;+;+;+;+;+;+;+;+;+;+;+;+;+;+;+;+;+;+;+;+;+;+;+;+;+;+;+;+…	20859	chr5:144767732-144859778	617.706	690.032	623.576	345.228	277.296	404.606	493.074	-0.865954	0.256022	-3.38235	0.000718695	0.0407801
238	ENSMUSG00000051495.7	Irf2bp2	interferon regulatory factor 2 binding protein 2 [Source:MGI Symbol;Acc:MGI:2443921]	chr8;chr8	126588296;126592440	126591828;126593986	-;-	5080	chr8:126588296-126593986	943.644	673.445	506.257	220.044	223.017	386.678	492.181	-1.23588	0.305102	-4.05072	5.10607e-05	0.00599871
476	ENSMUSG00000018845.14	Unc45b	unc-45 myosin chaperone B [Source:MGI Symbol;Acc:MGI:2443377]	chr11;chr11;chr11;chr11;chr11;chr11;chr11;chr11;chr11;chr11;chr11;chr11;chr11;chr11;chr11;chr11;chr11;chr11;chr11;chr11;chr11;chr11;chr11;chr11;chr11;chr11;chr11;chr11;chr11;chr11;chr11;chr11;chr11;chr11;chr11;chr11;chr11;chr11;chr11;chr11;chr11;chr11;chr11;chr11;chr11;chr11;chr11;chr11;chr11;chr11;chr11;chr11;chr11;chr11;chr11;chr11;chr11;chr11;chr11;chr11;chr11;chr11;chr11;chr11;chr11;chr11;chr…	82910550;82911253;82911253;82911680;82911680;82911680;82912395;82912395;82912395;82913204;82913204;82913204;82915050;82915050;82915050;82917032;82917032;82917032;82917729;82917729;82917729;82919724;82919724;82919724;82922748;82922748;82922748;82925887;82925887;82925887;82928655;82928655;82928655;82928932;82928932;82928932;82928959;82929421;82929421;82929421;82929421;82933602;82933832;82933832;829…	82911253;82911359;82911359;82911847;82911847;82911847;82912431;82912431;82912431;82913379;82913379;82913379;82915139;82915139;82915139;82917199;82917199;82917199;82917897;82917897;82917897;82919894;82919894;82919894;82922919;82922919;82922919;82926187;82926187;82926187;82928749;82928749;82928749;82929079;82929073;82929079;82929079;82929745;82929561;82929561;82929561;82933652;82933959;82933959;829…	+;+;+;+;+;+;+;+;+;+;+;+;+;+;+;+;+;+;+;+;+;+;+;+;+;+;+;+;+;+;+;+;+;+;+;+;+;+;+;+;+;+;+;+;+;+;+;+;+;+;+;+;+;+;+;+;+;+;+;+;+;+;+;+;+;+;+;+	4493	chr11:82910550-82943403	712.333	540.747	682.873	248.035	282.016	476.317	490.387	-0.916928	0.268654	-3.41304	0.000642415	0.0376739
57	ENSMUSG00000029381.16	Shroom3	shroom family member 3 [Source:MGI Symbol;Acc:MGI:1351655]	chr5;chr5;chr5;chr5;chr5;chr5;chr5;chr5;chr5;chr5;chr5;chr5;chr5;chr5;chr5;chr5;chr5;chr5;chr5;chr5;chr5;chr5;chr5;chr5;chr5;chr5;chr5;chr5;chr5;chr5;chr5;chr5;chr5;chr5;chr5;chr5;chr5;chr5;chr5;chr5;chr5;chr5;chr5;chr5;chr5;chr5;chr5;chr5;chr5;chr5;chr5;chr5;chr5;chr5;chr5;chr5;chr5;chr5;chr5;chr5;chr5;chr5;chr5;chr5	92683435;92683625;92780753;92780753;92804220;92808563;92809378;92809470;92835658;92856471;92897993;92919645;92919645;92919645;92919645;92919645;92925407;92933754;92933754;92933754;92933754;92933754;92933754;92938637;92939977;92939977;92939977;92939977;92939977;92939977;92942503;92947885;92948404;92948404;92948404;92948404;92948404;92950484;92950484;92950484;92950484;92950484;92952539;92952539;929…	92683831;92683831;92780907;92780907;92806600;92809488;92809561;92809561;92835836;92856589;92898220;92919776;92919776;92919776;92919776;92919776;92925482;92933885;92933885;92933885;92933885;92933885;92933885;92942247;92940455;92943139;92943139;92943139;92942109;92943139;92943139;92948795;92948477;92948477;92948477;92948477;92948477;92951320;92951320;92951320;92951320;92951320;92953030;92953030;929…	+;+;+;+;+;+;+;+;+;+;+;+;+;+;+;+;+;+;+;+;+;+;+;+;+;+;+;+;+;+;+;+;+;+;+;+;+;+;+;+;+;+;+;+;+;+;+;+;+;+;+;+;+;+;+;+;+;+;+;+;+;+;+;+	13247	chr5:92683435-92965318	804.332	786.239	658.644	127.516	178.177	375.078	488.331	-1.6659	0.312794	-5.32589	1.00462e-07	4.75356e-05
320	ENSMUSG00000033722.9	BC034090	cDNA sequence BC034090 [Source:MGI Symbol;Acc:MGI:2672904]	chr1;chr1;chr1;chr1;chr1;chr1;chr1;chr1;chr1;chr1;chr1;chr1;chr1;chr1;chr1;chr1;chr1;chr1;chr1;chr1;chr1;chr1;chr1;chr1;chr1;chr1;chr1;chr1;chr1;chr1;chr1;chr1;chr1	155212471;155212471;155212473;155217382;155217382;155217521;155218260;155218260;155218260;155218271;155221335;155221335;155221335;155223275;155223275;155224911;155224911;155224911;155224911;155225690;155226040;155226124;155229114;155229819;155232446;155232446;155232446;155232446;155232880;155240736;155240746;155241425;155244186	155213713;155213981;155213713;155217566;155217566;155217566;155218387;155218387;155218387;155218387;155221587;155221587;155221587;155223431;155223431;155225174;155225425;155226448;155226448;155226448;155226448;155226448;155231904;155229894;155232589;155232589;155232740;155232589;155232911;155240799;155240906;155242326;155244444	-;-;-;-;-;-;-;-;-;-;-;-;-;-;-;-;-;-;-;-;-;-;-;-;-;-;-;-;-;-;-;-;-	8222	chr1:155212471-155244444	446.851	698.326	793.178	131.404	233.636	602.515	484.318	-1.10697	0.292647	-3.78261	0.000155192	0.0135324
231	ENSMUSG00000026814.16	Eng	endoglin [Source:MGI Symbol;Acc:MGI:95392]	chr2;chr2;chr2;chr2;chr2;chr2;chr2;chr2;chr2;chr2;chr2;chr2;chr2;chr2;chr2;chr2;chr2;chr2;chr2;chr2;chr2;chr2;chr2;chr2;chr2;chr2;chr2;chr2;chr2;chr2;chr2;chr2;chr2;chr2;chr2;chr2;chr2;chr2;chr2;chr2;chr2;chr2;chr2;chr2;chr2;chr2;chr2;chr2;chr2;chr2;chr2;chr2;chr2;chr2;chr2;chr2	32646595;32646595;32646622;32646993;32650142;32657516;32657516;32657519;32669423;32669423;32669423;32671342;32671342;32671342;32672218;32672218;32672218;32672837;32672837;32672837;32672843;32673250;32673250;32673250;32673250;32673366;32673592;32673592;32673592;32673592;32677553;32677553;32677553;32677553;32677923;32677923;32677923;32677923;32678384;32678456;32678456;32678456;32678891;32678891;326…	32647024;32647024;32647024;32647024;32650367;32657670;32657670;32657670;32669563;32669563;32669563;32671507;32671507;32671507;32672383;32672383;32672383;32672957;32672957;32672957;32672957;32673745;32673424;32673424;32673424;32673424;32673734;32673734;32673734;32673734;32677690;32677690;32677690;32677690;32677961;32677961;32677961;32677961;32678572;32678572;32678572;32678572;32679142;32679142;326…	+;+;+;+;+;+;+;+;+;+;+;+;+;+;+;+;+;+;+;+;+;+;+;+;+;+;+;+;+;+;+;+;+;+;+;+;+;+;+;+;+;+;+;+;+;+;+;+;+;+;+;+;+;+;+;+	4048	chr2:32646595-32682669	891.073	877.469	306.049	353.781	254.876	210.564	482.302	-1.14445	0.280292	-4.08306	4.44456e-05	0.00537137
500	ENSMUSG00000042978.11	Sbk1	SH3-binding kinase 1 [Source:MGI Symbol;Acc:MGI:2135937]	chr7;chr7;chr7;chr7;chr7;chr7;chr7;chr7;chr7;chr7;chr7;chr7	126248862;126272619;126273400;126289857;126289857;126289857;126291043;126291043;126291080;126291825;126291825;126292320	126249112;126273099;126273517;126290089;126289931;126290089;126291245;126291245;126291152;126295016;126292649;126292820	+;+;+;+;+;+;+;+;+;+;+;+	4478	chr7:126248862-126295016	578.278	675.104	647.167	193.607	237.176	554.707	481.007	-0.988199	0.294466	-3.35591	0.000791055	0.0441678
493	ENSMUSG00000026564.9	Dusp27	dual specificity phosphatase 27 (putative) [Source:MGI Symbol;Acc:MGI:2685055]	chr1;chr1;chr1;chr1;chr1;chr1;chr1;chr1;chr1;chr1;chr1;chr1	166098148;166098153;166107973;166107973;166110052;166110052;166112031;166112031;166127070;166127070;166127792;166127792	166101386;166101386;166108190;166108190;166110283;166110283;166112125;166112125;166127203;166127199;166127896;166127922	-;-;-;-;-;-;-;-;-;-;-;-	4049	chr1:166098148-166127922	701.819	693.35	535.587	197.495	315.055	430.619	478.987	-0.990307	0.293128	-3.37841	0.000729069	0.0412848
83	ENSMUSG00000039137.18	Whrn	whirlin [Source:MGI Symbol;Acc:MGI:2682003]	chr4;chr4;chr4;chr4;chr4;chr4;chr4;chr4;chr4;chr4;chr4;chr4;chr4;chr4;chr4;chr4;chr4;chr4;chr4;chr4;chr4;chr4;chr4;chr4;chr4;chr4;chr4;chr4;chr4;chr4;chr4;chr4;chr4;chr4;chr4;chr4;chr4;chr4;chr4;chr4;chr4;chr4;chr4;chr4;chr4;chr4;chr4;chr4;chr4;chr4;chr4;chr4;chr4;chr4;chr4;chr4;chr4;chr4;chr4;chr4;chr4;chr4;chr4;chr4;chr4;chr4;chr4;chr4;chr4;chr4;chr4;chr4;chr4;chr4;chr4;chr4;chr4;chr4;chr4;chr4…	63414910;63414910;63414910;63414910;63414910;63414910;63414910;63414910;63414910;63414910;63416002;63416002;63416002;63416002;63416002;63416002;63416002;63416002;63416002;63416002;63416412;63416412;63416412;63416412;63416412;63416412;63416412;63416412;63416412;63416412;63418088;63418088;63418088;63418088;63418088;63418088;63418088;63418088;63418088;63418088;63419422;63419422;63419422;63419422;634…	63415666;63415666;63415666;63415666;63415666;63415666;63415666;63415666;63415666;63415666;63416124;63416124;63416124;63416124;63416124;63416124;63416124;63416124;63416124;63416124;63416593;63416593;63416593;63416593;63416593;63416590;63416593;63416593;63416593;63416593;63418622;63418622;63418622;63418622;63418622;63418622;63418622;63418622;63418622;63418622;63419493;63419493;63419493;63419493;634…	-;-;-;-;-;-;-;-;-;-;-;-;-;-;-;-;-;-;-;-;-;-;-;-;-;-;-;-;-;-;-;-;-;-;-;-;-;-;-;-;-;-;-;-;-;-;-;-;-;-;-;-;-;-;-;-;-;-;-;-;-;-;-;-;-;-;-;-;-;-;-;-;-;-;-;-;-;-;-;-;-;-;-;-;-;-;-;-;-;-;-;-;-;-;-;-;-;-;-;-;-;-;-;-;-;-;-;-;-;-;-;-;-;-;-;-;-;-;-;-;-;-;-;-;-;-	7337	chr4:63414910-63495991	799.074	646.905	714.753	108.856	119.178	481.941	478.451	-1.67049	0.340148	-4.91106	9.05856e-07	0.000304684
345	ENSMUSG00000042404.16	Dennd4b	DENN/MADD domain containing 4B [Source:MGI Symbol;Acc:MGI:2446201]	chr3;chr3;chr3;chr3;chr3;chr3;chr3;chr3;chr3;chr3;chr3;chr3;chr3;chr3;chr3;chr3;chr3;chr3;chr3;chr3;chr3;chr3;chr3;chr3;chr3;chr3;chr3;chr3;chr3;chr3;chr3;chr3;chr3;chr3;chr3;chr3;chr3;chr3;chr3;chr3;chr3;chr3;chr3;chr3;chr3;chr3;chr3;chr3;chr3;chr3;chr3;chr3;chr3;chr3;chr3;chr3;chr3;chr3;chr3;chr3;chr3;chr3;chr3;chr3;chr3;chr3;chr3;chr3;chr3;chr3;chr3;chr3;chr3;chr3;chr3;chr3;chr3;chr3;chr3;chr3…	90265185;90266514;90267413;90267413;90267461;90268243;90268243;90268243;90268748;90268748;90268748;90268988;90268988;90269016;90269234;90269234;90269234;90269255;90270055;90270055;90270055;90270055;90270213;90270213;90270213;90270213;90270447;90270447;90270447;90270447;90270829;90270829;90270829;90270829;90271134;90271134;90271134;90271134;90271567;90271567;90271567;90271567;90272256;90272256;902…	90265561;90266666;90267752;90267752;90267752;90268495;90268495;90268495;90268817;90268817;90268817;90269157;90269157;90269157;90269478;90269478;90269478;90269478;90270128;90270121;90270121;90270121;90270271;90270271;90270271;90270271;90270591;90270591;90270591;90270591;90271004;90271004;90271004;90271004;90271234;90271234;90271234;90271234;90271697;90271782;90271782;90271782;90272401;90272401;902…	+;+;+;+;+;+;+;+;+;+;+;+;+;+;+;+;+;+;+;+;+;+;+;+;+;+;+;+;+;+;+;+;+;+;+;+;+;+;+;+;+;+;+;+;+;+;+;+;+;+;+;+;+;+;+;+;+;+;+;+;+;+;+;+;+;+;+;+;+;+;+;+;+;+;+;+;+;+;+;+;+;+;+;+;+;+;+;+;+	6031	chr3:90265185-90280669	499.421	467.762	915.598	160.173	199.417	618.685	476.843	-1.03207	0.278174	-3.71016	0.000207129	0.0167606
98	ENSMUSG00000002968.9	Med25	mediator complex subunit 25 [Source:MGI Symbol;Acc:MGI:1922863]	chr7;chr7;chr7;chr7;chr7;chr7;chr7;chr7;chr7;chr7;chr7;chr7;chr7;chr7;chr7;chr7;chr7;chr7;chr7;chr7;chr7;chr7;chr7;chr7;chr7;chr7;chr7;chr7;chr7;chr7;chr7;chr7;chr7;chr7;chr7;chr7;chr7;chr7;chr7;chr7;chr7;chr7;chr7;chr7;chr7;chr7;chr7;chr7;chr7;chr7;chr7;chr7;chr7;chr7;chr7;chr7;chr7;chr7;chr7;chr7;chr7;chr7;chr7;chr7;chr7;chr7;chr7;chr7;chr7;chr7;chr7;chr7;chr7;chr7;chr7;chr7;chr7;chr7;chr7;chr7…	44876765;44879384;44879391;44879391;44879927;44879927;44879927;44880240;44880252;44880252;44880252;44880252;44880311;44880567;44880567;44880567;44880634;44880719;44880923;44880923;44880923;44880923;44880923;44880923;44880923;44881028;44882759;44882759;44882759;44882759;44882759;44882759;44882759;44882759;44882968;44882968;44882968;44882968;44882968;44882968;44882968;44882968;44883099;44883099;448…	44878290;44879514;44879514;44880104;44880104;44880104;44880104;44880638;44880470;44880470;44880470;44880470;44880464;44880638;44880638;44880638;44880638;44881111;44881111;44881111;44881308;44881111;44881111;44881111;44881111;44881111;44882866;44882866;44882866;44882866;44882866;44882866;44882866;44882866;44883025;44883025;44883025;44883025;44883025;44883025;44883025;44883025;44883184;44883184;448…	-;-;-;-;-;-;-;-;-;-;-;-;-;-;-;-;-;-;-;-;-;-;-;-;-;-;-;-;-;-;-;-;-;-;-;-;-;-;-;-;-;-;-;-;-;-;-;-;-;-;-;-;-;-;-;-;-;-;-;-;-;-;-;-;-;-;-;-;-;-;-;-;-;-;-;-;-;-;-;-;-;-;-;-;-;-;-;-;-;-;-;-;-;-;-;-;-;-;-;-;-;-;-;-;-;-;-;-;-;-;-;-;-;-;-;-;-;-;-;-;-;-;-;-;-	7629	chr7:44876765-44892712	817.474	799.509	494.78	250.368	193.517	302.312	476.327	-1.36964	0.287326	-4.76686	1.87117e-06	0.000529232
445	ENSMUSG00000041528.15	Rnf123	ring finger protein 123 [Source:MGI Symbol;Acc:MGI:2148796]	chr9;chr9;chr9;chr9;chr9;chr9;chr9;chr9;chr9;chr9;chr9;chr9;chr9;chr9;chr9;chr9;chr9;chr9;chr9;chr9;chr9;chr9;chr9;chr9;chr9;chr9;chr9;chr9;chr9;chr9;chr9;chr9;chr9;chr9;chr9;chr9;chr9;chr9;chr9;chr9;chr9;chr9;chr9;chr9;chr9;chr9;chr9;chr9;chr9;chr9;chr9;chr9;chr9;chr9;chr9;chr9;chr9;chr9;chr9;chr9;chr9;chr9;chr9;chr9;chr9;chr9;chr9;chr9;chr9;chr9;chr9;chr9;chr9;chr9;chr9;chr9;chr9;chr9;chr9;chr9…	108051534;108051672;108051677;108051677;108051677;108051693;108052035;108052035;108052035;108052035;108052035;108052214;108052214;108052214;108052214;108052214;108052214;108052225;108052234;108052242;108052445;108052445;108052445;108052445;108052445;108052445;108052445;108052445;108055899;108056037;108056037;108056037;108056037;108056037;108056037;108056037;108056066;108056357;108056357;108056357…	108051960;108051960;108051960;108051960;108051960;108052120;108052120;108052120;108052120;108052120;108052120;108052230;108052308;108052308;108052308;108052308;108052308;108052308;108052308;108052308;108052587;108052699;108052587;108052587;108052587;108052587;108052587;108052587;108056121;108056121;108056121;108056121;108056121;108056121;108056121;108056121;108056121;108056432;108056432;108056432…	-;-;-;-;-;-;-;-;-;-;-;-;-;-;-;-;-;-;-;-;-;-;-;-;-;-;-;-;-;-;-;-;-;-;-;-;-;-;-;-;-;-;-;-;-;-;-;-;-;-;-;-;-;-;-;-;-;-;-;-;-;-;-;-;-;-;-;-;-;-;-;-;-;-;-;-;-;-;-;-;-;-;-;-;-;-;-;-;-;-;-;-;-;-;-;-;-;-;-;-;-;-;-;-;-;-;-;-;-;-;-;-;-;-;-;-;-;-;-;-;-;-;-;-;-;-;-;-;-;-;-;-;-;-;-;-;-;-;-;-;-;-;-;-;-;-;-;-;-;-;-;-;-;-;-;-;-;-;-;-;-;-;-;-;-;-;-;-;-;-;-;-;-;-;-;-;-;-;-;-;-;-;-;-;-;-;-;-;-;-;-;-;-;-;-;-;-;-;-;-…	6754	chr9:108051534-108083346	586.163	510.889	753.647	322.679	155.758	491.784	470.153	-0.960563	0.275851	-3.48217	0.000497362	0.0312019
421	ENSMUSG00000038319.14	Kcnh2	potassium voltage-gated channel, subfamily H (eag-related), member 2 [Source:MGI Symbol;Acc:MGI:1341722]	chr5;chr5;chr5;chr5;chr5;chr5;chr5;chr5;chr5;chr5;chr5;chr5;chr5;chr5;chr5;chr5;chr5;chr5;chr5;chr5;chr5;chr5;chr5;chr5;chr5;chr5;chr5;chr5;chr5;chr5;chr5;chr5;chr5;chr5;chr5	24319589;24319589;24320083;24321245;24321245;24321245;24321636;24321636;24321636;24321946;24321946;24321946;24322655;24322655;24323071;24323071;24324333;24324333;24324490;24324956;24324956;24324956;24325448;24325494;24325494;24325494;24326349;24326349;24326349;24329165;24330911;24331663;24332892;24348311;24351208	24320149;24320149;24320149;24321422;24321422;24321422;24321822;24321822;24321822;24322221;24322254;24322221;24322754;24322754;24323264;24323264;24324585;24324585;24324585;24325273;24325155;24325155;24325881;24325789;24325881;24325881;24326519;24326777;24326777;24329591;24331122;24332112;24333056;24348541;24351604	-;-;-;-;-;-;-;-;-;-;-;-;-;-;-;-;-;-;-;-;-;-;-;-;-;-;-;-;-;-;-;-;-;-;-	4845	chr5:24319589-24351604	678.162	622.024	550.889	272.139	252.516	399.684	462.569	-0.950878	0.269032	-3.53443	0.000408648	0.0270979
41	ENSMUSG00000015501.10	Hivep2	human immunodeficiency virus type I enhancer binding protein 2 [Source:MGI Symbol;Acc:MGI:1338076]	chr10;chr10;chr10;chr10;chr10;chr10;chr10;chr10;chr10;chr10;chr10;chr10;chr10;chr10;chr10;chr10;chr10;chr10;chr10;chr10;chr10;chr10;chr10;chr10;chr10;chr10;chr10;chr10;chr10;chr10;chr10;chr10;chr10;chr10;chr10;chr10;chr10;chr10;chr10;chr10;chr10;chr10;chr10	13966075;13966379;13966379;13966646;13966961;13967024;14004201;14004201;14004201;14004201;14066583;14066583;14066583;14066583;14066583;14077011;14110665;14117519;14117519;14123018;14126452;14126452;14126452;14126452;14127293;14127293;14127293;14127293;14133740;14133740;14133740;14139385;14139385;14139385;14142241;14142241;14142241;14143059;14143059;14143059;14148912;14148912;14148912	13966220;13966697;13966697;13966697;13967092;13967080;14004275;14004275;14004826;14004275;14066684;14066684;14066684;14066684;14066684;14079675;14110786;14117600;14117600;14123200;14126496;14126496;14126496;14126496;14128780;14132798;14132798;14132798;14133894;14133894;14133894;14139560;14139560;14139560;14142342;14142342;14142342;14143954;14143954;14143954;14151374;14151373;14150589	+;+;+;+;+;+;+;+;+;+;+;+;+;+;+;+;+;+;+;+;+;+;+;+;+;+;+;+;+;+;+;+;+;+;+;+;+;+;+;+;+;+;+	13720	chr10:13966075-14151374	841.131	872.493	453.973	182.722	178.177	223.57	458.678	-1.69673	0.290029	-5.85019	4.91004e-09	3.34326e-06
156	ENSMUSG00000024548.11	Setbp1	SET binding protein 1 [Source:MGI Symbol;Acc:MGI:1933199]	chr18;chr18;chr18;chr18;chr18;chr18	78750380;78783259;78856484;78923989;79086551;79109188	78755825;78783429;78859931;78924042;79087180;79109391	-;-;-;-;-;-	9953	chr18:78750380-79109391	856.902	779.604	419.543	149.288	149.858	344.143	449.89	-1.51908	0.343196	-4.42627	9.58784e-06	0.00171579
169	ENSMUSG00000033327.18	Tnxb	tenascin XB [Source:MGI Symbol;Acc:MGI:1932137]	chr17;chr17;chr17;chr17;chr17;chr17;chr17;chr17;chr17;chr17;chr17;chr17;chr17;chr17;chr17;chr17;chr17;chr17;chr17;chr17;chr17;chr17;chr17;chr17;chr17;chr17;chr17;chr17;chr17;chr17;chr17;chr17;chr17;chr17;chr17;chr17;chr17;chr17;chr17;chr17;chr17;chr17;chr17;chr17;chr17;chr17;chr17;chr17;chr17;chr17;chr17;chr17;chr17;chr17;chr17;chr17;chr17;chr17;chr17;chr17;chr17;chr17;chr17;chr17;chr17;chr17;chr…	34660457;34670524;34670535;34670535;34670535;34671055;34671055;34671055;34671055;34673237;34673237;34673237;34673237;34678572;34678572;34678572;34678572;34678856;34678856;34678856;34678856;34679861;34681954;34681954;34681954;34683284;34683284;34683284;34683284;34684921;34684921;34684921;34684921;34685588;34685588;34685588;34685588;34688600;34688600;34688600;34688600;34689324;34689324;34689324;346…	34660674;34670904;34670904;34670904;34670904;34672887;34672887;34672887;34672887;34673352;34673352;34673352;34673352;34678728;34678728;34678728;34678728;34679119;34679119;34679119;34679119;34680586;34682322;34682322;34682322;34683577;34683577;34683577;34683577;34685211;34685211;34685211;34685211;34685878;34685878;34685878;34685878;34688932;34688932;34688932;34688932;34689647;34689647;34689647;346…	+;+;+;+;+;+;+;+;+;+;+;+;+;+;+;+;+;+;+;+;+;+;+;+;+;+;+;+;+;+;+;+;+;+;+;+;+;+;+;+;+;+;+;+;+;+;+;+;+;+;+;+;+;+;+;+;+;+;+;+;+;+;+;+;+;+;+;+;+;+;+;+;+;+;+;+;+;+;+;+;+;+;+;+;+;+;+;+;+;+;+;+;+;+;+;+;+;+;+;+;+;+;+;+;+;+;+;+;+;+;+;+;+;+;+;+;+;+;+;+;+;+;+;+;+;+;+;+;+;+;+;+;+;+;+;+;+;+;+;+;+;+;+;+;+;+;+;+;+;+;+;+;+;+;+;+;+;+;+;+	13488	chr17:34660457-34719815	654.505	749.747	534.311	296.243	152.218	303.015	448.34	-1.28243	0.295794	-4.33553	1.45409e-05	0.002402
132	ENSMUSG00000040209.12	Zfp704	zinc finger protein 704 [Source:MGI Symbol;Acc:MGI:2180715]	chr3;chr3;chr3;chr3;chr3;chr3;chr3;chr3;chr3;chr3;chr3;chr3;chr3;chr3;chr3;chr3;chr3;chr3;chr3;chr3;chr3	9427020;9438292;9438696;9439785;9439785;9439785;9443824;9444159;9445960;9445960;9447275;9447275;9452264;9452264;9470892;9470892;9474499;9474499;9565064;9565064;9609270	9438898;9438898;9438898;9441036;9439882;9439882;9443906;9444342;9446064;9446064;9447542;9447542;9452364;9452364;9471118;9471118;9474602;9474602;9565299;9565299;9610085	-;-;-;-;-;-;-;-;-;-;-;-;-;-;-;-;-;-;-;-;-	15255	chr3:9427020-9610085	607.191	655.199	665.02	165.616	127.438	446.086	444.425	-1.41294	0.311961	-4.5292	5.92071e-06	0.0012335
58	ENSMUSG00000043323.17	Fbrsl1	fibrosin-like 1 [Source:MGI Symbol;Acc:MGI:1920907]	chr5;chr5;chr5;chr5;chr5;chr5;chr5;chr5;chr5;chr5;chr5;chr5;chr5;chr5;chr5;chr5;chr5;chr5;chr5;chr5;chr5;chr5;chr5;chr5;chr5;chr5;chr5;chr5;chr5;chr5;chr5;chr5;chr5;chr5;chr5;chr5;chr5;chr5;chr5;chr5;chr5;chr5;chr5;chr5;chr5;chr5;chr5;chr5;chr5;chr5;chr5;chr5;chr5;chr5;chr5;chr5;chr5;chr5;chr5;chr5;chr5;chr5;chr5;chr5;chr5;chr5;chr5;chr5;chr5;chr5;chr5;chr5;chr5;chr5;chr5;chr5;chr5;chr5;chr5;chr5…	110361754;110362570;110362787;110362791;110362900;110370950;110370950;110370950;110370950;110370950;110371286;110371286;110371286;110371286;110371286;110371546;110371546;110371546;110371546;110371546;110374390;110374390;110374390;110374390;110374390;110376007;110376007;110376007;110376007;110376253;110376253;110376253;110376253;110376253;110376402;110376402;110376402;110376402;110376402;110377357…	110363879;110363879;110363879;110363879;110363879;110371154;110371154;110371154;110371154;110371154;110371369;110371369;110371369;110371369;110371369;110371623;110371623;110371623;110371623;110371623;110374519;110374519;110374519;110374519;110374519;110376078;110376078;110376078;110376078;110376282;110376282;110376282;110376282;110376282;110376470;110376470;110376470;110376470;110376470;110377407…	-;-;-;-;-;-;-;-;-;-;-;-;-;-;-;-;-;-;-;-;-;-;-;-;-;-;-;-;-;-;-;-;-;-;-;-;-;-;-;-;-;-;-;-;-;-;-;-;-;-;-;-;-;-;-;-;-;-;-;-;-;-;-;-;-;-;-;-;-;-;-;-;-;-;-;-;-;-;-;-;-;-;-;-;-	8309	chr5:110361754-110448602	714.961	738.136	563.641	171.059	151.038	308.639	441.246	-1.58061	0.296461	-5.3316	9.73487e-08	4.75356e-05
138	ENSMUSG00000033705.17	Stard9	START domain containing 9 [Source:MGI Symbol;Acc:MGI:3045258]	chr2;chr2;chr2;chr2;chr2;chr2;chr2;chr2;chr2;chr2;chr2;chr2;chr2;chr2;chr2;chr2;chr2;chr2;chr2;chr2;chr2;chr2;chr2;chr2;chr2;chr2;chr2;chr2;chr2;chr2;chr2;chr2;chr2;chr2;chr2;chr2;chr2;chr2;chr2;chr2;chr2;chr2;chr2;chr2;chr2;chr2;chr2;chr2;chr2;chr2;chr2;chr2;chr2;chr2;chr2;chr2;chr2;chr2;chr2;chr2;chr2;chr2;chr2;chr2;chr2;chr2;chr2;chr2;chr2;chr2;chr2;chr2;chr2;chr2;chr2;chr2;chr2;chr2;chr2;chr2…	120629121;120629126;120631423;120631423;120634173;120634173;120664880;120664880;120666373;120666373;120666494;120666494;120668003;120668003;120668960;120671080;120671080;120673603;120673603;120673603;120677915;120677915;120677915;120679353;120679353;120679808;120679808;120680168;120680168;120682724;120682724;120683673;120684592;120684856;120684856;120687719;120687719;120688083;120688083;120688742…	120629270;120629270;120631492;120631492;120634289;120634289;120664996;120664996;120666405;120666405;120666555;120666555;120668115;120668115;120671149;120671149;120671149;120673675;120673675;120673675;120678303;120677982;120677982;120679450;120679450;120680017;120680017;120680265;120680265;120682801;120682801;120683744;120684718;120685035;120685035;120687770;120687770;120688220;120688220;120688827…	+;+;+;+;+;+;+;+;+;+;+;+;+;+;+;+;+;+;+;+;+;+;+;+;+;+;+;+;+;+;+;+;+;+;+;+;+;+;+;+;+;+;+;+;+;+;+;+;+;+;+;+;+;+;+;+;+;+;+;+;+;+;+;+;+;+;+;+;+;+;+;+;+;+;+;+;+;+;+;+;+;+;+;+;+;+;+;+;+;+;+;+;+;+;+;+;+;+	22053	chr2:120629121-120731895	712.333	771.31	470.551	186.609	172.277	329.379	440.41	-1.3878	0.308942	-4.49211	7.05206e-06	0.00140623
478	ENSMUSG00000026883.17	Dab2ip	disabled 2 interacting protein [Source:MGI Symbol;Acc:MGI:1916851]	chr2;chr2;chr2;chr2;chr2;chr2;chr2;chr2;chr2;chr2;chr2;chr2;chr2;chr2;chr2;chr2;chr2;chr2;chr2;chr2;chr2;chr2;chr2;chr2;chr2;chr2;chr2;chr2;chr2;chr2;chr2;chr2;chr2;chr2;chr2;chr2;chr2;chr2;chr2;chr2;chr2;chr2;chr2;chr2;chr2;chr2;chr2;chr2;chr2;chr2;chr2;chr2;chr2;chr2;chr2;chr2;chr2;chr2;chr2;chr2;chr2;chr2;chr2;chr2;chr2;chr2;chr2;chr2;chr2;chr2;chr2;chr2;chr2;chr2;chr2;chr2;chr2;chr2;chr2;chr2…	35558266;35581060;35582840;35621981;35622037;35622160;35643888;35643888;35643888;35643888;35643888;35643888;35661350;35661492;35661492;35661492;35661492;35661492;35661492;35661541;35661619;35691994;35692333;35696732;35707648;35707648;35707648;35707648;35707648;35707648;35707648;35707648;35707648;35707648;35707648;35707648;35708200;35708814;35708814;35708814;35708814;35708814;35708814;35708814;357…	35558612;35581133;35583049;35622283;35622283;35622283;35643991;35643991;35644124;35643991;35643991;35643991;35661625;35661625;35661625;35661625;35661625;35661625;35661625;35661625;35661917;35692410;35692374;35696807;35707801;35707801;35707801;35707801;35707801;35707801;35707801;35707801;35707801;35707801;35707801;35707801;35708356;35708912;35708912;35708912;35708912;35708847;35708912;35708912;357…	+;+;+;+;+;+;+;+;+;+;+;+;+;+;+;+;+;+;+;+;+;+;+;+;+;+;+;+;+;+;+;+;+;+;+;+;+;+;+;+;+;+;+;+;+;+;+;+;+;+;+;+;+;+;+;+;+;+;+;+;+;+;+;+;+;+;+;+;+;+;+;+;+;+;+;+;+;+;+;+;+;+;+;+;+;+;+;+;+;+;+;+;+;+;+;+;+;+;+;+;+;+;+;+;+;+;+;+;+;+;+;+;+;+;+;+;+;+;+;+;+;+;+;+;+;+;+;+;+;+;+;+;+;+;+;+;+;+;+;+;+;+;+;+;+;+;+;+;+;+;+;+;+;+;+;+;+;+;+;+;+;+;+;+;+;+;+;+;+;+;+;+	8366	chr2:35558266-35730994	523.078	575.58	629.952	185.832	191.157	519.906	437.584	-1.0005	0.293756	-3.40588	0.000659503	0.0385175
502	ENSMUSG00000035342.14	Lzts2	leucine zipper, putative tumor suppressor 2 [Source:MGI Symbol;Acc:MGI:2385095]	chr19;chr19;chr19;chr19;chr19;chr19;chr19;chr19;chr19;chr19;chr19;chr19;chr19;chr19;chr19;chr19;chr19;chr19;chr19;chr19;chr19;chr19;chr19;chr19;chr19;chr19;chr19;chr19;chr19;chr19;chr19;chr19	45014414;45014476;45014854;45014865;45015162;45015200;45015389;45016497;45018156;45018212;45020658;45021387;45021387;45021387;45021387;45021387;45021387;45023542;45023542;45023542;45023542;45024719;45024719;45024719;45024719;45024719;45024719;45025802;45025802;45025802;45025802;45026241	45014545;45014545;45014953;45015323;45015323;45015313;45015456;45016530;45018230;45018230;45020802;45021836;45021555;45021836;45021836;45021836;45021552;45024204;45024204;45024204;45024204;45024979;45024870;45024917;45024979;45024979;45024979;45027102;45027111;45027030;45026097;45027111	+;+;+;+;+;+;+;+;+;+;+;+;+;+;+;+;+;+;+;+;+;+;+;+;+;+;+;+;+;+;+;+	3608	chr19:45014414-45027111	536.221	429.611	705.827	167.949	162.837	578.962	430.235	-0.989126	0.29495	-3.35354	0.000797848	0.0443696
327	ENSMUSG00000021068.17	Nin	ninein [Source:MGI Symbol;Acc:MGI:105108]	chr12;chr12;chr12;chr12;chr12;chr12;chr12;chr12;chr12;chr12;chr12;chr12;chr12;chr12;chr12;chr12;chr12;chr12;chr12;chr12;chr12;chr12;chr12;chr12;chr12;chr12;chr12;chr12;chr12;chr12;chr12;chr12;chr12;chr12;chr12;chr12;chr12;chr12;chr12;chr12;chr12;chr12;chr12;chr12;chr12;chr12;chr12;chr12;chr12;chr12;chr12;chr12;chr12;chr12;chr12;chr12;chr12;chr12;chr12;chr12;chr12;chr12;chr12;chr12;chr12;chr12;chr…	70011435;70011435;70017573;70017573;70017574;70018739;70018740;70018740;70018740;70018760;70018760;70020834;70020834;70020834;70020834;70020834;70020834;70020834;70020834;70020834;70022281;70022281;70022281;70025380;70025380;70025380;70025380;70025380;70025407;70025407;70025407;70025407;70026586;70026754;70026754;70026754;70026754;70026754;70026754;70026754;70026754;70026754;70027170;70028012;700…	70014956;70014956;70017686;70017686;70017686;70019262;70019262;70019262;70019262;70019262;70019262;70021031;70021031;70021031;70021031;70021031;70021031;70021031;70021031;70021031;70022341;70022341;70022341;70025481;70025481;70025481;70025481;70025481;70025481;70025481;70025481;70025481;70026903;70026903;70026903;70026903;70026903;70026903;70026903;70026827;70026903;70026903;70028819;70028191;700…	-;-;-;-;-;-;-;-;-;-;-;-;-;-;-;-;-;-;-;-;-;-;-;-;-;-;-;-;-;-;-;-;-;-;-;-;-;-;-;-;-;-;-;-;-;-;-;-;-;-;-;-;-;-;-;-;-;-;-;-;-;-;-;-;-;-;-;-;-;-;-;-;-;-;-;-;-;-;-;-;-;-;-;-;-;-;-;-;-;-;-;-;-;-;-;-;-;-;-;-;-;-;-;-;-;-;-;-;-;-;-;-;-;-;-;-;-;-;-;-;-;-;-;-;-;-;-;-;-;-;-;-;-;-;-;-;-;-;-;-;-;-;-;-;-;-;-;-;-;-;-;-;-;-;-;-;-;-;-;-;-;-;-;-;-;-;-;-;-;-;-;-;-;-;-;-;-;-;-;-;-;-;-;-;-;-;-;-;-;-;-;-;-;-;-;-;-;-;-;-…	17095	chr12:70011435-70113717	575.649	479.373	672.671	208.381	152.218	488.269	429.427	-1.07356	0.285653	-3.75827	0.000171095	0.0146069
187	ENSMUSG00000038406.17	Scaf1	SR-related CTD-associated factor 1 [Source:MGI Symbol;Acc:MGI:2141980]	chr7;chr7;chr7;chr7;chr7;chr7;chr7;chr7;chr7;chr7;chr7;chr7;chr7;chr7;chr7;chr7;chr7;chr7;chr7;chr7;chr7;chr7;chr7;chr7;chr7;chr7;chr7;chr7;chr7;chr7;chr7;chr7;chr7;chr7;chr7;chr7;chr7;chr7;chr7;chr7	45002948;45002948;45003497;45003497;45005405;45005405;45005841;45005841;45006306;45006306;45010260;45012123;45012123;45012123;45012158;45012325;45012325;45012325;45012325;45012698;45012698;45012698;45012698;45013217;45013217;45013217;45013217;45013252;45013480;45013480;45013480;45013480;45014204;45014205;45014205;45014205;45014838;45015465;45016080;45016080	45003371;45003371;45003625;45003625;45005623;45005623;45005923;45005923;45008972;45008972;45010998;45012238;45012238;45012238;45012238;45012425;45012425;45012425;45012425;45012795;45012795;45012795;45012795;45013274;45013561;45013274;45013274;45013274;45013593;45013593;45013593;45013593;45014335;45014335;45014335;45014404;45014936;45015857;45016131;45016363	-;-;-;-;-;-;-;-;-;-;-;-;-;-;-;-;-;-;-;-;-;-;-;-;-;-;-;-;-;-;-;-;-;-;-;-;-;-;-;-	5930	chr7:45002948-45016363	599.306	749.747	498.606	181.167	182.897	352.932	427.442	-1.28425	0.301892	-4.25401	2.09972e-05	0.003069
494	ENSMUSG00000053646.13	Plxnb1	plexin B1 [Source:MGI Symbol;Acc:MGI:2154238]	chr9;chr9;chr9;chr9;chr9;chr9;chr9;chr9;chr9;chr9;chr9;chr9;chr9;chr9;chr9;chr9;chr9;chr9;chr9;chr9;chr9;chr9;chr9;chr9;chr9;chr9;chr9;chr9;chr9;chr9;chr9;chr9;chr9;chr9;chr9;chr9;chr9;chr9;chr9;chr9;chr9;chr9;chr9;chr9;chr9;chr9;chr9;chr9;chr9;chr9;chr9;chr9;chr9;chr9;chr9;chr9;chr9;chr9;chr9;chr9;chr9	109095389;109095952;109096710;109099271;109099271;109099271;109100072;109100072;109100072;109102021;109102574;109102827;109103215;109103613;109104028;109104223;109104734;109104952;109105501;109105591;109105916;109105916;109105963;109106261;109106261;109106441;109106441;109106441;109106441;109106760;109106760;109106760;109106760;109106794;109108121;109108121;109108121;109108407;109108407;109108407…	109095645;109096202;109096814;109099323;109099323;109099323;109100498;109100498;109101184;109102203;109102702;109102927;109103347;109103769;109104136;109104331;109105408;109105098;109105713;109105713;109106038;109106038;109106354;109106354;109106354;109106613;109106613;109106613;109106613;109106931;109106807;109106911;109106911;109106911;109108226;109108226;109108226;109108911;109108543;109108543…	+;+;+;+;+;+;+;+;+;+;+;+;+;+;+;+;+;+;+;+;+;+;+;+;+;+;+;+;+;+;+;+;+;+;+;+;+;+;+;+;+;+;+;+;+;+;+;+;+;+;+;+;+;+;+;+;+;+;+;+;+	9592	chr9:109095389-109119917	507.307	617.048	568.742	255.033	179.357	417.964	424.242	-0.970062	0.287773	-3.37093	0.000749148	0.0422504
87	ENSMUSG00000024247.14	Pkdcc	protein kinase domain containing, cytoplasmic [Source:MGI Symbol;Acc:MGI:2147077]	chr17;chr17;chr17;chr17;chr17;chr17;chr17;chr17;chr17;chr17;chr17;chr17;chr17;chr17;chr17;chr17;chr17;chr17;chr17;chr17;chr17	83215292;83220034;83220102;83220102;83220966;83220966;83221035;83221053;83221477;83221790;83221790;83221790;83222126;83222126;83222126;83223783;83223783;83223783;83224192;83224192;83224192	83216104;83220156;83220156;83220156;83221237;83221237;83221237;83221237;83221742;83221869;83221869;83221869;83222230;83222198;83222230;83223956;83223956;83223956;83224575;83224264;83225070	+;+;+;+;+;+;+;+;+;+;+;+;+;+;+;+;+;+;+;+;+	2712	chr17:83215292-83225070	570.392	661.834	642.066	105.745	133.338	413.394	421.128	-1.56413	0.321661	-4.86267	1.15815e-06	0.000371633
2	ENSMUSG00000089213.1	Gm23388	predicted gene, 23388 [Source:MGI Symbol;Acc:MGI:5453165]	chr8	85112012	85112068	-	57	chr8:85112012-85112068	1059.3	968.699	232.088	82.4192	77.8788	47.1044	411.248	-2.96697	0.302403	-9.81131	1.00652e-22	1.40496e-18
400	ENSMUSG00000002602.16	Axl	AXL receptor tyrosine kinase [Source:MGI Symbol;Acc:MGI:1347244]	chr7;chr7;chr7;chr7;chr7;chr7;chr7;chr7;chr7;chr7;chr7;chr7;chr7;chr7;chr7;chr7;chr7;chr7;chr7;chr7;chr7;chr7;chr7;chr7;chr7;chr7;chr7;chr7;chr7;chr7;chr7;chr7;chr7;chr7;chr7;chr7;chr7;chr7;chr7;chr7;chr7;chr7;chr7;chr7;chr7;chr7;chr7;chr7;chr7;chr7;chr7;chr7;chr7;chr7;chr7;chr7;chr7;chr7;chr7;chr7;chr7;chr7;chr7;chr7;chr7;chr7;chr7;chr7;chr7;chr7;chr7	25757273;25757630;25760678;25760751;25760751;25761369;25761405;25761405;25761405;25763284;25763284;25763284;25763284;25763794;25763943;25763943;25763943;25763943;25764422;25764422;25766518;25766518;25766518;25766518;25766793;25766793;25766793;25766793;25770218;25770218;25770218;25770218;25770633;25770633;25770633;25770633;25773099;25773343;25773343;25773343;25774084;25774084;25774084;25774515;257…	25759013;25759013;25760887;25760887;25760887;25761564;25761564;25761564;25761564;25763393;25763393;25763393;25763393;25764514;25764064;25764413;25764064;25764064;25764514;25764514;25766595;25766595;25766595;25766595;25766888;25766888;25766888;25766888;25770309;25770309;25770309;25770309;25770765;25770765;25770765;25770765;25773125;25773493;25773493;25773493;25774223;25774223;25774223;25774678;257…	-;-;-;-;-;-;-;-;-;-;-;-;-;-;-;-;-;-;-;-;-;-;-;-;-;-;-;-;-;-;-;-;-;-;-;-;-;-;-;-;-;-;-;-;-;-;-;-;-;-;-;-;-;-;-;-;-;-;-;-;-;-;-;-;-;-;-;-;-;-;-	5033	chr7:25757273-25788705	607.191	622.024	413.167	290.8	232.456	275.244	406.814	-0.953656	0.266492	-3.57855	0.000345501	0.0241134
152	ENSMUSG00000025885.18	Myo5b	myosin VB [Source:MGI Symbol;Acc:MGI:106598]	chr18;chr18;chr18;chr18;chr18;chr18;chr18;chr18;chr18;chr18;chr18;chr18;chr18;chr18;chr18;chr18;chr18;chr18;chr18;chr18;chr18;chr18;chr18;chr18;chr18;chr18;chr18;chr18;chr18;chr18;chr18;chr18;chr18;chr18;chr18;chr18;chr18;chr18;chr18;chr18;chr18;chr18;chr18;chr18;chr18;chr18;chr18;chr18;chr18;chr18;chr18;chr18;chr18;chr18;chr18;chr18;chr18;chr18;chr18;chr18;chr18;chr18;chr18;chr18;chr18;chr18;chr…	74440936;74440964;74442537;74442605;74442607;74511423;74569767;74569767;74569767;74569767;74577455;74577455;74577455;74577455;74580390;74580390;74580390;74580390;74616923;74616923;74616923;74616923;74625562;74625562;74625562;74627171;74627171;74627171;74633177;74634461;74634461;74634461;74634461;74638042;74638042;74638042;74638042;74643927;74643927;74643927;74643927;74653360;74653360;74653360;746…	74441052;74441052;74442807;74442807;74442807;74512195;74569877;74569877;74569877;74569877;74577626;74577626;74577626;74577626;74580534;74580534;74580534;74580534;74617079;74617079;74617079;74617023;74625705;74625705;74625705;74627252;74627252;74627252;74633244;74634568;74634568;74634568;74634568;74638151;74638151;74638151;74638151;74644023;74644192;74644192;74644192;74653441;74653441;74653441;746…	+;+;+;+;+;+;+;+;+;+;+;+;+;+;+;+;+;+;+;+;+;+;+;+;+;+;+;+;+;+;+;+;+;+;+;+;+;+;+;+;+;+;+;+;+;+;+;+;+;+;+;+;+;+;+;+;+;+;+;+;+;+;+;+;+;+;+;+;+;+;+;+;+;+;+;+;+;+;+;+;+;+;+;+;+;+;+;+;+;+;+;+;+;+;+;+;+;+;+;+;+;+;+;+;+;+;+;+;+;+;+;+;+;+;+;+;+;+;+;+;+;+;+;+;+;+;+;+;+;+	9766	chr18:74440936-74771493	633.477	529.135	552.164	164.838	162.837	351.525	398.996	-1.29747	0.291751	-4.44717	8.70085e-06	0.00159804
528	ENSMUSG00000018750.14	Zbtb4	zinc finger and BTB domain containing 4 [Source:MGI Symbol;Acc:MGI:1922830]	chr11;chr11;chr11;chr11;chr11;chr11;chr11;chr11;chr11;chr11;chr11;chr11;chr11;chr11;chr11;chr11;chr11;chr11;chr11;chr11;chr11;chr11;chr11;chr11;chr11;chr11	69765912;69765922;69765994;69766016;69766449;69766544;69771241;69775376;69775376;69775376;69775376;69775376;69775376;69775406;69775802;69775802;69775862;69775862;69775862;69775862;69775862;69777472;69777472;69778046;69778187;69781793	69766085;69766085;69766085;69766085;69766637;69766637;69771287;69775442;69775442;69775442;69775442;69775442;69775442;69775442;69776022;69776889;69776889;69776038;69776450;69776014;69776889;69780209;69784023;69778309;69779673;69781948	+;+;+;+;+;+;+;+;+;+;+;+;+;+;+;+;+;+;+;+;+;+;+;+;+;+	8117	chr11:69765912-69784023	604.563	489.326	492.867	174.169	221.837	393.005	395.961	-0.979434	0.295995	-3.30895	0.000936457	0.0495134
241	ENSMUSG00000034471.12	Caskin2	CASK-interacting protein 2 [Source:MGI Symbol;Acc:MGI:2157062]	chr11;chr11;chr11;chr11;chr11;chr11;chr11;chr11;chr11;chr11;chr11;chr11;chr11;chr11;chr11;chr11;chr11;chr11;chr11;chr11;chr11;chr11;chr11;chr11;chr11;chr11;chr11;chr11;chr11;chr11;chr11;chr11;chr11;chr11;chr11;chr11	115799183;115800000;115800360;115800360;115800666;115802281;115802548;115802729;115802999;115803212;115803358;115803582;115804476;115804699;115804736;115805081;115805081;115806304;115806304;115806534;115806534;115806719;115806719;115806777;115807264;115807264;115807264;115807839;115807839;115807839;115808000;115811887;115811887;115812892;115813514;115813514	115800077;115800077;115800881;115800582;115802141;115802419;115802649;115802839;115803087;115803272;115803479;115803843;115804570;115804807;115804807;115805189;115805189;115806434;115806434;115806629;115806629;115806864;115806864;115806864;115807361;115807361;115807361;115807890;115807890;115807890;115808102;115812382;115812382;115812944;115813639;115813630	-;-;-;-;-;-;-;-;-;-;-;-;-;-;-;-;-;-;-;-;-;-;-;-;-;-;-;-;-;-;-;-;-;-;-;-	5177	chr11:115799183-115813639	604.563	617.048	418.268	215.379	207.677	277.705	390.106	-1.12541	0.278691	-4.03822	5.3859e-05	0.00623893
110	ENSMUSG00000047907.11	Tshz2	teashirt zinc finger family member 2 [Source:MGI Symbol;Acc:MGI:2153084]	chr2;chr2;chr2;chr2;chr2;chr2;chr2;chr2;chr2;chr2;chr2	169633013;169633676;169883526;169883526;169884893;169884893;169885835;169912608;169912608;170070268;170070268	169633779;169633779;169888504;169886586;169886459;169886586;169886459;169913093;169913093;170071816;170071816	+;+;+;+;+;+;+;+;+;+;+	7781	chr2:169633013-170071816	812.217	855.906	186.18	167.171	172.277	142.368	389.353	-1.54293	0.331599	-4.653	3.27139e-06	0.000830249
413	ENSMUSG00000038369.14	Ncoa6	nuclear receptor coactivator 6 [Source:MGI Symbol;Acc:MGI:1929915]	chr2;chr2;chr2;chr2;chr2;chr2;chr2;chr2;chr2;chr2;chr2;chr2;chr2;chr2;chr2;chr2;chr2;chr2;chr2;chr2;chr2;chr2;chr2;chr2;chr2;chr2;chr2;chr2;chr2;chr2;chr2;chr2;chr2;chr2;chr2;chr2;chr2;chr2;chr2;chr2;chr2;chr2;chr2;chr2;chr2;chr2;chr2;chr2;chr2;chr2;chr2;chr2;chr2;chr2;chr2;chr2;chr2;chr2	155390656;155390665;155390669;155390669;155395720;155395720;155395720;155395720;155399655;155399655;155399655;155402672;155402672;155402672;155405475;155405475;155406833;155411525;155411525;155411525;155414812;155414812;155414812;155415387;155418439;155418878;155418878;155418878;155418878;155420277;155420967;155420967;155420967;155422811;155422811;155422811;155422811;155432816;155432816;155432816…	155391220;155391220;155391220;155391220;155395871;155395871;155396826;155395871;155399691;155399691;155399691;155403561;155402740;155402740;155408450;155408450;155408450;155411646;155411646;155411646;155415928;155415928;155415928;155415928;155418518;155418903;155419024;155419024;155419024;155421869;155421869;155421869;155421869;155422939;155422939;155422939;155422939;155432938;155432938;155432938…	-;-;-;-;-;-;-;-;-;-;-;-;-;-;-;-;-;-;-;-;-;-;-;-;-;-;-;-;-;-;-;-;-;-;-;-;-;-;-;-;-;-;-;-;-;-;-;-;-;-;-;-;-;-;-;-;-;-	9744	chr2:155390656-155473894	688.676	777.945	212.959	242.592	227.736	185.957	389.311	-1.08753	0.306434	-3.54899	0.000386707	0.0261397
294	ENSMUSG00000020331.9	Hcn2	hyperpolarization-activated, cyclic nucleotide-gated K+ 2 [Source:MGI Symbol;Acc:MGI:1298210]	chr10;chr10;chr10;chr10;chr10;chr10;chr10;chr10;chr10;chr10;chr10;chr10;chr10;chr10;chr10;chr10;chr10	79716634;79716634;79724388;79724388;79726147;79726147;79728893;79728893;79730847;79730847;79733671;79733671;79734063;79734063;79734858;79734858;79735979	79717219;79717219;79724811;79724811;79726308;79726308;79729111;79729111;79730993;79730993;79733911;79733911;79734227;79734227;79735872;79736108;79736108	+;+;+;+;+;+;+;+;+;+;+;+;+;+;+;+;+	3195	chr10:79716634-79736108	888.445	481.032	351.319	154.73	146.318	303.366	387.535	-1.31317	0.33901	-3.87356	0.000107256	0.0101846
154	ENSMUSG00000046574.8	Prr12	proline rich 12 [Source:MGI Symbol;Acc:MGI:2679002]	chr7;chr7;chr7;chr7;chr7;chr7;chr7;chr7;chr7;chr7;chr7;chr7;chr7;chr7;chr7;chr7;chr7;chr7;chr7;chr7	45027563;45028255;45028759;45028759;45028938;45028938;45030611;45030611;45031001;45031001;45033745;45033745;45034609;45034879;45043352;45045723;45046839;45050205;45051218;45052796	45028624;45028624;45028854;45028854;45029084;45029084;45030708;45030708;45031126;45031126;45034394;45034232;45034742;45034995;45043788;45046389;45050128;45050366;45051330;45052881	-;-;-;-;-;-;-;-;-;-;-;-;-;-;-;-;-;-;-;-	7185	chr7:45027563-45052881	630.848	666.81	420.818	141.512	126.258	312.155	383.067	-1.46551	0.329994	-4.44102	8.95321e-06	0.00162303
266	ENSMUSG00000033955.13	Tnks1bp1	tankyrase 1 binding protein 1 [Source:MGI Symbol;Acc:MGI:2446193]	chr2;chr2;chr2;chr2;chr2;chr2;chr2;chr2;chr2;chr2;chr2;chr2;chr2;chr2;chr2;chr2;chr2;chr2;chr2;chr2;chr2;chr2;chr2;chr2;chr2;chr2;chr2;chr2;chr2;chr2;chr2;chr2;chr2;chr2;chr2;chr2;chr2;chr2;chr2;chr2;chr2;chr2;chr2;chr2;chr2;chr2;chr2;chr2	85048022;85048055;85050460;85050460;85050608;85050824;85050861;85050861;85050865;85050893;85051925;85051925;85051925;85051925;85051925;85051925;85054283;85054283;85058060;85058126;85058126;85058126;85058159;85060964;85061888;85061888;85061888;85061888;85061888;85069988;85069988;85069988;85070607;85070607;85070607;85070873;85070873;85070873;85071706;85071706;85071706;85072096;85072096;85072096;850…	85048135;85048139;85050560;85050560;85050973;85050973;85050973;85050973;85050973;85050973;85052555;85052555;85052052;85052555;85052134;85052555;85054352;85054352;85059487;85058557;85059487;85059487;85059487;85061204;85062585;85064016;85064016;85064016;85063529;85070357;85070357;85070357;85070757;85070757;85070757;85071009;85071009;85071009;85071863;85071863;85071863;85072168;85072168;85072168;850…	+;+;+;+;+;+;+;+;+;+;+;+;+;+;+;+;+;+;+;+;+;+;+;+;+;+;+;+;+;+;+;+;+;+;+;+;+;+;+;+;+;+;+;+;+;+;+;+	6425	chr2:85048022-85073048	499.421	477.715	575.118	157.063	146.318	405.309	376.824	-1.15937	0.293366	-3.95196	7.7513e-05	0.00813507
521	ENSMUSG00000028830.14	AU040320	expressed sequence AU040320 [Source:MGI Symbol;Acc:MGI:2140475]	chr4;chr4;chr4;chr4;chr4;chr4;chr4;chr4;chr4;chr4;chr4;chr4;chr4;chr4;chr4;chr4;chr4;chr4;chr4;chr4;chr4;chr4;chr4;chr4;chr4;chr4;chr4;chr4;chr4;chr4;chr4;chr4;chr4;chr4;chr4;chr4;chr4;chr4;chr4;chr4;chr4;chr4;chr4;chr4;chr4;chr4;chr4;chr4;chr4;chr4;chr4;chr4;chr4;chr4;chr4;chr4;chr4;chr4;chr4;chr4;chr4;chr4;chr4;chr4;chr4;chr4;chr4;chr4;chr4;chr4;chr4;chr4;chr4;chr4;chr4;chr4;chr4;chr4;chr4;chr4…	126753544;126753553;126753555;126753770;126753770;126753794;126753814;126753826;126754449;126756899;126756899;126756899;126756899;126756899;126756899;126756899;126788281;126791775;126791775;126791775;126791775;126791775;126791775;126814256;126814256;126814256;126816263;126816373;126816373;126816373;126823644;126823644;126823644;126823644;126828801;126828801;126828801;126828801;126830330;126830330…	126753603;126753767;126753662;126753995;126753995;126753845;126753995;126753995;126754733;126757068;126757068;126757068;126757068;126757068;126757068;126757068;126788334;126791908;126792295;126792295;126792295;126792005;126791894;126814502;126814502;126814502;126816474;126816474;126816474;126816474;126823741;126823741;126823741;126823741;126828888;126828888;126828888;126828888;126830422;126830422…	+;+;+;+;+;+;+;+;+;+;+;+;+;+;+;+;+;+;+;+;+;+;+;+;+;+;+;+;+;+;+;+;+;+;+;+;+;+;+;+;+;+;+;+;+;+;+;+;+;+;+;+;+;+;+;+;+;+;+;+;+;+;+;+;+;+;+;+;+;+;+;+;+;+;+;+;+;+;+;+;+;+;+;+;+;+;+;+;+;+;+;+;+;+;+	6259	chr4:126753544-126870070	517.821	615.389	357.695	260.476	245.436	247.122	373.99	-0.888187	0.267647	-3.3185	0.000905012	0.0484937
253	ENSMUSG00000048490.14	Nrip1	nuclear receptor interacting protein 1 [Source:MGI Symbol;Acc:MGI:1315213]	chr16;chr16;chr16;chr16;chr16;chr16;chr16;chr16;chr16;chr16;chr16;chr16;chr16;chr16;chr16;chr16;chr16;chr16;chr16;chr16;chr16;chr16;chr16;chr16;chr16	76287400;76290862;76294564;76294646;76294727;76323597;76328283;76328495;76330746;76330746;76330746;76351589;76352472;76352472;76352472;76352472;76352472;76352472;76372872;76372872;76372872;76372872;76372872;76373770;76373770	76295015;76295015;76295015;76295015;76295015;76323658;76330864;76330864;76330864;76330864;76330864;76352549;76352549;76352546;76352549;76352549;76352549;76352546;76373049;76373037;76373040;76373044;76373049;76373826;76373827	-;-;-;-;-;-;-;-;-;-;-;-;-;-;-;-;-;-;-;-;-;-;-;-;-	11457	chr16:76287400-76373827	662.391	668.469	262.055	217.711	247.796	177.872	372.716	-1.12333	0.281164	-3.99529	6.46149e-05	0.00712986
221	ENSMUSG00000039967.14	Zfp292	zinc finger protein 292 [Source:MGI Symbol;Acc:MGI:1353423]	chr4;chr4;chr4;chr4;chr4;chr4;chr4;chr4;chr4;chr4;chr4;chr4;chr4;chr4;chr4;chr4	34803113;34803113;34816274;34816274;34819464;34819464;34826693;34826693;34839332;34839332;34839569;34839569;34839832;34839832;34882758;34882758	34812043;34812043;34816415;34816415;34819600;34819600;34826895;34826880;34839467;34839467;34839647;34839647;34839986;34839986;34882960;34882930	-;-;-;-;-;-;-;-;-;-;-;-;-;-;-;-	9986	chr4:34803113-34882960	704.447	693.35	241.651	193.607	184.077	186.309	367.24	-1.28074	0.311164	-4.11597	3.8555e-05	0.00485003
396	ENSMUSG00000051339.10	2900026A02Rik	RIKEN cDNA 2900026A02 gene [Source:MGI Symbol;Acc:MGI:1920194]	chr5;chr5;chr5;chr5;chr5;chr5;chr5;chr5;chr5;chr5;chr5;chr5;chr5;chr5;chr5;chr5;chr5;chr5;chr5;chr5;chr5;chr5;chr5;chr5;chr5;chr5;chr5;chr5;chr5	113086323;113086323;113086323;113092415;113092415;113092415;113093102;113093102;113093102;113093966;113093966;113093966;113095590;113095590;113095590;113097598;113097598;113097598;113101459;113101459;113101459;113137705;113163058;113175205;113182054;113188286;113190604;113193761;113221211	113091024;113091024;113091024;113092497;113092497;113092497;113093244;113093244;113093244;113094084;113094084;113094084;113095764;113095764;113095764;113097838;113097838;113097838;113101577;113101577;113101577;113137986;113163351;113175339;113184717;113188373;113192199;113193907;113221236	-;-;-;-;-;-;-;-;-;-;-;-;-;-;-;-;-;-;-;-;-;-;-;-;-;-;-;-;-	10814	chr5:113086323-113221236	491.536	514.207	477.565	135.292	217.117	351.174	364.482	-1.06121	0.295866	-3.58679	0.000334771	0.0236005
175	ENSMUSG00000061410.6	Zcchc14	zinc finger, CCHC domain containing 14 [Source:MGI Symbol;Acc:MGI:2159407]	chr8;chr8;chr8;chr8;chr8;chr8;chr8;chr8;chr8;chr8;chr8;chr8;chr8;chr8;chr8;chr8;chr8;chr8;chr8;chr8;chr8;chr8;chr8	121598703;121600350;121603808;121603808;121605350;121606187;121606214;121606877;121606877;121608390;121608585;121609080;121609080;121609221;121610117;121610117;121611326;121611326;121618635;121618635;121628566;121628566;121651725	121602331;121602249;121605268;121604514;121605490;121606317;121606317;121607218;121606968;121608672;121608672;121609315;121609134;121609315;121610226;121610226;121611397;121611397;121618708;121618708;121628610;121628689;121652901	-;-;-;-;-;-;-;-;-;-;-;-;-;-;-;-;-;-;-;-;-;-;-	7780	chr8:121598703-121652901	533.592	517.524	490.317	163.283	173.457	302.663	363.473	-1.215	0.281949	-4.30929	1.63781e-05	0.00261272
28	ENSMUSG00000043903.4	Zfp469	zinc finger protein 469 [Source:MGI Symbol;Acc:MGI:2684868]	chr8;chr8;chr8	122258620;122259940;122269569	122258685;122272650;122272646	+;+;+	12777	chr8:122258620-122272650	573.02	638.612	570.017	55.2053	73.1589	246.771	359.464	-2.19526	0.343256	-6.39539	1.60138e-10	1.59663e-07
89	ENSMUSG00000052684.4	Jun	jun proto-oncogene [Source:MGI Symbol;Acc:MGI:96646]	chr4	95049034	95052222	-	3189	chr4:95049034-95052222	580.906	622.024	366.622	153.175	211.217	195.8	354.957	-1.3544	0.279252	-4.8501	1.23402e-06	0.00038708
80	ENSMUSG00000033209.17	Ttc28	tetratricopeptide repeat domain 28 [Source:MGI Symbol;Acc:MGI:2140873]	chr5;chr5;chr5;chr5;chr5;chr5;chr5;chr5;chr5;chr5;chr5;chr5;chr5;chr5;chr5;chr5;chr5;chr5;chr5;chr5;chr5;chr5;chr5;chr5;chr5;chr5;chr5;chr5;chr5;chr5;chr5;chr5;chr5;chr5;chr5;chr5;chr5;chr5;chr5;chr5;chr5;chr5;chr5;chr5;chr5;chr5;chr5;chr5;chr5;chr5;chr5;chr5;chr5;chr5;chr5;chr5;chr5	110879803;110879803;110879822;110892832;110892832;110892832;110913206;111085022;111085022;111100694;111100694;111101970;111101970;111177620;111182924;111182924;111223110;111223110;111225458;111225558;111225558;111229348;111229348;111229348;111231050;111231050;111233246;111233246;111233388;111235315;111235476;111235476;111235476;111238303;111266535;111266535;111266535;111271195;111271195;111276162…	110879988;110879988;110879988;110893110;110893110;110893110;110914316;111085169;111085169;111100966;111100966;111102100;111102100;111177712;111183431;111183431;111224451;111224451;111226081;111226081;111226081;111229415;111229457;111229457;111231179;111231179;111233464;111233464;111233464;111235641;111235641;111235641;111235641;111238464;111266599;111266675;111266675;111271339;111271339;111276341…	+;+;+;+;+;+;+;+;+;+;+;+;+;+;+;+;+;+;+;+;+;+;+;+;+;+;+;+;+;+;+;+;+;+;+;+;+;+;+;+;+;+;+;+;+;+;+;+;+;+;+;+;+;+;+;+;+	12315	chr5:110879803-111289780	530.964	495.961	512.633	127.516	119.178	291.415	346.278	-1.47744	0.29919	-4.93812	7.88805e-07	0.000269269
153	ENSMUSG00000030410.16	Dmwd	dystrophia myotonica-containing WD repeat motif [Source:MGI Symbol;Acc:MGI:94907]	chr7;chr7;chr7;chr7;chr7;chr7;chr7;chr7;chr7;chr7;chr7;chr7;chr7;chr7;chr7	19076227;19076258;19077993;19078026;19078055;19078055;19080042;19080042;19080042;19081919;19081919;19082276;19082276;19082276;19082276	19076701;19076701;19078237;19078237;19078237;19078237;19081301;19081301;19081301;19081993;19081993;19082775;19082502;19082776;19082776	+;+;+;+;+;+;+;+;+;+;+;+;+;+;+	2556	chr7:19076227-19082776	570.392	490.985	432.932	143.845	135.698	280.166	342.336	-1.34315	0.302213	-4.44437	8.81493e-06	0.00160841
91	ENSMUSG00000040734.14	Ppp1r13l	protein phosphatase 1, regulatory subunit 13 like [Source:MGI Symbol;Acc:MGI:3525053]	chr7;chr7;chr7;chr7;chr7;chr7;chr7;chr7;chr7;chr7;chr7;chr7;chr7;chr7;chr7;chr7;chr7;chr7;chr7;chr7;chr7;chr7;chr7;chr7;chr7;chr7;chr7;chr7;chr7	19359749;19359770;19360646;19360804;19361027;19361027;19361027;19361216;19368498;19368542;19368542;19368546;19368717;19368717;19368717;19368717;19369794;19369794;19369794;19369794;19370389;19370566;19371205;19372924;19375250;19375485;19375725;19377488;19377967	19359798;19359798;19360836;19360836;19361316;19361316;19361316;19361316;19368622;19368622;19368622;19368622;19368859;19368859;19368859;19368859;19369911;19369933;19370304;19369937;19370487;19370657;19371646;19373384;19375381;19375618;19375891;19377687;19378533	+;+;+;+;+;+;+;+;+;+;+;+;+;+;+;+;+;+;+;+;+;+;+;+;+;+;+;+;+	3604	chr7:19359749-19378533	633.477	477.715	395.314	150.843	134.518	227.437	336.55	-1.42747	0.29584	-4.82514	1.39904e-06	0.000429197
313	ENSMUSG00000051403.9	Ppp1r37	protein phosphatase 1, regulatory subunit 37 [Source:MGI Symbol;Acc:MGI:2687042]	chr7;chr7;chr7;chr7;chr7;chr7;chr7;chr7;chr7;chr7;chr7;chr7;chr7;chr7;chr7;chr7;chr7;chr7;chr7	19530800;19530800;19531069;19531507;19531507;19531507;19531784;19531784;19532647;19532647;19532918;19533964;19534371;19534607;19534989;19535491;19535709;19537370;19561811	19531426;19531426;19531426;19531593;19531803;19531593;19532525;19532525;19532813;19532982;19533059;19534076;19534526;19534757;19535108;19535591;19535754;19537467;19563076	-;-;-;-;-;-;-;-;-;-;-;-;-;-;-;-;-;-;-	4110	chr7:19530800-19563076	438.965	379.85	529.848	157.063	141.598	337.816	330.857	-1.07665	0.283081	-3.80333	0.000142763	0.0127332
330	ENSMUSG00000004508.6	Gab2	growth factor receptor bound protein 2-associated protein 2 [Source:MGI Symbol;Acc:MGI:1333854]	chr7;chr7;chr7;chr7;chr7;chr7;chr7;chr7;chr7;chr7;chr7;chr7;chr7;chr7;chr7;chr7;chr7;chr7;chr7;chr7	97081586;97081776;97223473;97223473;97271802;97271802;97298828;97298828;97300299;97300299;97301371;97301371;97302369;97302369;97303024;97303027;97304150;97304150;97304876;97304876	97081906;97081906;97223773;97223773;97272042;97272042;97299402;97299402;97300369;97300369;97301635;97301635;97302459;97302459;97303129;97303129;97304275;97304275;97305036;97308946	+;+;+;+;+;+;+;+;+;+;+;+;+;+;+;+;+;+;+;+	6168	chr7:97081586-97308946	517.821	590.509	311.788	170.281	140.418	252.044	330.477	-1.19304	0.31819	-3.74945	0.000177223	0.0149925
170	ENSMUSG00000055485.6	Soga1	suppressor of glucose, autophagy associated 1 [Source:MGI Symbol;Acc:MGI:2444575]	chr2;chr2;chr2;chr2;chr2;chr2;chr2;chr2;chr2;chr2;chr2;chr2;chr2;chr2;chr2;chr2;chr2;chr2;chr2;chr2;chr2	157015799;157020190;157020870;157022817;157022855;157023797;157023797;157027387;157027387;157029480;157030519;157030788;157033258;157037050;157037170;157039827;157039827;157041894;157053519;157060188;157078229	157018499;157021537;157021200;157022887;157022887;157023868;157023868;157027472;157027638;157029647;157030623;157031018;157033383;157037310;157037310;157040239;157041002;157041956;157053677;157060412;157079254	-;-;-;-;-;-;-;-;-;-;-;-;-;-;-;-;-;-;-;-;-	7984	chr2:157015799-157079254	441.594	384.826	610.824	132.182	67.2589	342.737	329.904	-1.44518	0.333434	-4.33421	1.46281e-05	0.0024022
199	ENSMUSG00000015850.11	Adamtsl4	ADAMTS-like 4 [Source:MGI Symbol;Acc:MGI:2389008]	chr3;chr3;chr3;chr3;chr3;chr3;chr3;chr3;chr3;chr3;chr3;chr3;chr3;chr3;chr3;chr3;chr3;chr3;chr3;chr3;chr3;chr3;chr3;chr3;chr3;chr3;chr3;chr3;chr3;chr3;chr3;chr3;chr3;chr3;chr3;chr3;chr3;chr3;chr3;chr3;chr3;chr3;chr3;chr3;chr3	95676201;95676204;95676750;95677111;95677111;95677111;95677528;95677528;95677808;95677808;95679025;95679588;95679588;95679588;95679991;95679991;95679991;95680445;95680445;95680737;95680737;95681024;95681024;95681260;95681260;95681652;95681652;95682210;95682210;95683308;95683308;95683633;95683633;95684361;95684361;95684581;95684944;95684959;95684959;95685456;95685456;95685456;95687821;95687821;956…	95676969;95676969;95676996;95677255;95677151;95677255;95677707;95677707;95678005;95678005;95679144;95679764;95679764;95679764;95680096;95680195;95680195;95680574;95680574;95680922;95680922;95681135;95681135;95681432;95681432;95681856;95681856;95682346;95682346;95683410;95683410;95684239;95684239;95684698;95684698;95684698;95685016;95685016;95685016;95685671;95685553;95685671;95687865;95687858;956…	-;-;-;-;-;-;-;-;-;-;-;-;-;-;-;-;-;-;-;-;-;-;-;-;-;-;-;-;-;-;-;-;-;-;-;-;-;-;-;-;-;-;-;-;-	4198	chr3:95676201-95687917	551.992	492.643	355.783	193.607	148.678	222.164	327.478	-1.2007	0.28524	-4.20945	2.55996e-05	0.00359127
36	ENSMUSG00000015579.5	Nkx2-5	NK2 homeobox 5 [Source:MGI Symbol;Acc:MGI:97350]	chr17;chr17;chr17;chr17;chr17	26838664;26839026;26841025;26841025;26844859	26839647;26839647;26841608;26841565;26845009	-;-;-;-;-	1719	chr17:26838664-26845009	573.02	549.04	445.047	117.409	88.4986	190.527	327.257	-1.8482	0.302462	-6.11051	9.93141e-10	7.70154e-07
66	ENSMUSG00000029860.16	Zyx	zyxin [Source:MGI Symbol;Acc:MGI:103072]	chr6;chr6;chr6;chr6;chr6;chr6;chr6;chr6;chr6;chr6;chr6;chr6;chr6;chr6;chr6;chr6;chr6;chr6;chr6;chr6;chr6;chr6;chr6;chr6;chr6;chr6;chr6;chr6;chr6;chr6;chr6;chr6;chr6;chr6;chr6;chr6;chr6;chr6;chr6;chr6;chr6;chr6;chr6;chr6;chr6;chr6;chr6;chr6;chr6;chr6;chr6;chr6;chr6;chr6;chr6;chr6;chr6;chr6;chr6;chr6;chr6;chr6;chr6	42349630;42349780;42349828;42349869;42350033;42350033;42350038;42350039;42350071;42350257;42350257;42350257;42350257;42350257;42350257;42350946;42350946;42350946;42350946;42350946;42350946;42350946;42350946;42351270;42351270;42351270;42351475;42351475;42351475;42351475;42351475;42351475;42351475;42353478;42355137;42355917;42355917;42355917;42355917;42355917;42355917;42355917;42356162;42356162;423…	42349705;42349825;42350119;42350119;42350119;42350476;42350476;42350119;42350476;42350476;42350476;42350476;42350476;42350476;42350476;42351064;42351148;42351148;42351148;42351148;42351148;42351148;42351148;42351362;42351362;42351362;42351764;42351969;42351969;42351969;42351969;42351969;42351607;42353700;42355266;42356037;42356037;42356037;42356037;42356037;42356037;42356037;42356261;42356331;423…	+;+;+;+;+;+;+;+;+;+;+;+;+;+;+;+;+;+;+;+;+;+;+;+;+;+;+;+;+;+;+;+;+;+;+;+;+;+;+;+;+;+;+;+;+;+;+;+;+;+;+;+;+;+;+;+;+;+;+;+;+;+;+	5390	chr6:42349630-42360213	699.19	532.453	273.532	159.396	149.858	143.774	326.367	-1.50982	0.29198	-5.17098	2.32873e-07	9.85017e-05
163	ENSMUSG00000013033.16	Adgrl1	adhesion G protein-coupled receptor L1 [Source:MGI Symbol;Acc:MGI:1929461]	chr8;chr8;chr8;chr8;chr8;chr8;chr8;chr8;chr8;chr8;chr8;chr8;chr8;chr8;chr8;chr8;chr8;chr8;chr8;chr8;chr8;chr8;chr8;chr8;chr8;chr8;chr8;chr8;chr8;chr8;chr8;chr8;chr8;chr8;chr8;chr8;chr8;chr8;chr8;chr8;chr8;chr8;chr8;chr8;chr8;chr8;chr8;chr8;chr8;chr8;chr8;chr8;chr8;chr8;chr8;chr8;chr8;chr8;chr8;chr8;chr8;chr8;chr8;chr8;chr8;chr8;chr8;chr8;chr8;chr8;chr8;chr8;chr8;chr8;chr8;chr8;chr8;chr8;chr8;chr8…	83900105;83900573;83900715;83900735;83900735;83915407;83915407;83915407;83915407;83915407;83918820;83918820;83918820;83918820;83918820;83922999;83922999;83922999;83922999;83922999;83923092;83924151;83924206;83924206;83926262;83926262;83926262;83926262;83929464;83929464;83929464;83929464;83929464;83929464;83929464;83930962;83930962;83930962;83930962;83930962;83930962;83931613;83931613;83931613;839…	83900924;83900924;83900924;83900924;83900924;83915568;83915568;83915568;83915568;83915568;83919033;83919033;83919033;83919033;83919033;83923108;83923108;83923108;83923108;83923108;83923108;83924355;83924355;83924355;83926276;83926276;83926276;83926276;83930052;83930264;83930264;83930264;83930264;83930264;83930264;83931276;83931276;83931276;83931276;83931276;83931276;83931716;83931716;83931716;839…	+;+;+;+;+;+;+;+;+;+;+;+;+;+;+;+;+;+;+;+;+;+;+;+;+;+;+;+;+;+;+;+;+;+;+;+;+;+;+;+;+;+;+;+;+;+;+;+;+;+;+;+;+;+;+;+;+;+;+;+;+;+;+;+;+;+;+;+;+;+;+;+;+;+;+;+;+;+;+;+;+;+;+;+;+;+;+;+;+;+;+;+;+;+;+;+;+;+;+;+;+;+;+;+;+;+;+;+;+;+;+;+;+;+;+;+;+;+;+;+;+;+;+;+;+;+;+;+;+;+;+;+;+;+;+;+;+;+;+;+;+;+;+;+;+;+;+;+;+;+;+;+;+	8587	chr8:83900105-83941954	528.335	426.294	443.772	107.3	119.178	297.039	320.32	-1.3863	0.317731	-4.36313	1.28212e-05	0.00219589
319	ENSMUSG00000005621.11	Zfp592	zinc finger protein 592 [Source:MGI Symbol;Acc:MGI:2443541]	chr7;chr7;chr7;chr7;chr7;chr7;chr7;chr7;chr7;chr7;chr7;chr7;chr7;chr7;chr7;chr7;chr7;chr7	80993681;81009434;81023271;81023420;81024143;81029449;81037350;81037739;81037805;81038015;81038064;81038064;81038553;81038553;81039130;81039130;81041348;81041348	80993762;81009539;81025509;81023484;81024593;81029627;81037526;81037964;81037964;81038351;81038300;81038351;81038665;81038665;81039265;81039265;81041453;81045164	+;+;+;+;+;+;+;+;+;+;+;+;+;+;+;+;+;+	7412	chr7:80993681-81045164	578.278	495.961	302.224	159.396	138.058	245.013	319.821	-1.20218	0.317505	-3.78633	0.000152888	0.0133799
180	ENSMUSG00000046982.11	Tshz1	teashirt zinc finger family member 1 [Source:MGI Symbol;Acc:MGI:1346031]	chr18;chr18;chr18;chr18;chr18;chr18;chr18;chr18	84011627;84012082;84015818;84015867;84085020;84085364;84086015;84087618	84016241;84016241;84016241;84016241;84085075;84086404;84086451;84087706	-;-;-;-;-;-;-;-	5848	chr18:84011627-84087706	523.078	534.112	333.466	102.635	217.117	196.503	317.818	-1.31839	0.308134	-4.27863	1.88044e-05	0.00291646
464	ENSMUSG00000056952.13	Tatdn2	TatD DNase domain containing 2 [Source:MGI Symbol;Acc:MGI:3576210]	chr6;chr6;chr6;chr6;chr6;chr6;chr6;chr6;chr6;chr6;chr6;chr6;chr6;chr6;chr6;chr6;chr6;chr6;chr6;chr6;chr6;chr6;chr6;chr6;chr6;chr6;chr6;chr6;chr6	113697050;113697564;113697673;113697707;113697707;113702101;113702101;113702101;113704034;113704034;113704034;113704817;113707266;113707266;113707266;113707266;113707276;113709460;113709460;113709460;113709460;113710041;113710041;113710041;113710041;113710041;113710734;113710734;113710734	113697601;113697601;113698117;113698117;113698117;113702721;113702721;113702538;113704906;113704906;113704906;113704906;113707393;113707393;113707393;113707393;113707393;113709643;113709643;113709643;113709643;113710449;113710205;113710214;113710214;113710214;113711066;113711069;113710949	+;+;+;+;+;+;+;+;+;+;+;+;+;+;+;+;+;+;+;+;+;+;+;+;+;+;+;+;+	3548	chr6:113697050-113711069	444.222	381.508	441.221	133.737	136.878	349.768	314.556	-1.04757	0.304489	-3.44043	0.000580794	0.034944
101	ENSMUSG00000039117.16	Taf4	TATA-box binding protein associated factor 4 [Source:MGI Symbol;Acc:MGI:2152346]	chr2;chr2;chr2;chr2;chr2;chr2;chr2;chr2;chr2;chr2;chr2;chr2;chr2;chr2;chr2;chr2;chr2;chr2;chr2;chr2;chr2;chr2;chr2;chr2;chr2;chr2;chr2;chr2;chr2;chr2;chr2;chr2;chr2;chr2;chr2;chr2;chr2;chr2;chr2	179912152;179912152;179921152;179921152;179921228;179921911;179921911;179921911;179922004;179922059;179922954;179922954;179922954;179923979;179923979;179923979;179924417;179924417;179924417;179926216;179926216;179926216;179929277;179929277;179929277;179931980;179932016;179932963;179932963;179935029;179935029;179935892;179935892;179938411;179938411;179939794;179939794;179975413;179975413	179913606;179913606;179921271;179921271;179921271;179921967;179921967;179921967;179922058;179922208;179923079;179923079;179923079;179924109;179924109;179924109;179924586;179924586;179924586;179926330;179926330;179926330;179929355;179929424;179929424;179932225;179932225;179933052;179933052;179935151;179935151;179936011;179936011;179938530;179938530;179939954;179939954;179976646;179976646	-;-;-;-;-;-;-;-;-;-;-;-;-;-;-;-;-;-;-;-;-;-;-;-;-;-;-;-;-;-;-;-;-;-;-;-;-;-;-	4621	chr2:179912152-179976646	662.391	512.548	274.169	139.18	106.198	179.981	312.411	-1.53941	0.324099	-4.74983	2.03583e-06	0.000562716
20	ENSMUSG00000102189.1	Gm37194	predicted gene, 37194 [Source:MGI Symbol;Acc:MGI:5610422]	chr14	50061360	50064390	+	3031	chr14:50061360-50064390	925.244	525.818	172.153	101.858	77.8788	58.3532	310.217	-2.30559	0.314904	-7.32155	2.45122e-13	3.42154e-10
67	ENSMUSG00000034168.7	Irf2bpl	interferon regulatory factor 2 binding protein-like [Source:MGI Symbol;Acc:MGI:2442463]	chr12	86880701	86884798	-	4098	chr12:86880701-86884798	562.506	452.834	399.139	86.3069	156.938	181.739	306.577	-1.60219	0.310391	-5.16185	2.44526e-07	0.000101887
204	ENSMUSG00000037965.14	Zc3h7a	zinc finger CCCH type containing 7 A [Source:MGI Symbol;Acc:MGI:2445044]	chr16;chr16;chr16;chr16;chr16;chr16;chr16;chr16;chr16;chr16;chr16;chr16;chr16;chr16;chr16;chr16;chr16;chr16;chr16;chr16;chr16;chr16;chr16;chr16;chr16;chr16;chr16;chr16;chr16;chr16;chr16;chr16;chr16;chr16;chr16;chr16;chr16;chr16;chr16;chr16;chr16;chr16;chr16;chr16;chr16;chr16;chr16;chr16;chr16;chr16;chr16;chr16;chr16;chr16;chr16;chr16;chr16;chr16;chr16;chr16;chr16;chr16;chr16;chr16;chr16;chr16;chr…	11136592;11137126;11139021;11139021;11139043;11140715;11140717;11140717;11140717;11140809;11141663;11141663;11141663;11141663;11145180;11145180;11145210;11145242;11145396;11145646;11145646;11145646;11145646;11146367;11146367;11146367;11146367;11146367;11147269;11147269;11147269;11147269;11147269;11147362;11148445;11148445;11148445;11148445;11148445;11148513;11149211;11149211;11149211;11149211;111…	11137485;11137485;11139184;11139184;11139184;11140850;11140850;11140891;11140850;11140850;11141771;11141771;11141907;11141771;11145285;11145285;11145285;11145285;11145779;11145779;11145779;11145779;11145779;11146443;11146443;11146443;11146443;11146443;11147360;11147450;11147450;11147450;11147450;11147450;11148545;11148545;11148545;11148510;11148545;11148545;11149407;11149407;11149407;11149407;111…	-;-;-;-;-;-;-;-;-;-;-;-;-;-;-;-;-;-;-;-;-;-;-;-;-;-;-;-;-;-;-;-;-;-;-;-;-;-;-;-;-;-;-;-;-;-;-;-;-;-;-;-;-;-;-;-;-;-;-;-;-;-;-;-;-;-;-;-;-;-;-;-;-;-;-;-;-;-;-;-;-;-;-;-;-;-;-;-;-;-;-;-;-;-;-;-;-;-;-;-;-;-;-;-;-;-;-;-;-;-;-;-;-;-;-;-;-;-;-;-;-;-;-;-;-;-;-;-;-;-;-;-;-;-;-	9160	chr16:11136592-11176393	665.019	490.985	214.872	170.281	128.618	158.186	304.66	-1.32674	0.316499	-4.1919	2.76623e-05	0.00374878
472	ENSMUSG00000049295.17	Zfp219	zinc finger protein 219 [Source:MGI Symbol;Acc:MGI:1917140]	chr14;chr14;chr14;chr14;chr14;chr14;chr14;chr14;chr14;chr14;chr14;chr14;chr14;chr14;chr14;chr14;chr14;chr14;chr14;chr14;chr14;chr14;chr14;chr14;chr14;chr14;chr14;chr14;chr14;chr14;chr14;chr14;chr14;chr14;chr14;chr14;chr14;chr14;chr14;chr14;chr14;chr14;chr14;chr14;chr14;chr14;chr14;chr14	52006077;52006082;52006082;52006086;52006714;52007364;52007364;52007364;52007364;52007364;52008228;52008228;52008228;52008228;52009066;52009246;52009274;52009341;52009383;52009625;52009638;52009970;52009970;52009970;52009970;52009970;52009970;52009970;52009970;52009970;52009970;52010363;52010782;52014506;52014851;52014948;52014948;52014948;52015152;52019495;52019495;52019748;52020191;52020191;520…	52007147;52007147;52007147;52007147;52007147;52007676;52007495;52007495;52007495;52007495;52009662;52009662;52009662;52009662;52009662;52009662;52009662;52009662;52009662;52009662;52009662;52010058;52010058;52010058;52010058;52010058;52010058;52010058;52010058;52010058;52010058;52010575;52010882;52014582;52014912;52015052;52015126;52015052;52015268;52019713;52019688;52019995;52020374;52020374;520…	-;-;-;-;-;-;-;-;-;-;-;-;-;-;-;-;-;-;-;-;-;-;-;-;-;-;-;-;-;-;-;-;-;-;-;-;-;-;-;-;-;-;-;-;-;-;-;-	4519	chr14:52006077-52020733	365.366	416.342	438.033	109.633	139.238	354.689	303.884	-1.05931	0.309605	-3.42147	0.000622831	0.0368381
529	ENSMUSG00000001119.7	Col6a1	collagen, type VI, alpha 1 [Source:MGI Symbol;Acc:MGI:88459]	chr10;chr10;chr10;chr10;chr10;chr10;chr10;chr10;chr10;chr10;chr10;chr10;chr10;chr10;chr10;chr10;chr10;chr10;chr10;chr10;chr10;chr10;chr10;chr10;chr10;chr10;chr10;chr10;chr10;chr10;chr10;chr10;chr10;chr10;chr10;chr10;chr10;chr10;chr10;chr10;chr10;chr10;chr10;chr10;chr10;chr10;chr10	76708792;76710346;76710962;76711283;76711575;76712268;76712865;76713185;76713626;76713873;76714114;76714414;76714658;76714995;76715016;76715271;76716261;76716261;76716719;76716719;76717129;76717129;76717262;76717262;76717400;76717400;76717795;76717795;76718059;76718059;76718373;76718373;76718517;76718517;76718979;76718979;76719125;76719125;76719623;76720961;76721088;76721263;76721403;76721816;767…	76710181;76710375;76711139;76711466;76711684;76712401;76712873;76713221;76713661;76713938;76714176;76714449;76714708;76715057;76715333;76715333;76716323;76716323;76716781;76716781;76717164;76717164;76717315;76717315;76717462;76717462;76717857;76717857;76718112;76718112;76718417;76718417;76718543;76718543;76719005;76719005;76719236;76719169;76719676;76721005;76721108;76721283;76721531;76721975;767…	-;-;-;-;-;-;-;-;-;-;-;-;-;-;-;-;-;-;-;-;-;-;-;-;-;-;-;-;-;-;-;-;-;-;-;-;-;-;-;-;-;-;-;-;-;-;-	4380	chr10:76708792-76726168	504.679	461.127	244.839	223.931	226.556	157.835	303.161	-0.885326	0.267642	-3.30787	0.000940088	0.0496114
316	ENSMUSG00000042589.18	Cux2	cut-like homeobox 2 [Source:MGI Symbol;Acc:MGI:107321]	chr5;chr5;chr5;chr5;chr5;chr5;chr5;chr5;chr5;chr5;chr5;chr5;chr5;chr5;chr5;chr5;chr5;chr5;chr5;chr5;chr5;chr5;chr5;chr5;chr5;chr5;chr5;chr5;chr5;chr5;chr5;chr5;chr5;chr5;chr5;chr5;chr5;chr5;chr5;chr5;chr5;chr5;chr5;chr5;chr5;chr5;chr5;chr5;chr5;chr5;chr5;chr5;chr5;chr5;chr5;chr5;chr5;chr5;chr5;chr5;chr5;chr5;chr5;chr5;chr5;chr5;chr5;chr5;chr5;chr5;chr5;chr5;chr5;chr5;chr5;chr5;chr5;chr5;chr5;chr5…	121856366;121860216;121860308;121860308;121864647;121864647;121864647;121864647;121865852;121865852;121865852;121865852;121867091;121867091;121867091;121868445;121868445;121868445;121869008;121869008;121869008;121873050;121873050;121873050;121873089;121873657;121873657;121873657;121873657;121875079;121875079;121875079;121875287;121875287;121875287;121876830;121876830;121876830;121876968;121876968…	121861381;121861381;121861381;121861381;121864920;121864920;121864920;121864920;121866040;121866063;121866040;121866040;121867360;121867360;121867360;121868616;121868616;121868616;121869780;121869780;121869780;121873151;121873151;121873151;121873241;121874324;121874301;121874301;121874301;121875178;121875178;121875178;121875335;121875335;121875335;121876888;121876888;121876888;121877159;121877159…	-;-;-;-;-;-;-;-;-;-;-;-;-;-;-;-;-;-;-;-;-;-;-;-;-;-;-;-;-;-;-;-;-;-;-;-;-;-;-;-;-;-;-;-;-;-;-;-;-;-;-;-;-;-;-;-;-;-;-;-;-;-;-;-;-;-;-;-;-;-;-;-;-;-;-;-;-;-;-;-;-;-;-;-;-;-;-;-;-;-;-;-;-;-;-;-;-;-;-;-;-;-;-	10082	chr5:121856366-122050102	391.652	333.405	506.894	128.294	82.5987	365.586	301.405	-1.18254	0.311284	-3.7989	0.000145341	0.0128402
437	ENSMUSG00000049690.15	Nckap5	NCK-associated protein 5 [Source:MGI Symbol;Acc:MGI:2686394]	chr1;chr1;chr1;chr1;chr1;chr1;chr1;chr1;chr1;chr1;chr1;chr1;chr1;chr1;chr1;chr1;chr1;chr1;chr1;chr1;chr1;chr1;chr1;chr1;chr1;chr1;chr1;chr1;chr1;chr1;chr1;chr1;chr1;chr1;chr1;chr1;chr1;chr1;chr1;chr1;chr1;chr1;chr1;chr1;chr1;chr1;chr1;chr1;chr1;chr1;chr1;chr1;chr1;chr1;chr1;chr1;chr1;chr1;chr1;chr1;chr1;chr1;chr1;chr1;chr1;chr1;chr1;chr1;chr1;chr1;chr1;chr1;chr1;chr1;chr1;chr1;chr1;chr1;chr1;chr1…	125913620;125913637;125913637;125913648;125914319;125914743;125914960;125940163;125965148;125976926;125976926;125976926;125976926;125981383;125981383;125981383;125981383;125981383;125981383;126014571;126014571;126014571;126014571;126014571;126014571;126023033;126023033;126023033;126023033;126024276;126024276;126024276;126027877;126033773;126033773;126033773;126034838;126102544;126102544;126102544…	125915021;125915021;125915021;125915021;125915021;125915021;125915021;125940237;125965200;125977062;125977062;125977062;125977062;125981697;125981697;125981697;125981697;125981697;125981697;126014649;126014649;126014649;126014649;126014649;126014649;126023103;126023210;126023210;126023210;126028015;126028015;126028015;126028015;126033964;126033964;126033964;126035125;126102663;126102663;126102663…	-;-;-;-;-;-;-;-;-;-;-;-;-;-;-;-;-;-;-;-;-;-;-;-;-;-;-;-;-;-;-;-;-;-;-;-;-;-;-;-;-;-;-;-;-;-;-;-;-;-;-;-;-;-;-;-;-;-;-;-;-;-;-;-;-;-;-;-;-;-;-;-;-;-;-;-;-;-;-;-;-;-;-;-;-;-;-;-;-;-;-;-;-;-;-;-;-;-;-	12100	chr1:125913620-126830799	520.45	590.509	198.932	125.961	186.437	185.605	301.316	-1.15517	0.331614	-3.48349	0.000494922	0.0311578
230	ENSMUSG00000029547.10	Ints1	integrator complex subunit 1 [Source:MGI Symbol;Acc:MGI:1915760]	chr5;chr5;chr5;chr5;chr5;chr5;chr5;chr5;chr5;chr5;chr5;chr5;chr5;chr5;chr5;chr5;chr5;chr5;chr5;chr5;chr5;chr5;chr5;chr5;chr5;chr5;chr5;chr5;chr5;chr5;chr5;chr5;chr5;chr5;chr5;chr5;chr5;chr5;chr5;chr5;chr5;chr5;chr5;chr5;chr5;chr5;chr5;chr5;chr5;chr5;chr5;chr5;chr5;chr5;chr5;chr5;chr5;chr5;chr5;chr5;chr5;chr5;chr5;chr5;chr5;chr5;chr5;chr5;chr5;chr5;chr5;chr5;chr5;chr5;chr5;chr5;chr5;chr5;chr5;chr5…	139751282;139751285;139751285;139751286;139751710;139751710;139751710;139751938;139751938;139751938;139752221;139752221;139752221;139752712;139752712;139752712;139752791;139753461;139753461;139753461;139753461;139754074;139754074;139754074;139754074;139754907;139754907;139754907;139755177;139755177;139755877;139755877;139756135;139756135;139756444;139756444;139757061;139757061;139757588;139757588…	139751633;139751633;139751633;139751500;139751819;139751819;139751819;139752029;139752029;139752029;139752291;139752291;139752291;139752825;139752825;139752825;139752825;139753573;139753573;139753573;139753573;139754201;139754201;139754858;139754201;139754978;139755099;139755099;139755310;139755310;139756000;139756000;139756361;139756361;139756531;139756531;139757191;139757191;139757711;139757711…	-;-;-;-;-;-;-;-;-;-;-;-;-;-;-;-;-;-;-;-;-;-;-;-;-;-;-;-;-;-;-;-;-;-;-;-;-;-;-;-;-;-;-;-;-;-;-;-;-;-;-;-;-;-;-;-;-;-;-;-;-;-;-;-;-;-;-;-;-;-;-;-;-;-;-;-;-;-;-;-;-;-;-;-;-;-;-;-;-;-;-;-;-;-;-;-;-;-;-;-;-;-;-;-;-;-;-;-;-;-;-;-;-;-;-;-;-;-;-;-;-;-;-;-;-;-;-;-;-;-;-;-;-;-;-;-;-;-	9270	chr5:139751282-139775674	360.109	371.556	543.238	174.169	53.0992	279.463	296.939	-1.34644	0.329496	-4.08637	4.38166e-05	0.00531838
22	ENSMUSG00000087943.1	Gm24245	predicted gene, 24245 [Source:MGI Symbol;Acc:MGI:5454022]	chr4	139338304	139338360	+	57	chr4:139338304-139338360	983.072	497.62	115.406	93.3048	40.1194	47.1044	296.104	-2.49643	0.356343	-7.00568	2.45787e-12	3.11892e-09
422	ENSMUSG00000024308.15	Tapbp	TAP binding protein [Source:MGI Symbol;Acc:MGI:1201689]	chr17;chr17;chr17;chr17;chr17;chr17;chr17;chr17;chr17;chr17;chr17;chr17;chr17;chr17;chr17;chr17;chr17;chr17;chr17;chr17;chr17;chr17;chr17;chr17;chr17;chr17;chr17;chr17;chr17;chr17;chr17;chr17;chr17;chr17;chr17;chr17;chr17;chr17	33915899;33916186;33919332;33919512;33919613;33919637;33919828;33919871;33919871;33919871;33919871;33919871;33920249;33920249;33920249;33920249;33920527;33920528;33925410;33925410;33925410;33925410;33926008;33926008;33926008;33926008;33926118;33926428;33926428;33926428;33926627;33926627;33926630;33926630;33928140;33928140;33928140;33928140	33915964;33916273;33919724;33919724;33919724;33919724;33920050;33920375;33920050;33919971;33920050;33920050;33920392;33920509;33920509;33920415;33920783;33920587;33925808;33925808;33925808;33925808;33926349;33926197;33926349;33926349;33926517;33926517;33926517;33926517;33926706;33926706;33926706;33926706;33928276;33928276;33929291;33929292	+;+;+;+;+;+;+;+;+;+;+;+;+;+;+;+;+;+;+;+;+;+;+;+;+;+;+;+;+;+;+;+;+;+;+;+;+;+	3628	chr17:33915899-33929292	525.707	386.485	275.445	228.597	199.417	155.023	295.112	-0.933949	0.264698	-3.52836	0.000418146	0.027662
155	ENSMUSG00000024940.11	Ltbp3	latent transforming growth factor beta binding protein 3 [Source:MGI Symbol;Acc:MGI:1101355]	chr19;chr19;chr19;chr19;chr19;chr19;chr19;chr19;chr19;chr19;chr19;chr19;chr19;chr19;chr19;chr19;chr19;chr19;chr19;chr19;chr19;chr19;chr19;chr19;chr19;chr19;chr19;chr19;chr19;chr19;chr19;chr19;chr19;chr19;chr19;chr19;chr19;chr19;chr19;chr19;chr19;chr19;chr19;chr19;chr19;chr19;chr19;chr19;chr19;chr19;chr19;chr19;chr19;chr19;chr19;chr19;chr19;chr19;chr19;chr19;chr19;chr19;chr19;chr19;chr19;chr19;chr…	5740904;5740904;5741335;5741335;5742357;5742459;5743903;5745440;5745440;5745440;5745440;5745733;5745918;5745918;5745969;5745980;5746299;5746299;5746299;5746299;5746299;5746643;5746643;5746643;5746643;5746643;5746901;5746901;5746901;5747413;5747413;5747413;5747413;5747671;5747671;5747671;5747671;5748575;5748575;5748575;5748575;5748666;5748666;5748666;5748870;5748870;5748870;5750651;5750949;5750949…	5740985;5740985;5742562;5742562;5742562;5742562;5746120;5745883;5745769;5745769;5745769;5745769;5746120;5746120;5746120;5746120;5746404;5746404;5746404;5746404;5746404;5746703;5747023;5746735;5746735;5746735;5747023;5747023;5747023;5747571;5747571;5747571;5747571;5747856;5747856;5747856;5747856;5748591;5748968;5748591;5748591;5748738;5748738;5748738;5748968;5748968;5748968;5751074;5751074;5751074…	+;+;+;+;+;+;+;+;+;+;+;+;+;+;+;+;+;+;+;+;+;+;+;+;+;+;+;+;+;+;+;+;+;+;+;+;+;+;+;+;+;+;+;+;+;+;+;+;+;+;+;+;+;+;+;+;+;+;+;+;+;+;+;+;+;+;+;+;+;+;+;+;+;+;+;+;+;+;+;+;+;+;+;+;+;+;+;+;+;+;+;+;+;+;+;+;+;+;+;+;+;+;+;+;+;+;+;+;+;+;+;+;+;+;+;+;+;+;+;+;+	9069	chr19:5740904-5758532	515.193	494.302	274.807	164.838	158.118	158.889	294.358	-1.25983	0.284077	-4.43482	9.21508e-06	0.00165973
157	ENSMUSG00000004931.11	Apba3	amyloid beta (A4) precursor protein-binding, family A, member 3 [Source:MGI Symbol;Acc:MGI:1888527]	chr10;chr10;chr10;chr10;chr10;chr10;chr10;chr10;chr10;chr10;chr10;chr10;chr10;chr10;chr10;chr10;chr10;chr10;chr10;chr10;chr10;chr10;chr10;chr10;chr10;chr10;chr10;chr10;chr10;chr10;chr10;chr10;chr10;chr10;chr10;chr10;chr10;chr10;chr10;chr10;chr10;chr10;chr10;chr10;chr10;chr10;chr10;chr10;chr10;chr10	81266960;81266995;81267952;81268172;81268174;81268185;81268221;81268779;81268779;81268810;81268858;81269541;81269545;81269545;81270968;81270968;81270968;81271006;81271069;81271104;81271196;81271196;81271196;81271196;81271196;81271365;81271365;81271365;81271365;81271392;81271411;81271662;81271662;81271662;81271662;81272185;81272185;81272185;81272185;81272185;81272584;81272584;81272618;81272747;812…	81267133;81267133;81268186;81268319;81268319;81268319;81268319;81269461;81269461;81269219;81269287;81269584;81269584;81269584;81271113;81271113;81271113;81271113;81271282;81271113;81271282;81271282;81271282;81271282;81271282;81271832;81271526;81271526;81271526;81271526;81271834;81271832;81271832;81271832;81271832;81272333;81272317;81272400;81272397;81272397;81272703;81272703;81272703;81272959;812…	+;+;+;+;+;+;+;+;+;+;+;+;+;+;+;+;+;+;+;+;+;+;+;+;+;+;+;+;+;+;+;+;+;+;+;+;+;+;+;+;+;+;+;+;+;+;+;+;+;+	2890	chr10:81266960-81273246	473.136	427.953	357.058	146.178	130.978	209.158	290.743	-1.27258	0.288549	-4.41028	1.03235e-05	0.00183568
301	ENSMUSG00000038256.15	Bcl9	B cell CLL/lymphoma 9 [Source:MGI Symbol;Acc:MGI:1924828]	chr3;chr3;chr3;chr3;chr3;chr3;chr3;chr3;chr3;chr3;chr3;chr3;chr3;chr3;chr3;chr3;chr3;chr3;chr3;chr3;chr3;chr3;chr3;chr3;chr3;chr3;chr3;chr3;chr3;chr3;chr3;chr3;chr3;chr3;chr3;chr3;chr3;chr3	97203662;97204628;97207147;97207147;97208478;97208478;97210463;97212872;97212872;97212872;97213685;97213685;97213685;97214484;97215112;97215112;97216313;97216313;97216528;97216553;97216553;97221779;97221779;97221779;97221779;97221779;97221825;97223842;97223842;97223842;97223842;97223842;97223842;97227218;97227475;97228192;97228743;97297757	97205977;97205977;97207407;97207407;97210716;97210716;97210716;97212971;97212971;97212971;97213874;97214009;97213874;97216625;97215428;97215428;97216507;97216625;97216625;97216625;97216625;97221861;97221861;97221861;97221861;97221861;97221861;97224209;97223977;97223977;97223977;97223977;97223977;97227364;97227535;97228330;97228846;97297917	-;-;-;-;-;-;-;-;-;-;-;-;-;-;-;-;-;-;-;-;-;-;-;-;-;-;-;-;-;-;-;-;-;-;-;-;-;-	8446	chr3:97203662-97297917	523.078	413.024	311.15	133.737	120.358	240.092	290.24	-1.22584	0.318616	-3.84738	0.000119388	0.0110729
453	ENSMUSG00000042548.14	Asxl1	additional sex combs like 1 [Source:MGI Symbol;Acc:MGI:2684063]	chr2;chr2;chr2;chr2;chr2;chr2;chr2;chr2;chr2;chr2;chr2;chr2;chr2;chr2;chr2;chr2;chr2;chr2;chr2;chr2;chr2;chr2;chr2;chr2;chr2;chr2;chr2;chr2;chr2;chr2;chr2;chr2;chr2;chr2;chr2;chr2;chr2;chr2;chr2	153345829;153345845;153347675;153347803;153347981;153352189;153352189;153352189;153352189;153354650;153354650;153354650;153357070;153357070;153357070;153357070;153391529;153391529;153391529;153391725;153391725;153392841;153392841;153392860;153393349;153393349;153393349;153393624;153393624;153393882;153393882;153393882;153396732;153396732;153396732;153397376;153397376;153399239;153399239	153346390;153346390;153347775;153348039;153348039;153352271;153352271;153352271;153352271;153354652;153354652;153354652;153357178;153357178;153357178;153357178;153391594;153391649;153391649;153391822;153391822;153392934;153392934;153392934;153393787;153393501;153393501;153393787;153393787;153393978;153393978;153393978;153396837;153396837;153396837;153398000;153398000;153404007;153404007	+;+;+;+;+;+;+;+;+;+;+;+;+;+;+;+;+;+;+;+;+;+;+;+;+;+;+;+;+;+;+;+;+;+;+;+;+;+;+	7444	chr2:153345829-153404007	507.307	447.858	269.068	199.828	89.6786	222.164	289.317	-1.14538	0.331171	-3.45856	0.000543071	0.0334678
290	ENSMUSG00000031734.13	Irx3	Iroquois related homeobox 3 [Source:MGI Symbol;Acc:MGI:1197522]	chr8;chr8;chr8;chr8;chr8;chr8;chr8;chr8	91798525;91798525;91799411;91799411;91799659;91799673;91800965;91800965	91798976;91798976;91799477;91799477;91800798;91800798;91802067;91801915	-;-;-;-;-;-;-;-	2762	chr8:91798525-91802067	502.05	457.81	275.445	116.631	202.957	175.411	288.384	-1.18621	0.304982	-3.88943	0.00010048	0.00970148
429	ENSMUSG00000098343.1	Mir6240	microRNA 6240 [Source:MGI Symbol;Acc:MGI:5531232]	chr5	114851948	114852064	+	117	chr5:114851948-114852064	893.702	588.85	67.5859	71.5336	54.2792	41.48	286.238	-1.84602	0.526937	-3.5033	0.000459532	0.029773
267	ENSMUSG00000038400.15	Pmepa1	prostate transmembrane protein, androgen induced 1 [Source:MGI Symbol;Acc:MGI:1929600]	chr2;chr2;chr2;chr2;chr2;chr2;chr2;chr2;chr2;chr2;chr2;chr2	173224458;173228046;173228211;173228576;173228576;173228576;173234307;173234307;173234307;173271567;173276088;173276088	173228343;173228343;173228343;173228626;173228626;173228626;173234722;173234461;173234461;173271680;173276189;173276533	-;-;-;-;-;-;-;-;-;-;-;-	4913	chr2:173224458-173276533	462.622	510.889	263.968	136.847	136.878	195.097	284.383	-1.23595	0.313016	-3.94853	7.86335e-05	0.00819109
505	ENSMUSG00000032741.9	Tpcn1	two pore channel 1 [Source:MGI Symbol;Acc:MGI:2182472]	chr5;chr5;chr5;chr5;chr5;chr5;chr5;chr5;chr5;chr5;chr5;chr5;chr5;chr5;chr5;chr5;chr5;chr5;chr5;chr5;chr5;chr5;chr5;chr5;chr5;chr5;chr5;chr5;chr5;chr5;chr5;chr5;chr5;chr5;chr5;chr5;chr5;chr5;chr5;chr5;chr5;chr5;chr5;chr5;chr5;chr5	120534153;120537561;120537812;120539003;120539210;120539789;120540574;120541878;120542455;120543345;120544413;120545075;120545258;120547331;120547449;120547935;120547935;120548271;120548271;120549491;120549491;120549926;120549926;120553443;120553443;120553753;120553753;120554276;120554276;120555133;120555133;120555868;120555868;120556472;120556472;120557770;120557770;120560216;120560216;120582899…	120536224;120537641;120537951;120539087;120539278;120539835;120540689;120541967;120542526;120543452;120544485;120545128;120545314;120547493;120547493;120547998;120547998;120548319;120548319;120549615;120549615;120550042;120550042;120553542;120553542;120553811;120553811;120554310;120554310;120555221;120555221;120555998;120555998;120556585;120556585;120557946;120557946;120560343;120560343;120585428…	-;-;-;-;-;-;-;-;-;-;-;-;-;-;-;-;-;-;-;-;-;-;-;-;-;-;-;-;-;-;-;-;-;-;-;-;-;-;-;-;-;-;-;-;-;-	8462	chr5:120534153-120588673	425.822	361.603	344.306	181.167	147.498	237.631	283.005	-0.936109	0.280377	-3.33874	0.00084158	0.0464316
513	ENSMUSG00000032485.14	Scap	SREBF chaperone [Source:MGI Symbol;Acc:MGI:2135958]	chr9;chr9;chr9;chr9;chr9;chr9;chr9;chr9;chr9;chr9;chr9;chr9;chr9;chr9;chr9;chr9;chr9;chr9;chr9;chr9;chr9;chr9;chr9;chr9;chr9;chr9;chr9;chr9;chr9;chr9;chr9;chr9;chr9;chr9;chr9;chr9;chr9;chr9;chr9;chr9;chr9;chr9;chr9;chr9;chr9;chr9	110333288;110333296;110333356;110333550;110333636;110344199;110352946;110352946;110352946;110352946;110352946;110352946;110361184;110361617;110362394;110362394;110362394;110362394;110372197;110372197;110372197;110372197;110372976;110373032;110373390;110373997;110374310;110374510;110376563;110376563;110377639;110378293;110378344;110378569;110378569;110379456;110380201;110380494;110380773;110380972…	110333349;110333349;110333505;110333762;110333766;110344341;110353164;110353164;110353164;110353316;110353164;110353164;110363684;110361753;110362523;110362523;110362523;110362523;110372282;110372313;110372354;110372354;110373196;110373081;110373495;110374169;110374636;110374636;110376695;110376675;110377733;110378442;110378442;110378776;110378787;110379832;110380389;110380695;110380888;110381485…	+;+;+;+;+;+;+;+;+;+;+;+;+;+;+;+;+;+;+;+;+;+;+;+;+;+;+;+;+;+;+;+;+;+;+;+;+;+;+;+;+;+;+;+;+;+	7443	chr9:110333288-110384950	375.88	349.992	379.374	186.609	149.858	231.655	278.895	-0.907453	0.272774	-3.32676	0.000878613	0.0477848
95	ENSMUSG00000070808.4	Bicra	BRD4 interacting chromatin remodeling complex associated protein [Source:MGI Symbol;Acc:MGI:2154263]	chr7;chr7;chr7;chr7;chr7;chr7;chr7;chr7;chr7;chr7;chr7;chr7;chr7;chr7;chr7;chr7;chr7;chr7;chr7;chr7;chr7;chr7;chr7;chr7;chr7;chr7;chr7;chr7;chr7;chr7;chr7;chr7;chr7;chr7;chr7;chr7;chr7;chr7;chr7;chr7;chr7;chr7	15970672;15970672;15971262;15972576;15975083;15975083;15975083;15975083;15975366;15975366;15975366;15975665;15975665;15975665;15975665;15977051;15977051;15977051;15977051;15978689;15978689;15978689;15979015;15979015;15979015;15979351;15979351;15979351;15986913;15986913;15986913;15987479;15987479;15993080;15993080;15996401;15996401;15996551;15996551;15999394;15999394;16047896	15972889;15972889;15972889;15972889;15975185;15975185;15975185;15975185;15975460;15975460;15975460;15975813;15975813;15975813;15975813;15977112;15977112;15977112;15978798;15978725;15978798;15978798;15979195;15979195;15979195;15979986;15979986;15979986;15987089;15987089;15988405;15989440;15989440;15993145;15993145;15996443;15996443;15996596;15996596;15999495;15999494;16047921	-;-;-;-;-;-;-;-;-;-;-;-;-;-;-;-;-;-;-;-;-;-;-;-;-;-;-;-;-;-;-;-;-;-;-;-;-;-;-;-;-;-	7941	chr7:15970672-16047921	551.992	567.286	182.992	108.856	107.378	123.034	273.59	-1.60539	0.335771	-4.7812	1.74249e-06	0.00050672
162	ENSMUSG00000042594.16	Sh2b3	SH2B adaptor protein 3 [Source:MGI Symbol;Acc:MGI:893598]	chr5;chr5;chr5;chr5;chr5;chr5;chr5;chr5;chr5;chr5;chr5;chr5;chr5;chr5;chr5;chr5;chr5;chr5;chr5;chr5;chr5;chr5;chr5;chr5;chr5;chr5;chr5;chr5;chr5;chr5;chr5;chr5;chr5;chr5;chr5;chr5;chr5;chr5;chr5;chr5;chr5;chr5;chr5;chr5;chr5;chr5;chr5;chr5;chr5	121815488;121815648;121816312;121817010;121817216;121817290;121818216;121818216;121818216;121818216;121818216;121818465;121818465;121818465;121818465;121818465;121818760;121818760;121818760;121818760;121818939;121818939;121818939;121818939;121818939;121819107;121819107;121819107;121819107;121819107;121819107;121828402;121828402;121828402;121828402;121828402;121828402;121828446;121828568;121832503…	121818093;121818093;121816406;121818093;121818093;121818093;121818387;121818387;121818387;121818387;121818387;121818649;121818679;121818679;121818679;121818854;121818854;121818854;121818854;121818854;121819030;121819030;121819030;121819030;121819030;121819208;121819208;121819208;121819208;121819208;121819208;121829076;121829076;121829076;121829076;121829076;121829076;121828741;121829076;121832590…	-;-;-;-;-;-;-;-;-;-;-;-;-;-;-;-;-;-;-;-;-;-;-;-;-;-;-;-;-;-;-;-;-;-;-;-;-;-;-;-;-;-;-;-;-;-;-;-;-	4807	chr5:121815488-121837646	559.878	442.881	232.725	125.961	92.0386	167.678	270.194	-1.45503	0.333136	-4.36767	1.25577e-05	0.00216404
247	ENSMUSG00000027544.16	Nfatc2	nuclear factor of activated T cells, cytoplasmic, calcineurin dependent 2 [Source:MGI Symbol;Acc:MGI:102463]	chr2;chr2;chr2;chr2;chr2;chr2;chr2;chr2;chr2;chr2;chr2;chr2;chr2;chr2;chr2;chr2;chr2;chr2;chr2;chr2;chr2;chr2;chr2;chr2;chr2;chr2;chr2;chr2;chr2;chr2;chr2;chr2;chr2;chr2;chr2;chr2;chr2;chr2;chr2;chr2;chr2;chr2;chr2;chr2;chr2;chr2;chr2;chr2;chr2;chr2;chr2;chr2;chr2;chr2;chr2;chr2;chr2;chr2;chr2;chr2;chr2;chr2;chr2;chr2;chr2;chr2	168476410;168476410;168476413;168486686;168486686;168504445;168504445;168504445;168506868;168506868;168506868;168507315;168507315;168507315;168518195;168518203;168519098;168519098;168523238;168523238;168523238;168523238;168523238;168523238;168523238;168533463;168534918;168534918;168534918;168534918;168534918;168534918;168534918;168536203;168536203;168536203;168536203;168536203;168536203;168536203…	168480249;168480249;168480249;168486771;168486771;168505134;168505134;168505134;168506994;168506994;168506994;168507370;168507370;168507370;168519552;168519552;168519552;168519552;168523378;168523378;168523378;168523378;168523378;168523378;168523378;168535090;168535090;168535090;168535090;168535090;168535090;168535090;168535090;168536405;168536405;168536405;168536405;168536405;168536405;168536405…	-;-;-;-;-;-;-;-;-;-;-;-;-;-;-;-;-;-;-;-;-;-;-;-;-;-;-;-;-;-;-;-;-;-;-;-;-;-;-;-;-;-;-;-;-;-;-;-;-;-;-;-;-;-;-;-;-;-;-;-;-;-;-;-;-;-	10578	chr2:168476410-168601657	417.937	578.897	207.221	99.5251	143.958	162.405	268.324	-1.33126	0.330471	-4.02838	5.61614e-05	0.0063476
486	ENSMUSG00000048126.16	Col6a3	collagen, type VI, alpha 3 [Source:MGI Symbol;Acc:MGI:88461]	chr1;chr1;chr1;chr1;chr1;chr1;chr1;chr1;chr1;chr1;chr1;chr1;chr1;chr1;chr1;chr1;chr1;chr1;chr1;chr1;chr1;chr1;chr1;chr1;chr1;chr1;chr1;chr1;chr1;chr1;chr1;chr1;chr1;chr1;chr1;chr1;chr1;chr1;chr1;chr1;chr1;chr1;chr1;chr1;chr1;chr1;chr1;chr1;chr1;chr1;chr1;chr1;chr1;chr1;chr1;chr1;chr1;chr1;chr1;chr1;chr1;chr1;chr1;chr1;chr1;chr1;chr1;chr1;chr1;chr1;chr1;chr1;chr1;chr1;chr1;chr1;chr1;chr1;chr1;chr1…	90765923;90765923;90766860;90767389;90768324;90768324;90768324;90768324;90772952;90772952;90772952;90772952;90773437;90773437;90773437;90775531;90775531;90775531;90777441;90777441;90777441;90778756;90778756;90778756;90779988;90779988;90779988;90781635;90781635;90781635;90782217;90782217;90782217;90782341;90782341;90782341;90782459;90782459;90782459;90784226;90784226;90784226;90785207;90785207;907…	90765933;90765933;90767605;90767605;90768488;90768488;90768488;90768488;90773215;90773050;90773050;90773050;90773700;90773700;90773700;90776285;90776285;90776285;90777543;90777543;90777543;90779454;90779454;90779454;90780084;90780084;90780084;90782128;90782128;90782128;90782228;90782228;90782228;90782377;90782377;90782377;90782491;90782491;90782491;90784288;90784288;90784288;90785269;90785269;907…	-;-;-;-;-;-;-;-;-;-;-;-;-;-;-;-;-;-;-;-;-;-;-;-;-;-;-;-;-;-;-;-;-;-;-;-;-;-;-;-;-;-;-;-;-;-;-;-;-;-;-;-;-;-;-;-;-;-;-;-;-;-;-;-;-;-;-;-;-;-;-;-;-;-;-;-;-;-;-;-;-;-;-;-;-;-;-;-;-;-;-;-;-;-;-;-;-;-;-;-;-;-;-;-;-;-;-;-;-;-;-;-;-;-;-;-;-;-;-;-;-;-;-;-;-;-;-;-;-;-;-;-;-;-;-;-;-;-;-;-;-;-;-;-;-;-;-;-;-;-;-;-;-;-;-;-;-;-;-;-;-	11963	chr1:90765923-90843971	420.565	333.405	306.687	162.506	202.957	160.647	264.461	-0.936452	0.276353	-3.38861	0.000702487	0.0401872
202	ENSMUSG00000031822.20	Gse1	genetic suppressor element 1, coiled-coil protein [Source:MGI Symbol;Acc:MGI:1098275]	chr8;chr8;chr8;chr8;chr8;chr8;chr8;chr8;chr8;chr8;chr8;chr8;chr8;chr8;chr8;chr8;chr8;chr8;chr8;chr8;chr8;chr8;chr8;chr8;chr8;chr8;chr8;chr8;chr8;chr8;chr8;chr8;chr8;chr8;chr8;chr8;chr8;chr8;chr8;chr8;chr8;chr8;chr8;chr8;chr8;chr8;chr8;chr8;chr8;chr8;chr8;chr8;chr8;chr8;chr8;chr8;chr8;chr8;chr8;chr8	120228456;120353990;120488447;120535857;120537429;120553584;120553584;120553584;120553584;120562623;120562626;120562626;120562626;120563665;120566368;120566368;120566368;120566927;120566927;120566927;120567763;120567763;120567763;120568161;120568161;120568161;120569052;120569052;120569052;120570717;120570717;120570717;120571281;120571329;120572304;120572304;120572304;120572304;120572304;120572636…	120230718;120354179;120489151;120535954;120537562;120553802;120553802;120553634;120553802;120562825;120562825;120562825;120562825;120563834;120566540;120566540;120566540;120567124;120567124;120567124;120567954;120567954;120567954;120568483;120568483;120568483;120569376;120569376;120569376;120571339;120571339;120571339;120571339;120571339;120572416;120572416;120572416;120572416;120572416;120572906…	+;+;+;+;+;+;+;+;+;+;+;+;+;+;+;+;+;+;+;+;+;+;+;+;+;+;+;+;+;+;+;+;+;+;+;+;+;+;+;+;+;+;+;+;+;+;+;+;+;+;+;+;+;+;+;+;+;+;+;+	10351	chr8:120228456-120581390	381.137	471.08	306.049	97.97	120.358	209.158	264.292	-1.33094	0.317058	-4.19778	2.69549e-05	0.00372524
211	ENSMUSG00000040327.16	Cul9	cullin 9 [Source:MGI Symbol;Acc:MGI:1925559]	chr17;chr17;chr17;chr17;chr17;chr17;chr17;chr17;chr17;chr17;chr17;chr17;chr17;chr17;chr17;chr17;chr17;chr17;chr17;chr17;chr17;chr17;chr17;chr17;chr17;chr17;chr17;chr17;chr17;chr17;chr17;chr17;chr17;chr17;chr17;chr17;chr17;chr17;chr17;chr17;chr17;chr17;chr17;chr17;chr17;chr17;chr17;chr17;chr17;chr17;chr17;chr17;chr17;chr17;chr17;chr17;chr17;chr17;chr17;chr17;chr17;chr17;chr17;chr17;chr17;chr17;chr…	46500572;46500605;46500605;46500610;46500616;46500906;46501007;46501007;46501007;46501007;46501753;46501753;46501753;46501753;46501800;46502130;46502130;46502130;46502130;46502385;46502385;46502385;46502385;46502385;46502613;46502613;46502613;46502613;46502688;46503089;46503089;46503089;46503089;46503089;46503472;46503472;46503472;46503472;46503472;46503756;46503756;46503756;46503756;46503756;465…	46501071;46500875;46500930;46500930;46500930;46500930;46501080;46501080;46501080;46501080;46501886;46501886;46501886;46501886;46502247;46502247;46502247;46502247;46502247;46502495;46502495;46502495;46502495;46502495;46502687;46502687;46502687;46502687;46502786;46503182;46503182;46503182;46503182;46503182;46503635;46503635;46503635;46503635;46503635;46503920;46503920;46503920;46503920;46503920;465…	-;-;-;-;-;-;-;-;-;-;-;-;-;-;-;-;-;-;-;-;-;-;-;-;-;-;-;-;-;-;-;-;-;-;-;-;-;-;-;-;-;-;-;-;-;-;-;-;-;-;-;-;-;-;-;-;-;-;-;-;-;-;-;-;-;-;-;-;-;-;-;-;-;-;-;-;-;-;-;-;-;-;-;-;-;-;-;-;-;-;-;-;-;-;-;-;-;-;-;-;-;-;-;-;-;-;-;-;-;-;-;-;-;-;-;-;-;-;-;-;-;-;-;-;-;-;-;-;-;-;-;-;-;-;-;-;-;-;-;-;-;-;-;-;-;-;-;-;-;-;-;-;-;-;-;-;-;-;-;-;-;-;-;-;-;-;-;-;-;-;-;-;-;-;-;-;-;-;-;-;-;-;-;-;-;-	12198	chr17:46500572-46546388	360.109	260.421	478.202	125.184	88.4986	265.753	263.028	-1.18583	0.283987	-4.17563	2.97157e-05	0.00393163
410	ENSMUSG00000038241.16	Cep250	centrosomal protein 250 [Source:MGI Symbol;Acc:MGI:108084]	chr2;chr2;chr2;chr2;chr2;chr2;chr2;chr2;chr2;chr2;chr2;chr2;chr2;chr2;chr2;chr2;chr2;chr2;chr2;chr2;chr2;chr2;chr2;chr2;chr2;chr2;chr2;chr2;chr2;chr2;chr2;chr2;chr2;chr2;chr2;chr2;chr2;chr2;chr2;chr2;chr2;chr2;chr2;chr2;chr2;chr2;chr2;chr2;chr2;chr2;chr2;chr2;chr2;chr2;chr2;chr2;chr2;chr2;chr2;chr2;chr2;chr2;chr2;chr2;chr2;chr2;chr2;chr2;chr2;chr2;chr2;chr2;chr2;chr2;chr2;chr2;chr2;chr2;chr2;chr2…	155956458;155956558;155956558;155956558;155956572;155956594;155961872;155961872;155961872;155961872;155961872;155961872;155962900;155962900;155962900;155962900;155962900;155962900;155963713;155963713;155963713;155963713;155963713;155963713;155964110;155964110;155964110;155964110;155964110;155964110;155964989;155964989;155964989;155964989;155964989;155964989;155965313;155965313;155965313;155965313…	155956662;155956662;155956662;155956657;155956662;155956662;155962154;155962154;155962154;155962154;155962154;155962154;155962956;155962956;155962956;155962956;155962956;155962956;155963795;155963795;155963795;155963795;155963795;155963795;155964275;155964275;155964275;155964275;155964275;155964275;155965095;155965095;155965095;155965095;155965095;155965095;155965564;155965564;155965564;155965564…	+;+;+;+;+;+;+;+;+;+;+;+;+;+;+;+;+;+;+;+;+;+;+;+;+;+;+;+;+;+;+;+;+;+;+;+;+;+;+;+;+;+;+;+;+;+;+;+;+;+;+;+;+;+;+;+;+;+;+;+;+;+;+;+;+;+;+;+;+;+;+;+;+;+;+;+;+;+;+;+;+;+;+;+;+;+;+;+;+;+;+;+;+;+;+;+;+;+;+;+;+;+;+;+;+;+;+;+;+;+;+;+;+;+;+;+;+;+;+;+;+;+;+;+;+;+;+;+;+;+;+;+;+;+;+;+;+;+;+;+;+;+;+;+;+;+;+;+;+;+;+;+;+;+;+;+;+;+;+;+;+;+;+;+;+;+;+;+;+;+;+;+	10373	chr2:155956458-155998900	386.394	411.365	280.545	130.627	68.4389	234.819	252.032	-1.24064	0.34916	-3.55322	0.000380548	0.0258746
108	ENSMUSG00000035969.15	Rusc2	RUN and SH3 domain containing 2 [Source:MGI Symbol;Acc:MGI:2140371]	chr4;chr4;chr4;chr4;chr4;chr4;chr4;chr4;chr4;chr4;chr4;chr4;chr4;chr4;chr4;chr4;chr4;chr4;chr4;chr4;chr4;chr4;chr4;chr4;chr4;chr4;chr4;chr4;chr4;chr4;chr4;chr4;chr4;chr4;chr4;chr4;chr4;chr4;chr4;chr4;chr4;chr4;chr4;chr4;chr4;chr4;chr4;chr4;chr4;chr4;chr4;chr4;chr4;chr4;chr4;chr4;chr4;chr4;chr4;chr4;chr4;chr4;chr4;chr4;chr4;chr4;chr4;chr4;chr4;chr4;chr4;chr4;chr4;chr4;chr4;chr4;chr4;chr4;chr4;chr4…	43381979;43382057;43382070;43383449;43383510;43384279;43384332;43401238;43401253;43406435;43406502;43406557;43407329;43413005;43413005;43413005;43414628;43414628;43414628;43414628;43414628;43414628;43414628;43414628;43414628;43414696;43414696;43416438;43421605;43421605;43421605;43421605;43421605;43421605;43421605;43421605;43422441;43422441;43422441;43422441;43422441;43422492;43422719;43422719;434…	43382199;43382199;43382199;43383759;43383759;43384433;43384433;43401524;43401524;43406680;43406680;43406680;43407493;43413054;43413054;43413054;43415179;43414739;43416718;43414893;43414755;43414840;43414796;43416190;43416718;43416718;43416402;43416718;43422249;43421802;43422249;43422249;43422249;43421919;43422859;43422249;43422626;43422626;43422455;43422626;43422626;43422626;43422859;43422859;434…	+;+;+;+;+;+;+;+;+;+;+;+;+;+;+;+;+;+;+;+;+;+;+;+;+;+;+;+;+;+;+;+;+;+;+;+;+;+;+;+;+;+;+;+;+;+;+;+;+;+;+;+;+;+;+;+;+;+;+;+;+;+;+;+;+;+;+;+;+;+;+;+;+;+;+;+;+;+;+;+;+;+;+;+;+	7923	chr4:43381979-43427088	378.509	378.191	348.131	103.413	109.738	187.012	250.832	-1.37672	0.295291	-4.66226	3.12758e-06	0.000801035
183	ENSMUSG00000020866.17	Cacna1g	calcium channel, voltage-dependent, T type, alpha 1G subunit [Source:MGI Symbol;Acc:MGI:1201678]	chr11;chr11;chr11;chr11;chr11;chr11;chr11;chr11;chr11;chr11;chr11;chr11;chr11;chr11;chr11;chr11;chr11;chr11;chr11;chr11;chr11;chr11;chr11;chr11;chr11;chr11;chr11;chr11;chr11;chr11;chr11;chr11;chr11;chr11;chr11;chr11;chr11;chr11;chr11;chr11;chr11;chr11;chr11;chr11;chr11;chr11;chr11;chr11;chr11;chr11;chr11;chr11;chr11;chr11;chr11;chr11;chr11;chr11;chr11;chr11;chr11;chr11;chr11;chr11;chr11;chr11;chr…	94408391;94408391;94408391;94408391;94408391;94408391;94408391;94408391;94408391;94408406;94408636;94409811;94409854;94411031;94411031;94411031;94411031;94411031;94411031;94411031;94411031;94411031;94411031;94411031;94411031;94411439;94411439;94411439;94411439;94411439;94411439;94411439;94411439;94411439;94411439;94411439;94411439;94411481;94413090;94414931;94415743;94415743;94415743;94415743;944…	94409876;94409876;94409876;94409876;94409876;94409876;94409876;94409876;94409876;94409876;94409576;94409876;94409876;94411200;94411200;94411200;94411200;94411200;94411200;94411200;94411200;94411200;94411200;94411200;94411200;94411679;94411616;94411616;94411616;94411616;94411616;94411616;94411616;94411616;94411616;94411616;94411616;94411616;94413224;94415074;94416099;94416099;94416099;94416099;944…	-;-;-;-;-;-;-;-;-;-;-;-;-;-;-;-;-;-;-;-;-;-;-;-;-;-;-;-;-;-;-;-;-;-;-;-;-;-;-;-;-;-;-;-;-;-;-;-;-;-;-;-;-;-;-;-;-;-;-;-;-;-;-;-;-;-;-;-;-;-;-;-;-;-;-;-;-;-;-;-;-;-;-;-;-;-;-;-;-;-;-;-;-;-;-;-;-;-;-;-;-;-;-;-;-;-;-;-;-;-;-;-;-;-;-;-;-;-;-;-;-;-;-;-;-;-;-;-;-;-;-;-;-;-;-;-;-;-;-;-;-;-;-;-;-;-;-;-;-;-;-;-;-;-;-;-;-;-;-;-;-;-;-;-;-;-;-;-;-;-;-;-;-;-;-;-;-;-;-;-;-;-;-;-;-;-;-;-;-;-;-;-;-;-;-;-;-;-;-;-…	10137	chr11:94408391-94474198	352.224	449.516	294.573	104.968	112.098	186.309	249.948	-1.32204	0.309752	-4.26806	1.97177e-05	0.00300797
201	ENSMUSG00000045817.8	Zfp36l2	zinc finger protein 36, C3H type-like 2 [Source:MGI Symbol;Acc:MGI:107945]	chr17;chr17	84183931;84187644	84187156;84187947	-;-	3530	chr17:84183931-84187947	573.02	427.953	140.91	128.294	113.278	104.403	247.976	-1.38374	0.329296	-4.20211	2.64436e-05	0.00367276
235	ENSMUSG00000039741.15	Bahcc1	BAH domain and coiled-coil containing 1 [Source:MGI Symbol;Acc:MGI:2679272]	chr11;chr11;chr11;chr11;chr11;chr11;chr11;chr11;chr11;chr11;chr11;chr11;chr11;chr11;chr11;chr11;chr11;chr11;chr11;chr11;chr11;chr11;chr11;chr11;chr11;chr11;chr11;chr11;chr11;chr11;chr11;chr11;chr11;chr11;chr11;chr11;chr11;chr11;chr11;chr11;chr11;chr11;chr11;chr11;chr11;chr11;chr11;chr11;chr11;chr11;chr11;chr11;chr11;chr11;chr11;chr11;chr11;chr11;chr11;chr11;chr11;chr11;chr11;chr11;chr11;chr11;chr…	120232947;120232947;120236445;120236699;120236860;120236860;120236860;120259072;120259072;120259072;120268307;120268307;120268307;120271359;120271359;120271359;120273315;120273315;120273315;120273694;120273694;120273694;120273984;120273984;120273984;120274419;120274419;120274419;120274872;120274872;120274872;120276058;120276058;120276058;120279055;120279055;120279055;120279370;120279370;120279370…	120233107;120233107;120236644;120237257;120237284;120237257;120237257;120259251;120259251;120259251;120268429;120268429;120268429;120273104;120273104;120273104;120273423;120273423;120273423;120273872;120273872;120273872;120274142;120274142;120274142;120274696;120274696;120274696;120275202;120275202;120275202;120276873;120276873;120276873;120279254;120279254;120279254;120279506;120279506;120279506…	+;+;+;+;+;+;+;+;+;+;+;+;+;+;+;+;+;+;+;+;+;+;+;+;+;+;+;+;+;+;+;+;+;+;+;+;+;+;+;+;+;+;+;+;+;+;+;+;+;+;+;+;+;+;+;+;+;+;+;+;+;+;+;+;+;+;+;+;+;+;+;+;+;+;+;+;+;+;+;+;+;+;+;+;+;+;+	11118	chr11:120232947-120292296	396.909	381.508	292.66	77.754	95.5785	218.297	243.784	-1.37564	0.339159	-4.05604	4.99127e-05	0.0059043
243	ENSMUSG00000049739.10	Zfp646	zinc finger protein 646 [Source:MGI Symbol;Acc:MGI:3665412]	chr7;chr7;chr7;chr7;chr7;chr7;chr7;chr7	127876221;127876796;127877701;127877903;127878570;127878570;127879311;127885443	127878516;127877212;127878107;127878107;127880188;127883918;127885992;127885996	+;+;+;+;+;+;+;+	9723	chr7:127876221-127885996	370.623	442.881	244.839	63.7582	86.1386	203.885	235.354	-1.45849	0.361493	-4.03464	5.46871e-05	0.00626201
346	ENSMUSG00000039457.4	Ppl	periplakin [Source:MGI Symbol;Acc:MGI:1194898]	chr16;chr16;chr16;chr16;chr16;chr16;chr16;chr16;chr16;chr16;chr16;chr16;chr16;chr16;chr16;chr16;chr16;chr16;chr16;chr16;chr16;chr16;chr16;chr16;chr16;chr16;chr16;chr16;chr16;chr16;chr16;chr16;chr16;chr16;chr16;chr16;chr16;chr16	5086291;5091845;5092365;5093196;5094409;5096626;5096969;5097645;5097875;5097875;5099983;5099983;5100331;5100331;5101374;5101374;5102294;5102294;5102556;5102556;5104451;5104451;5104674;5104674;5104864;5104864;5105923;5105923;5106051;5106051;5106762;5106762;5107457;5107457;5112992;5112992;5132282;5132282	5089828;5091937;5092481;5093279;5094559;5096819;5097783;5097783;5098053;5098053;5100140;5100140;5100428;5100428;5101525;5101525;5102440;5102440;5102678;5102678;5104546;5104546;5104781;5104781;5105025;5105025;5105964;5105964;5106170;5106170;5106882;5106882;5107611;5107611;5113091;5113091;5132410;5132421	-;-;-;-;-;-;-;-;-;-;-;-;-;-;-;-;-;-;-;-;-;-;-;-;-;-;-;-;-;-;-;-;-;-;-;-;-;-	6893	chr16:5086291-5132421	402.166	464.445	166.414	136.069	99.1184	132.525	233.456	-1.23671	0.333687	-3.7062	0.000210389	0.0169752
173	ENSMUSG00000038546.9	Ranbp9	RAN binding protein 9 [Source:MGI Symbol;Acc:MGI:1928741]	chr13;chr13;chr13;chr13;chr13;chr13;chr13;chr13;chr13;chr13;chr13;chr13;chr13;chr13;chr13;chr13;chr13;chr13;chr13;chr13;chr13;chr13;chr13;chr13;chr13;chr13;chr13;chr13;chr13;chr13;chr13;chr13;chr13;chr13;chr13;chr13;chr13;chr13;chr13;chr13;chr13;chr13;chr13;chr13;chr13;chr13;chr13;chr13;chr13;chr13;chr13;chr13;chr13	43402675;43402817;43403255;43403264;43406612;43406612;43406612;43412411;43412411;43412411;43413983;43413983;43416325;43416325;43419576;43419576;43419579;43419746;43421211;43421211;43421211;43421211;43421235;43422551;43422551;43422551;43422551;43422551;43425030;43425030;43425030;43425030;43430448;43430448;43430448;43430448;43434814;43434814;43434814;43434839;43436090;43436090;43436090;43436090;434…	43403689;43403689;43403689;43403689;43406723;43406723;43408028;43412562;43412562;43412484;43414104;43414104;43416469;43416469;43419766;43419766;43419766;43419766;43421319;43421319;43421319;43421319;43421319;43422663;43422663;43422663;43422663;43422663;43425214;43425214;43425214;43425214;43430470;43430796;43430470;43430470;43434981;43434981;43434981;43434981;43436142;43436142;43436142;43436142;434…	-;-;-;-;-;-;-;-;-;-;-;-;-;-;-;-;-;-;-;-;-;-;-;-;-;-;-;-;-;-;-;-;-;-;-;-;-;-;-;-;-;-;-;-;-;-;-;-;-;-;-;-;-	5130	chr13:43402675-43481282	473.136	361.603	193.831	136.069	69.6189	126.198	226.743	-1.42091	0.328785	-4.32169	1.5484e-05	0.00249865
404	ENSMUSG00000022096.14	Hr	lysine demethylase and nuclear receptor corepressor [Source:MGI Symbol;Acc:MGI:96223]	chr14;chr14;chr14;chr14;chr14;chr14;chr14;chr14;chr14;chr14;chr14;chr14;chr14;chr14;chr14;chr14;chr14;chr14;chr14;chr14;chr14;chr14;chr14;chr14;chr14;chr14;chr14;chr14;chr14;chr14;chr14;chr14;chr14;chr14;chr14;chr14;chr14;chr14;chr14;chr14;chr14;chr14;chr14;chr14;chr14;chr14;chr14;chr14;chr14;chr14;chr14;chr14;chr14;chr14;chr14;chr14;chr14;chr14;chr14;chr14;chr14;chr14	70552212;70552245;70552840;70553687;70554056;70554512;70554512;70554512;70555900;70556348;70556348;70557629;70557629;70557629;70559639;70559639;70559639;70559873;70559873;70559873;70561812;70561812;70561812;70563329;70563329;70563329;70563567;70563567;70563567;70565302;70565302;70565302;70566029;70566029;70566029;70566310;70566310;70566310;70566780;70566780;70566780;70567149;70567149;70567149;705…	70552324;70552324;70552942;70555107;70554112;70555107;70554665;70554719;70557000;70557000;70557000;70558409;70558409;70558409;70559789;70559789;70559789;70560063;70560063;70560063;70561976;70561976;70561976;70563418;70563418;70563418;70563682;70563682;70563682;70565383;70565383;70565383;70566192;70566192;70566192;70566546;70566546;70566546;70566945;70566945;70566945;70567218;70567218;70567218;705…	+;+;+;+;+;+;+;+;+;+;+;+;+;+;+;+;+;+;+;+;+;+;+;+;+;+;+;+;+;+;+;+;+;+;+;+;+;+;+;+;+;+;+;+;+;+;+;+;+;+;+;+;+;+;+;+;+;+;+;+;+;+	6919	chr14:70552212-70573548	281.253	273.691	375.548	123.629	58.9991	246.068	226.531	-1.14282	0.320762	-3.56281	0.000366899	0.0253533
480	ENSMUSG00000028082.14	Sh3d19	SH3 domain protein D19 [Source:MGI Symbol;Acc:MGI:1350923]	chr3;chr3;chr3;chr3;chr3;chr3;chr3;chr3;chr3;chr3;chr3;chr3;chr3;chr3;chr3;chr3;chr3;chr3;chr3;chr3;chr3;chr3;chr3;chr3;chr3;chr3;chr3;chr3;chr3;chr3;chr3;chr3;chr3;chr3;chr3;chr3;chr3;chr3;chr3;chr3;chr3;chr3;chr3;chr3;chr3;chr3;chr3;chr3;chr3;chr3;chr3;chr3;chr3;chr3;chr3;chr3;chr3;chr3;chr3;chr3;chr3;chr3;chr3;chr3;chr3;chr3;chr3;chr3;chr3;chr3;chr3;chr3;chr3;chr3;chr3;chr3;chr3;chr3;chr3;chr3…	85971109;86038877;86040499;86040723;86040826;86040826;86070915;86075148;86075148;86075148;86075148;86075153;86078945;86080395;86080395;86080395;86080395;86080395;86083227;86083227;86083227;86083227;86083227;86083502;86083502;86083502;86083502;86083502;86084368;86084368;86084368;86084368;86084368;86084434;86084490;86093690;86093690;86093690;86093690;86093690;86093690;86098147;86098147;86098147;860…	85971424;86039000;86040865;86040865;86040865;86040865;86070944;86075188;86075188;86075188;86075188;86075188;86078984;86080437;86080437;86080437;86080437;86080437;86083365;86083365;86083365;86083365;86083365;86083655;86083655;86083655;86083655;86083655;86085357;86085357;86085357;86085357;86085357;86085357;86085357;86093797;86093797;86093797;86093797;86093797;86093797;86098259;86098259;86098259;860…	+;+;+;+;+;+;+;+;+;+;+;+;+;+;+;+;+;+;+;+;+;+;+;+;+;+;+;+;+;+;+;+;+;+;+;+;+;+;+;+;+;+;+;+;+;+;+;+;+;+;+;+;+;+;+;+;+;+;+;+;+;+;+;+;+;+;+;+;+;+;+;+;+;+;+;+;+;+;+;+;+;+;+;+;+;+;+;+;+;+;+;+;+;+;+;+;+;+;+;+;+;+;+;+;+;+;+;+;+;+;+;+;+;+;+;+;+;+;+;+;+;+;+;+;+;+;+;+;+;+;+;+	9004	chr3:85971109-86130526	433.708	361.603	146.011	170.281	99.1184	114.597	220.887	-1.08276	0.318454	-3.40007	0.000673697	0.039101
487	ENSMUSG00000030681.18	Mvp	major vault protein [Source:MGI Symbol;Acc:MGI:1925638]	chr7;chr7;chr7;chr7;chr7;chr7;chr7;chr7;chr7;chr7;chr7;chr7;chr7;chr7;chr7;chr7;chr7;chr7;chr7;chr7	126986860;126987477;126988318;126988826;126989546;126992275;126992554;126993520;126995736;126996238;126998226;126998473;126998542;127001480;127001480;127001809;127001809;127009729;127011801;127014519	126987114;126987665;126988444;126988942;126989932;126992472;126992798;126993801;126995972;126996332;126998357;126998596;126998596;127001675;127001675;127001958;127001958;127014550;127011865;127014621	-;-;-;-;-;-;-;-;-;-;-;-;-;-;-;-;-;-;-;-	7627	chr7:126986860-127014621	270.739	298.572	319.439	122.074	106.198	203.533	220.093	-0.992613	0.292907	-3.38884	0.0007019	0.0401872
498	ENSMUSG00000052727.6	Map1b	microtubule-associated protein 1B [Source:MGI Symbol;Acc:MGI:1306778]	chr13;chr13;chr13;chr13;chr13;chr13;chr13;chr13;chr13;chr13;chr13;chr13;chr13;chr13;chr13;chr13;chr13;chr13;chr13;chr13;chr13	99421446;99427219;99429212;99433947;99434301;99439634;99441634;99441634;99441634;99441650;99443728;99444214;99444214;99444214;99444214;99447176;99476924;99507061;99508108;99516304;99516304	99425961;99427457;99435701;99435701;99435701;99441774;99441774;99441774;99441774;99441774;99443944;99444296;99444296;99444467;99444296;99447620;99477081;99508209;99508209;99516518;99516540	-;-;-;-;-;-;-;-;-;-;-;-;-;-;-;-;-;-;-;-;-	15846	chr13:99421446-99516540	386.394	358.286	193.194	94.8598	94.3985	182.793	218.321	-1.1731	0.348792	-3.36334	0.000770068	0.0431687
454	ENSMUSG00000088789.1	Scarna13	small Cajal body-specific RNA 1 [Source:MGI Symbol;Acc:MGI:4360027]	chr12	105031075	105031349	-	275	chr12:105031075-105031349	399.537	300.231	163.226	223.931	134.518	73.1173	215.76	-0.969036	0.280321	-3.45688	0.000546462	0.0336026
38	ENSMUSG00000016028.11	Celsr1	cadherin, EGF LAG seven-pass G-type receptor 1 [Source:MGI Symbol;Acc:MGI:1100883]	chr15;chr15;chr15;chr15;chr15;chr15;chr15;chr15;chr15;chr15;chr15;chr15;chr15;chr15;chr15;chr15;chr15;chr15;chr15;chr15;chr15;chr15;chr15;chr15;chr15;chr15;chr15;chr15;chr15;chr15;chr15;chr15;chr15;chr15;chr15;chr15;chr15;chr15;chr15;chr15;chr15;chr15;chr15;chr15;chr15;chr15;chr15;chr15;chr15;chr15;chr15;chr15;chr15;chr15;chr15;chr15;chr15;chr15;chr15;chr15;chr15;chr15;chr15;chr15;chr15;chr15;chr…	85898929;85898930;85900412;85900621;85900937;85900937;85900937;85900986;85901439;85901439;85901439;85901439;85901439;85902115;85902115;85902115;85902115;85902449;85902449;85902802;85902802;85902802;85903286;85903286;85903286;85903926;85903926;85903926;85905439;85905439;85905915;85905915;85907595;85907595;85916614;85916614;85918909;85918909;85921148;85921148;85921239;85922123;85922123;85922123;859…	85900705;85900738;85900738;85901198;85901198;85901198;85901198;85901198;85901672;85901573;85901672;85901669;85901672;85902242;85902264;85902199;85902264;85902552;85902552;85902896;85902896;85902896;85903411;85903411;85903411;85903967;85904052;85904052;85905518;85905518;85906027;85906027;85907769;85907769;85916814;85916814;85919035;85919035;85921315;85921315;85921315;85922422;85922327;85922327;859…	-;-;-;-;-;-;-;-;-;-;-;-;-;-;-;-;-;-;-;-;-;-;-;-;-;-;-;-;-;-;-;-;-;-;-;-;-;-;-;-;-;-;-;-;-;-;-;-;-;-;-;-;-;-;-;-;-;-;-;-;-;-;-;-;-;-;-;-;-;-;-;-;-;-;-;-;-;-;-;-;-;-;-	11631	chr15:85898929-86034203	391.652	333.405	309.875	80.8641	42.4793	119.519	212.966	-1.93616	0.323906	-5.97752	2.26554e-09	1.6644e-06
203	ENSMUSG00000030284.11	Creld1	cysteine-rich with EGF-like domains 1 [Source:MGI Symbol;Acc:MGI:2152539]	chr6;chr6;chr6;chr6;chr6;chr6;chr6;chr6;chr6;chr6;chr6;chr6;chr6;chr6;chr6;chr6;chr6;chr6;chr6;chr6;chr6;chr6;chr6;chr6	113483297;113483423;113483855;113484495;113484495;113484495;113487494;113488071;113488071;113488071;113488071;113488479;113488479;113488479;113489434;113489434;113489695;113491653;113491894;113492017;113492019;113492124;113492687;113492687	113484076;113484076;113484076;113484577;113484577;113484577;113487918;113488181;113488181;113488408;113488181;113488570;113489239;113488570;113489725;113489610;113489790;113491736;113491989;113493343;113492258;113492258;113493335;113493338	+;+;+;+;+;+;+;+;+;+;+;+;+;+;+;+;+;+;+;+;+;+;+;+	4251	chr6:113483297-113493343	396.909	340.04	201.482	114.298	94.3985	125.495	212.104	-1.30727	0.311717	-4.19376	2.74369e-05	0.00374878
208	ENSMUSG00000026135.17	Zfp142	zinc finger protein 142 [Source:MGI Symbol;Acc:MGI:1924514]	chr1;chr1;chr1;chr1;chr1;chr1;chr1;chr1;chr1;chr1;chr1;chr1;chr1;chr1;chr1;chr1;chr1;chr1;chr1;chr1;chr1;chr1;chr1;chr1;chr1;chr1;chr1;chr1;chr1;chr1;chr1;chr1;chr1;chr1;chr1;chr1;chr1;chr1;chr1;chr1;chr1;chr1;chr1;chr1;chr1;chr1;chr1;chr1;chr1;chr1;chr1;chr1;chr1	74565127;74566426;74566502;74566683;74566869;74568551;74568551;74568551;74568551;74568551;74569679;74569679;74569679;74569679;74569679;74573539;74573539;74573539;74573539;74573539;74575780;74575780;74575780;74575780;74575780;74578123;74578123;74578123;74578123;74578123;74579325;74579325;74579325;74579325;74582225;74582232;74585384;74585384;74585384;74585384;74585384;74585585;74587368;74587368;745…	74567347;74567347;74567347;74567347;74567347;74568656;74568656;74568656;74568656;74568656;74572583;74572583;74572583;74572583;74572583;74573716;74573716;74573716;74573716;74573716;74576604;74576604;74576604;74576604;74576604;74578287;74578287;74578287;74578287;74578287;74579406;74579449;74579927;74579618;74585697;74585697;74585663;74585697;74585697;74585697;74585697;74585697;74587720;74587619;745…	-;-;-;-;-;-;-;-;-;-;-;-;-;-;-;-;-;-;-;-;-;-;-;-;-;-;-;-;-;-;-;-;-;-;-;-;-;-;-;-;-;-;-;-;-;-;-;-;-;-;-;-;-	11355	chr1:74565127-74588246	315.424	378.191	216.147	65.3133	82.5987	152.914	201.765	-1.43943	0.344146	-4.1826	2.882e-05	0.00386811
518	ENSMUSG00000004891.16	Nes	nestin [Source:MGI Symbol;Acc:MGI:101784]	chr3;chr3;chr3;chr3;chr3;chr3;chr3;chr3;chr3;chr3;chr3	87971078;87971093;87971129;87972992;87972992;87972992;87974802;87974802;87975421;87975421;87976713	87971988;87971988;87971988;87973116;87973116;87973391;87974875;87974875;87980451;87976580;87980451	+;+;+;+;+;+;+;+;+;+;+	6416	chr3:87971078-87980451	239.197	316.818	268.431	66.0909	47.1993	250.286	198.004	-1.24181	0.373785	-3.32225	0.000892935	0.0480797
440	ENSMUSG00000036863.12	Syde2	synapse defective 1, Rho GTPase, homolog 2 (C. elegans) [Source:MGI Symbol;Acc:MGI:3036264]	chr3;chr3;chr3;chr3;chr3;chr3;chr3;chr3;chr3;chr3;chr3;chr3;chr3;chr3;chr3;chr3;chr3;chr3;chr3;chr3;chr3;chr3;chr3	145987870;145988137;145988653;145993671;145998463;145998466;145998466;145998466;146001323;146001323;146001323;146007016;146007016;146007016;146014258;146014258;146014258;146015596;146015596;146015596;146019803;146019803;146019803	145989169;145989169;145989169;145993923;145999110;145999110;145998639;145999110;146002413;146002413;146002413;146007142;146007142;146007142;146014439;146014439;146014439;146015827;146015827;146015827;146021720;146020299;146021720	+;+;+;+;+;+;+;+;+;+;+;+;+;+;+;+;+;+;+;+;+;+;+	5751	chr3:145987870-146021720	294.396	349.992	198.932	90.9721	63.719	170.138	194.692	-1.24107	0.35607	-3.48546	0.000491299	0.0311578
145	ENSMUSG00000035283.5	Adrb1	adrenergic receptor, beta 1 [Source:MGI Symbol;Acc:MGI:87937]	chr19;chr19;chr19;chr19	56722199;56723863;56725339;56732885	56725150;56723926;56725539;56733113	+;+;+;+	3382	chr19:56722199-56733113	386.394	340.04	177.254	83.1967	57.8191	117.058	193.627	-1.56221	0.349187	-4.47384	7.68272e-06	0.00149794
220	ENSMUSG00000066607.5	Insyn1	inhibitory synaptic factor 1 [Source:MGI Symbol;Acc:MGI:2442108]	chr9;chr9;chr9;chr9;chr9;chr9;chr9	58488603;58488962;58489608;58489669;58489669;58498965;58498965	58489239;58489239;58490392;58490392;58490485;58499742;58499780	+;+;+;+;+;+;+	2331	chr9:58488603-58499780	310.167	313.5	233.363	55.2053	51.9192	177.169	190.221	-1.51367	0.367309	-4.12096	3.77299e-05	0.00478776
261	ENSMUSG00000036256.13	Igfbp7	insulin-like growth factor binding protein 7 [Source:MGI Symbol;Acc:MGI:1352480]	chr5;chr5;chr5;chr5;chr5;chr5;chr5;chr5;chr5;chr5;chr5	77349240;77349248;77351228;77351228;77351913;77351913;77355562;77355562;77401487;77407540;77407540	77349499;77349499;77351354;77351354;77352029;77352029;77355671;77355671;77401579;77408040;77408041	-;-;-;-;-;-;-;-;-;-;-	1209	chr5:77349240-77408041	420.565	267.056	142.185	110.411	102.658	84.7176	187.932	-1.24121	0.312043	-3.97769	6.95876e-05	0.0074432
233	ENSMUSG00000032334.10	Loxl1	lysyl oxidase-like 1 [Source:MGI Symbol;Acc:MGI:106096]	chr9;chr9;chr9;chr9;chr9;chr9;chr9	58287738;58290755;58292569;58293573;58294359;58297621;58311686	58288917;58290870;58292664;58293729;58294496;58297729;58313186	-;-;-;-;-;-;-	3297	chr9:58287738-58313186	336.452	275.349	186.18	119.741	81.4187	103.349	183.748	-1.24048	0.304243	-4.07725	4.55716e-05	0.00546018
482	ENSMUSG00000021782.14	Dlg5	discs large MAGUK scaffold protein 5 [Source:MGI Symbol;Acc:MGI:1918478]	chr14;chr14;chr14;chr14;chr14;chr14;chr14;chr14;chr14;chr14;chr14;chr14;chr14;chr14;chr14;chr14;chr14;chr14;chr14;chr14;chr14;chr14;chr14;chr14;chr14;chr14;chr14;chr14;chr14;chr14;chr14;chr14;chr14;chr14;chr14;chr14;chr14;chr14;chr14;chr14;chr14;chr14;chr14;chr14;chr14;chr14;chr14;chr14;chr14;chr14;chr14;chr14;chr14;chr14;chr14;chr14;chr14;chr14;chr14;chr14;chr14;chr14;chr14;chr14;chr14;chr14;chr…	24133953;24133953;24133953;24133955;24136569;24136569;24136569;24136569;24137130;24137130;24137130;24138237;24138237;24138237;24138237;24138608;24138608;24138608;24138608;24144302;24144302;24144302;24144302;24144384;24146152;24146152;24146152;24146152;24146152;24146281;24147073;24147073;24147073;24147073;24147073;24148208;24148208;24148208;24148208;24148208;24149363;24149363;24149363;24149363;241…	24135673;24135673;24135673;24135673;24136678;24136678;24136678;24136678;24137239;24137239;24137239;24138364;24138364;24138364;24138364;24138751;24138751;24138751;24138751;24144495;24144495;24144495;24144495;24144495;24146322;24146322;24146322;24146322;24146188;24146322;24147221;24147221;24147221;24147221;24147221;24148764;24148391;24148391;24148391;24148391;24149469;24149512;24149512;24149512;241…	-;-;-;-;-;-;-;-;-;-;-;-;-;-;-;-;-;-;-;-;-;-;-;-;-;-;-;-;-;-;-;-;-;-;-;-;-;-;-;-;-;-;-;-;-;-;-;-;-;-;-;-;-;-;-;-;-;-;-;-;-;-;-;-;-;-;-;-;-;-;-;-;-;-;-;-;-;-;-;-;-;-;-;-;-;-;-;-;-;-;-;-;-;-;-;-;-;-;-;-;-;-;-;-;-;-;-;-;-;-;-;-;-;-;-;-	8491	chr14:24133953-24245920	254.968	237.199	239.739	90.1946	81.4187	163.108	177.771	-1.06373	0.31323	-3.39601	0.000683749	0.0396021
150	ENSMUSG00000033016.16	Nfatc1	nuclear factor of activated T cells, cytoplasmic, calcineurin dependent 1 [Source:MGI Symbol;Acc:MGI:102469]	chr18;chr18;chr18;chr18;chr18;chr18;chr18;chr18;chr18;chr18;chr18;chr18;chr18;chr18;chr18;chr18;chr18;chr18;chr18;chr18;chr18;chr18;chr18;chr18;chr18;chr18;chr18;chr18;chr18;chr18;chr18;chr18;chr18;chr18;chr18;chr18;chr18;chr18;chr18;chr18;chr18;chr18;chr18;chr18;chr18;chr18;chr18;chr18;chr18;chr18;chr18;chr18;chr18;chr18;chr18;chr18;chr18;chr18	80606205;80606205;80606205;80606205;80607390;80608940;80635402;80635402;80635691;80635691;80647435;80647435;80649832;80649832;80649832;80649832;80653506;80653506;80653506;80653506;80653506;80653506;80663295;80663295;80663295;80663295;80663295;80663295;80665282;80665282;80665282;80665282;80665282;80665282;80666958;80666958;80666958;80666958;80666958;80666958;80682159;80682159;80682159;80682159;806…	80608025;80608025;80608025;80608025;80608025;80608975;80636076;80636076;80636076;80636076;80649964;80649964;80649964;80649964;80649964;80649964;80653561;80653561;80653561;80653561;80653561;80653561;80663435;80663435;80663435;80663435;80663435;80663435;80665454;80665454;80665454;80665454;80665454;80665454;80667160;80667160;80667160;80667160;80667160;80667160;80682318;80682318;80682318;80682318;806…	-;-;-;-;-;-;-;-;-;-;-;-;-;-;-;-;-;-;-;-;-;-;-;-;-;-;-;-;-;-;-;-;-;-;-;-;-;-;-;-;-;-;-;-;-;-;-;-;-;-;-;-;-;-;-;-;-;-	7469	chr18:80606205-80713071	344.338	290.278	151.112	74.6438	100.298	77.6871	173.06	-1.41842	0.31863	-4.45162	8.52242e-06	0.00159413
432	ENSMUSG00000070576.4	Mn1	meningioma 1 [Source:MGI Symbol;Acc:MGI:1261813]	chr5;chr5;chr5;chr5	111417362;111417442;111417819;111454616	111417663;111421883;111418073;111457033	+;+;+;+	6940	chr5:111417362-111457033	281.253	277.008	187.455	49.7625	88.4986	150.453	172.405	-1.25423	0.358108	-3.50239	0.000461112	0.0297983
271	ENSMUSG00000024050.18	Wiz	widely-interspaced zinc finger motifs [Source:MGI Symbol;Acc:MGI:1332638]	chr17;chr17;chr17;chr17;chr17;chr17;chr17;chr17;chr17;chr17;chr17;chr17;chr17;chr17;chr17;chr17;chr17;chr17;chr17;chr17;chr17;chr17;chr17;chr17;chr17;chr17;chr17;chr17;chr17;chr17;chr17;chr17;chr17;chr17;chr17;chr17;chr17;chr17;chr17;chr17;chr17;chr17;chr17;chr17;chr17;chr17;chr17;chr17;chr17;chr17;chr17;chr17;chr17;chr17;chr17;chr17;chr17;chr17;chr17;chr17;chr17;chr17;chr17;chr17;chr17;chr17;chr…	32354055;32354057;32354061;32354649;32355024;32355024;32356423;32356423;32356423;32356423;32356423;32356423;32356889;32356889;32356889;32356889;32356889;32356889;32357457;32357457;32357457;32357457;32357457;32357457;32358943;32358943;32358943;32358943;32358943;32358943;32360038;32361461;32361461;32361461;32361461;32361461;32361461;32361814;32361909;32362793;32362793;32362793;32364182;32367031;323…	32355183;32355183;32355183;32355183;32355183;32355183;32356618;32356618;32356618;32356618;32356618;32356618;32357308;32357308;32357308;32357308;32357308;32357308;32357981;32357984;32357984;32357984;32357981;32357981;32359494;32359494;32359494;32359494;32359494;32359494;32360427;32361964;32361964;32361964;32361964;32361964;32361964;32361964;32361964;32362963;32362963;32362963;32364463;32368147;323…	-;-;-;-;-;-;-;-;-;-;-;-;-;-;-;-;-;-;-;-;-;-;-;-;-;-;-;-;-;-;-;-;-;-;-;-;-;-;-;-;-;-;-;-;-;-;-;-;-;-;-;-;-;-;-;-;-;-;-;-;-;-;-;-;-;-;-;-;-;-;-;-;-;-;-;-;-;-;-;-;-;-;-;-;-;-;-;-;-;-;-	9242	chr17:32354055-32389439	275.996	281.984	186.818	70.7561	83.7787	119.519	169.809	-1.28919	0.326983	-3.94267	8.0579e-05	0.0082703
512	ENSMUSG00000024422.14	Dhx16	DEAH (Asp-Glu-Ala-His) box polypeptide 16 [Source:MGI Symbol;Acc:MGI:1916442]	chr17;chr17;chr17;chr17;chr17;chr17;chr17;chr17;chr17;chr17;chr17;chr17;chr17;chr17;chr17;chr17;chr17;chr17;chr17;chr17;chr17;chr17;chr17;chr17;chr17;chr17;chr17;chr17;chr17;chr17;chr17;chr17;chr17;chr17;chr17;chr17;chr17;chr17;chr17;chr17;chr17;chr17;chr17;chr17;chr17;chr17;chr17;chr17;chr17;chr17;chr17;chr17;chr17;chr17;chr17;chr17;chr17;chr17;chr17	35879819;35879825;35881278;35881278;35881630;35881630;35882022;35882022;35882442;35882442;35882845;35882845;35883133;35883133;35883815;35883815;35884020;35884020;35885495;35885495;35885884;35885884;35886090;35886090;35887399;35887424;35887679;35887835;35887835;35887936;35887942;35888026;35888084;35888084;35888084;35888084;35888355;35888355;35888355;35888355;35888355;35888355;35889198;35889198;358…	35880118;35880118;35881522;35881522;35881795;35881795;35882078;35882078;35882696;35882696;35883048;35883048;35883324;35883324;35883925;35883925;35884135;35884135;35885705;35885705;35885982;35885982;35886242;35886242;35887539;35887539;35887997;35887997;35887997;35888202;35887997;35888202;35888202;35888202;35888202;35888202;35888653;35888422;35888741;35888422;35888422;35888422;35889360;35889360;358…	+;+;+;+;+;+;+;+;+;+;+;+;+;+;+;+;+;+;+;+;+;+;+;+;+;+;+;+;+;+;+;+;+;+;+;+;+;+;+;+;+;+;+;+;+;+;+;+;+;+;+;+;+;+;+;+;+;+;+	4094	chr17:35879819-35892670	199.769	189.095	298.398	111.188	67.2589	148.695	169.067	-1.00658	0.302256	-3.33022	0.000867762	0.0473151
517	ENSMUSG00000009681.10	Bcr	breakpoint cluster region [Source:MGI Symbol;Acc:MGI:88141]	chr10;chr10;chr10;chr10;chr10;chr10;chr10;chr10;chr10;chr10;chr10;chr10;chr10;chr10;chr10;chr10;chr10;chr10;chr10;chr10;chr10;chr10;chr10;chr10;chr10;chr10;chr10;chr10;chr10;chr10;chr10;chr10;chr10;chr10;chr10;chr10;chr10;chr10;chr10;chr10;chr10;chr10	75060592;75125024;75131021;75131499;75135894;75140990;75143082;75145322;75153886;75154898;75157078;75158010;75159786;75160330;75160360;75166045;75166045;75168107;75168107;75171335;75173965;75174971;75175277;75175277;75176343;75176343;75176343;75176376;75177884;75177884;75177884;75177884;75180124;75180124;75180124;75181135;75181135;75181135;75181569;75181569;75182240;75182240	75062310;75125196;75131125;75131684;75136001;75141050;75143134;75145462;75154007;75155066;75157197;75158085;75159890;75160404;75160404;75166142;75166142;75168238;75168238;75171548;75174167;75175336;75175336;75175336;75176452;75176452;75176452;75176452;75178652;75178023;75178023;75178023;75180258;75180258;75180258;75181240;75181218;75181240;75181731;75181731;75182782;75184921	+;+;+;+;+;+;+;+;+;+;+;+;+;+;+;+;+;+;+;+;+;+;+;+;+;+;+;+;+;+;+;+;+;+;+;+;+;+;+;+;+;+	8191	chr10:75060592-75184921	268.111	270.373	163.226	94.0823	99.1184	113.543	168.076	-1.04713	0.315071	-3.32349	0.000888995	0.048004
251	ENSMUSG00000023991.16	Foxp4	forkhead box P4 [Source:MGI Symbol;Acc:MGI:1921373]	chr17;chr17;chr17;chr17;chr17;chr17;chr17;chr17;chr17;chr17;chr17;chr17;chr17;chr17;chr17;chr17;chr17;chr17;chr17;chr17;chr17;chr17;chr17;chr17;chr17;chr17;chr17;chr17;chr17;chr17;chr17;chr17;chr17;chr17;chr17;chr17;chr17;chr17;chr17;chr17;chr17;chr17;chr17;chr17;chr17;chr17;chr17;chr17;chr17;chr17;chr17;chr17;chr17;chr17;chr17;chr17;chr17;chr17;chr17;chr17;chr17;chr17;chr17;chr17;chr17;chr17;chr…	47867133;47867764;47867764;47867768;47869104;47869104;47869104;47869104;47869725;47869725;47869725;47869725;47871230;47871230;47871230;47871230;47874635;47874635;47874635;47874635;47875355;47875355;47875355;47875355;47875520;47875520;47875520;47875520;47875840;47875840;47875840;47875840;47877141;47877141;47877141;47877141;47877928;47877928;47877928;47877928;47878284;47878284;47878284;47878284;478…	47868803;47868803;47868803;47868803;47869273;47869273;47869273;47869273;47869791;47869791;47869791;47869791;47871351;47871351;47871351;47871351;47874736;47874736;47874736;47874736;47875431;47875431;47875431;47875431;47875688;47875724;47875724;47875688;47875923;47875923;47875923;47875923;47877228;47877228;47877228;47877228;47878032;47878032;47878032;47878032;47878497;47878497;47878497;47878494;478…	-;-;-;-;-;-;-;-;-;-;-;-;-;-;-;-;-;-;-;-;-;-;-;-;-;-;-;-;-;-;-;-;-;-;-;-;-;-;-;-;-;-;-;-;-;-;-;-;-;-;-;-;-;-;-;-;-;-;-;-;-;-;-;-;-;-;-;-;-;-;-;-;-;-;-;-;-;-;-;-;-	4926	chr17:47867133-47924645	346.966	243.834	172.79	79.309	35.3994	128.307	167.768	-1.47784	0.36886	-4.00652	6.16202e-05	0.00685359
347	ENSMUSG00000079020.9	Slc45a4	solute carrier family 45, member 4 [Source:MGI Symbol;Acc:MGI:2146236]	chr15;chr15;chr15;chr15;chr15;chr15;chr15;chr15;chr15;chr15;chr15;chr15;chr15;chr15;chr15;chr15;chr15;chr15;chr15;chr15;chr15;chr15;chr15;chr15;chr15;chr15;chr15;chr15;chr15;chr15;chr15;chr15;chr15;chr15;chr15;chr15;chr15;chr15;chr15;chr15;chr15;chr15;chr15;chr15;chr15	73577424;73580290;73580290;73580293;73581557;73584338;73584338;73584338;73584338;73584338;73585288;73585288;73585288;73585288;73585288;73586019;73586019;73586019;73586019;73586019;73586894;73587521;73587521;73587545;73587545;73587545;73587545;73588897;73589386;73589386;73589386;73589386;73589386;73596395;73605442;73605442;73605442;73605442;73605593;73605948;73617309;73624326;73624326;73644894;736…	73582130;73582130;73582130;73582130;73582130;73584549;73584549;73584549;73584549;73584549;73585387;73585387;73585387;73585387;73585387;73587085;73587085;73587085;73587085;73587085;73587085;73587724;73587724;73587724;73587724;73587724;73587724;73588962;73589574;73589574;73589574;73589574;73589574;73596529;73606076;73606076;73605467;73606076;73606076;73606076;73617324;73624744;73624744;73645345;736…	-;-;-;-;-;-;-;-;-;-;-;-;-;-;-;-;-;-;-;-;-;-;-;-;-;-;-;-;-;-;-;-;-;-;-;-;-;-;-;-;-;-;-;-;-	8471	chr15:73577424-73645762	226.054	225.588	255.679	77.754	31.8595	169.435	164.395	-1.33244	0.359801	-3.70326	0.000212847	0.0171241
164	ENSMUSG00000047085.14	Lrrc4b	leucine rich repeat containing 4B [Source:MGI Symbol;Acc:MGI:3027390]	chr7;chr7;chr7;chr7;chr7;chr7;chr7;chr7;chr7	44429018;44442485;44442737;44444875;44444875;44444875;44461009;44461009;44461009	44429116;44442531;44442838;44445212;44445212;44445212;44461407;44461361;44463351	+;+;+;+;+;+;+;+;+	2929	chr7:44429018-44463351	315.424	303.548	127.521	75.4214	82.5987	73.8203	163.056	-1.42586	0.327326	-4.35609	1.32406e-05	0.00225388
364	ENSMUSG00000046743.6	Fat4	FAT atypical cadherin 4 [Source:MGI Symbol;Acc:MGI:3045256]	chr3;chr3;chr3;chr3;chr3;chr3;chr3;chr3;chr3;chr3;chr3;chr3;chr3;chr3;chr3;chr3;chr3;chr3;chr3;chr3;chr3	38886940;38890942;38942809;38942809;38949441;38949441;38951023;38951023;38956673;38958401;38970626;38977267;38979651;38991634;38995896;38999072;39000110;39001113;39002761;39007092;39008981	38892134;38892134;38942940;38942940;38949702;38949702;38952429;38951373;38957595;38958575;38970806;38977517;38984000;38991738;38996203;38999157;39000289;39001237;39002978;39007353;39011985	+;+;+;+;+;+;+;+;+;+;+;+;+;+;+;+;+;+;+;+;+	17165	chr3:38886940-39011985	265.482	253.786	186.18	56.7604	68.4389	140.61	161.876	-1.28902	0.351115	-3.67121	0.000241408	0.0185148
240	ENSMUSG00000040721.9	Zfhx2	zinc finger homeobox 2 [Source:MGI Symbol;Acc:MGI:2686934]	chr14;chr14;chr14;chr14;chr14;chr14;chr14;chr14;chr14;chr14;chr14;chr14;chr14;chr14;chr14;chr14;chr14;chr14	55060262;55063805;55066207;55067485;55067485;55068108;55068108;55070109;55070139;55070561;55070561;55071859;55071859;55072547;55073213;55074569;55089572;55092008	55063571;55067281;55067281;55067611;55067611;55068308;55068308;55070197;55070197;55070635;55070635;55072234;55072099;55073064;55075284;55080452;55092042;55092324	-;-;-;-;-;-;-;-;-;-;-;-;-;-;-;-;-;-	18166	chr14:55060262-55092324	299.653	272.032	170.24	46.6524	41.2993	136.743	161.103	-1.55506	0.384987	-4.03926	5.36206e-05	0.00623719
64	ENSMUSG00000026836.15	Acvr1	activin A receptor, type 1 [Source:MGI Symbol;Acc:MGI:87911]	chr2;chr2;chr2;chr2;chr2;chr2;chr2;chr2;chr2;chr2;chr2;chr2;chr2;chr2;chr2;chr2;chr2;chr2;chr2;chr2;chr2;chr2;chr2;chr2;chr2;chr2;chr2;chr2;chr2;chr2;chr2;chr2;chr2;chr2;chr2;chr2;chr2;chr2;chr2;chr2;chr2;chr2;chr2;chr2;chr2;chr2;chr2;chr2;chr2;chr2;chr2;chr2;chr2;chr2;chr2;chr2;chr2;chr2;chr2;chr2;chr2;chr2	58388644;58439578;58443206;58446434;58446441;58446441;58447149;58448314;58448314;58448314;58448314;58458885;58458885;58458885;58458885;58458885;58462881;58462881;58462881;58462881;58462881;58468514;58468514;58468514;58468514;58468514;58474173;58474173;58474173;58474173;58474173;58477605;58477605;58477605;58477605;58477605;58477758;58479665;58479665;58479665;58479665;58479665;58479665;58500484;585…	58389178;58439710;58443616;58447673;58447673;58447673;58447673;58448444;58448444;58448444;58448444;58459082;58459082;58459082;58459082;58459082;58463156;58463156;58463156;58463156;58463156;58468660;58468660;58468660;58468660;58468660;58474272;58474272;58474272;58474272;58474272;58477816;58477816;58477816;58477816;58477816;58477816;58479928;58479928;58479928;58479928;58479928;58479928;58500557;585…	-;-;-;-;-;-;-;-;-;-;-;-;-;-;-;-;-;-;-;-;-;-;-;-;-;-;-;-;-;-;-;-;-;-;-;-;-;-;-;-;-;-;-;-;-;-;-;-;-;-;-;-;-;-;-;-;-;-;-;-;-;-	4829	chr2:58388644-58567157	325.938	316.818	149.199	42.7647	51.9192	76.281	160.487	-1.88094	0.358999	-5.23941	1.61091e-07	7.02685e-05
302	ENSMUSG00000026950.18	Neb	nebulin [Source:MGI Symbol;Acc:MGI:97292]	chr2;chr2;chr2;chr2;chr2;chr2;chr2;chr2;chr2;chr2;chr2;chr2;chr2;chr2;chr2;chr2;chr2;chr2;chr2;chr2;chr2;chr2;chr2;chr2;chr2;chr2;chr2;chr2;chr2;chr2;chr2;chr2;chr2;chr2;chr2;chr2;chr2;chr2;chr2;chr2;chr2;chr2;chr2;chr2;chr2;chr2;chr2;chr2;chr2;chr2;chr2;chr2;chr2;chr2;chr2;chr2;chr2;chr2;chr2;chr2;chr2;chr2;chr2;chr2;chr2;chr2;chr2;chr2;chr2;chr2;chr2;chr2;chr2;chr2;chr2;chr2;chr2;chr2;chr2;chr2…	52136647;52136662;52136662;52136662;52136662;52137117;52137261;52147140;52147140;52147140;52147140;52147140;52147140;52147140;52147637;52147637;52147637;52147637;52147637;52147637;52147637;52148761;52148761;52148761;52148761;52148761;52148761;52148761;52149094;52149094;52149094;52149094;52149094;52149094;52149094;52149590;52149590;52149590;52149590;52149590;52149590;52149590;52150537;52150537;521…	52137431;52137431;52137431;52137431;52137431;52137431;52137431;52147246;52147246;52147246;52147246;52147246;52147246;52147246;52147789;52147789;52147789;52147789;52147789;52147789;52147789;52148853;52148853;52148853;52148853;52148853;52148853;52148853;52149277;52149277;52149277;52149277;52149277;52149277;52149277;52149697;52149697;52149697;52149697;52149697;52149697;52149697;52150629;52150629;521…	-;-;-;-;-;-;-;-;-;-;-;-;-;-;-;-;-;-;-;-;-;-;-;-;-;-;-;-;-;-;-;-;-;-;-;-;-;-;-;-;-;-;-;-;-;-;-;-;-;-;-;-;-;-;-;-;-;-;-;-;-;-;-;-;-;-;-;-;-;-;-;-;-;-;-;-;-;-;-;-;-;-;-;-;-;-;-;-;-;-;-;-;-;-;-;-;-;-;-;-;-;-;-;-;-;-;-;-;-;-;-;-;-;-;-;-;-;-;-;-;-;-;-;-;-;-;-;-;-;-;-;-;-;-;-;-;-;-;-;-;-;-;-;-;-;-;-;-;-;-;-;-;-;-;-;-;-;-;-;-;-;-;-;-;-;-;-;-;-;-;-;-;-;-;-;-;-;-;-;-;-;-;-;-;-;-;-;-;-;-;-;-;-;-;-;-;-;-;-;-…	26675	chr2:52136647-52378474	294.396	316.818	124.333	84.7518	48.3792	94.2088	160.481	-1.40653	0.365862	-3.84441	0.000120842	0.0111366
427	ENSMUSG00000055491.14	Pprc1	peroxisome proliferative activated receptor, gamma, coactivator-related 1 [Source:MGI Symbol;Acc:MGI:2385096]	chr19;chr19;chr19;chr19;chr19;chr19;chr19;chr19;chr19;chr19;chr19;chr19;chr19;chr19;chr19;chr19;chr19;chr19;chr19;chr19;chr19;chr19;chr19;chr19;chr19;chr19;chr19;chr19;chr19;chr19;chr19;chr19;chr19;chr19;chr19;chr19;chr19;chr19;chr19;chr19;chr19;chr19;chr19;chr19;chr19;chr19;chr19;chr19;chr19;chr19;chr19;chr19;chr19;chr19;chr19;chr19;chr19;chr19;chr19;chr19;chr19;chr19	46044886;46056539;46056581;46056584;46056832;46056832;46056864;46057236;46057259;46061403;46061403;46061403;46061403;46061403;46061403;46061403;46061403;46061403;46062141;46062144;46062144;46062144;46062144;46062144;46062144;46062402;46062402;46062402;46062402;46062402;46062612;46062612;46062612;46062612;46062612;46062612;46065664;46065664;46065664;46067229;46067229;46067229;46067834;46068018;460…	46045062;46056743;46056743;46056743;46057160;46056859;46056893;46057359;46057359;46061576;46061576;46061576;46061458;46061576;46061576;46061576;46061576;46061576;46062290;46062290;46062290;46062290;46062290;46062290;46062197;46062503;46062438;46062503;46062494;46062503;46062628;46062644;46062803;46065480;46065480;46065480;46065717;46065717;46065717;46067286;46067286;46067286;46068088;46068088;460…	+;+;+;+;+;+;+;+;+;+;+;+;+;+;+;+;+;+;+;+;+;+;+;+;+;+;+;+;+;+;+;+;+;+;+;+;+;+;+;+;+;+;+;+;+;+;+;+;+;+;+;+;+;+;+;+;+;+;+;+;+;+	6284	chr19:46044886-46072915	226.054	258.762	198.932	94.8598	51.9192	130.064	160.099	-1.19563	0.340538	-3.51099	0.000446436	0.0291877
237	ENSMUSG00000074622.4	Mafb	v-maf musculoaponeurotic fibrosarcoma oncogene family, protein B (avian) [Source:MGI Symbol;Acc:MGI:104555]	chr2	160363703	160367065	-	3363	chr2:160363703-160367065	325.938	204.024	174.703	69.201	43.6593	118.816	156.057	-1.43071	0.353232	-4.05035	5.11406e-05	0.00599871
356	ENSMUSG00000054874.12	Pcnx3	pecanex homolog 3 [Source:MGI Symbol;Acc:MGI:1861733]	chr19;chr19;chr19;chr19;chr19;chr19;chr19;chr19;chr19;chr19;chr19;chr19;chr19;chr19;chr19;chr19;chr19;chr19;chr19;chr19;chr19;chr19;chr19;chr19;chr19;chr19;chr19;chr19;chr19;chr19;chr19;chr19;chr19;chr19;chr19;chr19;chr19;chr19;chr19;chr19;chr19;chr19;chr19;chr19;chr19;chr19;chr19;chr19;chr19;chr19;chr19;chr19;chr19;chr19;chr19;chr19;chr19;chr19;chr19;chr19;chr19;chr19;chr19;chr19;chr19;chr19;chr…	5664635;5664638;5664640;5665236;5665329;5665329;5665329;5665416;5665708;5665708;5665708;5665708;5665991;5666150;5666150;5666150;5666150;5666509;5666509;5666509;5666509;5666509;5666835;5666835;5666835;5666835;5667149;5667149;5667149;5667379;5667379;5667379;5671523;5671523;5671523;5672447;5672447;5672447;5672758;5672758;5672758;5673225;5673225;5673225;5673292;5673480;5673480;5673480;5673480;5674877…	5665247;5665247;5665247;5665841;5665627;5665627;5665627;5665627;5665841;5665841;5665841;5665841;5666424;5666198;5666424;5666424;5666424;5666526;5666739;5666739;5666739;5666739;5666982;5666982;5666982;5666982;5667252;5667252;5667252;5667609;5667609;5667609;5671776;5671776;5671776;5672662;5672662;5672662;5672816;5672816;5672816;5673354;5673354;5673354;5673354;5673588;5673588;5673947;5673588;5675054…	-;-;-;-;-;-;-;-;-;-;-;-;-;-;-;-;-;-;-;-;-;-;-;-;-;-;-;-;-;-;-;-;-;-;-;-;-;-;-;-;-;-;-;-;-;-;-;-;-;-;-;-;-;-;-;-;-;-;-;-;-;-;-;-;-;-;-;-;-;-;-;-;-;-;-;-;-;-;-;-;-;-;-;-;-;-;-;-;-;-;-;-;-;-;-;-;-;-;-;-;-;-;-;-;-;-;-;-;-;-;-;-;-;-;-;-;-;-;-;-;-;-;-;-;-;-;-;-;-;-;-;-;-;-;-;-;-;-;-;-	8757	chr19:5664635-5688908	207.654	242.175	211.047	94.8598	56.6391	115.3	154.612	-1.20057	0.325522	-3.68814	0.000225899	0.017735
328	ENSMUSG00000026796.16	Fam129b	family with sequence similarity 129, member B [Source:MGI Symbol;Acc:MGI:2442910]	chr2;chr2;chr2;chr2;chr2;chr2;chr2;chr2;chr2;chr2;chr2;chr2;chr2;chr2;chr2;chr2;chr2;chr2;chr2;chr2;chr2;chr2;chr2;chr2;chr2;chr2;chr2;chr2;chr2;chr2;chr2;chr2;chr2;chr2;chr2;chr2;chr2	32876114;32895632;32905769;32905769;32909849;32909849;32910908;32911341;32912420;32912420;32914711;32915979;32918641;32918993;32918993;32918993;32919496;32919496;32919496;32919703;32919703;32919703;32920953;32920953;32920953;32921642;32922069;32922069;32922069;32922558;32922558;32922856;32922856;32923047;32923047;32923431;32923431	32876404;32895727;32905899;32905899;32909958;32909977;32911446;32911446;32912587;32912587;32914756;32916140;32918687;32919108;32919108;32919108;32919600;32919600;32919600;32919865;32919865;32919865;32921140;32921024;32921140;32921815;32922107;32922224;32922224;32922674;32922674;32922963;32922963;32923158;32923158;32923639;32925254	+;+;+;+;+;+;+;+;+;+;+;+;+;+;+;+;+;+;+;+;+;+;+;+;+;+;+;+;+;+;+;+;+;+;+;+;+	4672	chr2:32876114-32925254	254.968	277.008	128.796	73.8663	83.7787	84.0146	150.405	-1.23615	0.329376	-3.75299	0.000174737	0.0148724
519	ENSMUSG00000021604.15	Irx4	Iroquois homeobox 4 [Source:MGI Symbol;Acc:MGI:1355275]	chr13;chr13;chr13;chr13;chr13;chr13;chr13;chr13;chr13;chr13;chr13;chr13	73260479;73260497;73264848;73264848;73265458;73265458;73266596;73266596;73267504;73267504;73268226;73268226	73260653;73260876;73264979;73264979;73265709;73265709;73266708;73266708;73267832;73267832;73269608;73269608	+;+;+;+;+;+;+;+;+;+;+;+	2607	chr13:73260479-73269608	226.054	182.46	209.771	68.4235	80.2387	130.064	149.502	-1.06298	0.319984	-3.32197	0.000893842	0.0480797
143	ENSMUSG00000056427.10	Slit3	slit guidance ligand 3 [Source:MGI Symbol;Acc:MGI:1315202]	chr11;chr11;chr11;chr11;chr11;chr11;chr11;chr11;chr11;chr11;chr11;chr11;chr11;chr11;chr11;chr11;chr11;chr11;chr11;chr11;chr11;chr11;chr11;chr11;chr11;chr11;chr11;chr11;chr11;chr11;chr11;chr11;chr11;chr11;chr11;chr11;chr11;chr11;chr11;chr11;chr11;chr11;chr11;chr11;chr11;chr11;chr11;chr11;chr11;chr11;chr11;chr11	35121224;35171573;35171629;35177783;35177783;35177783;35234837;35234837;35234837;35508223;35508223;35509833;35544685;35544729;35564625;35564625;35570568;35570568;35578966;35578966;35588933;35588933;35594962;35594962;35599416;35599416;35610592;35610592;35612273;35612273;35622008;35623441;35629723;35630843;35632712;35633902;35649033;35651100;35651748;35659339;35661186;35664062;35670074;35675845;356…	35121711;35171644;35171644;35177854;35177854;35177854;35235207;35234908;35234908;35508294;35508294;35510128;35544800;35544800;35564696;35564696;35570731;35570731;35579107;35579107;35589004;35589004;35595033;35595033;35599487;35599487;35610735;35610735;35612636;35612436;35622158;35623515;35629866;35630986;35632875;35634034;35649101;35651171;35651819;35659410;35661349;35664186;35670171;35675984;356…	+;+;+;+;+;+;+;+;+;+;+;+;+;+;+;+;+;+;+;+;+;+;+;+;+;+;+;+;+;+;+;+;+;+;+;+;+;+;+;+;+;+;+;+;+;+;+;+;+;+;+;+	6067	chr11:35121224-35708507	310.167	230.564	128.796	87.0844	83.7787	55.1895	149.263	-1.37855	0.308272	-4.47185	7.75445e-06	0.00149794
355	ENSMUSG00000058881.13	Zfp516	zinc finger protein 516 [Source:MGI Symbol;Acc:MGI:2443957]	chr18;chr18;chr18;chr18;chr18;chr18;chr18;chr18;chr18;chr18;chr18;chr18;chr18;chr18;chr18;chr18;chr18;chr18;chr18;chr18;chr18;chr18;chr18	82910663;82910879;82910927;82911332;82914632;82917754;82955524;82955524;82955524;82955524;82986744;82986744;82986744;82986744;82987808;82993070;82993070;82993085;82994470;82994470;83001273;83001273;83001273	82910992;82910992;82910992;82911440;82914723;82917886;82955817;82957449;82955958;82957449;82987004;82987025;82988198;82988198;82988198;82993189;82993189;82993189;82994537;82994537;83005314;83001700;83005314	+;+;+;+;+;+;+;+;+;+;+;+;+;+;+;+;+;+;+;+;+;+;+	8275	chr18:82910663-83005314	205.026	218.953	212.322	42.7647	76.6988	134.986	148.458	-1.259	0.341393	-3.68785	0.000226158	0.017735
[truncated: 45 more rows]
