# Supplementary material for: Cardiac dysfunction related to cardiac mRNA and protein traffic impairment due to reduced unconventional motor protein myosin-5b expression
Source: Eur Heart J. 2025 Feb 19;46(25):2437–54. doi: 10.1093/eurheartj/ehaf047 (PMC12208777; doi:10.1093/eurheartj/ehaf047)
Supplement: ehaf047_Supplementary_Data [file ehaf047_supplementary_data.zip › Supplementary data 5.xls]

## Sheet: FA14-22_89-23_KOvs WT-t
Raw Data Proteomics WT vs KO cardiomyocytes (related to Fig. 9A)
KO	WT	WT	WT	WT	WT	WT	KO	KO	KO	KO
FA14-22_2_IP-(bead+input)	FA14-22_5_IP-(bead+input)	FA14-22_8_IP-(bead+input)	FA14-22_11_IP-(bead+input)	FA14-22_14_IP-(bead+input)	FA89-23_2_IP-(bead+input)	FA89-23_5_IP-(bead+input)	FA89-23_8_IP-(bead+input)	FA89-23_11_IP-(bead+input)	FA89-23_14_IP-(bead+input)	FA89-23_17_IP-(bead+input)	FA14-22_2_IP-bead	FA14-22_5_IP-bead	FA14-22_8_IP-bead	FA14-22_11_IP-bead	FA14-22_14_IP-bead	FA89-23_2_IP-bead	FA89-23_5_IP-bead	FA89-23_8_IP-bead	FA89-23_11_IP-bead	FA89-23_14_IP-bead	FA89-23_17_IP-bead	FA14-22_1	FA14-22_4	FA14-22_7	FA14-22_10	FA14-22_13	FA89-23_1	FA89-23_4	FA89-23_7	FA89-23_10	FA89-23_13	FA89-23_16	FA14-22_2	FA14-22_5	FA14-22_8	FA14-22_11	FA14-22_14	FA89-23_2	FA89-23_5	FA89-23_8	FA89-23_11	FA89-23_14	FA89-23_17	FA14-22_3	FA14-22_6	FA14-22_9	FA14-22_12	FA14-22_15	FA89-23_3
-1.56597	-0.615537	0.704763	5.33365	1.51789	1.89799	-2.74313	-5.68712	-9.52491	-3.32138	-3.84074	2.16151	0.701395	3.3267	6.02658	3.23816	4.11662	-0.168498	-3.43626	-7.33033	-1.14707	-3.05321	3.72747	1.31693	2.62194	0.692926	1.72027	2.21863	2.57463	2.25086	2.19458	2.17431	0.787524	2.66522	2.95659	2.86361	3.72927	2.2273	1.30942	-2.31018	0.578011	-2.04547	-1.22847	-0.00419903	0.503715	2.2552	-0.463089	-2.29731	-1.01086	-2.8072
-6.55013	2.84614	4.20204	3.14041	6.57861	-4.34325	-1.30653	-3.97774	-4.51851	-2.29963	-0.572174	-5.44262	0.691147	5.02164	1.82051	3.92897	-3.07531	0.0592985	-2.15229	-2.65832	-0.847485	0.638364	1.10751	-2.15499	0.819601	-1.3199	-2.64964	1.26793	1.36583	1.82545	1.86018	1.45214	1.21054	-4.99826	0.513212	0.63957	0.892803	-0.320498	-0.836105	1.7993	0.928228	1.28109	0.0675068	1.0317	0.444366	-0.177935	-4.38207	-0.927709	-4.24946	2.23921
-4.19709	-0.715402	-0.0377178	7.47807	3.95635	-5.75958	-3.27351	-5.2251	-6.69962	-3.47832	-3.54964	-0.284081	0.602131	3.15451	8.98457	5.69245	-2.71396	0.41232	-1.6472	-3.1404	-0.395975	-0.465219	3.91301	1.31753	3.19223	1.5065	1.7361	3.04562	3.68583	3.57789	3.55922	3.08234	3.08442	2.33969	3.23446	3.66232	3.93192	1.56058	1.76426	5.27772	3.38328	2.89703	2.83539	2.87238	2.62377	2.63233	0.507811	-5.05265	-4.13187	4.47822
2.21963	2.16743	3.40836	2.66156	5.60408	-1.72126	3.19047	-0.812543	-8.04677	-2.40016	-1.79515	2.95675	0.795303	4.08975	2.7923	5.29585	-2.51479	2.00966	-1.98079	-8.10995	-2.79503	-2.85664	0.737123	-1.37213	0.681383	0.130741	-0.308228	-0.79353	-1.18081	-1.16825	-0.0631781	-0.394873	-1.06149	0.461205	1.10131	1.17066	1.75361	0.268223	-3.46243	-0.986797	-2.87078	-4.27155	-2.49861	-2.69808	-2.49555	0.306002	-2.91908	-1.03868	-5.02763	-0.947633
-6.28237	-2.5265	-2.84445	-0.214496	1.0886	-4.93079	-4.56882	-6.65088	-10.0942	-6.49266	-5.26669	-1.03805	0.453043	2.371	1.93959	4.21469	-0.59728	-0.123075	-2.00956	-5.25643	-2.16048	-1.27986	5.24432	2.97954	5.21545	2.15408	3.12608	4.33351	4.44574	4.64132	4.83772	4.33218	3.98682	3.00933	4.74039	4.75782	3.91636	3.48276	2.81976	2.91665	2.19522	1.43748	2.52265	3.59763	4.04738	4.28734	2.38682	1.97678	-0.731926	3.41704
1.05372	1.66239	-1.73971	2.81316	3.99961	-3.79124	1.32596	-5.46658	-7.35498	-2.84517	-3.64081	3.85486	2.26546	-1.00789	3.02844	3.82326	-1.24816	-0.125836	-3.42872	-4.69948	-0.796703	-1.41949	2.80114	0.603072	0.731823	0.215271	-0.176342	2.54308	-1.45179	2.03785	2.6555	2.04847	2.22132	0.11327	-0.104626	-3.08399	1.52221	1.0057	0.424646	0.919452	0.712574	-0.0574846	1.86954	1.13077	-3.74159	-2.37009	-2.07611	-1.50623	-2.81757	1.6728
-8.4387	-9.00851	-2.83034	4.73655	-1.02751	-6.65628	2.08588	-5.8803	-9.09274	-4.00667	-4.53416	-5.89939	-5.38942	1.21142	7.46108	2.12942	-2.34345	0.317588	-2.52354	-4.20678	-0.841837	-1.13298	2.53932	3.61909	4.04176	2.72454	3.15694	4.31283	-1.76829	3.35676	4.88597	3.16483	3.40118	-3.56149	-2.40938	-1.72872	3.79817	4.44084	1.98768	2.66235	2.59097	2.57413	3.11355	2.98467	2.3379	2.98004	-2.94014	-3.66291	2.31141	4.33113
-3.05937	0.511808	5.01801	4.18001	2.92051	-1.24622	1.95733	-0.476032	-1.87546	-2.40284	-1.91715	-1.72972	1.51147	4.652	3.36167	3.03056	-1.67264	0.578806	-2.0982	-0.737035	-0.759304	-0.565156	1.32965	0.999663	-0.366009	-0.818346	0.110052	-0.426412	-1.37852	-1.62216	1.13842	1.64354	1.352	-3.34936	-0.258177	0.628199	-0.104675	-1.02783	-2.44872	-1.25136	-2.81824	-0.780108	-0.668005	-0.564487	-1.61963	-1.76965	-4.0238	-3.46634	-4.05839	-0.77608
0.28583	2.74637	3.13357	3.07366	4.37254	-1.45837	2.13141	-4.8574	-5.59003	2.60188	-0.311675	1.33037	0.653574	1.62686	1.48302	2.17021	-1.35871	1.74996	-5.07101	-4.36228	1.81493	-0.685144	1.04454	-2.09279	-1.50671	-1.59064	-2.20233	0.0996618	-0.381453	-0.21361	1.22775	-0.786957	-0.373469	1.57071	0.990511	0.604111	1.85313	-2.0774	-2.9492	-1.29885	-3.11789	-1.19335	-0.644253	-0.685814	0.24034	0.336937	-1.02275	0.370111	-4.24761	-1.59049
-0.251437	1.51916	0.155218	2.65916	1.77878	0.167934	2.28154	-3.98837	-4.82788	-1.78618	-1.53181	1.75447	1.14254	2.9616	3.71702	3.40767	0.86283	3.62588	-2.3592	-2.97126	-0.43458	-0.638736	2.00591	-0.37662	2.80639	1.05786	1.62889	0.694896	1.34434	1.62917	1.85662	1.3516	0.893079	-0.3311	-0.140934	-0.0362244	0.902157	-0.106239	0.111996	0.182515	-0.28301	0.915206	1.79049	1.78696	-2.08557	-1.28347	-2.99783	-2.81486	-3.51391	-0.750834
-4.04985	-2.21414	-1.45785	-0.392253	1.82869	-7.6672	-4.4811	-7.7258	-8.84982	-5.73692	-5.08013	0.902652	1.21669	3.99676	3.23643	6.10441	-3.10224	0.665132	-2.5472	-3.06864	-0.744413	-0.145513	4.9525	3.43083	5.45461	3.62869	4.27571	4.56496	5.14623	5.17859	5.78117	4.99251	4.93462	2.93235	3.13198	3.30265	3.59469	3.19312	1.63284	3.58382	2.52082	3.7835	3.56817	4.01318	2.0297	1.91529	-0.694111	0.358256	-2.91129	4.73508
-3.11892	1.57921	1.77733	4.51377	3.80461	-1.3766	-2.43781	-1.41408	-4.96961	-0.63044	-1.5924	-2.74266	-0.579082	2.73385	2.37247	1.55277	0.0212679	-1.11487	0.51569	-2.95172	0.138559	-1.06593	0.376253	-2.15829	0.956516	-2.14131	-2.25184	1.39787	1.32294	1.92977	2.01789	0.768999	0.526469	-4.12088	-1.28943	-0.822351	-1.80539	-4.34051	1.7298	0.662539	2.00315	-0.680537	1.68045	0.970469	-1.37821	-0.710352	-3.5562	-4.17786	-5.89328	1.70853
0.0342894	3.21893	3.83414	7.59433	2.21827	-0.488152	4.64081	-1.36069	-3.45965	1.91385	2.46576	2.56914	2.61668	6.08814	6.68655	2.90279	0.739968	4.93314	0.106953	-1.98398	2.04172	1.7289	2.53485	-0.602248	2.254	-0.907774	0.684511	1.22812	0.29233	1.46765	1.47567	0.127872	-0.736857	1.54365	1.68118	1.35074	1.82017	-0.0702267	1.03173	2.52022	1.46159	1.57573	3.74912	1.77105	-1.02549	-0.935499	-4.7374	-4.86638	-2.97301	0.291759
-2.59107	-3.22548	-0.991451	-1.06921	4.95177	-7.30343	-0.303576	-7.92972	-3.70332	-6.25602	-3.43836	2.15984	0.274498	3.65246	2.91293	8.71988	-4.2405	0.582828	-7.14138	-2.03124	-4.4916	-1.20482	4.75091	3.49998	4.64391	3.98214	3.76812	3.06293	0.886404	0.788342	1.67208	1.76443	2.23353	3.99923	3.5814	4.02811	4.68133	4.18102	-0.871063	4.6612	-2.83516	3.59318	-1.69153	-1.33759	1.83939	3.3069	0.375654	1.7684	-4.53886	3.36944
-4.02764	-1.93899	-1.40248	-0.414845	3.20596	-4.42144	-2.45653	-6.04491	-6.21383	-3.68708	-3.3415	0.381999	0.413136	2.27076	2.26546	5.78354	-1.07424	0.24927	-2.62703	-2.04405	-1.13844	-0.549989	4.40964	2.35213	3.67324	2.68031	2.57758	3.3472	2.7058	3.41788	4.16978	2.54864	2.79151	2.57656	2.3486	3.26898	3.66869	2.41125	2.36024	5.22195	3.42798	3.37646	1.38533	2.42841	2.19457	1.93546	0.998222	1.40323	-3.37229	3.43448
-0.884229	-0.555055	0.513483	2.33442	3.31835	-2.30807	-1.78991	-2.06727	-6.08456	-2.89118	-3.46211	1.3653	-0.130554	2.38522	2.8889	3.7486	0.129052	0.630839	0.632582	-3.28214	-0.539478	-1.37298	2.24953	0.4245	1.87173	0.554483	0.43026	2.43712	2.42075	2.69985	2.80241	2.3517	2.08913	0.95311	0.425602	0.983438	0.0914574	0.245182	2.46546	2.42211	3.15758	1.01551	2.02498	0.720267	-0.41219	0.556156	-1.40178	-2.79744	-3.50342	2.33641
-3.1337	-0.199075	-0.427921	2.03221	1.73283	0.0369263	-2.21899	-0.855438	-6.13412	-2.00868	-3.51492	-0.288497	0.0388699	0.876369	2.33088	2.07355	-0.243165	-0.941176	0.794243	-3.83506	-0.439608	-2.65771	2.84521	0.237945	1.30429	0.298668	0.340723	-0.280091	1.27782	1.64968	2.29906	1.56907	0.857217	-1.19062	0.382753	0.0801315	-0.579607	-2.22493	-0.92845	-0.0702715	0.261076	-0.40853	0.673483	-1.07886	-0.902123	0.343884	-0.796238	-2.91049	-4.29848	-0.685285
-0.40297	-3.01331	3.93609	-0.145295	1.26034	-2.60123	0.872058	-7.3644	-4.15083	1.73742	-5.58118	1.87475	-4.34578	2.36636	0.674422	2.50981	-1.09954	1.30635	-5.18808	-3.30777	3.34239	-3.87531	2.27772	-1.33247	-1.56973	0.819717	1.24947	1.5017	0.43429	2.17632	0.843055	1.60497	1.70587	0.439241	-4.5139	0.305702	-0.199928	0.86842	-1.00299	-1.94812	-3.08456	-1.52184	-0.13805	-3.09382	-1.43551	-0.168114	-2.06066	-0.874351	-1.64139	0.0965433
-0.00537014	4.41238	7.8659	11.8631	7.81719	1.43183	-5.68538	4.50582	-4.94446	2.54625	5.05771	-0.220458	1.51562	8.08975	8.6776	10.1048	-0.201516	-2.24195	8.15995	-0.958936	0.777302	2.77679	-0.215088	-2.89676	0.22385	-3.18555	2.2876	-1.63335	3.44343	3.65413	3.98552	-1.76895	-2.28092	-3.35719	-1.05477	5.81919	6.52926	5.48228	-2.54658	-4.50803	4.64092	-0.960982	-1.21698	-0.0388269	-3.13674	-2.57039	-2.27056	-2.14834	-4.62251	-2.34507
-0.541598	0.39804	0.567469	-1.21428	0.917763	-4.23416	-0.927569	-4.91067	-5.07135	-2.56851	-6.43801	0.368281	-0.0377827	2.12569	0.445746	2.50427	-1.84286	1.09591	-2.14185	-2.64584	-0.657484	-4.21203	0.90988	-0.435822	1.55822	1.66003	1.58651	2.3913	2.02348	2.76882	2.42551	1.91103	2.22598	0.487671	0.918854	1.22532	0.0399075	1.24413	0.398657	0.871325	0.448195	-0.285542	0.795046	-2.79882	0.11939	0.956636	-0.900364	-0.405839	-1.26014	2.24152
1.99776	2.84586	4.61968	3.99905	3.37957	2.89166	1.89783	-1.32306	-3.27678	1.78249	1.56829	1.08231	1.32665	3.10522	1.87515	2.00338	0.378758	-0.710707	-2.69448	-5.46275	0.280034	0.551923	-0.915445	-1.51921	-1.51446	-2.1239	-1.37618	-2.5129	-2.60854	-1.37142	-2.18597	-1.50245	-1.01637	-2.39036	-1.94114	-1.67018	-2.04922	-1.3786	-1.75997	-2.23407	-4.79758	-5.19554	-3.02507	-1.1157	-3.47267	-3.2678	-4.7754	-3.92438	-3.38198	-2.13873
-2.74431	2.16563	1.16005	4.48025	2.49366	1.02399	1.64416	-2.9659	-0.181059	-0.188486	1.33469	-0.772354	1.57082	1.88165	4.95817	2.53403	0.510056	2.45882	-1.77095	0.992087	0.457247	1.90128	1.97195	-0.594817	0.721603	0.477921	0.0403728	-0.513931	0.814655	1.19495	1.17315	0.645733	0.566581	-2.43973	0.206301	0.404026	0.634352	0.836205	0.837618	0.642121	-1.86475	1.79617	-0.254114	-0.714939	-1.66738	-1.36452	-1.47762	-4.32382	-1.69782	0.327561
-1.06607	-1.50669	0.154778	0.322128	3.3652	-5.7889	2.92759	-2.82184	-6.70005	-1.21141	-3.6692	0.772957	0.496725	2.70502	2.20595	5.19315	-3.9936	2.01402	-2.40789	-5.45007	0.173676	-2.46618	1.83902	2.00341	2.55024	1.88382	1.82795	1.7953	-0.913578	0.413954	1.24998	1.38509	1.20302	-1.4269	-0.212873	-0.705912	-0.482033	0.135963	-2.05612	0.50817	-0.795782	-4.14735	-0.883097	-2.82282	-2.19986	-0.709599	-3.41093	-2.68798	-5.05719	1.93748
-2.35416	-1.63339	3.59819	-0.0141211	1.24146	-1.72486	0.545773	-1.50478	-0.953339	-4.70482	-3.65101	-0.235387	0.239128	4.85363	-0.826085	0.950981	-3.14527	-0.276227	-2.41597	0.84862	-1.36086	-1.7616	2.11877	1.87252	1.25544	-0.811964	-0.290482	-1.42041	-0.822	-0.91119	1.80196	3.34397	1.88941	0.292826	0.132778	1.32371	-0.136099	0.553024	-2.33283	0.598031	-1.18973	3.28462	-0.986324	-0.729121	0.528213	-0.10635	-3.52992	0.689986	-0.397957	0.812444
-3.38275	-0.234355	-0.0381184	1.52401	4.25397	-4.4932	-1.34068	-5.92054	-5.45075	-1.468	1.17734	0.0955248	0.488943	2.87183	2.2224	5.35578	-3.17649	0.0199823	-4.01424	-3.202	-0.283274	2.40031	3.47828	0.723298	2.90995	0.698395	1.10181	1.31671	1.36066	1.90629	2.24876	1.18472	1.22298	1.80156	1.35928	1.8534	2.59009	1.54989	-0.49786	1.35347	-1.40163	0.461274	0.664761	1.13704	1.70603	0.870333	-1.01842	0.36769	-3.80588	2.67863
-7.05809	-1.49475	-1.84432	-1.91393	-0.338133	-8.22937	-4.00333	-6.31993	-5.76543	-4.84842	-5.61022	-4.11541	0.224091	1.10894	0.700643	2.07001	-4.68257	-0.535926	-2.63582	-2.16813	-1.02367	-1.78122	2.94269	1.71884	2.95326	2.61457	2.40814	3.5468	3.4674	3.68411	3.59731	3.82475	3.829	-1.54011	2.16742	2.50481	2.4629	2.88442	0.109121	1.77529	2.49561	2.29224	3.29792	2.76177	2.57529	1.94333	1.39587	1.76225	0.814409	4.7917
-1.44214	-1.19974	-1.20343	-1.16824	2.09946	-7.22649	1.48043	-5.33957	-4.4098	-4.18833	-5.13921	-1.25262	-0.204586	1.35992	0.931087	3.88067	-5.59774	2.98564	-3.81777	-3.89348	-2.94325	-4.67934	0.189518	0.995154	2.56335	2.09933	1.78122	1.62875	1.50521	1.5218	0.516315	1.24509	0.459874	-0.985144	1.55873	1.61971	0.783165	1.66337	-4.55473	-0.95843	-3.67208	-2.62692	-2.51895	-3.90451	0.267478	1.76332	0.259785	-0.147922	-2.21731	1.04301
-3.87447	-1.26703	2.7252	2.07509	3.48235	-7.23498	-3.35471	-4.92019	-4.04372	-1.50542	-3.06064	0.919892	0.594461	7.5425	5.04477	4.75921	-3.90602	0.281085	-1.84351	-2.26396	1.5023	-0.869349	4.79436	1.8615	4.8173	2.96968	1.27686	3.32897	3.6358	3.07668	1.77976	3.00771	2.19129	3.49813	4.1479	4.47462	4.33849	2.00358	0.586292	3.78165	2.61086	3.39056	2.18971	2.12945	2.57824	3.55344	-3.06788	-0.706286	-2.75563	4.49231
3.95386	2.5588	0.425056	8.56439	3.64475	-3.81765	0.153085	-3.67968	-3.38142	-1.30036	-0.0878639	4.53743	-0.32173	1.38206	5.93062	2.49003	-3.4041	1.03784	-2.59635	-2.33995	-0.257849	0.387563	0.58357	-2.88053	0.957003	-2.63377	-1.15472	0.41355	0.884756	1.08333	1.04147	1.04251	0.475427	0.601601	-0.0833492	-0.3281	1.72598	-0.490902	-2.43567	1.81603	-0.974977	1.562	-0.257849	0.964208	-3.93583	0.23838	-1.71016	-4.20465	-2.98093	0.968432
-1.14121	2.78328	6.07818	3.96459	4.07987	-4.16953	2.49939	-2.12874	-1.69966	0.546658	3.087	0.444825	0.936567	3.41038	3.79265	1.63573	-2.51407	-0.0621881	-0.405593	-2.1453	-0.472414	0.410083	1.58603	-1.84671	-2.6678	-0.171944	-2.44414	1.65546	-2.56158	1.72315	-0.445642	-1.01907	-2.67692	-2.69381	0.137033	1.51886	0.836073	0.235838	-1.92882	1.9736	-3.26528	2.55964	-0.104906	1.11071	-3.13863	-0.799534	-1.89152	-2.95658	-1.39989	0.58525
3.3287	2.19383	3.76484	7.75296	2.40237	3.79664	2.60849	1.14263	0.161076	0.710038	-0.459453	4.90746	0.697262	4.57164	4.69719	-0.846379	-0.427518	1.28817	-0.607218	-3.42572	-1.38999	-3.79212	1.57876	-1.49657	0.806803	-3.05577	-3.24875	-4.22415	-1.32032	-1.74985	-3.58679	-2.10003	-3.33267	1.36532	1.26236	1.25758	2.16751	-4.46367	-3.47513	-1.53292	-2.33558	-1.6297	-1.75669	-2.73809	-3.54214	0.565102	-3.31406	-2.52968	-3.61729	-3.04761
-6.68854	-3.11405	-2.15482	-3.15919	-1.52055	-7.87498	-6.52764	-8.06198	-9.13956	-5.69655	-4.44816	-2.61823	-0.398252	1.68168	0.768746	2.35611	-1.65432	0.86559	-1.67327	-1.8568	-0.266607	1.32405	4.07031	2.7158	3.8365	3.92793	3.87666	6.22066	7.39323	6.3887	7.28276	5.42994	5.7722	-2.83736	-2.22527	-2.16279	-0.0025425	-1.83969	4.07962	8.93804	4.8686	7.56655	4.64395	5.91104	-0.219123	-1.82701	-3.84447	-0.771289	-4.19581	5.73394
-4.27623	-0.82347	0.298342	1.05263	0.52227	-3.21991	-2.54136	-2.85138	-4.91478	-2.62944	-2.87729	-2.50687	-0.159649	1.94143	1.61084	1.10131	-0.402093	-0.00316143	-0.0808449	-2.24393	-0.193403	-0.632752	1.76936	0.663821	1.64309	0.558212	0.579035	2.81782	2.5382	2.77053	2.67085	2.43604	2.24453	-2.33725	0.656719	0.304075	-1.72236	-2.76028	2.3887	2.56331	2.78304	1.72282	2.81833	2.5368	0.16962	0.816368	-1.63736	-3.3332	-3.86159	2.7908
-4.86281	-4.65851	-2.49914	-1.27727	-2.03524	-8.48243	-4.97659	-10.7572	-7.72677	-4.6719	-5.41113	1.36721	0.642826	3.29203	2.41653	2.06385	-4.68834	0.450688	-5.7236	-2.446	0.292229	-0.472848	6.23002	5.30134	5.79117	3.6938	4.09909	3.79409	5.42728	5.03363	5.28076	4.96413	4.93829	4.74434	4.91893	6.29559	5.46397	4.09917	-0.394762	2.33779	-0.509336	5.14337	3.42697	4.41179	3.37712	4.2761	3.00356	3.04744	2.03532	4.29358
-1.57495	-0.0113173	-1.95417	-2.47621	-1.82871	-6.27426	0.64569	-4.16214	-6.98975	-4.98071	-5.37919	2.04649	2.89204	1.34465	0.800908	1.11305	-2.66844	2.68595	-0.853886	-3.92416	-1.87705	-2.66271	3.62144	2.90336	3.29882	3.27712	2.94176	3.60582	2.04026	3.30826	3.06559	3.10367	2.71648	-0.680555	1.39986	1.17914	-1.22183	0.779837	-2.22024	-0.09303	-0.788912	-3.50824	-2.61904	-2.91804	-2.72704	-1.49219	-0.165506	-2.02274	-0.333214	0.448199
0.0499086	2.67108	2.41909	4.98742	2.60304	-2.8564	-0.321326	-2.08817	-3.19483	0.224756	-0.22674	-0.322452	0.463491	1.99472	1.42093	1.94199	-2.27794	0.0500097	-1.4447	-2.21899	-0.11865	-0.185752	-0.37236	-2.20758	-0.424368	-3.56649	-0.661051	0.578458	0.371336	0.643467	0.975841	-0.343407	0.040988	0.0557079	-0.301184	0.253599	0.731781	-2.36971	0.0244999	1.96171	1.68934	1.37283	1.11581	1.50688	0.37816	-0.764675	-1.74112	-0.689145	-4.3117	2.30244
-2.08502	-0.520791	0.169741	5.78327	4.82071	-6.14978	-2.70799	-6.10455	-4.30725	-1.89519	2.75228	-0.599032	0.250954	2.71152	3.61336	5.08011	-3.26257	0.131461	-2.97397	-1.37821	-3.45028	-0.104041	1.48599	0.771745	2.54177	-2.1699	0.259399	2.88721	2.83945	3.13058	2.92904	-1.55509	-2.85632	2.17487	2.54382	2.8413	3.42626	1.61114	1.40679	2.03865	2.28664	1.08886	-3.49572	2.55924	2.7739	2.29287	0.129784	-0.187108	-3.46897	4.66936
2.71022	2.85875	3.08577	5.26098	5.13124	-0.380632	-0.580125	0.844957	-4.73496	-0.213297	1.46995	4.21177	0.853941	3.91056	3.00374	1.71468	0.657556	-0.504176	1.76859	-3.275	-0.246586	0.483323	1.50155	-2.00481	0.824797	-2.25724	-3.41656	1.03819	0.0759487	0.92363	1.45996	-0.033289	-0.986624	0.271694	0.607206	0.544445	0.481224	-1.88901	0.920273	0.681165	2.11941	0.20799	1.87154	2.47178	-3.94008	-0.246735	-3.36612	-2.52252	-3.60369	0.262717
0.987252	2.98033	-1.90801	3.63621	2.8228	-1.00515	-1.86813	-2.85175	-3.40238	-2.78769	-0.794758	3.69944	1.48884	-1.26004	4.1272	3.2935	0.448363	-0.148919	-0.443424	-1.98512	-0.83313	-0.114562	2.71219	-1.49149	0.647974	0.490984	0.470701	1.45351	1.71921	2.40832	1.41726	1.95456	0.680196	0.0474319	0.509676	-0.671043	0.375456	-0.42996	1.14479	0.728166	1.88709	1.78317	2.00062	1.7774	-3.65201	-0.979168	0.588997	-3.75174	-3.72346	0.696425
-0.486623	-2.82734	-2.4922	-2.62454	1.15319	-2.74966	1.60461	-7.13519	-7.29704	-0.44809	-3.95792	3.36711	0.4729	0.717766	0.957015	4.42786	-1.07915	3.4114	-3.59466	-3.2479	-0.0596752	-4.30424	3.85373	3.30024	3.20996	3.58156	3.27467	1.67051	1.80679	3.54053	4.04914	0.388414	-0.34632	3.04434	3.25296	3.44588	2.92183	4.13754	0.349323	2.41673	-0.922876	1.8253	1.99095	-1.65833	-0.322776	2.78006	2.72812	1.96481	-0.290319	1.42847
1.02285	-0.810336	1.03953	4.91269	1.55111	1.63141	-1.01125	-1.52762	-3.62188	-0.558949	-1.87733	2.0807	-0.755005	0.759521	5.08232	1.60349	1.80406	-0.310843	-1.1362	-2.49782	-0.449465	-1.19469	1.05785	0.0553312	-0.28001	0.16963	0.0523853	0.172648	0.700409	0.391424	1.12406	0.109484	0.682645	1.19491	0.354815	0.816481	1.44888	-0.294287	0.514729	0.126655	-1.88156	0.00783253	0.739799	0.651959	-0.885787	1.10982	0.0569592	-3.63344	-1.89778	-1.28933
-6.57758	-2.21627	-3.0689	-1.30058	-2.51634	-5.64074	-2.22339	-2.66702	-4.54348	-6.69542	-6.20851	-2.06376	2.2526	0.628223	2.13452	1.12804	-1.74589	1.11369	0.271182	0.291883	-0.356121	-1.09776	4.51382	4.46887	3.69713	3.4351	3.64438	3.89486	3.33708	2.9382	4.83536	6.3393	5.11075	-3.49415	3.51036	0.631271	-1.1279	-0.79915	-3.03545	-2.74408	-3.23507	2.10343	1.22808	-0.656051	-1.43039	1.25776	0.00304794	-3.26242	-1.92719	-1.28956
-4.41124	-2.40497	-4.21546	-2.64493	-1.87476	-7.42121	-3.1051	-12.0853	-7.26689	2.85657	-9.53004	0.432162	0.887573	0.841545	1.68506	2.73158	-3.37061	0.357261	-8.55387	-2.47726	5.39425	-6.6949	4.8434	3.29254	5.057	4.32998	4.60634	4.0506	3.46236	3.53143	4.78963	2.53768	2.83514	3.62066	3.0396	3.35499	4.75843	4.92809	1.70873	5.53029	-3.40914	4.2319	2.55997	-2.77519	3.18849	2.15203	2.51344	3.07338	2.1965	5.07934
-1.8434	-1.95014	-1.67595	-1.17141	0.364302	-3.47245	-1.53168	-5.55726	-5.01951	-4.24129	-3.56895	1.40506	0.44342	1.35362	1.31295	2.4058	-1.19822	-0.387836	-3.35597	-3.31833	-2.13813	-1.55349	3.24846	2.39356	3.02957	2.48437	2.0415	2.27423	1.14384	2.20129	1.70118	2.10316	2.01546	0.895285	2.95909	3.04247	1.27581	2.64754	-0.554504	-0.432805	-2.58032	-0.894307	-0.258808	0.41748	-0.509776	2.51567	1.68886	-0.0371428	0.241741	0.643716
-6.88319	-3.42334	-4.33546	-4.67851	-0.452008	-5.02841	-0.916651	-3.64797	-9.13153	-4.34142	-3.94806	-4.36263	1.03226	-0.623777	-1.39137	2.71271	-1.0976	4.1093	0.00513768	-5.34149	-0.493837	0.696433	2.52057	4.4556	3.71168	3.28714	3.16472	3.93081	5.02595	3.65311	3.79004	3.84758	4.64449	-3.50531	0.956331	-0.732971	-2.55812	-2.10985	-2.89047	2.31512	-3.42635	0.678565	1.65754	1.49664	0.85732	-0.0759258	-0.109194	-1.16675	-4.82256	-1.79287
2.96836	1.68281	2.98194	0.710452	3.84813	-1.86155	-3.41083	-4.26044	-4.53935	-1.23197	-1.85258	3.89783	2.59818	4.62616	1.17091	4.06052	-0.493392	-2.5104	-1.79909	-3.96477	-0.026865	-0.590232	0.929468	0.915364	1.64422	0.460455	0.212389	1.36816	0.900431	2.46134	0.57458	1.2051	1.26235	-0.508072	0.348181	1.41606	-1.22142	0.698589	2.12234	0.319137	0.490629	-2.40194	2.6604	2.57105	-4.4059	-2.25	-3.2101	-2.39232	-3.36193	2.61573
-2.35446	-2.09421	1.10545	-1.68704	-0.619921	-6.00792	2.36042	-5.28372	-5.61506	-3.09908	-1.6377	0.886443	0.58703	4.42058	1.30944	2.30521	-2.73574	5.29275	-1.55064	-2.22381	-0.418758	0.906816	3.24091	2.68124	3.31513	2.99648	2.92513	3.27218	2.93233	3.73307	3.39125	2.68032	2.54451	2.76074	2.41783	0.822989	3.43855	3.02954	1.50363	4.86738	3.41851	3.83621	2.65201	3.43341	1.8743	1.8308	-3.59759	2.12911	0.724335	4.23937
-0.355976	0.189434	3.84393	-1.7923	5.86808	2.42454	-1.80304	0.061285	-0.685711	-2.30488	-1.44782	0.381317	-0.266586	3.08279	-1.45774	1.60239	3.59133	-0.986218	1.26728	1.19063	-0.875465	-0.106029	0.737293	-0.456019	-0.761145	0.334562	-4.2657	1.16679	0.816824	1.206	1.87634	1.42941	1.34179	-2.32443	-2.90454	-0.907597	-3.85263	-2.8912	1.25121	0.120994	1.09366	2.03506	1.2057	1.48248	-2.70574	-2.63796	-3.99038	-2.39489	-4.49359	-2.34012
4.3253	-0.818487	2.26621	-2.6895	1.47101	-4.97632	0.711145	-5.4342	-7.71365	-2.21653	-3.88409	0.409051	-2.46172	2.04471	-1.2861	2.69575	-3.4631	0.279424	-3.49354	-6.36881	-0.95252	-2.24886	-3.91625	-1.64323	-0.221493	1.40341	1.22474	1.51322	-0.431721	1.94066	1.34484	1.26401	1.63523	-0.161547	-1.99887	-0.23457	-1.38157	1.21352	-0.578793	-1.76385	-0.201168	-3.07282	1.00396	-0.604876	-0.570598	0.462851	-2.27928	-0.0954733	-1.48223	2.88431
2.14731	-0.316211	0.712381	0.569484	2.36032	-3.80697	-1.06663	-3.55176	-3.43392	-2.83724	-5.12237	1.7599	-0.109266	1.45942	1.7856	2.46531	-3.80816	-0.595466	-2.25821	-3.19541	-3.15524	-5.07478	-0.387405	0.206944	0.747042	1.21612	0.104998	-0.00118732	0.471159	1.29355	0.238511	-0.318003	0.0475893	-1.04432	0.0191593	0.597397	-1.19455	0.736952	-4.2275	-2.70019	-2.06024	-2.19165	-2.91818	-3.39045	-2.80422	0.128426	-0.862026	-2.98015	-1.72836	-0.419347
-3.16651	-0.0417566	0.45315	2.84054	1.42415	-6.56151	-1.30682	-5.17562	-3.15582	-2.00341	-0.646151	-1.47735	0.205826	2.37511	2.16777	0.88997	-4.73844	0.670541	-3.06343	-3.03457	-0.12299	1.43404	1.68917	0.247582	1.92196	-0.67277	-0.534184	1.82307	1.97736	2.11218	0.121255	1.88042	2.0802	-0.289488	0.680088	1.02198	-0.239676	-4.7387	-3.89828	-0.100965	-0.853444	1.58924	1.30827	2.41882	1.18786	0.474262	-1.35313	-2.40744	-5.62867	0.840167
-2.78888	-1.93363	-1.53633	-0.99162	-0.255665	-8.98098	-3.13256	-6.91216	-5.578	-3.60879	-6.58374	1.20388	-0.368248	2.17188	1.09207	3.29682	-3.67752	0.968465	-1.97729	-2.20356	0.20945	-2.19906	3.99276	1.56538	3.7082	2.08369	3.55248	5.30347	4.10103	4.93487	3.37444	3.81824	4.38468	3.17786	2.78495	3.94018	3.58756	4.13543	1.31286	4.26051	3.12441	3.132	2.6768	0.551261	1.97398	3.1532	1.7683	2.49549	0.83861	4.99037
-2.23221	-4.52889	-2.86769	-0.187299	0.713812	-4.64	-6.01933	-4.39076	-5.4838	-6.18911	-7.71225	2.48473	0.404875	1.80093	4.16763	7.86948	-0.820681	-2.38686	-1.11982	-0.735528	-0.382915	-2.74777	4.71694	4.93377	4.66862	4.35493	7.15566	3.81932	3.63247	3.27094	4.74827	5.80619	4.96448	0.268776	1.64162	2.79418	5.03377	5.29412	-2.10802	-4.33313	-4.58133	1.85723	0.75902	-1.15695	-2.21595	1.23675	0.993256	0.866141	-2.57536	-1.28734
2.32043	3.99204	3.18868	9.26124	0.488723	-3.49844	-2.67456	-4.54826	-2.70322	-0.909912	3.42296	1.57062	2.0723	0.949663	5.99185	-0.246931	-3.12646	-1.51919	-3.43931	-2.01001	-0.391479	2.8159	-0.749805	-1.91974	-2.23902	-3.26939	-0.735654	0.371982	1.15536	1.10895	0.693208	0.518433	-0.607055	-0.0591221	-1.25934	-0.237427	1.0199	-2.96494	-2.36056	-3.08033	-1.11002	-0.724128	-1.39551	0.494098	-1.62975	-3.33163	-1.18709	-4.97195	-2.71801	0.765901
-0.280175	-0.761355	1.20609	0.923047	3.49914	-4.37299	-0.72952	-5.0496	-1.6053	-1.28639	-3.21589	1.0227	-0.260736	3.40232	2.34656	4.96196	-2.80303	0.800275	-2.28195	0.118005	0.529192	-0.929975	1.30288	0.500619	2.19623	1.42351	1.46282	1.56996	1.52979	2.76765	1.7233	1.81559	2.28591	1.68353	-0.000509262	1.53844	0.516768	1.09134	-1.36712	2.0692	2.01864	2.92504	1.40493	1.4558	0.660829	0.260227	-1.86388	-1.82979	-3.87062	1.43592
-6.97048	-7.18626	-2.8301	-4.12184	-6.48384	-10.2357	-5.28286	-8.27759	-8.85181	-6.60338	-10.4858	0.249209	-0.795553	3.35028	2.01576	-0.324078	-2.40108	0.00239658	-0.771454	-1.57592	0.433104	-3.75574	7.21969	6.3907	6.18037	6.1376	6.15976	7.83465	5.28526	7.50613	7.27589	7.03648	6.73006	3.38416	4.26756	4.84056	3.65907	4.67966	4.41639	5.59266	6.11291	4.38707	6.1608	3.68622	3.13496	5.06312	1.49029	1.64331	5.00374	6.81747
-5.18801	-4.31917	1.13035	-5.97114	-3.19586	-8.93859	-2.48765	-6.04998	-8.68345	-4.02969	-6.72939	-0.955422	-0.911903	5.32829	-1.24613	1.57011	-4.01992	0.550056	-1.05028	-4.44657	-0.1401	-2.71484	4.23259	3.40726	4.19795	4.72501	4.76597	4.91866	3.03771	4.9997	4.23688	3.88959	4.01455	0.725203	1.29939	2.05255	0.592443	2.31609	-3.19555	1.80162	1.61257	-1.22474	2.26911	-0.743466	1.68062	2.21129	-3.27575	1.83857	0.745977	0.824374
-1.61049	-4.8977	-1.44808	-0.609378	-0.807592	-5.1078	-3.22173	-8.78074	-6.69207	-4.02752	-3.14777	0.152442	-2.61666	2.66158	1.9501	2.18066	-0.816152	1.34501	-4.05938	-2.2742	-0.352879	0.493827	1.76293	2.28104	4.10966	2.55948	2.98825	4.29165	4.56673	4.72136	4.41787	3.67465	3.6416	3.97766	0.728653	4.06186	4.70333	3.6581	-0.783527	5.13389	1.26485	4.61389	0.618509	4.714	3.82521	3.34532	1.40028	2.75323	1.47744	0.0326242
-3.35929	-3.82058	-0.735102	-2.41704	0.959125	-5.22895	-5.01973	-3.53249	-7.31674	-4.36652	-5.78745	1.33386	0.508045	1.86746	0.53457	3.21405	-0.829817	-0.850605	0.870471	-2.68	1.4476	-0.961066	4.69316	4.32863	2.60257	2.95161	2.25493	4.39913	4.16912	4.40297	4.63674	5.81412	4.82638	-1.71419	-1.14027	-2.01966	-0.913792	-0.524498	-3.67894	-1.45924	-1.35759	-3.5748	-0.95717	-1.49266	-3.04806	-1.64832	-3.88713	-1.44836	-3.73855	-2.84912
0.372487	-0.722348	1.07978	0.561982	3.18344	-2.70139	-2.45164	-3.67473	-3.25568	-2.16332	-2.81793	1.14791	0.529716	2.64431	1.53222	3.77632	-0.524287	0.105901	-1.61188	-2.08195	-0.753286	-1.25543	0.775421	1.25206	1.56453	0.97024	0.592875	2.17711	2.55754	2.06285	1.17373	1.41003	1.5625	0.914703	1.27706	1.1057	0.74559	1.07106	0.919102	0.721862	1.16919	0.469201	0.998154	0.659207	-0.233205	0.747341	-1.53861	-0.786632	-2.70526	1.44339
-5.07273	-4.2466	-5.46416	-2.40654	-3.37396	-8.14559	-1.90425	-8.59236	-8.08466	-6.063	-4.10092	0.221004	0.623672	0.30345	2.37037	1.38677	-2.23184	1.01588	-3.2305	-2.567	-0.612186	0.866029	5.29374	4.87028	5.76761	4.77691	4.76073	5.91376	2.92012	5.36186	5.51766	5.45082	4.96695	5.60271	6.23067	3.59184	6.20505	4.68732	2.52296	6.23692	3.19308	5.80071	5.09394	6.17168	5.38171	5.60699	3.28839	3.83468	3.30055	4.7548
-6.86634	-5.82117	-5.28053	-3.97139	-4.61312	-9.50458	-6.51091	-10.7891	-9.67974	-6.74109	-6.30439	0.521256	0.41572	1.97777	2.25219	2.09214	-2.78408	0.86798	-3.53412	-2.17932	-0.528648	-0.0732088	7.3876	6.23689	7.2583	6.22358	6.70526	6.7205	7.37889	7.255	7.50042	6.21245	6.23118	6.92849	6.99762	7.18633	7.82212	7.04777	3.90312	8.64266	4.39729	7.67432	6.51311	7.16658	6.40723	6.5819	5.20856	5.56993	4.95563	6.68719
3.51417	-0.398636	3.76107	1.33216	1.52792	-4.08981	-0.732923	-1.40067	-4.98003	-2.36551	-4.1385	2.73243	-1.51252	2.22718	-0.0174775	0.788466	-2.17997	-0.222442	0.341711	-3.43808	-1.11269	-2.02574	-0.781738	-1.11388	-1.53389	-1.34964	-0.739454	1.90984	0.510481	1.74238	1.54195	1.25283	2.11276	-1.40855	-2.54124	-0.250616	-3.71273	-2.13987	-0.509722	0.0124617	2.12132	-0.259381	2.07772	1.09862	-4.14098	-1.02872	-2.4778	-3.69525	-2.92834	1.67025
-5.0137	-1.90802	1.53197	-2.3988	1.84834	-2.50683	-2.76046	-3.29046	-2.45133	-1.83365	-3.07946	-2.73866	-1.15086	3.24941	-0.546865	3.62265	-0.155759	-0.657634	-0.695724	-0.0192842	0.278824	-0.741271	2.27504	0.757167	1.71743	1.85193	1.77431	2.35107	2.10282	2.59473	2.43205	2.11247	2.33819	-3.78055	-3.06903	-1.00973	-4.40342	-1.26208	-0.985733	-0.705729	-1.78151	-0.443116	-0.590988	-0.769963	-1.04189	-1.91818	-4.25914	-3.85655	-4.88472	-0.829974
-4.45399	-2.90492	1.03754	-1.17294	-1.64423	0.564449	-1.59461	-3.63625	-4.92121	-1.63569	-0.580873	-2.08829	-0.97759	3.55004	0.760491	0.391428	3.56254	1.33004	-0.546738	-1.82992	0.515697	2.00478	2.3657	1.92733	2.5125	1.93343	2.03566	2.99809	2.92465	3.08951	3.09129	2.15138	2.58565	-3.69108	-2.05103	-0.992868	-1.24811	-3.71522	-0.924364	2.93137	-0.778776	2.07537	1.04262	1.4132	-1.60279	-1.07344	-4.54291	-2.0086	-4.10665	-4.4869
-0.522658	-1.28432	-1.71244	-2.20984	0.064291	-5.20512	-1.48931	-5.64879	-7.83824	-2.97143	-3.32939	2.55755	1.53958	1.83818	0.837632	2.82616	-2.30981	1.50124	-2.95686	-4.44463	-0.187593	-1.0234	3.08021	2.8239	3.55062	3.04748	2.76187	2.89531	2.99055	2.69193	3.3936	2.78384	2.30599	2.21532	2.40296	2.50296	2.68784	2.79693	0.256186	-0.419366	-2.38792	0.264577	1.16687	0.951034	-0.342233	0.863375	0.664776	1.85021	-0.0292263	2.566
-0.0125367	-0.0240067	3.38806	4.45383	2.8889	-3.62809	1.67892	0.188671	-1.41704	-0.336012	-1.42192	-0.185468	-0.615561	1.22849	1.4833	1.03626	-3.12459	0.833926	0.332869	-1.33828	-0.457214	-1.2745	-0.172932	-0.591554	-2.15957	-2.97053	-1.85264	0.503495	-0.844995	0.144197	0.0787516	-0.121202	0.147416	-3.11765	-3.33367	-1.65704	-2.70628	-1.9262	-2.0268	3.18887	1.66291	0.28559	-0.514666	-1.18539	-2.93218	-2.71811	-2.88553	-4.18958	-2.96246	1.09779
-7.49389	-6.27392	-2.64668	-4.30283	-5.75619	-5.68309	-5.73	-5.37131	-10.415	-5.72373	-6.45009	-1.23877	-0.638653	3.5638	0.838979	-0.516052	-0.398223	0.255298	0.592459	-4.41463	0.196337	-0.415112	6.25512	5.63527	6.21048	5.14181	5.24014	5.28487	5.9853	5.96377	6.00038	5.92007	6.03498	0.0691261	-0.638653	0.727791	-0.487391	-2.9488	-0.0793762	0.209079	1.34933	-2.23771	2.3287	1.02982	1.30789	0	-2.83601	-1.32637	-2.43274	0.318847
4.15526	-1.58579	1.54988	-0.216443	4.8248	-5.02016	2.92563	-0.716833	-3.83263	-3.2462	-4.36699	4.9289	0.235802	2.68099	0.884723	5.22328	-4.56278	0.478102	-1.05383	-2.43685	-0.649857	-3.14954	0.77364	1.82159	1.13111	1.10117	0.398479	0.457376	-2.44753	-0.336998	1.39578	2.59635	1.21745	1.13015	0.562088	1.32091	0.489861	0.358301	-3.75094	-1.51346	-1.3911	-0.689151	-0.665842	-2.84581	-3.79875	0.326286	-1.36009	-0.394862	-4.86498	0.811845
-4.72529	-5.46605	-4.59135	-3.5459	-2.1569	-9.23742	-6.09781	-8.16408	-8.01441	-7.88773	-7.11806	1.40545	0.723532	1.13114	2.05604	3.35646	-3.1628	-0.176539	-2.14507	-1.52548	-0.188032	-0.580653	6.13073	6.18959	5.7225	5.60193	5.51336	6.07461	5.92127	6.01901	6.48893	7.6997	6.53741	5.47507	6.08259	6.1041	6.02055	5.28335	2.90358	2.31241	3.41208	4.98391	5.16385	4.76624	4.06962	5.35906	4.97296	3.96452	1.92689	6.06638
-1.99755	1.57334	2.97368	2.57654	5.18298	-0.78077	1.89176	-0.467373	-2.70428	5.05938	1.32335	-2.32725	0.00582027	1.44593	-0.254407	3.57362	-2.3188	0.20968	-1.00927	-3.6473	-0.182451	-2.03039	-0.329704	-1.56752	-1.52774	-2.83094	-1.60936	-1.53803	-1.68208	-0.541893	-0.943015	-5.24184	-3.35374	-3.49476	-2.41437	-2.076	-2.01769	-1.15865	-1.6888	0.497464	0.590826	-3.0128	-2.52721	-2.43345	-1.16751	-2.42019	-3.52194	-1.76328	-4.73227	0.63
-2.03237	-3.63899	-2.02984	-2.74144	1.59058	-7.0246	-1.66866	-6.12232	-5.31625	-5.58099	-3.82118	3.32906	0.662348	2.4621	2.02006	5.3228	-5.27991	-0.719191	-5.4383	-0.938096	0.0252457	0.0657625	5.36143	4.30134	4.49194	4.76149	3.73222	1.74469	0.949471	0.684019	4.37816	5.60623	3.88694	3.62606	3.00585	4.12717	3.83872	3.17418	-2.13696	-4.05303	-4.03442	3.64219	2.53155	1.99718	0.297008	2.3435	1.66507	1.81866	-2.14862	3.14295
3.51864	-0.0420256	4.35879	1.41296	5.1174	-3.82572	1.57322	-1.55191	-4.53551	0.968082	-1.16936	-0.871776	-0.256111	2.74623	0.815606	2.24077	-3.3735	1.41981	-0.930547	-4.75018	-0.61414	-1.52607	-4.39042	-0.214086	-1.61256	-0.597349	-2.87663	0.452222	-0.153408	0.621367	-0.214662	-1.58222	-0.356706	-1.611	-0.759354	-0.620859	-0.354376	-1.73401	-3.87481	-1.99765	-1.28388	-3.7066	-1.45507	-1.90987	-0.739223	-0.503242	-3.36709	-1.16998	-3.97478	-0.501311
-2.45302	-2.33883	7.71544	2.64646	-5.37537	4.06789	-3.223	-3.60015	-0.467342	-2.33979	1.90154	-1.52119	-1.73675	3.57585	1.01515	-6.45074	4.84362	-2.15208	-1.56703	2.04471	0.131294	0.305879	0.931835	0.602082	-4.1396	-1.63131	-1.07537	0.775727	1.07092	2.03312	2.51205	2.47108	-1.59567	-4.98135	0.14563	-0.526043	-3.32495	-2.96171	0.451878	0.565957	-0.789251	2.66371	2.65494	2.05784	-3.46017	1.88238	-4.10189	-4.34011	3.48903	-4.39174
-3.75445	-2.15773	-0.78755	-3.97066	-0.696121	-8.55361	-3.0376	-6.2095	-6.79114	-4.00856	-5.0745	0.429727	0.132111	2.06544	0.162438	3.12796	-4.66854	0.76999	-1.42654	-3.72086	-0.672607	-1.34091	4.18417	2.28984	2.85299	4.1331	3.82409	3.88506	3.80759	4.78296	3.07028	3.33596	3.73359	2.33875	3.32949	2.87052	1.92414	3.29251	-2.00366	1.68765	1.30236	-0.476781	1.51593	1.21175	1.90902	3.19738	0.805084	1.7617	0.164551	2.66488
-5.3235	-4.95648	-4.50736	-5.48227	-3.47306	-9.54141	-4.93288	-10.0006	-8.10544	-5.93294	-7.79563	0.955859	0.507097	1.64384	0.689757	2.502	-3.65399	1.14324	-3.45009	-2.08536	-0.188162	-1.70306	6.27936	5.46358	6.1512	6.17203	5.97506	5.88742	6.07612	6.55053	6.02008	5.74477	6.09257	6.28335	5.93859	6.03891	6.31774	6.51773	3.26946	3.22034	4.02746	4.97643	5.79893	4.75421	5.32749	5.4315	4.39507	5.62799	4.01573	6.92345
1.81382	0.0753222	2.42412	1.22566	2.53413	-3.97671	-0.513721	-2.99396	-2.60838	-0.991724	-3.23035	2.54776	0.920078	2.81976	2.0564	3.7473	-2.62738	1.70362	-2.20904	-2.25073	-0.821402	-2.1081	0.73394	0.844756	0.395636	0.830746	1.21317	1.34934	2.21734	0.784918	0.357646	0.170322	1.12225	-0.897545	0.140814	-0.26033	-0.163567	0.293409	-1.94227	-0.531762	-0.742586	-0.826625	-0.0985394	-1.40747	-3.44531	-0.779264	-3.08009	-2.21997	-3.45389	0.685109
-1.92078	-2.42525	-1.8173	-0.807317	1.33037	-6.22478	-2.73633	-5.96262	-5.40165	-3.05463	-3.6186	1.65148	1.79499	1.88002	2.45671	4.95576	-2.71041	1.01287	-2.34377	-2.03431	0.04426	-0.518584	3.57226	4.22024	3.69732	3.26402	3.62539	3.51437	3.7492	3.61885	3.36734	3.09889	3.10001	2.35159	2.69917	2.90706	2.35689	2.15448	0.0967407	1.25897	0.114895	0.865228	2.03415	1.48026	0.700112	0.904182	1.02704	-0.099822	-2.80128	2.80715
5.4873	5.1324	0.317812	4.13995	6.74092	-0.915691	5.5191	0.640278	-0.449408	2.0149	0.428028	6.16798	4.73018	1.44473	4.49543	3.1869	1.22877	7.66497	2.59182	0.874936	3.84711	1.73706	0.680677	-0.402222	1.12691	0.35548	-3.55402	2.14447	2.14587	1.95154	1.32434	1.83221	1.30903	1.36691	2.43376	1.80883	2.08297	0.13888	2.77683	3.76157	4.47519	3.23272	3.82157	3.19166	-4.80106	-2.29642	0.364107	-2.41247	-3.04802	1.54806
-10.1925	-8.16859	-3.54494	-5.51419	-1.41998	-6.94141	-3.09261	-5.01244	-7.08999	-5.16245	-5.75735	-4.31458	-4.49333	2.65179	0.66542	4.6487	-1.00131	1.65203	0.977325	-1.53205	0.304945	-0.136971	5.87793	3.67526	6.19673	6.17961	6.06867	5.9401	4.74464	5.98977	5.55794	5.46739	5.62037	-2.31222	-2.91159	-0.86252	1.64283	1.75513	-0.566629	0.658162	0.661251	-0.263299	1.79199	0.520806	2.00236	1.58174	-3.51431	0.977412	-2.89356	0.434678
-3.51255	-2.85587	-1.46658	-2.287	-0.888964	-6.68563	-2.24377	-5.96919	-6.8235	-3.29513	-3.36556	0.615479	0.490616	2.41744	1.17272	2.09241	-2.99183	0.280318	-2.22477	-2.19431	-0.456871	-0.483743	4.12803	3.34649	3.88402	3.45971	2.98137	3.6938	2.52408	3.74442	4.62919	2.83826	2.88181	3.68552	3.76737	3.64931	4.0997	3.29431	1.75405	5.29648	3.01693	4.24417	3.14941	3.6649	3.07004	3.27675	1.23187	2.92698	1.2019	4.74588
0.147613	-2.70134	1.48413	1.7187	3.43735	-2.31251	0.4146	2.006	-1.78649	-3.50126	-4.32915	1.4057	-1.76928	2.22059	2.52393	3.61334	-2.89815	-0.415566	0.00745463	-0.500731	-0.396751	-2.53334	1.25809	0.932055	0.736467	0.805229	0.175985	-0.585639	-0.830166	-1.99854	1.28576	3.1045	1.79581	-2.1275	-2.62069	-0.0152378	-1.04009	-1.2466	-3.21268	-3.60559	-2.69039	1.48369	-0.282505	-2.17877	-3.5332	-0.85141	-2.23583	-3.56402	-4.85994	-0.314534
-5.4058	-5.22076	-2.43319	-0.824281	-2.11464	-3.39293	-5.00349	-5.3557	-6.11741	-4.19908	-3.86741	-1.48808	-0.706066	0.43869	1.95186	1.07848	1.50271	-0.312339	-0.158794	-1.36614	0.44171	0.750039	3.91772	4.5147	2.87188	2.77614	3.19311	4.89565	4.69115	5.19691	4.75127	4.64079	4.61745	-0.840315	1.48601	1.53415	0.492102	0.801157	3.11905	1.17585	-0.00465775	1.56498	2.58891	2.26352	0.647765	2.19208	1.09546	-1.45975	-0.277319	1.61634
-1.00016	-0.870315	-0.789501	2.50366	0.493349	-2.18537	0.25266	1.0945	-4.82945	-2.0806	-2.74476	1.29363	-0.287241	0.869469	2.80198	1.34834	-0.399421	1.54904	3.21497	-2.39827	-0.0876408	-1.13	2.29379	0.583074	1.65897	0.298325	0.854994	1.78595	1.29638	2.12047	2.43118	1.99296	1.61476	0.511791	0.427908	0.450748	0.973368	-0.99831	0.742208	1.98897	0.866995	1.80569	2.02813	0.772418	-0.781842	0.715149	-0.41872	-1.82861	-2.34665	1.14163
-2.857	0.257545	-5.56933	4.47602	2.87466	-1.3226	0.603215	1.21317	-2.20773	-2.61505	-1.46685	1.29951	1.00088	-3.41621	5.85471	1.86611	0.184625	1.86395	2.42115	-0.88548	-1.29043	-0.0680628	4.15652	0.743339	2.15313	1.3787	-1.00856	1.50723	1.26073	1.20797	1.32225	1.32462	1.39878	3.9353	5.12024	1.4151	1.89317	0.879656	1.55842	2.77831	3.03997	1.67299	2.48834	2.60244	2.63579	4.11936	4.83131	-3.96154	-0.986452	1.3738
1.48594	3.04107	2.29037	2.38174	3.08278	-5.20349	-0.154717	-1.1635	-3.2413	-0.579021	-0.93298	-1.13848	1.79437	0.150117	-0.562235	1.11194	-4.71474	-0.745364	-0.79899	-3.29776	-0.695213	-1.26917	-2.62442	-1.24669	-2.14025	-2.94398	-1.97084	0.488751	-0.590647	0.364511	-0.0564604	-0.116192	-0.336186	-3.50822	-2.49436	-1.74458	-3.82049	-2.22475	-3.36897	-0.618299	0.354702	-1.92322	-0.193815	-0.469104	-2.36974	-4.28874	-1.8947	-3.25825	-3.33669	1.34577
2.31869	-4.01273	-3.28695	-2.98537	0.552322	-11.1897	-3.9126	-8.23605	-9.18209	-5.67754	-8.7712	7.15612	-1.31079	0.258972	1.27619	4.39508	-4.34893	0.786393	-1.88348	-2.75492	0.931242	-3.07376	4.83743	2.70194	3.54593	4.26156	3.84276	6.84074	4.69899	6.35257	6.42717	6.60879	5.69744	3.50648	1.39777	1.51306	3.68308	4.00796	2.5675	5.24356	4.6218	4.14178	5.18802	1.52488	-3.64964	2.70856	1.25408	2.40689	-0.387119	6.91642
-4.9049	-6.48737	-4.2806	-5.77509	-3.99023	-10.9931	-6.07602	-9.16955	-9.03351	-8.12468	-8.95314	1.13865	0.442118	1.8592	0.823842	2.69586	-3.52378	1.04044	-1.94971	-1.41725	0.559328	-1.51586	6.04356	6.92949	6.1398	6.59893	6.68609	7.46936	7.11646	7.21984	7.61627	8.68401	7.43728	7.18356	6.61031	7.08361	7.0771	7.20682	5.12402	6.68577	7.17087	7.37433	7.73726	5.92358	6.04491	6.16819	5.22441	6.25326	4.51096	8.6478
1.61329	-3.92845	-2.68477	-0.808597	-1.25877	-6.99481	-2.911	-9.59595	-8.01745	-3.44581	-4.88394	7.74748	0.806923	2.84955	2.64702	3.14933	-1.62043	2.3067	-4.47316	-3.31723	1.64251	-0.820752	6.13419	4.73537	5.53432	3.45562	4.4081	5.37438	5.2177	5.12279	4.70023	5.08832	4.06319	3.03561	2.48852	2.90651	3.03703	2.42807	2.20882	2.35951	-1.95569	1.51462	0.842945	1.54919	-4.71187	1.6816	0.0569592	0.390002	-0.721256	3.82925
-5.93952	-5.3886	-4.14363	-3.49731	-4.22321	-7.87615	-3.83748	-7.71234	-7.9278	-6.29707	-4.98492	0.110349	0.086359	2.11013	2.12854	1.56454	-3.19843	0.753572	-3.21744	-2.7328	-1.39428	-0.806399	6.04987	5.47496	6.25375	5.62584	5.78774	4.67772	4.59105	4.4949	5.195	4.90279	4.17852	4.2786	5.58572	6.31568	6.90287	5.76645	1.89618	6.05707	3.17828	5.62627	3.82089	4.84852	4.16825	5.49936	4.20555	4.77433	4.20191	5.09462
-4.28869	-1.4731	-2.34568	-1.94439	-0.999815	-6.69322	-3.60564	-5.64322	-6.36006	-3.19748	-3.44665	0.208295	1.89874	2.66175	1.92367	2.84617	-2.54945	0.850835	-1.35477	-2.44729	-0.539326	-0.359052	4.49698	3.37183	5.00743	3.86806	3.84599	4.14378	4.45647	4.28845	3.91277	2.65816	3.0876	4.41164	4.72003	5.09535	5.2919	4.73939	2.82997	5.95717	3.81012	4.2435	3.49233	4.55917	4.20335	2.82129	2.43361	3.36824	1.89321	5.37942
-5.24252	-3.97449	-4.72179	-5.48189	-3.757	-5.65377	-3.66322	-5.70947	-7.21257	-5.4397	-7.65921	0.557487	0.915258	1.1789	0.0853548	1.83147	0.0627871	1.58309	-0.71102	-1.81384	-0.293854	-2.2479	5.8	4.88974	5.9007	5.56725	5.58847	5.71655	5.2463	4.99845	5.39873	5.14585	5.4113	2.66646	4.47656	4.2132	3.18106	3.86153	3.06804	3.38322	2.34464	2.11396	2.77096	1.51008	2.10897	3.5613	3.03429	3.09571	2.03007	3.00525
1.61882	0.489907	2.76047	3.09499	3.09753	0.686017	-2.94616	0.0736675	-0.964857	-2.01191	-1.25143	2.10746	1.51295	2.94815	1.71211	1.39212	2.31806	-1.3522	1.67518	0.536515	0.542435	0.963031	0.488646	1.02304	0.187679	-1.38288	-1.70541	1.63204	1.59396	1.60152	1.50137	2.55435	2.21446	-1.00799	-1.29851	-0.00357819	-1.27816	-1.86661	1.01175	-0.252192	0.125032	1.62613	2.84435	3.04495	-3.11545	-2.81145	-2.95173	-2.99027	-3.25873	-1.3063
-0.237742	-1.15152	0.00282478	-0.0661383	-1.88738	-2.35526	2.45862	-0.631687	-3.29398	-3.79397	-3.04908	1.64029	-0.14183	2.70517	2.45714	0.258073	-0.202213	3.90079	1.78788	-1.44301	-1.92986	-0.712625	1.87803	1.00969	2.70235	2.52328	2.14545	2.15305	1.44217	2.41956	1.85097	1.86412	2.33645	-3.00638	-1.54559	-0.561632	-1.31214	-2.89028	-3.01024	-0.752568	-2.513	-3.53031	-2.52813	-2.46744	-4.64667	-1.40376	-3.2668	-3.76928	-3.14836	-2.80802
-4.60644	-5.30342	-4.27344	-3.64643	-3.33163	-10.3102	-8.07066	-7.22278	-9.00658	-8.52673	-8.2462	1.62584	1.25577	1.48211	1.85177	2.38653	-4.62528	-1.52388	-0.528711	-2.63337	-1.7021	-2.81509	6.23227	6.55919	5.75554	5.4982	5.71817	5.68495	6.54678	6.69407	6.37322	6.82463	5.43112	4.58302	6.20651	6.38456	4.24301	5.02906	0.183405	0.980037	1.11139	3.10787	2.96015	2.37374	2.95719	4.95074	4.90245	2.39124	2.64252	4.80869
-3.16388	-1.53072	-1.02849	0.319577	2.54027	-7.0949	-5.46858	-6.5154	-4.25333	-1.67435	-3.08242	0.634582	1.55838	0.875732	2.09895	4.21707	-3.29884	-1.72371	-2.13582	-1.30528	1.24284	-0.277842	3.79847	3.0891	1.90423	1.77938	1.67681	3.79607	3.74487	4.37958	2.94805	2.91719	2.80458	0.425617	1.46803	1.45662	0.259014	-0.406038	-0.876791	-1.49883	0.757	1.51462	-1.89715	-2.01795	-0.208964	-0.0903435	0.580889	-1.83994	-4.62311	2.42205
-5.64896	-6.53365	-6.37262	-5.1666	-4.59608	-10.6456	-8.8507	-9.80976	-9.26454	-9.30715	-9.55613	1.58672	0.591713	0.656458	1.61414	2.20245	-3.06797	-1.88901	-2.4276	-2.56154	-1.827	-2.39924	7.23568	7.12536	7.02908	6.78075	6.79853	7.57767	6.96169	7.38217	6.703	7.48015	7.15689	6.85894	7.21154	6.97991	6.7619	6.98679	3.1661	2.00901	1.74916	4.44774	5.06238	4.72808	5.27222	6.61983	6.32345	5.14775	4.78434	6.23407
0.427068	-0.571029	3.1962	4.08138	3.64282	-1.59276	1.90194	1.22329	-0.9422	0.417181	-0.653506	4.07664	1.87976	6.58726	7.46663	6.63095	2.08464	5.15956	5.0488	2.09186	3.21547	2.91232	3.64957	2.45079	3.39106	3.38525	2.98813	3.6774	3.25762	3.82551	3.03406	2.79829	3.56582	3.09749	2.39761	3.08976	2.54397	3.04388	1.25386	2.37598	2.48279	2.1415	4.13785	1.87026	-0.979154	0.517853	-3.4975	-4.92267	-3.58707	-0.830773
-1.8781	2.07216	1.61223	-2.09798	0.0561657	-3.64641	-0.504073	-1.70185	-3.14404	-1.74652	-1.99571	0.263093	1.27442	2.28465	-1.1056	0.677835	-1.09414	0.465438	0.757778	-1.0949	0.101713	-0.0534029	2.14119	-0.797744	0.672417	0.992384	0.62167	2.55227	0.969511	2.45963	2.04914	1.84823	1.94231	0.279064	1.23863	0.759335	-1.22886	-0.0475883	1.85439	2.60007	3.19508	2.36192	3.0315	2.71726	0.0159712	-0.0357876	-1.52531	-0.123263	-0.725424	2.94853
1.34455	-0.236779	1.92359	1.23339	2.57176	-1.2797	-2.33531	-1.27904	-3.91837	-1.78702	-1.10385	2.93276	-0.295158	2.99579	1.52346	2.9343	0.687865	-0.680589	0.858646	-1.6108	-0.314487	0.214215	1.58821	-0.0583792	1.0722	0.29007	0.362537	1.96756	1.65472	2.13769	2.30756	1.47253	1.31807	-0.423595	-0.666647	-0.304617	-0.145645	-0.676701	1.18939	1.30773	1.70752	1.52552	2.08692	2.38793	-3.35636	-0.371489	-3.3004	-1.6691	-3.611	0.501529
-2.60659	-1.78601	-1.14305	0.548892	0.826065	-3.33868	-0.171952	-1.9987	-3.27571	-2.49973	-2.02937	0.931317	0.282534	1.74966	2.92005	2.90414	-2.16153	0.823348	-1.02879	-0.771565	-0.825211	-0.74145	3.53791	2.06854	2.89271	2.37116	2.07807	1.17715	0.9953	0.969906	2.50415	1.67451	1.28792	2.25524	2.01795	2.52968	3.7276	3.44484	-1.88328	1.3848	-0.0022049	2.27687	0.980505	1.96551	1.32392	1.73542	0.780012	0.807542	0.540699	0.278256
-1.16662	-0.65059	-2.21753	-0.025054	-0.28561	0.537176	-2.1107	-5.7602	-2.17591	-1.56247	-1.39117	1.45748	1.1478	-1.94036	1.82952	1.56679	1.67118	-0.0857592	-3.34529	0.845216	-0.586069	-0.568427	2.62409	1.79839	0.27717	1.85458	1.8524	1.134	2.02494	2.41492	3.02112	0.976398	0.822742	-0.8843	-0.40551	-0.908144	1.99747	1.4763	1.82601	0.95045	-1.37631	2.3227	1.64598	1.68052	-2.34178	-1.55331	1.03222	0.167953	-0.0904942	0.154832
-3.21148	0.191075	-0.184219	1.69501	0.167786	-4.65198	-5.96307	-2.22582	-2.90063	-3.68467	-3.31061	-0.133401	2.91451	1.4118	3.74976	2.39666	-1.89737	-2.42574	0.583565	-0.104156	-0.790168	-1.20345	3.07808	2.72344	1.59602	2.05475	2.22888	2.7546	3.53732	2.80939	2.79647	2.8945	2.10715	-0.852112	1.98596	0.33964	-0.365717	-1.60847	-2.73955	-2.59404	-1.52475	-0.846492	-1.8378	-1.70892	-0.718711	-0.928547	-1.07216	-4.11548	-4.00514	-0.842181
-1.15828	-1.93684	-2.5347	-2.13589	-1.48989	-2.37359	-1.5681	-2.90284	-6.8316	-2.98753	-4.17467	2.29039	0.572376	1.02883	0.629617	1.60194	-0.270039	1.03597	-0.890636	-4.31817	-1.0638	-2.92055	3.44868	2.50921	3.56353	2.76551	3.09184	2.10355	2.60407	2.0122	2.51343	1.92373	1.25412	0.117874	3.18512	3.03108	0.641111	1.56594	-3.14714	-2.30173	-3.82075	-1.29532	-2.99698	-1.92097	-2.17252	2.61274	2.00225	0.0114946	-0.0359955	-2.8771
-0.528071	-3.98269	-0.826565	-0.886893	-2.32778	2.23148	-0.282047	-2.70283	-4.99482	-2.34655	-2.46145	1.3356	-3.40464	0.977709	0.738245	-1.00888	3.82568	1.07725	-0.84971	-2.9323	-0.675077	-1.588	1.86367	0.578057	1.80427	1.62514	1.3189	1.5942	1.35929	1.85312	2.06252	1.67147	0.87345	-2.39605	-2.57541	-0.10894	-3.11925	-4.30903	-1.04699	-0.336829	-1.87399	-1.26663	-0.314451	-0.47372	-3.73165	0.829226	-1.08665	-3.8575	-3.30015	-4.87267
2.68538	1.04301	1.47007	-0.92979	-3.07007	-8.03181	0.642673	-8.35537	-3.63141	-2.11713	-3.93572	4.35752	2.05135	3.11307	1.42926	-1.07852	-5.17834	2.66607	-5.46346	-1.31242	0.0623605	-1.84824	1.67214	1.00834	1.64301	2.35905	1.99155	2.85346	2.02339	2.89191	2.31898	2.17949	2.08748	0.496635	-1.21625	-0.588398	0.392372	-0.703638	-4.27122	1.95809	-2.96922	0.45078	-1.72677	-3.4269	-3.86088	-3.26761	-3.70147	-1.03689	0.374882	0.907128
0.0725069	-2.00873	1.16131	1.53074	-0.0251803	-5.85462	-6.51471	-5.26444	-7.00574	-1.3072	-4.17219	1.6786	1.30247	2.45552	1.69612	1.57427	-1.23269	-1.82125	-1.05973	-3.15654	3.34601	-1.27047	1.60609	3.3112	1.29421	0.165375	1.59945	4.62192	4.69345	4.20471	3.8492	4.65321	2.90172	-1.49983	1.00016	0.47584	-1.97289	-0.964394	-1.0693	-0.891648	-1.33746	-0.748639	0.254	-1.14376	-3.17843	-0.302303	-1.97968	-3.669	-2.53866	0.163398
3.10636	0.143757	2.84762	0.239728	6.27194	-2.51101	3.22979	-1.7272	-0.125271	0.925562	-1.52053	1.47802	-0.99077	1.52779	-1.16591	3.24766	-2.26169	2.36872	-1.83823	-1.08324	-0.193441	-2.52664	-1.62834	-1.13453	-1.31983	-1.40564	-3.02428	0.249318	-0.861067	-0.111027	-0.957965	-1.119	-1.00612	-3.11174	-2.93591	-1.51419	-2.46348	-1.00314	-2.68976	0.0920382	-3.28978	-1.22273	-1.06052	-3.16483	-4.58976	-1.94514	-3.04198	-1.29757	-4.2508	-0.428069
-4.17827	-4.87944	-4.68138	-4.66727	-2.86442	-0.426029	-3.58742	-6.55915	-8.06658	-3.58187	-2.89399	0.210015	-0.585892	0.599564	0.543305	2.11258	-2.71666	0.598477	-1.73815	-2.86586	-0.209579	0.271728	4.38828	4.29355	5.28094	5.21058	4.977	-2.29064	4.1859	4.821	5.20072	3.37229	3.16572	4.74828	3.69999	4.77214	5.83558	6.01941	3.03354	5.27825	4.78414	4.60379	4.69409	4.89688	4.53827	4.28588	4.17257	5.29227	3.90683	5.75021
-0.497566	2.51873	0.311309	-0.0187716	0.166364	0.16897	-1.93594	-0.0281296	-3.7871	-1.89483	-0.441673	0.943331	3.03884	1.38371	0.126534	-0.0107772	0.796382	-0.472659	1.31439	-2.46118	-0.86447	0.145839	1.4409	0.52011	1.0724	0.145306	-0.177141	0.627412	1.46328	1.34252	1.32591	1.03036	0.587512	-3.3829	-0.224985	-2.53355	-4.00275	-3.50809	0.46221	0.379205	0.478468	-0.267119	0.565481	0.926272	-4.32623	-3.26383	-3.91727	-4.12928	-3.49731	-0.334172
-1.72352	-2.26228	-2.54925	-1.99772	0.605347	-4.38014	-2.4455	-4.06861	-4.4781	-4.04064	-4.12955	1.40869	-0.614027	0.0289402	0.839356	3.07592	-0.754209	1.06242	-0.353952	-1.07534	-0.411486	-0.620715	3.13221	1.64825	2.57819	2.83707	2.47057	3.62593	3.50792	3.71466	3.40275	3.62915	3.50884	0.84446	0.861816	1.60751	0.962999	1.89062	2.62546	3.11979	2.86911	2.83239	3.32497	2.92749	-0.564233	1.47584	1.57857	0.123643	-1.1853	3.37967
2.0452	0.336881	2.78661	1.64909	5.41049	1.07178	1.49707	0.571556	0.510601	-0.00760841	0.0666866	2.18987	-0.631451	2.29564	1.39214	3.85138	-0.459992	1.39583	0.432814	0.109403	-1.03562	-0.463778	0.144665	-0.968331	-0.490967	-0.256943	-1.55911	-1.53177	-0.10124	-0.138742	-0.401198	-1.02801	-0.530465	0.215437	-2.13999	-0.503881	0.374628	0.185005	-0.878317	-1.03416	-1.69443	1.40424	0.454948	0.823138	-1.97443	-1.50854	-2.79952	-1.01752	-3.66638	-0.418324
-10.0028	-5.55932	-3.45169	-7.34284	-4.08155	-3.61769	-4.2783	-1.42181	-11.1938	-6.35172	-2.05488	-4.72176	-2.78008	1.50137	-1.86125	0.218529	1.65642	1.1914	4.5103	-4.90834	-1.0391	2.80063	5.281	2.77924	4.95307	5.48159	4.30008	5.27411	5.4697	5.93212	6.28541	5.31262	4.85552	-3.00962	-2.91834	-1.82653	-0.700275	-0.0316334	2.60154	4.2003	2.87673	1.39883	2.56513	3.8244	1.71213	-0.138262	-3.32791	1.16098	-0.250162	0.945127
-0.68488	-1.44806	-1.46103	-0.0690947	0.311871	-6.07895	-5.22557	-7.10916	-2.84467	-4.2663	-4.1149	2.34884	1.26117	0.729321	1.81286	1.59085	-2.75626	-1.96247	-3.76841	-1.07905	-0.852232	-1.47961	3.03372	2.70923	2.19035	1.88195	1.27898	3.32268	3.26311	3.34075	1.76562	3.41407	2.63529	2.39428	2.59195	2.26557	2.53523	1.61373	1.31522	-1.12432	-0.688992	1.20732	0.317076	-0.103745	0.0454321	1.33077	1.53625	0.722371	0.0228806	4.07148
1.45678	-2.50013	0.244426	3.91694	5.4667	-3.13197	3.63442	-1.63481	0.304885	3.5018	-4.57995	2.66519	-3.09338	1.13158	2.44951	5.58523	-1.21614	4.51952	-1.18205	-0.80219	4.36473	-2.50249	1.20841	-0.593253	0.887156	-1.46743	0.11853	1.91583	0.885098	0.452759	-1.10708	0.862925	2.07745	-1.37253	-5.24608	-1.36626	-1.09536	-0.00650024	1.46366	1.76745	0.0413876	2.26869	2.02567	-2.74426	-4.03772	-2.1527	-2.49784	-3.54487	-5.59173	2.67979
-7.32952	-6.98592	-6.44174	-5.66289	-5.00716	-9.50766	-8.16177	-10.8782	-9.46473	-7.4409	-6.97682	0.715089	0.539976	1.42321	1.31976	2.19403	-2.53596	-1.08432	-3.62757	-2.04679	-0.883299	-0.0867853	8.04461	7.5259	7.86495	6.98265	7.20119	6.97169	7.07745	7.25067	7.41794	6.5576	6.89003	7.44874	7.61814	7.24475	8.44987	7.6785	3.59939	7.39632	4.84873	7.4048	5.63698	7.13306	6.73365	7.07817	5.82154	7.13011	5.48447	6.13535
-4.67615	-3.85888	-2.09318	-3.6448	-1.9316	-8.2475	-4.27746	-7.40692	-7.12646	-4.02836	-4.06973	0.352315	0.776478	3.13515	1.3942	2.51863	-3.86689	0.660523	-2.37713	-2.0152	-0.371639	-0.0690088	5.02846	4.63536	5.22833	5.039	4.45023	4.3806	4.93799	5.02979	5.11126	3.65672	4.00072	5.25746	5.65188	5.74746	5.79098	5.20209	1.90124	6.35323	3.32438	5.5228	3.99617	4.7329	4.90514	4.8754	2.61232	4.39677	2.68346	5.76813
-6.73182	-6.97464	-7.22372	-6.24482	-6.18534	-9.69361	-6.42791	-10.6753	-9.75886	-7.41665	-8.29279	1.63979	0.526615	1.6021	1.70608	1.68588	-2.43535	1.32625	-3.09303	-1.94253	0.2973	-0.56129	8.37161	7.50126	8.82581	7.9509	7.87123	7.25826	7.75416	7.5823	7.81634	7.71395	7.7315	7.32947	7.81405	7.76914	7.46431	6.80092	4.03881	5.83226	3.82064	6.72319	6.83442	6.54729	5.68968	7.28743	6.16705	5.75823	5.11503	6.47416
2.1135	-3.72012	2.1517	1.35846	-0.385218	3.91708	2.04473	-0.315483	-0.83959	-3.08718	-0.540794	-1.73376	-1.87036	3.79276	1.76532	-1.83447	2.75137	0.481145	0.0443897	-0.259236	-0.825857	-0.104527	-3.84726	1.84976	1.64105	0.406857	-1.44926	-1.16571	-1.56359	0.359873	0.580354	2.26133	0.436267	0.0545578	0.0496883	1.1954	-1.08393	-1.09942	0.126278	0.0482111	-0.812603	2.51696	2.02645	2.63348	1.78832	1.92005	-2.59736	-2.84925	0.735052	-2.62509
-4.13896	-4.88662	-4.69363	-5.36887	-1.84428	-8.07295	-1.59462	-8.23735	-4.90187	-5.38765	-6.52608	2.66796	0.678492	1.88148	1.62738	4.61981	-2.39431	4.86253	-2.47008	1.02273	0.705872	-0.532731	6.80692	5.56511	6.57512	6.99626	6.46409	5.67864	6.45716	5.76728	5.9246	6.09352	5.99335	5.18424	5.6257	6.08669	5.78508	6.22228	4.14371	7.17419	3.27818	6.05953	3.45429	3.16192	2.51629	4.94721	4.20521	4.1577	1.60247	6.53802
-2.86134	-3.76931	-1.47317	-0.910153	1.73307	-5.57177	-3.79437	0.973446	-4.58589	-6.3896	-5.70095	1.20362	0.193907	1.87108	1.67553	4.53852	-2.95824	-1.24123	1.39114	-0.699357	-0.948252	-1.57419	4.06496	3.96322	3.34424	2.58568	2.80545	2.61353	2.55313	0.417696	3.88654	5.44134	4.12677	-0.557812	0.851704	1.12442	-0.10845	1.27034	-2.6538	-3.5008	-3.71136	2.21317	0.262512	-2.44338	-1.76143	0.657797	-0.746653	-1.78398	-3.26818	0.304437
-2.21867	-1.13378	-0.299761	-6.51443	-1.18631	-7.94655	-6.14594	-6.2804	-7.41794	-4.96663	-5.53585	-1.27831	-3.20714	2.53481	-3.36852	1.6946	-2.08508	0.882457	-0.148308	-0.311399	0.228298	0.302779	0.940353	-2.07336	2.83458	3.14591	2.88091	5.86147	7.0284	6.13209	7.10654	5.19493	5.83863	-1.83616	-2.30863	-1.94379	-3.64066	0.627529	4.611	9.5899	6.08918	7.67456	5.80224	4.68301	-0.557847	0.89851	-4.47861	-0.272143	-1.06707	6.69607
-1.14189	1.00255	-4.50122	-1.0512	2.88635	1.76671	1.83621	-3.32873	2.12136	-1.65618	-1.40712	-1.18901	1.32765	-5.28415	-3.107	0.698524	2.76293	1.07711	-2.53348	2.84166	-0.369987	-0.337884	-0.047121	0.325101	-0.782928	-2.0558	-2.18783	0.996219	-0.759104	0.795246	0.720292	1.28619	1.06924	0.245382	0.00203323	-3.41743	-2.98169	-2.97438	0.424562	0.18772	-2.76915	2.30102	0.56391	1.16203	1.43439	-1.32561	1.86671	0.125306	-3.6729	-2.33836
-5.88089	-4.41874	-1.38719	-1.53136	-4.86243	-4.63043	-4.15851	-2.96557	-6.3617	-4.49511	-4.70474	-1.68466	-0.353828	3.10874	1.82371	-1.18127	-1.08297	0.114722	0.978596	-1.33232	-0.09729	-0.750815	4.19622	4.06491	4.49594	3.35507	3.68117	3.54747	4.27323	3.94417	5.02937	4.39782	3.95393	-2.45107	-1.16008	-0.801956	-2.23024	-3.63778	0.999058	2.59221	2.94134	2.14879	3.14923	2.58329	-0.766402	-0.806255	-3.9107	-4.05394	-2.45651	2.08202
-3.85059	-4.84501	-3.16545	-3.36842	-1.05145	-7.41454	-2.59226	-4.78366	-5.76842	-5.27558	-5.9199	0.0420523	-0.710438	1.08201	1.07187	3.09579	-2.01536	2.55328	0.870968	-0.732127	-0.167727	-0.3768	3.89264	4.13458	4.24746	4.44029	4.14724	5.39918	5.14553	5.65463	5.0363	5.10785	5.5431	-0.511868	0.43955	0.491791	-0.840269	-0.295218	-1.53823	3.22925	3.03408	0.453801	2.47425	1.63057	-0.55392	1.14999	-0.590218	-1.91214	-3.39101	0.477138
-1.80462	-0.653892	0.0516205	0.254861	1.17485	-8.49586	-1.49827	-5.45325	-5.74867	1.86307	-3.38664	0.178931	0.299015	1.36734	1.29061	2.09929	-5.67593	0.194537	-2.96187	-2.36229	3.94122	-1.02587	1.98355	0.952907	1.31572	1.03575	0.924438	2.81993	1.6928	2.49138	3.38638	2.07815	2.36077	1.89796	1.37602	2.02498	2.66528	1.927	-3.74668	3.11277	1.21621	3.17169	1.8673	2.48354	1.71903	1.077	0.65764	1.37467	-0.172287	1.92924
-1.67494	2.13379	-1.34146	-0.760316	1.80474	-4.90678	-6.88141	-3.03059	-3.27366	-3.36253	-3.83544	1.53344	3.43704	0.844976	0.20482	2.70588	-2.15762	-5.16039	-0.132469	-0.370851	0.0892448	-0.956342	3.20839	1.30325	2.18643	0.965136	0.901138	2.74916	1.72101	2.89812	2.90281	3.45177	2.8791	-0.280079	-0.424318	0.0735645	-1.83235	-1.21399	-1.28555	-4.00114	-0.485798	1.48067	2.28539	1.51312	-1.81352	-3.86136	-0.771412	-2.03717	-3.91987	0.872077
2.44943	-0.35912	2.78177	0.59044	4.37367	-0.230838	6.42435	-4.02366	0.742619	4.29112	1.05153	1.4058	-1.20657	2.24521	1.14339	4.06893	-1.50079	4.40967	-5.77255	-0.339093	2.94928	-0.647754	-1.04363	-0.847453	-0.536556	0.552952	-0.304735	-1.26995	-2.01469	-1.74889	-1.08171	-1.34184	-1.69929	-0.709435	-1.73521	-0.453938	-0.574057	0	-2.05434	1.13229	-3.83408	-1.09744	-1.6891	-2.86523	-2.11524	-0.528635	-2.69915	-1.71745	-4.06893	-0.553554
-3.74864	-4.40422	-4.03424	2.07968	-2.19907	-5.07226	-4.90885	-2.70788	-7.88675	-4.3001	-3.5749	0.967189	0.2026	1.47029	5.94658	2.45639	-1.7642	-0.642467	1.11443	-2.93454	-0.9657	-0.246043	4.71582	4.60682	5.50453	3.8669	4.65547	3.30806	4.26638	3.82231	4.95221	3.3344	3.32886	5.27327	5.19538	5.45292	5.95037	5.59434	-0.283119	3.60151	3.69006	4.16563	3.37652	4.05376	4.30608	4.99278	3.98264	0.00378323	3.13795	1.48108
2.05514	1.22727	-0.0303574	3.74741	2.7163	-5.98114	-4.71943	-4.62235	-2.83345	-1.83935	-1.94383	3.60576	3.50642	0.987684	4.84484	3.66737	-3.96277	-3.03259	-2.92413	-0.749251	0.759155	-0.568923	1.55062	2.27915	1.01804	1.09743	0.951077	2.01837	1.68683	1.69823	2.0842	2.5985	1.3749	1.34434	3.5377	1.40381	1.8051	0.897358	-2.04677	-2.22565	-1.36633	1.17834	1.80355	1.16687	-2.26142	0.0312805	0.416124	-3.03974	-2.77001	1.916
-8.7976	-7.43137	-5.06019	-8.45438	-5.03337	-10.4339	-5.24454	-8.47541	-9.02378	-7.0742	-7.97249	-0.914718	-0.766056	2.55305	-0.903354	2.61074	-2.73761	1.30956	-0.661108	-1.70795	0.000120163	-0.570926	7.88288	6.66531	7.61323	7.55103	7.64411	7.6963	6.5541	7.8143	7.31582	7.07432	7.40156	2.82909	2.9403	4.2662	2.99904	3.25611	2.56966	4.23873	3.69773	2.41021	4.9569	3.89499	3.7438	3.70635	1.71315	3.9024	0.645374	5.30727
-0.686416	-1.53204	-0.990467	-2.51034	1.54108	-5.51588	-1.62723	-3.64722	-4.17995	-1.70855	-5.24642	0.838332	0.191124	1.7237	-0.0778894	4.08881	-3.0881	0.59747	-0.751773	-1.8907	0.491718	-2.80097	1.52475	1.72316	2.71417	2.43245	2.54773	2.42778	2.2247	2.89544	2.28925	2.20027	2.44545	-1.04608	0.478579	0.761406	0.437138	1.15718	-2.73329	-0.248525	-3.05763	-0.176885	0.882624	-1.56469	-1.88441	0.287455	-0.962294	0.515027	-2.93162	0.354814
-1.93643	-1.78366	1.20234	-4.52267	0.588682	-4.15915	2.27722	-3.13578	-3.66603	-2.57046	-0.52655	0.599486	0.222368	4.0564	-1.90979	2.9859	-2.84567	1.58646	-2.09717	-2.55718	-1.78468	0.420171	2.53592	2.00603	2.85406	2.61287	2.39722	1.31348	-0.690756	1.03862	1.10885	0.78578	0.946721	-1.90348	0.524639	0.564047	-2.82967	0.226757	-2.98862	-0.602139	-3.03928	-2.46711	-4.07995	-0.802757	-2.50296	0.302271	-3.49235	-0.919879	-2.75914	-0.142945
-2.37009	-3.7089	-3.73402	-1.40024	-2.20067	-1.48132	-2.22961	-4.26523	-4.31526	-4.38717	-3.4488	-0.370795	-1.13339	-0.34977	1.3794	0.394957	0.632604	-0.300631	-1.867	-1.70758	-1.90743	-0.739331	1.99929	2.57552	3.38425	2.77964	2.59563	2.11393	1.92898	2.39824	2.60769	2.47974	2.70947	-2.92753	-1.55684	-1.98388	-2.15829	-3.42805	-0.335707	-2.40217	-4.19275	-1.32914	-1.44102	-0.170949	-2.55674	-0.423452	-1.63411	-3.53769	-3.82301	-0.96831
-2.5732	-3.01205	-1.72918	2.27769	0.0200758	-5.42205	-9.60888	-1.85457	-8.87414	-4.54627	-3.20379	1.71728	0.994297	1.49693	4.9567	2.52043	-1.41985	-5.54357	2.26411	-4.61674	-0.257662	0.793262	4.29048	4.00635	3.22611	2.67901	2.50036	4.00221	4.06531	4.11868	4.2574	4.2886	3.99706	0.635939	1.9773	1.62954	0.398981	-1.59164	-2.29503	-5.21108	-0.781319	-2.56617	0.348083	0.310397	-1.08134	0.983002	0.132608	-4.55772	-4.11207	-0.875184
-9.37947	-7.60861	-5.65049	-7.26598	-6.48351	-4.48018	-4.40593	-9.55276	-4.23799	-7.06886	-6.15993	-1.63561	-0.146566	1.51925	0.246528	0.444054	0.330434	0.249402	-5.52689	2.49254	0.693718	0.778325	7.74386	7.46205	7.16974	7.51251	6.92757	4.81061	4.65533	4.02587	6.73053	7.76258	6.93826	-0.293839	0.979059	1.4151	0.37978	1.2312	-2.76419	-3.20314	-3.88394	4.13036	2.40438	0.913476	1.34177	1.12563	-0.104153	0.133252	0.787148	-3.09462
-3.71016	-3.04167	-0.50751	-4.52417	-6.46929	-2.55942	1.45453	-1.54981	-7.03448	-2.0947	-5.09816	-0.362578	-0.723839	2.94451	-0.947795	-2.97432	1.01287	4.55845	2.63991	-3.626	0.778967	-1.3493	3.34759	2.31783	3.45202	3.57638	3.49496	3.57229	3.10392	4.18972	3.40848	2.87366	3.74886	-1.48876	-1.31142	0	-1.56948	-0.659542	-1.52206	1.32517	-0.926314	-2.4367	0.536699	-0.421144	-1.12618	-0.587582	-2.94451	-0.621688	2.31478	-2.53493
-3.7271	-4.24218	-2.61115	-1.19326	-1.30526	-9.06828	-7.26295	-9.13769	-5.88132	-4.65949	-4.35811	1.33859	0.467381	1.5917	2.43111	2.71691	-3.89506	-2.04958	-3.76167	-0.818501	0.921144	0.808602	5.06569	4.70956	4.20285	3.62436	4.02217	5.17322	5.21336	5.37602	5.06282	5.58064	5.16672	3.23476	1.66376	2.98933	3.22132	0.79451	0.79604	0.854045	0.835169	3.22798	4.05122	3.81163	1.89618	1.19638	1.39763	0.790219	-1.9224	4.6911
-4.31292	-4.93786	-4.14566	-3.73085	-3.6107	-7.62498	-5.09717	-8.02155	-7.99177	-5.55449	-4.7558	1.30854	0.470289	1.65846	0.931317	1.72752	-2.09985	0.623105	-2.16802	-2.45156	-0.190948	0.506793	5.62146	5.40814	5.80411	4.66216	5.33822	5.52513	5.72027	5.85353	5.54021	5.36355	5.26259	6.00103	5.94273	5.89107	6.0723	5.95158	2.80672	5.74534	3.94935	5.79057	5.39796	6.08469	4.6925	5.47244	4.23261	5.14098	4.22406	4.90657
-7.23523	-5.83779	-2.95654	-3.89165	-5.89235	-10.0038	-8.5646	-7.50429	-7.29126	-8.8351	-6.41405	-2.07055	-1.36905	1.23051	1.96029	0.170464	-2.21015	0.160647	-0.607983	1.6372	-0.112066	1.53572	5.16468	4.46874	4.18706	5.85194	6.06282	7.79368	8.72524	6.89631	8.92846	8.72304	7.94977	-2.32873	-2.71855	-0.0234871	2.41801	0.318605	4.9879	9.28472	6.33595	11.4553	7.14661	8.18244	-0.258182	-1.3495	-1.254	0.457721	0.148142	7.19805
-1.02104	1.78541	4.4562	-0.11005	2.02585	-1.87449	0.24656	-0.186487	-0.486473	0.393436	0.518934	-2.27207	-1.4684	3.26144	-1.56128	0.75265	-0.904771	0.312375	1.31651	-0.464648	0.387287	0.734588	-1.25103	-3.25381	-1.19476	-1.45123	-1.2732	0.969718	0.065815	1.503	0.0218248	-0.00614929	0.215653	-4.07187	-3.40679	-1.30955	-4.54262	-2.71874	-1.50542	-0.38	0.476183	-1.22209	0.0469322	-0.0950212	-1.7998	-1.93839	-4.57099	-2.98134	-3.47139	-0.60065
-2.52066	-4.31443	-3.32767	-2.79361	-1.86263	-5.52784	-4.3372	-5.56626	-7.27393	-3.54077	-5.75735	1.60365	0.385462	1.06593	0.924745	1.87429	-1.44505	-0.543157	-0.958597	-3.20111	-0.136997	-1.22392	4.12431	4.69989	4.39359	3.71836	3.73692	4.0828	3.79405	4.60766	4.07282	3.40377	4.53342	2.84244	3.98824	3.40423	2.67394	3.00423	1.6363	1.11673	-0.203844	0.443486	2.58571	1.33536	1.23879	3.60278	2.3383	1.7492	1.12994	3.08135
-4.89109	-3.8015	-3.96141	-3.19565	-2.17509	-5.25514	-1.79632	-6.27598	-6.90244	-2.52087	-2.36055	0.393188	0.639112	1.03681	0.657214	2.30441	-2.00175	1.62323	-2.87404	-2.59746	0.103973	-0.440038	5.28427	4.44061	4.99822	3.85287	4.4795	3.2534	3.41954	3.40194	4.30499	2.62485	1.92051	4.56148	4.42274	4.55025	5.27204	4.53257	0.229216	4.98473	1.14199	4.20211	3.29326	3.51689	4.16829	3.78362	3.51344	4.61483	2.22816	2.23096
-4.19783	-4.98114	-4.95482	-5.1238	-3.40955	-10.2352	-4.36517	-9.78487	-6.71707	-6.04189	-6.89843	1.81967	0.616228	1.62569	1.41416	2.93007	-3.66395	1.88849	-3.39331	-0.779737	-0.0660286	-0.697408	6.0175	5.59737	6.58051	6.53795	6.33962	6.57125	6.25366	6.39156	5.93734	5.97587	6.20103	6.06741	5.7064	5.7956	6.4735	6.57174	3.45368	6.45707	3.51235	6.39838	5.73068	5.71429	4.24774	5.09017	4.16991	5.05934	3.64168	7.11762
-6.36963	-7.30314	-6.76142	-6.40847	-6.11386	-11.0377	-8.36234	-8.8622	-9.49781	-10.2214	-9.45255	1.68438	0.542194	0.872746	1.41194	1.36478	-2.63128	-0.165946	-1.29424	-1.26922	-0.788399	-0.799586	8.05401	7.84533	7.63417	7.82041	7.47864	8.40646	8.19639	7.56795	8.22859	9.43295	8.65297	6.83935	6.97563	7.03694	6.99797	6.85404	5.25317	4.93377	5.39798	7.09008	6.25483	6.28813	5.15497	6.43344	6.16419	5.58604	5.48926	7.88444
-0.804223	0.831311	-7.75396	2.35052	0.827078	-2.44762	-3.71834	-3.0342	-3.51602	-4.02923	-2.91132	1.98154	2.19989	-6.11131	2.77989	-0.246975	0.319367	-1.62525	-0.0109787	-0.707206	-1.5576	-0.167197	2.78576	1.36858	1.64265	0.429371	-1.07405	2.76699	2.09309	3.02323	2.80882	2.47163	2.74412	4.74178	4.86554	-0.725143	1.12803	0.0282497	3.48509	1.85019	3.48517	4.33659	4.22197	4.772	2.76024	2.66565	5.38616	-1.65187	0.275225	3.16572
-5.1046	-4.68276	-4.06838	-5.52442	-3.44985	-5.8786	-2.5868	-6.68177	-6.22625	-4.45428	-5.33465	0.164496	-0.112617	1.33178	-0.542504	1.5126	-0.683738	2.07546	-1.4837	-2.35499	0.0691242	-1.23173	5.2691	4.57014	5.40016	4.98191	4.96245	5.19486	4.66226	5.19807	3.87126	4.5234	4.10291	2.05457	3.84975	3.3203	2.45515	3.64969	1.52524	2.66328	0.665579	1.73446	2.98669	2.11463	1.89008	3.96236	1.98852	2.99766	2.13709	2.20898
-4.87743	-4.56234	-3.78213	-4.90688	-3.84418	-8.46836	-5.04775	-7.25422	-7.20688	-5.56578	-6.58034	0.133473	0.453268	1.86989	0.364875	1.76231	-1.73956	0.726243	-0.497822	-1.25413	0.483658	-0.295035	5.0109	5.01561	5.65202	5.27175	5.60649	6.7288	5.77399	6.7564	5.95275	6.04944	6.28531	3.04959	3.85337	3.48289	2.98713	3.2988	3.40241	4.6878	4.32125	3.65591	4.32397	3.72782	2.91611	3.4001	1.613	2.62226	1.5365	5.14197
4.70616	3.11872	2.74219	0.753755	3.21209	-3.04486	-0.24196	0.528448	-3.09739	0.615627	-3.27072	1.77536	0.89592	1.09462	1.13364	2.29317	-1.16808	0.543391	1.50697	-2.85414	0.890873	-1.72554	-2.9308	-2.2228	-1.64757	0.379885	-0.918922	1.87678	0.785351	0.978518	0.243251	0.275246	1.54517	-1.22448	-0.353998	-0.312918	-1.64021	-2.16163	1.24968	1.43979	2.38062	-1.83775	1.16362	0.332088	-2.99984	-1.24992	-1.40753	-2.77385	-4.4548	2.41776
-1.15887	-1.84559	-1.22365	-2.40632	-0.448385	-6.39678	-2.00565	-6.41472	-3.92331	-2.40853	-3.97387	1.82197	0.531105	1.69677	0.807528	2.35102	-3.2289	1.23485	-3.1928	-1.45497	-0.221121	-1.05749	2.98084	2.3767	2.92042	3.21385	2.79941	3.16788	3.2405	3.22192	2.46835	2.18741	2.91638	3.01808	2.43982	2.84606	3.33666	3.15533	0.927631	2.54142	1.66299	2.78778	2.08186	2.50468	1.19612	1.90872	1.14929	2.52914	0.804304	4.15653
-4.11428	-3.90839	-3.46552	-4.1477	-2.70144	-7.61688	-4.78794	-7.78652	-4.98693	-4.92431	-6.19009	1.54014	0.814476	2.07903	1.4039	2.51971	-2.50963	0.634282	-2.26871	0.0397501	0.136723	-0.574786	5.65442	4.72287	5.54455	5.5516	5.22115	5.10725	5.42222	5.51781	5.02668	5.06103	5.6153	5.09207	4.84695	5.16247	5.60994	5.19042	2.30546	5.84553	3.3896	5.85507	4.48827	4.22852	3.55193	4.03248	3.08344	4.20604	2.67071	4.81509
-4.85851	-4.84804	-4.14263	-3.58951	-2.78944	-9.22726	-4.77246	-7.9971	-5.9837	-5.75555	-5.68316	1.54809	0.434832	1.94499	2.12017	2.67716	-2.9471	1.12115	-2.23532	-0.844049	0.641085	-0.258313	6.4066	5.28287	6.08762	5.70968	5.4666	6.28016	5.89362	5.76177	5.13965	6.39663	5.42484	5.18744	3.95686	4.5508	5.50842	5.01419	3.5447	6.69665	4.51551	5.70707	5.10083	4.73104	3.63935	3.52203	2.60581	3.38826	2.33703	6.4918
-7.05072	-5.75603	-5.94094	-6.98781	-4.93419	-11.9472	-7.17593	-10.5146	-8.40928	-7.65287	-7.73406	0.494256	0.992964	1.7412	0.427335	2.58487	-3.58035	0.862939	-2.10067	-0.730067	0.185753	-0.371741	7.54498	6.749	7.68214	7.41514	7.51906	8.36684	8.03887	8.41393	7.67922	7.83862	7.36232	7.38477	7.09648	7.24755	7.28175	7.73683	5.59813	8.90933	7.48771	8.22541	7.6338	7.67455	6.89051	6.10351	5.50634	6.85442	5.15197	9.17848
-3.88776	-2.76457	-3.50152	-3.57502	-2.70738	-8.05253	-4.01483	-8.02245	-5.27628	-4.14131	-4.80183	0.820664	0.518124	1.53831	1.22438	1.90442	-3.43595	0.846679	-2.959	-0.606856	0.0146561	-0.606198	4.70842	3.28269	5.03983	4.79939	4.6118	4.61658	4.86151	5.06345	4.66942	4.15597	4.19563	3.35924	3.28956	3.64528	4.295	3.88943	-0.623074	4.82496	1.83904	5.05639	3.47001	3.6957	2.53857	2.77144	2.10697	3.07062	1.98501	2.81288
-4.87447	-4.08889	-4.5402	-4.90872	-1.49959	-4.95261	-3.64619	-4.90694	-6.48216	-6.79133	-2.2368	-1.27702	-0.837555	-0.773432	-2.87489	0.769341	-2.21129	-1.04391	-1.34896	-2.30667	-3.98293	0.657712	3.59746	3.25134	3.76676	2.03383	2.26893	2.74131	2.60229	3.55798	4.17549	2.8084	2.89452	0.777317	1.41624	1.4327	0.00962639	1.3611	-0.455095	-0.459376	0.67749	1.99802	-2.37484	0.741323	2.05433	2.2538	2.20614	2.88451	0.591757	1.7562
-6.14254	-2.34138	-3.85514	-1.24187	-5.83602	-6.7675	-5.34055	-5.6979	-5.57902	-5.07216	-4.16585	-1.30306	1.90408	0.452246	2.43345	-2.33036	-1.71518	-0.327338	-0.158154	-0.42489	0.415575	0.699332	4.83949	4.24547	4.30739	3.67532	3.50566	5.05232	5.01321	5.53975	5.15413	5.48773	4.86518	-0.385151	0.200636	0.580233	-0.773184	-3.61939	-1.0229	0.580077	-0.472387	1.10295	1.98784	0.837914	0.917905	-1.70345	0.127987	-3.20663	-1.28903	0.692288
-6.76277	-4.6066	-4.0843	-5.64894	-3.1824	-8.6083	-8.02886	-6.09923	-7.68421	-6.73034	-6.67513	0.22771	2.33674	2.1206	0.0641451	2.53091	-2.5069	-2.0704	0.45504	-1.78887	-0.163128	-0.523086	6.99048	6.94333	6.2049	5.71309	5.71331	6.1014	5.95846	6.55427	5.89534	6.56721	6.15204	4.12926	4.22071	5.21505	4.08487	3.30293	1.60331	1.27869	3.53344	1.98867	3.97394	3.38735	3.90155	1.88397	3.09445	4.02072	0.772024	4.11021
-6.28463	-5.90455	-5.14994	-6.32303	-3.68396	-10.446	-5.53406	-9.00296	-6.56113	-6.70613	-7.72307	0.662124	0.255774	1.98815	1.01567	3.08879	-3.27302	1.43042	-1.84085	0.187562	0.0440273	-0.789226	6.94675	6.16032	7.1381	7.3387	6.77275	7.173	6.96447	7.16212	6.74869	6.75016	6.93385	5.67372	5.70932	6.234	6.24338	6.56862	4.57913	8.37117	5.96668	7.60099	6.13022	6.10769	5.0116	5.45355	4.24585	5.22771	3.47983	7.85215
-4.52341	-4.08848	-3.46696	-3.43247	-3.79376	-7.39527	-3.27787	-7.25918	-7.66763	-4.01639	-3.11271	1.10514	0.257816	2.13251	1.53757	1.18673	-2.78695	1.56216	-2.65949	-3.51787	-0.160351	0.982938	5.62855	4.3463	5.59947	4.97003	4.98048	4.60832	4.84003	4.59968	4.14976	3.85604	4.09565	5.14981	4.87865	5.4164	5.44101	4.40139	0.625246	6.05645	2.12786	4.13047	2.96375	4.07742	4.04467	4.62083	3.2839	3.90344	3.21466	3.4122
-2.97526	-0.924314	0.742773	-2.99551	-1.09808	-7.3062	-3.23163	-5.58208	-3.1965	-2.28726	-3.64519	0.404538	1.48611	4.10841	0.553622	2.04329	-2.98569	0.690509	-1.32843	0.401313	1.07891	0.207395	3.3798	2.41043	3.36564	3.54914	3.14136	4.32051	3.92214	4.25364	3.59782	3.36617	3.85258	2.61417	1.70904	2.19916	2.70275	2.64053	2.21097	5.83992	4.24448	4.73361	3.55684	3.73063	2.20963	0.222925	-1.90925	2.14913	0.597248	5.19667
-0.11979	-2.19406	-0.664644	1.05495	4.65626	-11.0208	-3.5661	-6.61407	-2.51165	-2.88134	-2.90582	2.32096	0.00539017	1.15311	2.09098	6.06203	-8.01142	-0.649449	-4.2035	0.645833	0.916725	-0.397664	2.44075	2.19945	1.81775	1.03602	1.40577	3.00936	2.91665	2.41058	3.15749	3.79807	2.50816	3.07008	1.87648	3.01684	3.24899	2.14367	-3.82943	0.128943	-0.77161	3.83471	2.99878	2.54557	0.74912	1.87109	1.86373	1.15801	-3.91836	4.18199
-3.86031	-3.36326	0.190256	-2.59569	-3.7951	-3.93304	-3.26374	-3.95314	-3.5342	-4.00826	-3.79387	-0.813563	-1.20831	3.51784	-0.187196	-1.33652	-0.573689	0.628873	0.187462	0.144469	-0.263956	0.160796	3.04675	2.15495	3.32758	2.4085	2.45859	3.35935	3.89261	4.1406	3.67867	3.7443	3.95467	-1.08985	-1.01021	-0.239498	-1.61863	-1.31431	1.82401	2.62014	1.86679	2.46774	2.86794	3.04278	-0.27629	0.198095	-3.75734	-1.43143	0.0222073	2.3977
0.036027	1.97682	0.987895	-2.96711	0.396024	0.493479	-1.70263	1.09264	-5.18786	-0.258747	-1.53805	0.961997	3.66404	3.60648	-0.681815	2.64964	1.10467	0.503219	1.96475	-4.20129	0.132986	-0.227176	0.92597	1.68722	2.61859	2.28529	2.25362	0.611192	2.20585	0.872116	0.986564	0.391733	1.31087	-1.2252	-0.317057	0.0912876	-2.94538	-0.881472	-0.489761	-1.11422	-1.48217	-4.64496	-0.367044	-0.579907	-2.1872	-3.98109	-3.5152	-2.26356	-3.53111	-1.59443
2.03825	0.625344	2.54211	2.2901	1.5696	-2.82689	-0.643758	-1.37963	-1.09604	-1.34454	-0.36739	3.80919	2.05342	2.76706	3.12306	1.15194	-1.01216	0.533313	0.573974	-0.361047	0.224588	0.211316	1.77093	1.42807	0.224953	0.832958	-0.417662	1.81473	1.17707	1.95361	0.734998	1.56913	0.578706	-0.847614	-0.620193	0.537712	-0.176489	-1.41862	-1.2777	-0.661946	-1.1002	-0.8938	-0.640749	-0.730627	-4.6568	-2.67361	-2.22935	-3.29954	-2.57056	-0.265542
-0.76784	1.61592	1.16251	-2.65528	-0.693654	-3.09031	-7.00211	-1.47222	-3.66411	-4.73316	-3.35459	2.27679	4.66681	3.1897	-1.19974	1.10602	-0.20395	-3.73576	1.56352	-0.820588	-1.47199	-0.588994	3.04463	3.05089	2.02719	1.45554	1.79967	2.88636	3.26635	3.03573	2.84352	3.26117	2.76559	-0.150923	1.37121	1.19107	-3.71624	-3.42441	-0.339207	-4.65191	-3.47547	0.40813	-0.459383	0.223523	-2.42772	-3.29559	-1.99863	-2.5165	-4.53042	-0.135257
-7.27888	-6.88898	-5.86262	-6.71929	-5.14128	-8.10879	-5.68585	-6.66744	-7.84028	-6.90885	-8.14993	0.491593	0.358049	1.23148	0.438478	1.96284	-1.22966	1.22233	0.153482	-1.18351	0.556332	-1.32028	7.77047	7.24703	7.0941	7.15776	7.10411	6.87913	6.90818	6.82092	6.65678	7.46518	6.82966	4.27009	5.95322	5.55969	4.27692	4.99874	2.88833	4.2948	3.31543	3.07602	4.02107	3.24791	3.77849	5.59517	4.32821	3.83844	3.0359	4.118
-1.27916	0.0589342	0.474243	3.36843	-1.41898	-6.75372	-3.7123	-4.74899	-2.73482	-1.61001	-1.09431	0.755385	2.41418	1.12708	3.90771	-0.981776	-4.68126	-1.18165	-2.42265	-0.703809	0.536549	0.854285	2.03455	2.35524	0.65284	0.53928	0.437204	2.07246	2.53064	2.32634	2.03101	2.14656	1.94859	0.0322723	1.02376	1.08712	0.310728	-3.98314	-1.9829	-0.355264	-1.48261	1.30862	0.865343	1.31742	-0.723113	-1.39041	-0.0399647	-3.59698	-3.00136	2.69836
1.16803	-4.38508	0.272028	5.47926	1.99954	-4.88686	-0.626349	1.50129	-1.97611	-4.3607	-2.9276	3.41922	-2.88626	2.69563	7.14316	4.53836	-4.1978	-0.974034	-0.367609	0.912906	-0.0301876	0.0543756	2.25119	1.49881	2.4236	1.66389	2.53882	0.689065	-0.347685	-1.8689	2.88902	4.33051	2.98197	2.55759	-4.35945	2.01893	2.66348	0.74823	-2.88179	0.722922	-1.24576	4.32682	2.32767	2.97335	-0.861623	-1.47319	-0.676702	-4.47968	-3.79013	1.31601
-10.4539	-10.2863	-9.5575	-9.88405	-8.61761	-13.2413	-10.0143	-12.4883	-11.2278	-10.9859	-10.9821	0.763438	0.729837	1.73919	1.1659	2.27766	-2.17782	0.954009	-1.34844	-0.424508	0.104553	0.153422	11.2174	11.0161	11.2967	11.0499	10.8953	11.0635	10.9684	11.1399	10.8033	11.0904	11.1355	9.40848	10.038	9.98301	9.4817	9.67285	8.4359	10.1476	9.13907	9.9913	9.86716	9.81928	8.64504	9.30812	8.24382	8.3158	7.3952	10.6137
-7.7491	-7.55536	-5.03729	-3.3629	-1.61698	-5.00594	-6.21644	-5.03872	-4.94145	-5.30382	-5.75525	-3.19056	-4.74477	-0.0215831	0.937284	3.00378	0.612874	-1.45402	0.687387	0.11947	0.0447063	-0.353951	4.55854	2.8106	5.0157	4.30018	4.62076	5.61881	4.76242	5.72611	5.06092	5.34852	5.40129	-2.70651	-3.80716	-3.58023	-2.08675	-1.70876	3.84014	3.4565	3.71246	4.38926	5.08149	3.93655	0.484048	0.937607	-3.55865	-3.02404	-4.71253	3.22727
-4.12145	-4.97558	-4.83122	-6.41474	-3.66371	-8.97889	-3.81423	-5.37866	-7.96336	-4.23997	-10.3132	-0.558415	0.334255	1.22113	-0.362824	2.26396	-2.67408	0.815297	0.746418	-2.15355	1.60839	-4.54222	3.56304	5.30984	6.05235	6.05192	5.92767	6.30481	4.62953	6.12508	5.80981	5.84836	5.77099	2.88784	4.38616	4.56138	3.24027	4.98159	1.60149	4.20216	4.70295	3.80227	4.82383	0.992555	3.44626	4.0519	3.34024	3.60309	2.71763	4.27557
-3.84095	-3.70629	1.63894	2.80797	1.4512	-3.27861	-5.55834	1.35623	-1.34689	-3.99123	-2.42916	-1.14094	-1.64878	2.0281	3.84083	1.83183	0.339297	-2.46319	4.93797	1.25747	-0.69943	0.38238	2.70001	2.05752	0.389162	1.03286	0.380621	3.6179	3.09514	3.58174	2.60436	3.2918	2.81154	-3.77499	-3.30052	-1.32602	-0.709023	-0.270164	1.14874	-1.0555	0.329498	1.89215	1.45141	1.48945	-2.63405	-1.65174	-3.35412	-4.54985	-2.10199	0.809445
-4.80351	-5.12043	-5.56773	-5.52745	-3.27616	-10.9075	-4.42905	-9.08013	-6.48756	-5.96532	-7.38033	2.69403	1.22297	1.45813	1.72232	3.55453	-3.76005	2.42516	-2.45404	-0.221856	0.388487	-0.760638	7.49754	6.3434	7.02586	7.24977	6.83069	7.14749	6.85421	6.62609	6.2657	6.35381	6.61969	6.31258	5.94529	5.8966	6.67469	6.53424	3.7625	7.80458	5.20421	7.1691	5.9413	5.4726	3.61855	4.72232	4.43847	4.95237	2.9797	7.52256
1.66996	4.32054	2.6926	2.77698	5.11965	-0.705229	3.64007	3.01953	1.55965	1.99432	1.98766	2.54351	1.89708	1.75111	2.48876	3.88877	0.227042	1.97519	3.36618	1.41775	2.07142	1.38418	0.873556	-2.42346	-0.941494	-0.288221	-1.23088	0.932271	-1.66488	0.346653	-0.141904	0.0770988	-0.60348	-0.47397	-0.468048	-1.8474	0.0363541	0.165575	1.41504	2.94756	3.29037	1.65283	3.28933	2.35356	-3.01748	-2.36513	-3.59851	-2.4524	-3.7232	1.18799
2.27096	-0.631356	2.61888	-0.82681	2.33749	0.278873	3.05982	-5.49581	-1.55389	3.81161	2.05136	1.56616	-1.89404	3.10156	-0.220063	2.80514	-0.475048	2.47648	-4.94433	-2.1651	3.29466	1.91503	-0.704803	-1.26268	0.482677	0.606747	0.467642	-0.753921	-0.583336	0.551476	-0.611218	-0.516951	-0.136331	0.54067	-2.87692	-0.332193	0.245739	1.01322	-2.15645	-0.674663	-2.41698	-1.67409	-2.06606	-1.94567	-1.02549	-0.982887	-3.43376	0.465802	-1.79192	-1.6814
-3.39908	-2.67543	-2.65246	-2.39274	-1.46292	-9.22913	-0.786065	0.976858	-12.2403	-3.39802	-2.50046	0.659904	0.361284	1.34941	0.803226	1.96401	-7.25961	1.14246	-0.717505	-7.93025	-0.325047	-0.418277	4.05898	3.03671	4.00187	3.19596	3.42693	1.96952	1.92852	-1.69436	4.3101	3.07298	2.08218	3.13847	2.86903	3.06663	3.46218	3.0845	-3.12426	5.60974	3.77084	-2.21919	2.59184	2.7529	2.47856	2.50774	1.71723	2.65896	1.12049	4.13535
0.250367	-5.40795	-0.704243	-0.613349	1.60555	-2.16119	0.771828	0.114779	-2.59188	-4.1884	-3.52614	1.87879	-4.08363	0.889675	0.47848	2.72627	-1.04772	0.797545	-0.166658	-1.06891	-0.939018	-1.86705	1.62842	1.32432	1.59392	1.09183	1.12071	1.11347	0.0257168	-0.281437	1.52298	3.24938	1.65909	0.568983	-3.37139	1.54665	-1.718	0.11401	-0.0791416	-1.02448	-0.0710011	1.28552	0.887529	-0.284299	-1.30981	0.712238	0.656977	-2.19648	-2.61226	0.968579
-4.31221	-3.69166	-3.08043	-1.09704	-1.88823	-6.10789	-2.22567	-8.7097	-6.73667	2.55797	-2.34025	0.900472	0.482527	2.0843	3.00692	2.50895	-2.59683	1.20463	-5.11918	-2.72246	5.27466	0.0843153	5.21268	4.17418	5.16474	4.10396	4.39718	3.51105	3.4303	3.59052	4.01421	2.71669	2.42456	3.97826	3.80901	4.16543	4.80551	3.46059	-1.53996	3.82028	-1.54245	3.34159	2.0991	2.79927	3.07779	3.32649	2.08113	1.79858	0.951639	1.05687
2.19495	1.61437	4.16884	1.98361	4.92801	-1.59032	-3.26126	0.0560532	-0.508884	0.50886	-0.162281	1.37947	-2.09989	2.26054	0.870372	3.56732	-1.32426	-2.83951	0.683969	-1.32178	0.421202	-0.123647	-0.815485	-3.71426	-1.9083	-1.11324	-1.36069	0.266057	0.421745	0.627916	-0.8129	-0.0876579	0.0386343	-3.23262	-2.83904	-0.545847	-1.66575	-1.62977	-1.68902	-2.87692	0.0422192	-0.690616	1.23685	0.422826	-4.61208	-0.739145	-2.80639	-2.53613	-5.19709	-0.364757
3.26369	0.546332	0.871127	2.55949	2.25492	-2.74694	1.66007	-1.05631	-2.25803	-0.741934	0.69178	4.97425	1.06424	2.48745	4.43188	3.50035	-0.287286	3.29452	-0.608334	0.501874	2.67691	2.58072	1.71056	0.517909	1.61632	1.87239	1.24543	2.45966	1.63445	0.447979	2.75991	3.41885	1.88894	0.801342	-2.13962	-0.76293	0.971144	0.909843	2.03259	2.07655	0.890823	3.24432	2.18225	2.22176	-4.1729	-3.20386	-3.25038	-3.46073	-2.59051	2.31988
0.319795	-0.325038	-0.617565	-0.376369	-0.549807	-1.16847	-0.0115948	-1.94109	-3.98355	-0.882164	-0.424097	2.70192	0.120443	0.756441	0.941035	1.16823	-0.357535	0.14476	-1.54899	-2.53336	-0.183441	-1.18418	2.38213	0.445481	1.37401	1.3174	1.71803	0.810931	0.156355	0.392099	1.45019	0.698723	-0.760079	1.17105	-0.219374	0.65049	2.50555	2.53533	-3.91537	-3.74885	-3.23761	0.780316	-0.908907	-0.644134	-1.53087	-0.339817	-0.105951	1.56451	1.3671	-3.55783
-7.99756	-6.87871	-7.22715	-9.45938	-4.89872	-7.49495	-5.43774	-5.56627	-8.42004	-7.85824	-9.00213	-0.576373	-0.0854664	0.524229	-2.09469	2.45902	0.0659857	1.20005	0.913271	-1.37388	-0.85552	-1.81032	7.42119	6.79324	7.75138	7.36469	7.35775	7.56094	6.63778	6.47954	7.04617	7.00272	7.19182	2.13349	3.9894	3.82646	1.19215	2.72832	3.1402	3.57476	2.47671	2.61584	3.1612	1.63642	2.70986	4.07487	3.30223	3.28684	0.269291	3.07421
-0.471519	-0.797901	-1.18949	0.813848	-1.50556	0.870689	-0.0565557	-0.14448	-0.340342	-2.00256	-2.92921	-1.02372	0.436221	-0.184645	2.28545	-0.86036	1.31544	0.583745	0.665632	-0.186446	-1.20914	-2.3312	-0.552202	1.23412	1.00484	1.4716	0.645203	0.444747	0.640301	0.810112	0.153895	0.793421	0.598004	-2.86933	-0.600704	-2.30568	-1.46979	-4.10114	1.4755	0.690234	0.784477	-0.498685	0.284336	-1.56909	-1.84561	-1.03693	-2.12104	-3.75524	-3.24078	0.160064
0.72275	-1.72595	-5.45299	0.176574	-3.51069	-6.0913	-0.865827	-0.703289	-6.15324	-6.21765	-6.45754	2.87197	-1.64998	0.179367	-0.231097	-2.99557	0.30033	-0.361678	0.687571	-0.570932	-0.369551	-0.652585	2.14922	0.0759668	5.63236	-0.407671	0.515127	6.39163	0.504148	1.39086	5.5823	5.8481	5.80496	0.469175	-3.50776	0.0616283	-2.31755	-4.22834	0.215443	0.0428801	0.532951	-1.12445	0.0389156	-0.438952	-2.4028	-1.85778	-0.117739	-2.08646	-1.23278	-0.0848875
-3.63931	-3.83843	-1.05004	-2.61887	-1.27107	-7.25512	-2.86014	-4.73912	-3.32644	-4.15039	-4.08421	0.350114	-1.13083	2.43816	0.991406	1.79823	-3.47026	-0.416999	-0.994844	0.167403	-0.726068	-0.629895	3.98942	2.7076	3.4882	3.61027	3.0693	3.78487	2.44314	3.74427	3.49384	3.42433	3.45432	-0.552389	-3.55048	-2.87579	-0.0982647	-0.814539	-0.830616	1.09583	-0.153418	1.72954	0.861465	0.887164	-0.902503	-2.41965	-5.31395	-1.08967	-2.61277	2.63964
-1.05826	-1.115	1.33968	6.50581	2.14212	-8.98136	-0.615464	-2.53359	-1.21382	-1.83647	1.86726	1.24722	1.12938	1.09813	5.8053	2.4231	-6.81899	0.508288	-0.48308	0.624419	0.465782	2.10519	2.30548	2.24439	-0.241547	-0.70051	0.280973	2.16237	1.12375	2.05051	1.83824	2.30225	0.237927	1.66791	1.74453	1.44436	0.875687	-1.36157	-3.34972	3.09688	1.26449	2.86691	1.03411	2.17704	0.42069	0.615149	0.346231	-4.92961	-3.78467	3.46927
-9.79423	-8.15054	-7.69836	-9.90126	-7.78777	-9.05247	-7.62704	-7.85798	-9.1548	-9.12253	-10.0623	-1.2363	0.106524	1.05684	-1.00696	1.04674	-0.0455942	0.927562	1.21219	-0.966552	-0.521177	-1.35321	8.55793	8.25707	8.7552	8.8943	8.83452	9.00687	8.55461	9.07018	8.18825	8.60135	8.70912	4.14792	7.8921	7.16845	4.07414	5.73246	6.08266	6.59883	6.45125	5.63899	6.75826	6.25423	5.38422	7.78557	6.11161	5.0811	4.68572	6.12826
-4.09819	-4.43538	-3.84119	-2.7904	-0.825794	-8.87092	-9.7985	-7.21117	-6.63338	-5.8561	-5.80656	1.7261	0.67585	1.54979	1.84859	3.91071	-3.15354	-5.10274	-1.63259	-1.05307	-0.0591469	-0.715127	5.8243	5.11123	5.39098	4.63899	4.7365	5.71737	4.69575	5.57859	5.58031	5.79696	5.09144	2.8942	4.32373	4.16777	2.83117	3.89192	-1.87272	-2.84121	-2.84284	2.67349	3.22201	2.47403	1.1681	3.64788	2.61798	0.982579	-0.0187836	1.28082
-5.45834	-4.72216	-4.42195	-4.72725	-3.26075	-8.28745	-4.47127	-7.15544	-7.68889	-3.92402	-4.73268	0.828261	0.52342	1.57933	0.869897	2.23052	-3.44675	-0.0036974	-2.57007	-2.60173	-0.0970325	-0.812793	6.2866	5.24558	6.00128	5.59715	5.49127	4.8407	4.46758	4.58538	5.08716	3.82699	3.91988	5.27309	5.03337	5.22839	5.75632	5.1072	0.937963	5.37655	2.22112	5.35454	4.40417	4.2616	4.44483	4.50995	3.64906	4.88642	2.87668	4.38472
-1.30723	-2.45735	-2.78661	0.0525599	1.00556	-3.73094	-3.13454	-2.26824	-2.98849	-3.3162	-3.37319	-0.395555	-1.83562	-1.76895	0.505742	1.47648	-0.357512	-0.341784	0.917109	-0.0940981	-0.378786	-0.175342	0.91168	0.621722	1.01766	0.453182	0.470919	3.37343	2.79276	3.18535	2.89439	2.93742	3.19785	-1.37945	-1.10522	-1.76895	-3.56757	-2.77164	2.65511	2.29807	3.28083	2.76598	3.14697	3.14786	-0.983895	0.730402	0	-4.07331	-4.24812	3.01262
2.56228	3.47267	0.610599	-0.327151	4.69395	2.28607	1.81664	2.20618	-0.293182	0.822227	1.15796	0.834448	2.44135	-1.36862	-0.819787	1.60524	0.402165	0.819945	1.5313	-0.666284	1.61111	1.16052	-1.72784	-1.03132	-1.97922	-0.492636	-3.08871	-1.8839	-0.996696	-0.674887	-0.373101	0.788879	0.00256062	-2.08225	-2.02337	-3.45963	-3.67058	-2.99008	1.90396	2.30298	2.4527	1.7213	3.47398	3.23933	-2.9167	-4.46472	-2.091	-2.85079	-4.59531	1.5018
-4.6624	-4.40905	-4.47596	-4.91984	-3.22777	-7.77868	-4.30874	-7.15459	-5.33563	-4.90481	-6.19859	0.888635	0.478415	1.34126	0.964475	2.39159	-1.97234	1.59941	-1.34942	0.0364313	0.0721207	-0.594861	5.55103	4.88747	5.81722	5.88431	5.61937	5.80634	5.90815	5.80517	5.37206	4.97693	5.60373	5.40324	5.23251	5.3646	5.79285	5.75525	4.13554	7.44784	5.40765	6.44775	5.2842	5.23912	4.5146	4.7541	4.02333	4.82838	3.36366	6.10788
-6.51949	-7.07735	-5.61422	-3.09076	-2.15347	-8.24636	-9.58959	-5.53587	-6.96058	-7.87498	-6.90422	-0.608748	-1.2977	-0.455458	1.37768	2.23632	-1.56344	-2.94237	1.2683	-0.281972	-0.686775	-0.287131	5.91074	5.77964	5.15877	4.46844	4.38979	6.68292	6.64721	6.80417	6.67861	7.1882	6.61709	1.41281	1.15717	0.877645	0.416887	-0.66227	3.98957	3.64307	5.04555	6.20012	6.4077	6.29743	2.02156	2.45487	1.3331	-0.960795	-2.89859	5.55301
-2.04041	-1.60032	-1.45304	1.91859	0.0336311	0.0881901	-2.3993	-3.256	1.07047	-3.10367	0.522349	-0.111611	-0.421665	-0.220795	1.8498	0.31502	1.1973	0.103623	-1.16081	2.23261	-0.864239	1.33992	1.9288	1.17865	1.23224	-0.0687885	0.281389	1.10911	2.50293	2.09519	1.16214	2.23943	0.817575	-3.09599	-2.53927	-3.54059	-2.94031	-2.80225	0.205963	-4.24161	-3.47446	-3.13832	-1.79758	-0.994794	-2.98438	-2.1176	-3.3198	-4.7901	-3.11727	-0.991342
-0.493133	1.29212	-2.12243	-2.70282	-1.09012	-3.89772	-2.85728	-1.49507	-2.11757	-4.73036	-4.47616	1.18682	1.40879	-0.539154	-0.98956	0.383707	-0.85329	-0.451453	1.54771	0.482223	-1.32852	-0.956639	1.67996	0.116675	1.58327	1.71326	1.47383	3.04443	2.40583	3.04278	2.5998	3.40185	3.51952	-0.834879	0.114267	-2.03729	-4.09243	-3.51419	1.42076	1.11512	2.23757	1.60817	1.76903	1.97475	-2.0217	-1.29453	-1.49814	-3.10287	-3.8979	2.27405
-1.76451	-3.07049	-0.658542	-3.19592	-4.22351	-3.69821	-3.57416	-4.91429	-5.63128	-2.76907	-4.09902	2.53054	0.525946	3.47982	0.132802	-0.599265	-0.0552435	0.862409	-0.71323	-2.04969	0.770882	-0.364877	4.29506	3.59644	4.13836	3.32873	3.62424	3.64296	4.43657	4.20106	3.58159	3.53996	3.73414	0.175688	0.959761	-0.176687	-0.625841	-3.64158	0.0392418	-0.234923	-2.49185	-0.773496	0.444263	-1.89649	-2.35486	0.433815	-3.65651	-0.758643	-3.04232	0.0944853
-5.44901	-6.15318	-6.15632	-6.03575	-4.20628	-8.51333	-5.60635	-9.36517	-7.31729	-5.17938	-7.00632	1.7821	0.568495	1.21049	0.992522	2.87419	-1.88126	1.15971	-2.24765	-0.375342	1.12898	-0.208537	7.23111	6.72167	7.36681	7.02827	7.08046	6.63207	6.76607	7.11752	6.94195	6.30836	6.79778	6.70819	6.27685	6.52767	6.94178	7.016	2.73434	5.84	4.97203	7.66312	6.59998	6.8423	4.92609	5.70836	5.31718	5.94926	4.14182	4.6156
0.74303	-0.742095	-0.785957	-2.4352	1.70291	-6.11113	0.365247	-4.73206	-2.50103	-1.44753	-2.46714	1.95797	0.416662	1.89352	1.02234	3.73421	-3.87845	1.88433	-2.08574	-0.296008	0.408941	-0.289971	1.21494	1.15876	2.67948	3.45754	2.0313	2.23268	1.51908	2.64631	2.20502	1.85647	2.17717	2.20342	2.00245	2.29057	2.68995	3.02984	-1.6947	3.34501	-0.295696	2.68413	1.69553	0.919089	0.245456	1.58579	0.397047	1.6676	-0.704369	2.18375
-4.06879	-4.73907	-3.80867	-3.2503	-1.83379	-13.9641	-7.9848	-7.69693	-7.38151	-7.0372	-7.19323	1.3086	0.390581	1.36177	1.57447	3.07166	-8.40598	-2.96985	-2.34999	-1.89452	-0.445543	-1.58726	5.37739	5.12965	5.17044	4.82477	4.90545	5.55811	5.01495	5.34694	5.48699	6.59165	5.60597	4.35178	3.80964	4.21333	4.24565	3.80468	-3.71606	-0.536349	1.05164	3.31997	3.37714	2.78377	3.04318	3.41906	2.85156	2.67118	0.733023	4.68992
-2.03497	-1.86712	-1.70609	-3.92898	-2.01635	-2.8913	-0.0723238	-0.698926	-4.02522	-2.99176	-4.24059	0.410342	0.256186	1.09168	-0.784165	0.947033	-0.670567	1.73126	1.74548	-2.10852	-1.15486	-2.11089	2.44531	2.12331	2.79777	3.14481	2.96339	2.22073	1.80358	2.44441	1.91669	1.8369	2.1297	-1.75225	2.06037	1.67162	-0.816824	0.494799	-2.37276	-0.194301	-2.40408	-1.19897	-0.266117	-0.848364	-2.1626	1.80419	0.579939	-0.0326586	-0.452234	-1.70219
-7.44159	-6.76002	-4.99263	-7.97055	-4.96972	-6.94234	-5.28675	-6.78701	-7.8601	-5.57272	-6.65525	-0.722896	-0.777069	2.14327	-1.23698	1.78895	-0.625005	1.43156	-0.0453835	-1.59688	0.374029	-0.522883	6.7187	5.98295	7.1359	6.73357	6.75867	6.31734	6.71831	6.74162	6.26322	5.94675	6.13237	1.89852	2.27291	3.08273	1.58807	3.46362	2.31918	3.331	3.00455	2.36756	3.77301	2.56288	2.62141	3.04998	0.939457	2.82505	1.67467	2.94418
2.11374	0.562833	2.20224	5.03267	-1.92284	-1.2706	-2.6119	-3.12616	0.507633	-1.8029	0.591331	2.44798	-1.77149	1.53669	1.77446	-4.2343	-1.35281	-2.63894	-1.88221	0.979934	-0.694918	1.41568	0.334238	-2.33432	-0.665553	-3.2582	-2.31146	-0.0822134	-0.0270405	1.24395	0.472301	1.10798	0.824347	-0.544641	-2.76185	-1.72051	-1.76246	-3.91002	-2.37428	-1.64201	-2.99722	2.25067	0.319263	1.49849	-2.99262	-0.990356	-3.25719	-3.53693	0.32428	-1.02147
-5.76605	-5.33793	-4.76698	-6.66685	-3.97606	-8.49352	-2.75289	-6.25049	-4.48061	-6.82255	-6.69217	1.46115	0.175224	2.05639	0.202176	2.68424	-2.19732	1.85239	-0.287546	0.157863	-0.987335	-1.39312	7.2272	5.51315	6.82337	6.86902	6.6603	6.2962	4.60528	5.96295	4.63847	5.83521	5.29905	6.45312	5.91449	6.22144	6.21846	6.54429	3.39295	6.74299	5.36673	5.12995	4.19105	4.17599	4.99197	5.73926	4.16504	6.01629	3.86005	5.59027
-1.77704	0.688823	-2.1657	0.679798	0.79795	-3.33765	-6.00708	-2.27003	-1.67285	-2.80013	-2.60006	-0.502005	1.97525	-2.1	0.614487	0.924909	-0.337745	-3.88507	0.273851	0.545915	-0.168905	0.00988102	1.27504	1.28643	0.0656929	-0.0653114	0.126959	2.9999	2.12201	2.54388	2.21877	2.63123	2.60994	-3.2054	-1.24513	-3.81688	-3.36338	-3.13029	1.0735	-1.5312	-0.871941	2.3745	2.51649	2.22964	-2.7034	-3.22038	-1.71688	-3.97787	-4.0552	1.41124
-4.77056	-4.4076	-3.02332	-3.8921	-2.67006	-6.0635	-3.67028	-2.3181	-3.45043	-6.68829	-5.87386	0.644464	0.428253	1.44069	0.640672	1.48721	-2.05408	-0.393854	0.307009	0.897691	-0.953058	-1.24162	5.41502	4.83585	4.46401	4.53277	4.15728	4.00941	3.27643	2.62511	4.34812	5.73523	4.63223	-0.0831776	1.77228	1.74181	0.0644417	-1.0346	-4.41211	-1.27622	-2.42359	1.30909	0.711143	0.0748549	-0.727641	1.34403	0.301113	-0.57623	-2.52181	-2.35802
2.52022	0.547013	0.541632	2.57629	3.34839	-0.51072	1.57928	-0.0219622	-3.6362	5.2437	-0.587333	1.65455	0.383993	1.53849	2.54825	1.69005	-1.4937	0.471979	-2.81515	-3.25618	2.39225	-2.91309	-0.865679	-0.16302	0.996862	-0.0280399	-1.65834	-0.982984	-1.1073	-2.79319	0.380029	-2.85145	-2.32576	0.749006	-0.171967	0.168932	0.682362	-0.571196	-4.2251	-2.74266	-3.04741	-3.07695	-1.67585	-3.47957	-0.90554	-0.55596	-1.36956	-1.86589	-2.26125	-2.7314
4.77511	2.28773	0.357647	3.82386	3.81202	1.28929	1.5157	1.8549	1.63797	0.258186	-0.738293	5.05344	0.814941	0.919971	3.91384	3.92777	2.21414	1.62716	2.59893	1.28938	0.694965	1.22576	0.278322	-1.47279	0.562325	0.0899811	0.115742	0.924851	0.111454	0.744028	-0.348588	0.436779	1.96405	-0.0479507	0.0353165	-0.61694	0.5282	0.472795	2.38504	1.73589	1.16379	1.65146	2.39116	2.46482	-5.10139	-0.779625	-1.53691	-3.38564	-3.45497	0.170894
6.00743	-3.433	1.46584	-2.22829	-1.05034	-6.36212	5.96304	-8.55763	-3.11492	-2.64784	0.494413	4.55741	-4.73347	0.134739	0.190551	0.916382	-6.45267	4.46521	-5.35188	-0.341767	-0.254009	3.22046	-1.45002	-1.30048	-1.3311	2.41884	1.96672	-0.0905466	-1.49783	3.20575	2.77315	2.39384	2.72605	1.41794	-2.76607	0.496571	1.3475	1.11099	-3.15787	3.70241	-1.29134	2.68002	1.51153	1.59185	-3.13947	1.96741	0.361832	1.15695	0.194613	3.2948
-1.50707	-3.89015	-2.69819	-3.45601	-1.90805	-5.09945	-2.5972	-5.53711	-4.6473	-3.5982	-4.18118	2.13113	0.000354767	1.37236	0.847596	1.90165	-1.67351	0.790711	-1.95757	-1.48828	-0.242245	-0.756351	3.6382	3.8905	4.07055	4.3036	3.8097	3.42594	3.38791	3.57954	3.15902	3.35596	3.42482	3.05741	2.65161	3.07438	2.97885	2.84262	0.720518	0.985982	-0.00269508	1.59547	2.14291	1.96343	0.926274	2.65125	1.70202	2.13126	0.940962	2.39402
4.4143	2.24591	1.88733	4.04331	4.49867	3.88845	3.9577	3.66179	1.63683	2.2514	2.05435	2.92158	1.54522	1.73281	3.9241	4.14606	0.814722	2.78551	0.705724	1.13153	1.63879	1.80184	-1.49272	-0.700694	-0.154514	-0.119215	-0.352606	-3.07373	-1.17219	-2.95607	-0.505298	-0.612608	-0.252517	0.0078373	0.0226688	0.47352	0.802536	0.852135	-3.87284	1.67922	-2.41971	1.31644	2.52599	2.19629	-2.91374	-1.52255	-1.25929	-3.12156	-3.29393	-4.68756
2.05586	1.87992	0.546398	2.51461	3.5159	-1.4723	1.46207	2.89819	-0.354525	-2.42236	1.82302	3.10414	0.79244	0.797407	1.89696	2.61387	-2.41713	0.603998	-2.0729	0.42513	-0.302786	2.07522	1.04828	-1.08748	0.251009	-0.617655	-0.902033	-0.944831	-0.858076	-4.97109	0.779655	2.11957	0.252196	0.648355	1.29447	0.748434	1.60252	0.269053	-2.88353	-2.40062	-4.20424	1.26794	-0.679773	1.05672	-2.45579	0.502031	-0.0489731	-0.29444	-2.34481	-0.466405
-7.37945	-6.94753	-6.81295	-8.44181	-5.815	-13.0532	-6.89249	-10.0456	-8.71022	-7.78931	-9.06037	1.15064	0.142803	1.71255	0.253848	2.58147	-4.52297	1.02868	-1.61386	-0.854049	0.212618	-0.922856	8.53009	7.09033	8.5255	8.69566	8.39648	8.53027	7.92117	8.43172	7.85617	8.00193	8.13751	7.99799	7.62966	8.13869	7.90948	8.66174	4.91954	9.16344	7.82411	8.20125	7.82392	7.43126	6.84735	7.48685	6.42613	7.65563	6.08026	9.44251
4.25347	3.62736	2.10759	5.24681	2.3426	-0.326038	0.353684	-0.983751	2.46251	0.981382	1.52165	3.00844	1.43746	0.851538	2.94827	0.438881	-0.466485	0.429633	-0.284895	-0.705304	0.611511	-0.503284	-1.24504	-2.18989	-1.25605	-2.29853	-1.90372	-0.140447	0.0759487	0.698856	-3.16781	-0.369871	-2.02494	-0.904629	0.132524	-0.990585	-0.816572	-1.57921	1.3423	0.882943	1.69374	0.654996	1.40572	0.803491	-3.91306	-1.30494	-1.84212	-3.76484	-2.01809	1.80879
0.972087	-2.77004	-2.09524	-2.71931	-0.858698	-4.83582	-0.341228	-6.72512	-1.42063	-0.897308	-6.05572	4.93929	0.499359	1.6464	1.17838	2.1214	-3.23139	2.66156	-4.7282	1.2108	0.958935	-4.79355	3.9672	3.2694	3.74164	3.8977	2.9801	1.60443	3.00279	1.99692	2.63143	1.85624	1.26216	3.84544	2.74708	3.45595	3.94187	3.39832	-0.590691	2.98489	-3.43176	2.8623	-1.35545	-3.18508	-1.09385	2.24772	1.80955	2.76349	1.27691	2.6407
-2.32209	-4.5611	0.951138	1.9389	-2.81428	-9.23091	-5.3104	-5.08338	-4.38638	-4.66289	-2.10947	1.33161	-0.511965	2.48564	4.80782	-1.2076	-4.71253	-1.82116	-0.352217	-0.0228033	0.0175762	1.91742	3.6537	4.04913	1.5345	2.86893	1.60668	4.51838	3.48924	4.73116	4.36358	4.68046	4.02689	0.978186	-0.021246	1.46578	0.883486	-3.73727	-2.41304	-0.714593	1.96214	1.29191	1.64649	1.56271	-0.353423	0.490719	-1.01987	-3.92434	-2.52967	2.29949
-8.63327	-7.02868	-5.21678	-5.13162	-3.61348	-6.89074	-6.47398	-5.156	-6.9313	-5.53137	-5.08481	-1.81511	-0.187401	1.46067	1.22149	2.82246	-0.335839	-0.330823	1.41364	-0.55601	1.28899	1.27837	6.81816	6.84128	6.67745	6.35311	6.43595	6.5549	6.14316	6.56964	6.37529	6.82036	6.36319	0.822153	2.49706	2.6964	1.03239	1.0577	1.39563	2.20143	1.40941	1.65267	3.26468	3.12346	2.63726	2.68447	1.23572	-0.189103	-1.76476	1.73147
-0.940721	-1.15514	-2.13021	-2.14353	-0.893642	-6.95115	-4.32673	-5.88212	-4.68266	-1.17692	-4.59402	2.49863	0.805502	1.84805	1.42066	1.88643	-3.71687	-0.627767	-2.78482	-1.30726	1.59225	-1.75055	3.43935	1.96064	3.97826	3.56419	2.78007	3.23428	3.69897	3.0973	3.3754	2.76917	2.84347	2.69903	2.85695	2.9671	3.32789	2.64672	0.676201	3.53554	1.50902	3.4802	0.330593	1.46753	0.200404	2.05145	1.11905	1.90723	0.760288	4.39307
-6.05645	-7.13057	-6.06744	-5.86082	-4.73849	-12.0287	-9.87568	-10.3103	-8.89526	-7.96317	-7.4165	1.89876	1.00294	1.41783	1.61718	2.63995	-3.76512	-1.8217	-2.41412	-1.1376	0.516693	0.501506	7.95521	8.13351	7.48528	7.478	7.37844	8.26356	8.05397	7.89621	7.75765	8.47987	7.91801	8.01302	8.00169	8.04863	8.59905	7.95925	4.91947	3.67605	4.99171	7.02421	7.78446	7.6512	6.11425	6.99875	6.6308	6.98188	5.3193	8.68459
-6.90767	-7.45644	-4.91322	-6.876	-5.92664	-7.02443	-5.04419	-6.83977	-6.59375	-6.44644	-6.72807	-0.857549	-1.31948	1.33241	-0.599122	0.574436	-0.412	1.47872	-0.0311317	-0.351687	-0.0438671	-0.130885	6.05013	6.13697	6.24563	6.27687	6.50108	6.61243	6.52291	6.80863	6.24206	6.40257	6.59719	2.85544	3.24284	4.01847	3.45861	3.71056	2.53454	3.41584	1.85723	3.32981	4.41691	3.7563	3.71299	4.56231	2.68607	4.05773	3.13612	2.94654
-2.60121	-1.67635	0.365993	0.61073	-0.0400562	-8.0676	-6.94185	-1.48289	-2.23866	-3.51773	-5.62945	0.423259	0.173073	2.06181	1.90448	1.15332	-4.58081	-4.32945	1.17491	-0.196914	-0.282539	-2.30903	3.02447	1.84943	1.69582	1.29375	1.19338	3.48679	2.6124	2.65779	2.04174	3.2352	3.32042	-0.205441	0.00406456	0.0925446	0.280148	-0.728401	-3.96111	-4.8454	-2.44683	1.68547	0.538908	-1.59766	-0.628699	-0.169008	-1.96926	-1.62433	-1.88172	0.619704
-10.7279	-9.04766	-7.15938	-9.58449	-7.16901	-8.09148	-6.46419	-8.42207	-8.81643	-7.67728	-6.29855	-2.01052	-0.843803	1.76978	-0.83826	1.30223	0.214486	1.71418	0.278143	-0.915839	0.381073	1.99055	8.71738	8.20386	8.92917	8.74623	8.47124	8.30596	8.17837	8.70021	7.90059	8.05835	8.2891	2.88113	3.37924	3.90615	2.41821	2.924	2.9851	3.71871	2.05847	2.73964	4.76011	3.63388	4.89165	4.22304	2.13636	3.25647	1.62178	2.77062
-5.76605	-4.55362	-0.816054	-2.36693	-3.61515	-4.91842	-3.38356	-0.468994	-5.16916	-3.38903	-3.89536	-2.0077	-2.26602	1.45595	-1.49773	-0.61525	-1.34046	-0.76699	2.71739	-1.24265	-0.782934	-0.871591	3.75835	2.2876	2.27201	0.869196	2.9999	3.57797	2.61657	3.18639	3.92651	2.6061	3.02377	-2.66486	-3.52311	-1.92223	-5.12664	-4.02185	-0.254417	0.620976	1.50799	-0.0841455	1.10362	1.00206	-0.657159	-1.25709	-3.37818	-3.6289	-3.4066	1.08604
0.612046	-1.22188	-1.23105	-2.16199	-0.276199	-4.22119	-0.395994	-5.17802	-3.24413	-0.240301	-2.14777	2.95802	0.0349064	0.691675	0.409507	2.28004	-2.87401	1.56796	-3.04787	-2.20913	0.902475	-0.497591	2.34598	1.25678	1.92273	2.57149	2.55624	1.34718	1.96396	2.13015	1.035	1.14278	1.65017	0.374575	0.572918	0.731659	-0.0643501	0.759073	-2.41868	-1.24425	-3.2547	-1.15503	-0.265347	-1.17594	-2.58345	0.538012	0.0399837	-0.473857	-1.52097	0.455333
-6.01251	-6.12253	-5.08807	-4.47621	-3.69103	-12.3872	-9.76877	-9.53002	-6.34333	-7.74044	-7.23504	1.55998	1.22716	1.6528	2.26093	2.71966	-4.37444	-1.78541	-1.66994	0.91969	0.0393639	-0.104171	7.57249	7.34969	6.74087	6.73714	6.41068	8.01277	7.98336	7.86008	7.26302	7.7798	7.13087	7.17815	6.80297	6.87653	7.51548	6.32353	4.22796	7.05218	5.83934	8.74051	6.85091	7.44269	5.61817	5.57581	5.22374	5.25456	3.60387	8.60241
-6.31524	-6.53247	-6.4021	-6.84867	-5.86106	-8.40739	-5.94841	-9.84343	-7.2389	-5.84849	-6.23214	0.724551	0.577112	1.38854	0.791173	1.67277	-2.02291	0.774877	-1.80296	-1.32862	-0.319136	-0.51529	7.03979	7.10958	7.79064	7.63984	7.53383	6.38448	6.72329	8.04047	5.91028	5.52935	5.71685	7.38485	7.26839	7.10176	7.6498	7.14384	6.22642	7.35644	6.54232	6.2245	6.71511	5.79826	6.6603	6.69127	5.71322	6.85863	5.47107	8.24933
-5.6565	-5.04404	-3.80719	-2.51018	-2.2864	-6.47824	-8.13769	-4.70607	-4.37761	-6.0476	-4.8349	-0.741065	-0.621023	-0.0203838	0.993695	0.959859	-1.01915	-2.72522	0.719641	0.759166	-0.169706	0.327022	4.91544	4.42302	3.7868	3.50388	3.24626	5.4591	5.41247	5.42571	5.13678	5.8779	5.16192	0.501593	1.51974	0.730293	-0.9603	-2.99604	3.06632	1.59207	3.68722	5.128	5.00101	4.88641	1.24266	2.14077	0.750677	-1.954	-3.95589	4.08547
-1.21021	-1.52959	-0.648905	-1.8634	1.99856	-5.50939	-5.80362	-3.15297	-2.59159	-3.11407	-3.11916	1.10403	0.260887	1.13632	-0.770518	2.96148	-2.38319	-2.81624	-0.370068	-0.14631	-0.337194	-0.558736	2.31424	1.79048	1.78522	1.09288	0.962921	3.1262	2.98737	2.7829	2.44528	2.77688	2.56042	1.20465	1.44922	1.34786	1.10847	-0.489399	-0.214272	-1.65193	0.740976	2.33634	2.41489	2.02894	0.100623	1.18833	0.211544	1.87898	-3.45088	2.16892
-5.66084	-5.44723	-5.27826	-5.86256	-4.59202	-9.47928	-5.17234	-8.01408	-5.92196	-5.6895	-6.60248	0.856418	0.731689	1.39399	0.958779	1.9448	-2.96306	0.948598	-1.33438	-0.064496	-0.189487	-0.574252	6.51726	6.17892	6.67225	6.82134	6.53682	6.51622	6.12094	6.67969	5.85746	5.50002	6.02823	6.1697	6.22585	6.20163	6.54949	6.43665	3.95455	7.47015	5.06871	6.48472	5.48268	5.43038	5.31328	5.49417	4.80764	5.59071	4.49186	6.91761
0.659967	-0.0270128	0.429859	-0.383632	1.60262	-0.58373	0.313976	-1.39785	-0.665903	-0.115742	0.743144	1.0803	0.239408	1.12689	0.877933	2.72198	-0.768935	-0.587267	-2.21527	-1.27147	-0.758369	0.219654	0.42033	0.266421	0.697035	1.26156	1.11937	-0.185205	-0.901243	-0.817417	-0.605563	-0.642628	-0.52349	-1.76196	-1.26034	-1.25545	-1.70336	-0.390354	-2.14375	-1.9011	-3.43477	-2.22568	-2.83449	-1.46037	-2.84226	-1.49974	-2.38234	-2.58129	-3.11234	-1.37482
-9.89481	-7.69562	-6.09019	-7.99625	-6.13922	-8.61762	-6.02122	-6.54763	-8.6789	-7.0039	-5.22927	-2.66242	-1.33965	1.32711	-0.853236	0.95747	-0.701606	1.49831	0.953409	-1.54249	0.235222	2.14728	7.23239	6.35597	7.4173	7.14302	7.09669	7.91602	7.51954	7.50104	7.1364	7.23912	7.37655	0.939043	1.38243	1.96248	0.0900803	0.944618	1.15756	3.18896	1.29778	0.706687	3.75019	1.53782	3.60146	2.72208	0.635372	0.943316	-0.0128517	1.85917
-2.92525	-4.05404	-3.96013	-4.06681	-1.95725	-8.05014	-4.2488	-6.16274	-4.38183	-4.69226	-5.66868	1.87674	0.422064	1.24451	1.07567	3.03762	-2.48431	1.04897	-0.982655	0.443452	0.183212	-0.586019	4.80199	4.47611	5.20465	5.14248	4.99488	5.56583	5.29778	5.18009	4.82528	4.87548	5.08266	5.36286	4.87345	4.85662	5.26638	5.01867	4.05063	6.61193	5.01048	6.3429	5.14568	5.10757	3.48612	4.45139	3.61211	4.19071	1.98104	6.53493
-8.6844	-8.36597	-7.35156	-8.45376	-6.10636	-8.60072	-7.40701	-7.9383	-8.7007	-7.42383	-7.62107	-0.953071	-0.775658	0.991047	-0.800311	2.04711	-0.441861	0.533088	0.23123	-1.04228	0.249165	0.156688	7.73133	7.59031	8.34261	7.65345	8.15347	8.15886	7.9401	8.16953	7.65841	7.67299	7.77776	4.10738	4.02674	4.38528	3.82793	5.27571	5.35547	5.9061	5.35197	4.7889	5.99055	5.61402	5.06045	4.8024	3.39424	4.62824	3.2286	5.79733
-4.33948	-5.79213	-4.50232	-5.22715	-0.697797	-9.73071	-1.93117	-7.57141	-4.36985	-5.28013	-3.37293	0.667413	-0.717661	0.768119	-0.318133	4.29119	-4.10184	3.72985	-2.07606	0.874957	0.360834	2.08278	5.00689	5.07447	5.27044	4.90902	4.98899	5.62888	5.66102	5.49535	5.24481	5.64096	5.45571	-0.584877	-1.96509	-1.19071	-0.155256	0.2507	-2.9791	2.02659	-1.42675	1.74412	2.19527	2.17463	-1.25229	-1.24743	-1.95883	0.162877	-4.04049	1.12274
-7.99328	-7.44046	-4.13988	-8.48375	-5.82554	-8.56798	-6.56371	-7.17019	-8.23595	-6.55996	-5.873	-1.61887	-1.87212	2.43649	-1.67452	0.667053	-0.829722	0.684161	0.750715	-1.14595	0.409651	1.51899	6.3744	5.56834	6.57638	6.80923	6.49259	7.73825	7.24787	7.92091	7.09	6.96961	7.39199	1.26764	0.633265	1.73329	0.568348	1.53175	4.15824	7.42338	5.91064	5.5787	4.89826	4.73616	2.88651	2.50538	-0.703201	2.24286	0.8647	4.98797
-4.0796	-5.36463	-5.36134	-4.11335	-3.23779	-11.0618	-6.26245	-6.93365	-5.37616	-7.72274	-7.01974	1.83572	0.861998	1.20583	2.14925	3.01642	-5.15724	-0.963075	-1.42564	1.40358	0.150169	-0.0686331	5.91533	6.22663	6.56717	6.26261	6.25421	5.90455	5.29938	5.508	6.77974	7.87291	6.9511	7.01656	6.19355	7.01035	7.46346	6.46556	1.71513	5.29945	4.58356	8.76347	6.22652	6.44632	5.18083	5.33155	5.80452	5.31421	3.44914	6.87237
-0.922053	2.42502	2.39203	7.02488	0.928578	-1.69272	-2.1399	1.55984	-0.544153	2.72868	3.04081	-1.07688	1.20107	1.48901	3.54405	-1.01265	-0.937073	-0.707812	2.18356	-0.126056	3.02137	2.69284	-0.154825	-1.22395	-0.903023	-3.48083	-1.94123	0.755649	1.43209	0.623718	0.418097	0.292688	-0.347972	-3.92494	-1.54992	-1.74202	0.484346	-4.49848	-2.97457	-0.985919	-0.861672	-1.2386	1.33695	0.938024	-2.84806	-2.75098	-3.23102	-3.0597	-3.48583	-2.03749
1.77783	2.80135	4.51359	2.03712	5.49862	-1.46939	1.08602	5.45526	0.238031	1.06584	1.93911	-0.512238	-0.241692	3.08635	1.49363	4.50089	-3.68703	2.2875	6.34653	0.636083	1.68677	2.30321	-2.29007	-3.04304	-1.42724	-0.543493	-0.997726	-2.21764	1.20149	0.891268	0.398051	0.620937	0.364097	-3.10172	-1.44974	0.59786	0.00617599	1.60185	-2.2852	3.58549	4.36391	2.08418	3.63339	3.65434	-2.58948	-1.20805	-2.48849	-1.48745	-2.89905	1.40183
-7.05593	-6.3866	-5.0224	-6.62552	-4.42959	-5.07135	-4.91075	-4.53584	-6.80465	-5.25204	-4.96945	-1.67692	-1.15537	0.884033	-0.981599	1.22037	1.23779	1.61771	1.78871	-0.562116	1.06612	1.81267	5.37901	5.23123	5.90643	5.64392	5.64995	6.30914	6.52846	6.32455	6.24253	6.31816	6.78212	0.361122	0.948755	0.98074	-0.175236	0.379246	2.71863	3.53583	1.34298	2.37344	3.96298	3.75233	2.03804	2.10412	0.0967064	0.806363	-0.841122	1.48084
-2.63055	-0.832949	-5.23617	-3.13924	-1.81826	-4.02365	-3.67366	-3.78361	-5.13836	-3.19231	-2.42309	0.0522568	1.30158	-2.1787	-2.05356	-0.103571	-0.135137	0.527131	0.0665226	-1.60677	0.320375	0.230716	2.68281	2.13452	3.05747	1.08568	1.71469	3.88851	4.20079	3.85013	3.53159	3.51269	2.6538	-3.54516	0.0525894	-2.04065	-3.97559	-4.43519	4.72767	4.54796	4.02107	3.03162	3.87183	3.93538	-3.59741	-1.24899	0.13805	-1.92203	-4.33162	4.86281
-10.3086	-10.7695	-10.4735	-10.0935	-8.62634	-13.0249	-9.85731	-11.6898	-10.4945	-10.6156	-10.7956	1.14718	0.435349	0.648668	0.900168	2.30133	-2.20973	0.910092	-0.96821	-0.179395	0.180286	0.0631723	11.4558	11.2048	11.1222	10.9937	10.9277	10.8151	10.7674	10.7216	10.3151	10.7959	10.8588	9.78519	10.3946	10.3788	10.2915	10.2532	8.71659	10.3486	9.56034	10.1293	10.0238	9.91987	8.63801	9.95924	9.73011	9.39132	7.95183	10.9263
-0.480983	0.742634	-0.426812	-3.47369	-0.012876	-3.25009	0.360571	-1.66093	-0.974654	-0.0923684	-3.37291	1.40011	1.01217	1.01202	-1.11327	2.03586	-0.614861	0.523603	1.25876	1.23345	0.778075	-1.20954	1.88109	0.269536	1.43883	2.36042	2.04873	2.63523	0.163033	2.9197	2.2081	0.870443	2.16337	-3.22885	-2.40675	-1.96856	-3.30291	-2.62391	-3.09972	-1.96094	-1.89867	-1.65079	-3.03218	-2.44364	-4.62896	-3.41892	-2.98058	-2.18964	-4.65977	-2.48486
-0.406826	3.7925	2.28907	1.96162	4.92194	1.44824	3.71878	6.14529	2.54232	2.12782	3.23046	1.5763	1.78242	2.98303	2.3867	5.19601	0.800088	2.87372	4.87387	1.36201	2.05563	2.54551	1.98312	-2.01008	0.69396	0.425083	0.274069	-0.648154	-0.845058	-1.27142	-1.18032	-0.0721931	-0.684949	-0.759007	-0.029768	1.17942	0.802414	1.5546	2.14782	3.57364	4.36907	2.64727	4.37811	3.58049	-2.3353	-1.81219	-1.8036	-1.58429	-3.64141	1.34773
-1.47875	-1.37222	-0.753666	3.93529	-0.52247	-0.967991	2.55236	-4.01044	-0.0389389	7.28289	-0.671218	1.71152	-0.159111	2.46379	6.49089	1.5772	0.518031	0.440604	-6.63434	-0.595538	5.26933	-4.71506	3.19027	1.21311	3.21746	2.55561	2.09967	1.48602	-2.11176	-2.6239	-0.556599	-2.01356	-4.04384	1.97579	-0.231377	1.79409	2.34264	1.18633	-1.59386	2.19305	-3.7924	-2.961	3.30247	-3.92137	0.264272	-0.0722656	-0.669703	-4.14826	-0.390871	-2.11189
-8.85721	-8.54307	-6.73495	-9.46312	-7.28389	-7.60266	-6.02258	-7.84739	-8.11409	-7.23499	-7.11628	-1.26631	-1.26845	1.21348	-1.56034	0.384218	0.723069	1.94184	0.558661	-0.382821	0.372549	0.894612	7.5909	7.27462	7.94843	7.90278	7.66811	8.32572	7.96442	8.40605	7.73127	7.60753	8.01089	2.6602	3.29008	3.70293	3.02538	3.68574	4.57449	5.69723	4.87225	4.62718	5.64712	5.01276	3.92651	4.55853	2.48945	4.58572	3.30152	3.85142
-0.864335	-3.49732	0.0269127	-0.345004	-5.16062	-1.31393	-2.12824	-3.25332	-2.417	-2.70935	-2.10513	-0.127482	-2.08919	0.985287	1.14668	-3.89525	2.34453	0.761964	0.082406	0.185672	-0.252758	0.77621	0.736853	1.40814	0.958374	1.49168	1.26537	3.65846	2.89021	3.33573	2.60267	2.45659	2.88134	1.36094	2.10481	2.72221	0.345413	-1.98016	0.388704	0.234099	-1.6313	1.34389	1.2476	1.92761	1.48842	4.194	1.73692	-0.801267	1.91509	-1.95583
-4.7487	-5.56637	-4.37584	-2.97735	-2.50998	-7.34596	-9.6367	-5.05982	-6.54855	-5.28885	-6.36237	1.23123	0.210791	0.986275	2.10549	2.67223	-1.225	-3.70875	0.560072	-0.813506	1.02962	-0.966979	5.97993	5.77716	5.36211	5.08284	5.18221	6.12096	5.92796	5.6199	5.73504	6.31848	5.39539	2.02373	2.45171	2.72795	2.28243	2.08104	-0.156319	-0.851026	-0.560156	2.30305	3.22639	1.58122	0.7925	2.24092	1.74168	0.17694	-0.591187	1.06868
-10.7147	-9.24485	-5.60674	-11.3065	-7.70875	-8.44162	-6.37585	-7.90655	-7.55441	-7.70934	-7.65547	-3.67387	-2.3145	2.36802	-3.76793	-0.197962	-0.180295	0.551904	0.292887	0.144052	0.104225	0.349839	7.04086	6.93035	7.97477	7.5386	7.51079	8.26133	6.92776	8.19943	7.69846	7.81357	8.00531	-0.1	0.888994	2.37303	-1.69245	0.124901	4.59169	5.08357	3.76851	4.532	5.40732	5.32955	3.57387	3.20349	0.00500679	2.07548	0.322863	4.77198
0.244643	-3.86868	-2.69457	0.221936	-0.437761	-2.01319	-3.40849	-1.86856	-3.45385	-2.65121	-3.39246	4.63403	0.277725	1.06384	1.64576	2.03278	-3.95485	-0.731312	0.123132	-0.497954	0.282972	-1.73715	4.38939	4.1464	3.75842	1.42383	2.47054	-1.94166	2.67718	1.99169	2.95589	2.93418	1.65531	2.84725	3.00867	2.92734	3.3611	0.283693	-3.34157	-3.99181	-3.57204	-0.314841	-2.79382	-2.25427	-1.78678	2.73094	1.8635	1.71534	-1.74908	0.61328
-3.81302	-4.14584	-0.809738	-5.46004	-12.9041	-4.89906	-7.19178	-6.30552	-5.83895	-7.5267	-6.84806	1.02179	-0.240442	2.70077	-0.572804	-6.59528	1.84138	-1.07034	0.486116	0.873282	-0.0833569	0.137168	4.83481	3.9054	3.51051	4.88724	6.30878	6.74044	6.12144	6.79164	6.71223	7.44334	6.98523	6.10026	6.05531	8.10106	5.72676	0.491196	7.54634	6.25166	7.36551	8.95864	7.98923	8.31797	5.07847	6.29575	5.40028	6.29956	7.08648	5.70496
0.482833	-3.2339	-1.59296	0.520423	3.51136	-1.15285	0.805093	-0.148014	-4.17966	1.77918	0.363426	3.26614	-2.45444	-0.0428391	1.00529	4.23749	0.22523	1.35775	0.880989	-3.61354	1.78878	0.227019	2.78331	0.779458	1.55012	0.484869	0.726135	1.37808	0.552654	1.029	0.566127	0.00960159	-0.136407	-0.49761	-2.15289	-0.388144	-0.024683	-0.447775	-0.795324	0.490361	0.900627	-1.61585	0.5954	0.74879	-3.76375	0.301558	-0.345304	-1.02997	-4.68527	-1.02055
2.40087	-1.1541	-0.787579	-0.579579	-0.25087	-3.12623	-1.83187	-2.76503	-2.61233	-1.84001	-2.34612	3.98387	-0.0119019	1.19215	0.925885	1.19428	-2.48015	-0.407205	-2.05236	-1.95075	-0.574884	-1.52234	1.58301	1.14219	1.97973	1.50546	1.44515	0.646085	1.42467	0.712675	0.661584	1.26512	0.823773	1.06763	0.91856	0.969555	1.29619	0.880705	-1.37224	-1.35571	-1.37679	-0.654357	0.234367	-0.275929	-2.91625	0.930462	-0.222595	0.370303	-0.313578	1.1079
-3.07669	-3.74821	-3.66205	-4.41663	-3.10395	-6.37498	-3.49816	-5.74212	-6.35525	-2.82357	-3.34525	2.61476	0.918505	1.38227	0.616117	2.16076	-2.94788	0.483266	-2.18094	-2.09892	0.507011	-0.222465	5.69145	4.66672	5.04431	5.03274	5.26471	3.42709	3.98142	3.56117	4.25632	3.33058	3.12278	4.8094	5.04924	5.23747	5.76173	5.07594	-0.169718	2.82951	-0.00208092	4.50523	3.68468	3.83427	2.19464	4.13074	3.85521	5.14562	2.91518	2.77817
-10.8295	-9.52808	-7.87032	-10.2554	-7.56227	-8.42286	-6.93556	-8.14563	-8.66553	-8.00558	-7.16557	-2.28265	-1.53271	0.899662	-1.51952	1.05346	-0.279386	1.01123	0.185949	-0.714332	-0.177	0.915145	8.54684	7.99537	8.76999	8.73585	8.61572	8.14347	7.94678	8.33158	7.95119	7.82858	8.08072	1.99306	2.42543	3.34252	1.57348	2.05197	3.7785	4.31768	3.36427	3.50729	5.15269	4.56174	4.27571	3.95814	2.44286	3.093	0.998514	4.05788
-3.68481	-2.11603	5.98413	-0.468797	0.933052	2.87305	2.07158	3.3382	3.35918	0.148882	3.93552	-2.47394	-2.73367	4.09637	-1.85138	-1.78461	1.26442	0.213439	2.73279	1.85737	-1.17665	0.765056	1.21087	-0.617639	-1.88776	-1.38259	-2.71766	-1.60863	-1.85814	-0.605404	-1.50182	-1.32553	-3.17046	-0.685329	-1.73664	1.24861	-2.88865	-0.22467	0.69747	-1.97546	-0.287769	2.09144	0.0694942	1.80152	1.78861	0.997025	-2.84775	-1.03727	1.55994	-0.566951
-11.4993	-10.1321	-8.20627	-9.27221	-8.36851	-9.81474	-11.6782	-9.24804	-9.64532	-9.68957	-8.19316	-1.9133	-0.73036	1.04692	-0.407462	0.506372	0.236411	-1.56344	0.95101	-0.0715075	0.40946	1.67858	9.58603	9.40178	9.25319	8.86475	8.87488	10.0511	10.1147	10.199	9.57381	10.099	9.87175	3.74739	4.05651	4.70399	3.3919	2.60008	4.67156	3.42332	3.0213	5.34586	6.97827	6.57176	5.6607	4.78687	3.65707	3.79937	2.09371	4.43515
5.53239	1.14618	0.122972	2.10971	3.33088	4.29246	3.55026	2.40844	1.10474	0.935865	1.8247	6.73826	1.64106	1.63842	3.12863	3.36092	2.14247	0.562934	0.692999	1.32205	0.429689	0.371676	1.20587	0.494878	1.51544	1.01892	0.0300388	-2.14999	-2.98733	-1.71544	0.217301	-0.506176	-1.45302	2.0474	1.5592	1.43813	1.8729	1.52889	-0.477198	-0.209737	-2.68036	1.50506	0.912193	0.347198	-4.69086	-0.0818539	-0.200285	-1.25573	-1.83203	-2.61967
-8.83889	-7.74837	-7.97775	-8.26105	-8.05737	-8.21629	-10.7666	-7.62718	-8.80568	-8.67355	-8.86772	-0.0354261	1.01438	0.371771	-0.174577	-0.210512	0.581759	-1.79195	1.08824	-0.254889	0.291548	-0.378005	8.80347	8.76275	8.34952	8.08648	7.84686	8.79805	8.97462	8.71542	8.55079	8.9651	8.48972	4.16345	8.94369	7.71005	4.21392	3.95022	5.98146	4.4313	4.70347	5.6959	6.78787	6.7334	4.19888	7.92932	7.33828	4.3885	4.16073	5.3997
-9.60592	-7.71224	-6.42544	-8.54587	-6.17151	-7.23692	-7.02924	-6.25107	-6.54345	-6.99394	-6.75171	-2.04589	-0.501734	1.37324	-1.14813	1.28955	-0.0349855	0.221433	1.10029	0.200599	-0.0695934	0.199399	7.56003	7.21051	7.79868	7.39774	7.46106	7.20194	7.25068	7.35137	6.74405	6.92434	6.9511	1.12232	3.20115	2.859	1.07545	1.83224	3.74492	4.18732	3.44314	3.96636	4.80855	4.24697	3.16821	3.70288	1.48576	2.22358	0.542692	3.77991
7.45375	2.03251	5.11306	7.78403	4.34979	7.26061	4.7526	6.14758	5.31254	3.94883	9.0724	3.04619	-0.536412	2.57002	3.42047	2.00891	4.15823	1.31148	4.31279	3.07784	3.03287	5.46519	-4.40755	-2.56892	-2.54304	-4.36356	-2.34087	-3.10239	-3.44112	-1.8348	-2.2347	-0.915965	-3.60721	-1.9819	-4.22777	0.368279	-0.542395	-1.496	1.63223	-0.571467	1.92349	1.91785	1.69657	3.05559	-5.02809	-3.69136	-2.20174	-3.96287	-3.50491	-2.52599
0.626395	0.166203	3.55291	1.25511	2.52367	1.97239	-2.74102	3.28732	-0.875257	5.56896	1.9904	-0.132358	-1.52881	0.749157	-0.00887012	-0.0547523	-0.27966	-5.22322	0.828066	-2.27164	1.70511	0.00571156	-0.758752	-1.69501	-2.80376	-1.26398	-2.57843	-2.25205	-2.4822	-2.45925	-1.39638	-3.86385	-1.98468	1.22547	-0.196985	0.546806	0.579813	0.81167	1.66233	-3.02721	1.89254	-0.438493	1.05305	1.66949	1.35783	1.33182	-0.202351	0.588683	0.866423	1.94199
3.05641	2.15131	3.38793	2.91985	4.13755	0.123066	1.64756	-0.14829	-0.855086	1.29907	0.926585	2.96214	0.27761	3.35958	1.85673	3.47403	-1.53468	0.797733	0.25129	-1.15534	-0.393297	0.282055	-0.0942688	-1.8737	-0.028347	-1.06312	-0.663519	-1.65775	-0.849831	0.39958	-0.300257	-1.69237	-0.64453	-1.31434	-3.13537	-1.05815	-1.56768	-0.850662	-2.96216	-2.39294	-3.00253	-2.48986	-3.12006	-1.79973	-4.27648	-3.41298	-4.41773	-3.42441	-4.32469	-1.42748
2.02191	-1.30349	5.97542	4.5188	6.28437	-1.00676	1.59863	0.483426	4.63465	6.52744	4.56688	0.909461	-1.52386	5.04576	2.27252	5.09383	-2.38518	-0.24163	-1.48873	3.21726	4.57716	3.94607	-1.11244	-0.220366	-0.929657	-2.24628	-1.19054	-1.37842	-1.84026	-1.97216	-1.41739	-1.95028	-0.620801	-2.53212	-3.61001	1.19484	-0.0923023	1.51326	-3.20763	-3.72665	-3.52449	2.34959	1.27999	1.71227	-3.44159	-2.08615	-3.85092	-2.36482	-3.58057	-0.822449
1.47439	1.3158	2.70788	2.53246	3.33444	4.90637	3.36324	7.5743	3.55374	5.82253	1.812	2.92188	1.20741	4.21112	3.23932	4.29317	1.05184	1.38933	1.44884	2.84351	4.51205	-0.73611	1.44749	-0.108399	1.50323	0.70686	0.958725	-3.85453	-1.97391	-6.12546	-0.710233	-1.31048	-2.54811	-0.0651875	-1.12073	0.619064	-0.162285	0.160244	-1.97555	-0.220574	-1.46778	-0.664685	0.936611	-3.32986	-2.98707	-2.32813	-3.59205	-3.40161	-4.13293	-3.02739
1.87274	2.08188	4.36658	4.22277	5.44062	1.89622	7.72948	1.4515	-2.58785	0.8335	1.50463	1.25714	0.355234	2.74615	2.43061	1.44199	-0.662434	4.26454	-3.50659	-2.32103	-0.313217	0.0558119	-0.615601	-1.72664	-1.62043	-1.79216	-3.99864	-2.55866	-3.46494	-4.95808	0.266819	-1.14672	-1.44882	-1.48445	-1.86203	-1.85534	-1.35351	-2.4785	-2.70658	-0.262755	-4.02882	-3.05493	-1.45234	-0.265143	-2.74159	-2.21726	-4.60149	-3.78412	-3.92048	-2.04414
-1.43229	-2.06479	-1.4501	-2.39711	-0.0944252	-4.678	-1.10398	-3.40228	-3.64369	-1.907	0.573608	0.15047	0.322531	1.50748	0.242921	2.6943	-2.16602	0.94079	-0.951284	-1.84281	0.0106792	2.4136	1.58276	2.38732	2.95758	2.64003	2.78872	2.51198	2.04477	2.451	1.80088	1.91768	1.83999	0.336975	1.03308	0.89743	0.723766	0.992928	-3.48553	-1.68832	-2.90322	-0.271882	0.241371	-0.0596201	0.186505	0.71055	-0.610048	0.480845	-1.70137	-1.31951
-4.37373	-2.98616	-2.29581	-2.9844	-1.82965	-7.73601	-4.14894	-2.53051	-2.84728	-4.63377	-3.89322	-0.0840502	0.464571	2.15307	0.52431	1.49127	-3.93051	-0.0324488	1.17598	0.930379	-0.0757389	0.0354948	4.28968	3.45073	4.44888	3.50871	3.32092	3.8055	4.1165	3.70649	3.77766	4.55803	3.92871	-0.0907631	1.60427	1.49449	0.609921	1.07531	-3.04413	2.18409	0.400953	2.88042	3.06571	2.33277	-0.00671291	1.1397	-0.658577	0.0856104	-0.41596	0.886376
-7.37355	-6.38419	-3.49533	-6.77599	-5.51273	-6.44751	-6.83728	-4.82335	-5.1733	-6.20391	-5.78306	-1.40592	-0.375158	2.13093	-1.4153	-0.30326	-0.201453	-0.169602	1.30914	0.633965	0.0373611	0.730626	5.96763	6.00903	5.62626	5.36069	5.20947	6.24605	6.66768	6.1325	5.80727	6.24127	6.51368	-0.343664	0.0301628	0.0268116	-3.16483	-3.82545	3.34588	3.13011	2.82991	3.90141	4.71256	4.55736	1.06226	0.405321	-2.10412	-1.74953	-3.52219	3.54734
-5.49126	-6.44813	-5.1308	-4.5895	0.0326633	-4.56246	-5.35924	-3.34689	-5.11419	-4.66136	-2.83216	-1.65219	-1.97114	-0.575823	-0.29985	4.46376	-0.661157	-1.17877	0.324718	-0.151673	0.406719	0.858844	3.83907	4.47698	4.55497	4.28965	4.43109	3.90131	4.18047	3.67161	4.96252	5.06808	3.691	-2.83075	-3.91511	-3.49678	-1.8987	-0.576843	-0.411894	-3.06291	-3.34276	-0.652642	1.11777	0.455194	-1.17857	-1.94397	-2.92095	-1.59886	-5.0406	0.249263
-9.84067	-7.24139	-6.37629	-8.98886	-6.90038	-8.26331	-7.10441	-6.11924	-7.0695	-6.94085	-6.84899	-2.8776	-0.849867	0.723455	-2.25727	-0.0735073	-0.338868	0.236533	1.33958	-0.0227671	0.274275	0.413745	6.96307	6.39153	7.09975	6.73159	6.82688	7.92444	7.34094	7.45882	7.04673	7.21513	7.26273	-0.745995	0.931108	1.41689	-1.63342	-1.32542	3.91947	3.98988	3.69622	4.08608	4.95009	4.75447	2.1316	1.78098	0.693439	0.623841	-1.25191	4.25834
-3.71009	-4.54304	-2.73077	-3.36298	-3.80172	-7.06258	-3.14867	-2.24077	-4.49849	-5.64682	-3.84074	2.30462	-0.497448	2.81508	-0.417186	-0.682466	-3.55114	1.58969	2.17214	-0.212672	-1.44578	-0.165006	6.01471	4.04559	5.54585	2.9458	3.11925	3.51145	4.73836	4.41291	4.28582	4.20103	3.67574	-1.60143	-0.947945	-1.06081	-1.86638	-5.0096	-3.88374	0.0503855	-1.66521	-1.06801	-2.16462	-1.80347	-3.90605	-0.450497	-3.87589	-1.4492	-4.32713	-0.332606
-2.41442	-4.65098	1.98273	4.63448	1.78431	2.51224	-0.0893083	-2.55414	3.3066	3.17096	4.25077	-3.6637	-5.89712	0.772758	3.39585	0.16349	0.046505	-2.77106	-4.02387	1.44573	1.27217	1.24832	-1.24928	-1.24614	-1.20997	-1.23863	-1.62082	-2.46574	-2.68175	-1.46973	-1.86086	-1.89879	-3.00246	-2.08988	-4.66556	0.36134	-0.411001	-0.402021	-1.21865	-2.81362	-3.43007	-0.294425	-1.02229	-1.62138	1.57382	1.23157	-0.411419	-3.80685	-0.565512	-1.26515
1.90744	-1.31069	-1.95001	-2.53558	0.701237	-9.33901	-1.00921	-5.73551	-3.08801	-1.70177	-3.61864	4.97594	0.978384	1.65221	1.07262	3.75593	-6.14867	1.35213	-2.49358	-1.00276	0.660961	-0.665376	3.06849	2.28907	3.60221	3.6082	3.05469	3.19034	2.36134	3.24193	2.08525	2.36273	2.95327	0.733181	1.06849	1.27983	2.52034	1.83069	-2.61696	3.69651	1.24071	2.48325	1.9377	0.940104	-4.24276	0.0901051	-0.372372	1.44772	-1.92524	3.53171
-2.65071	-1.86352	0.455976	-0.527692	-1.05546	-8.94231	0.0743551	-5.82412	-0.666151	-2.11524	2.22776	1.0077	1.6113	3.36729	2.45183	2.07972	-6.2781	0.99849	-2.32009	2.19372	0.447937	3.76667	3.6584	3.47483	2.91132	2.97952	3.13518	2.66421	0.924135	3.50403	2.85987	2.56317	1.53891	1.6083	1.04117	1.07296	1.98542	1.10639	-2.82193	4.70756	2.49906	3.59848	0.62871	2.01747	0.6006	-0.570129	-2.29434	-0.466409	-0.973331	3.45617
-6.18622	-3.50846	-4.34544	-0.788165	-9.57122	0.0473251	-4.71869	-1.78237	-2.79599	-4.88352	-2.35117	-1.11645	0.171492	-0.321613	2.54224	-4.68181	3.55913	-3.20255	0.269794	0.640718	-0.450827	0.880794	5.06977	3.67995	4.02383	3.3304	4.88941	3.51181	1.51615	2.05216	3.43671	4.4327	3.23197	3.85454	4.67196	5.42764	5.62929	0.939104	1.08759	-3.20255	-1.16254	4.26208	3.58257	3.75365	4.97099	4.50047	5.74925	3.08705	5.62092	-2.47154
-10.4574	-8.65182	-8.9995	-7.82777	-7.13993	-6.41622	-4.8033	-6.70592	-7.38544	-5.43351	-5.41747	-4.7128	-3.35033	-3.25802	-2.56466	-2.07931	-0.184682	1.10035	-0.84437	-2.31652	0.228014	0.26345	5.74459	5.30149	5.74147	5.2631	5.06063	6.23153	5.90365	5.86155	5.06892	5.66152	5.68092	-3.40095	-1.79457	-3.04799	-2.39888	-2.49618	0.864767	1.86669	1.02036	-0.0542746	2.41758	1.55926	1.31185	1.55576	0.210028	0.16578	-0.41687	1.04945
-12.8261	-9.96769	-5.93717	-9.5658	-8.5309	-7.56067	-5.10909	-6.05255	-8.90401	-5.85589	-4.01331	-6.75463	-5.34379	0.495464	-2.84817	-1.9291	-0.939981	0.707461	0.382944	-2.56567	0.662832	2.31952	6.0715	4.6239	6.43264	6.71763	6.6018	6.62069	5.81655	6.4355	6.33834	6.51872	6.33283	-4.65249	-2.47861	-0.451841	-2.19258	-0.787016	1.41225	2.4614	1.36148	0.119971	3.37274	2.2471	2.10214	2.86518	-0.947306	0.655587	1.14208	2.35223
6.39282	-2.29737	-0.998499	-0.538741	1.37071	-4.1771	0.44651	-5.13625	-3.59746	-0.289629	-1.25738	8.52774	-0.231443	0.778708	0.95898	2.34045	-3.01066	2.57021	-3.59061	-3.04417	0.176863	-0.809289	2.13491	2.06593	1.77721	1.49772	0.969734	1.16644	2.1237	1.54564	0.553292	0.466492	0.448092	1.88498	1.78482	1.88131	1.68695	2.64925	0.229216	1.01889	-0.272903	0.127265	0.711094	0.712565	-6.64276	2.01626	1.1026	0.727969	0.308802	3.23988
0.0675879	0.331677	-1.68497	-1.28687	-1.25733	-1.20498	-1.0144	-2.3751	-0.691747	-0.305393	-0.465632	1.92814	1.28194	-0.646937	-1.00083	-1.02807	-1.06728	0.434976	-1.10431	0.206722	1.42002	0.562581	1.86055	0.950267	1.03803	0.286041	0.229263	0.137696	1.44937	1.2708	0.898469	1.72542	1.02821	-1.69349	-0.762568	-2.78512	-4.23148	-5.08429	-1.31659	-3.51128	-2.52909	-1.63442	-1.92526	-0.928152	-3.62163	-2.04451	-2.13818	-3.23065	-4.05622	-0.249309
2.74421	-2.32079	0.925038	0.744912	2.94244	-4.26876	1.40977	-1.24777	1.19098	-3.54744	1.88438	3.38464	-2.13466	0.861781	0.398129	2.53069	-3.78899	1.5084	-2.71755	1.32518	-1.72271	-1.51225	0.640432	0.186122	-0.0632572	-0.346783	-0.411747	0.479775	0.0986271	-1.46978	0.134198	1.82473	-3.39662	-0.923498	-3.41437	-2.91759	-1.63121	-1.36797	-3.11301	-2.15899	-3.36383	-2.23925	-2.99402	-3.4497	-4.30814	-1.27971	-3.77937	-2.02934	-3.89866	0.675979
-6.8378	-6.88909	-5.92075	-5.67587	-4.96087	-6.80613	-8.42976	-7.12036	-6.89211	-4.39817	-5.36996	-0.32017	-0.148067	0.210016	-0.0238714	0.689287	-0.269628	-1.83672	-0.629482	-0.483718	2.51955	0.918803	6.51763	6.74102	6.13077	5.652	5.65016	6.5365	6.59304	6.49088	6.4084	6.91772	6.28877	2.2459	4.24917	3.91239	2.42829	2.14811	2.79101	1.76816	1.44913	3.27911	4.86665	3.56755	2.56607	4.39724	3.70237	2.45216	1.45882	3.06063
-3.47228	-6.24193	-2.89985	-1.58724	-5.00546	-0.252243	-4.16822	-0.873926	-3.63303	-4.32648	-2.84614	0.466445	-2.50414	1.07688	1.32599	-1.38392	2.25481	-3.66511	1.15312	-1.3827	-0.716099	-0.155459	3.93872	3.73779	3.97673	2.91323	3.62154	2.50705	0.503111	2.02705	2.25033	3.61038	2.69068	2.12967	-0.256243	2.60704	0.541191	-0.326584	1.12119	-2.19447	0.386513	0.852157	2.17347	2.1868	1.66322	2.2479	1.53016	-0.784799	1.05734	-1.13362
-5.91368	-4.94948	-2.40553	-1.64519	-5.30282	-8.3477	-8.78076	-4.53911	-6.09072	-4.84532	-3.1399	-0.592034	0.581015	2.20356	3.0632	-0.660856	-2.48371	-3.14706	1.08351	-0.479278	0.866014	2.39762	5.32165	5.5305	4.60909	4.70839	4.64196	5.864	5.6337	5.62262	5.61145	5.71133	5.53752	0.619261	0.773771	1.10004	-0.464006	-2.18036	-2.18478	-2.76336	-1.80947	0.543612	1.72726	1.07961	1.2113	0.192757	-1.10352	-3.52721	-1.5195	0.298928
-2.42035	-3.82754	-4.92596	-6.61943	-1.77695	-7.07418	-4.30398	-4.4752	-4.89874	-5.29277	-5.00348	0.774483	-0.703388	-0.732457	-2.69723	2.07198	-2.20192	0.14486	0.646025	-0.166589	-0.497955	0.135823	3.19484	3.12415	4.1935	3.9222	3.84893	4.87226	4.44884	5.12123	4.73215	4.79482	5.1393	-2.82628	-2.35927	-4.11997	-4.52793	-2.27089	0.629622	2.66262	3.07075	2.35377	2.71247	2.88874	-3.60076	-1.65588	-3.38751	-1.8307	-4.34287	2.83154
-5.65341	-5.99259	-6.20007	-5.22719	-3.0445	-10.1149	-8.49184	-7.24416	-4.99039	-6.72412	-6.18782	1.36353	0.433159	0.0984287	1.32187	2.81852	-3.20955	-1.55582	-0.349031	1.08424	0.207781	0.309377	7.01694	6.42574	6.2985	6.54906	5.86302	6.90537	6.93601	6.89513	6.07463	6.9319	6.49719	5.5508	4.81371	5.14228	6.30857	4.9567	3.38459	5.6963	5.63935	7.4627	5.32303	5.7721	4.18727	4.38055	5.04385	4.9867	2.13818	6.59414
-5.44007	-5.64938	-5.08273	-6.42187	-2.95283	-9.87542	-5.35949	-7.2026	-5.08533	-6.1451	-3.61177	1.5295	-0.103867	1.79253	0.24796	3.21887	-2.92076	0.461402	-0.901192	-2.71165	-0.296421	0.713735	6.96957	5.54552	6.87526	6.66983	6.1717	6.95466	5.82089	6.30141	2.37368	5.84868	4.32551	5.09916	4.26744	4.9184	4.73739	5.44222	3.29181	4.64527	4.86848	3.01402	4.10831	4.92894	3.56966	4.37131	3.12586	4.48943	2.22335	6.21257
-2.61056	-2.14245	-3.03402	1.10038	-1.27091	-2.2289	-1.33768	-0.316092	-1.25347	-1.42508	0.172228	-0.0294571	0.249456	-0.738426	2.85264	-0.45474	0.515546	0.706409	1.20362	0.586762	0.530216	1.73283	2.5811	2.3919	2.29559	1.75226	0.816174	2.74445	2.04409	1.51971	1.84023	1.95529	1.5606	-4.44966	-1.46907	-1.88887	-1.52731	-3.51893	-0.902369	-0.323209	-3.91139	0.341527	-0.288269	0.171828	-4.4202	-1.71853	-1.15044	-4.37995	-3.06419	-1.41791
-10.6208	-9.80153	-8.01433	-10.8495	-8.80924	-8.36311	-7.61624	-8.10952	-8.3443	-7.94389	-7.51018	-1.10188	-1.13888	1.83893	-1.32018	0.470261	-0.221719	0.389359	0.337725	-0.534038	-0.0350475	0.507634	9.51897	8.66264	9.85326	9.52929	9.2795	8.14139	8.0056	8.44725	7.81026	7.90884	8.01781	2.87406	4.00381	4.65846	2.50107	2.68724	4.56946	5.17943	4.41696	4.65207	5.92014	5.41008	3.97594	5.14269	2.81953	3.82125	2.21698	4.79118
-6.7279	-6.59828	-4.86765	-4.33042	-3.94582	-5.64803	-9.50809	-7.38336	-3.46047	-5.21443	-4.18353	-1.35309	-1.1363	-0.0962627	0.112135	0.275515	-0.433384	-4.36087	-1.98891	1.46172	0.089201	0.663484	5.37481	5.46198	4.77139	4.44255	4.22134	5.21465	5.14721	5.39445	4.92219	5.30363	4.84701	-3.89832	-2.06788	-3.99806	-3.7107	-3.3771	-1.11019	-2.01362	-4.16149	1.78988	2.39751	2.46773	-2.54523	-0.93158	-3.9018	-3.82283	-3.65262	-0.676805
-10.5406	-11.2726	-10.0892	-11.6926	-9.61131	-8.98108	-7.60174	-9.45776	-10.4334	-7.91777	-8.5713	-1.53047	-3.13486	-0.958326	-2.82367	-0.747669	-0.341348	0.779603	-0.856256	-2.16082	0.481131	-0.0600767	9.01011	8.13778	9.13084	8.8689	8.86365	8.63973	8.38135	8.60151	8.27262	8.3989	8.51122	3.99934	4.06469	4.70166	3.21286	4.51464	4.14321	4.71478	3.14725	3.78857	5.83814	4.54262	5.5298	7.19956	5.65998	6.03653	5.2623	4.48456
-5.12166	-4.32675	-3.89377	-2.42902	-5.61393	-3.46411	-5.73161	-2.84867	-4.63972	-4.04421	-2.10221	0.399846	-0.118629	-0.0524712	1.24002	-2.45462	-0.732091	-2.63573	0.327019	-1.51118	-0.664747	0.783164	5.5215	4.20812	3.8413	3.66903	3.15931	2.73201	3.09588	3.17569	3.12854	3.37946	2.88538	4.2106	5.02856	5.41416	3.21498	2.84507	0.0403194	-2.04321	0	3.58143	3.11485	3.85714	3.81076	5.14719	5.46663	1.97497	5.29968	0.77241
-5.78229	-9.27438	-5.26256	-3.59382	-3.71794	-7.28394	-7.15797	-4.12791	-5.49631	-6.32521	-6.00351	-0.139224	-3.67928	-0.185633	0.567837	1.00312	-1.1496	-1.5225	1.49291	0.288743	0.00978851	-0.0505972	5.64307	5.5951	5.07693	4.16166	4.72106	6.13434	5.63546	5.62082	5.78505	6.335	5.95292	-0.171713	-2.27104	0.0475864	-3.423	-3.59922	2.6677	2.63403	3.96409	5.19648	5.60663	5.52008	-0.0324888	1.40824	0.233219	-3.99084	-4.60234	3.8173
3.40989	4.37981	5.78446	5.30076	5.376	0.933905	0.0800004	4.86884	1.70904	5.9175	4.88618	1.77126	2.08461	3.59826	3.16474	3.24214	-1.07858	-1.75622	1.76691	0.0239072	4.20262	3.03543	-1.63863	-2.2952	-2.1862	-2.13602	-2.13385	-2.01248	-1.83622	-3.10193	-1.68513	-1.71488	-1.85075	-2.61579	-1.63801	-0.409729	-1.71753	-1.25745	-3.32807	-4.05432	-1.93074	-0.674436	0.940416	1.16356	-4.38705	-3.72262	-4.00799	-4.88227	-4.49959	-2.24949
-8.38761	-7.30308	-6.15321	-6.981	-5.58437	-6.37455	-7.76232	-6.09974	-5.03711	-5.88657	-5.41336	-2.13678	-0.743063	-0.306751	-1.77818	-0.334238	0.00388813	-1.19864	0.766758	1.14556	0.766006	0.793944	6.25083	6.56002	5.84645	5.20281	5.25013	6.37844	6.56368	6.8665	6.18268	6.65258	6.20731	1.01037	2.34578	2.24747	0.545218	-0.650362	3.91939	3.88518	4.23593	5.05229	5.36209	5.14627	3.14715	3.08884	2.55422	2.3234	-0.316124	3.91551
-6.76284	-6.34357	-5.59661	-5.79836	-5.15458	-7.12646	-8.35928	-5.6802	-5.709	-6.1353	-4.97851	-0.368661	-0.177723	-0.113276	-0.305673	0.152088	0.255515	-1.25214	1.53266	1.04991	1.08645	1.79661	6.39418	6.16585	5.48333	5.49268	5.30667	7.38197	7.10714	7.21286	6.75891	7.22175	6.77512	5.22612	5.20532	5.54671	5.12292	4.51349	6.40952	5.84003	6.56227	6.96674	7.40212	7.59304	5.59478	5.38304	5.65998	5.4286	4.3614	6.15401
-2.81597	-3.61491	-3.28002	-2.46106	-0.830061	-9.57345	-8.13387	-6.34213	-3.83064	-4.06535	-3.36057	2.40228	0.939474	1.16705	2.01852	3.07286	-3.35569	-2.53783	-1.30824	0.573932	0.855991	1.08995	5.21825	4.55439	4.44707	4.47957	3.90292	6.21776	5.59604	5.03389	4.40458	4.92134	4.45052	4.58587	4.2096	4.52566	4.91878	3.96675	2.36616	3.242	2.53667	5.38203	3.72289	4.34316	2.18359	3.27012	3.35862	2.90026	0.893892	5.72185
1.3818	2.77776	3.87886	1.39999	3.1672	4.06154	5.8886	7.58519	3.83982	4.58299	3.1127	-0.197852	2.27733	2.06612	0.104469	0.602128	3.08521	4.77823	6.80122	1.5969	2.35721	2.35106	-1.57965	-0.500424	-1.81274	-1.29552	-2.56508	-0.976329	-1.11037	-0.783976	-2.24291	-2.22578	-0.761634	-3.97372	-1.39488	-2.53426	-3.1879	-1.86787	0.795019	2.4495	4.48046	0.484115	1.72874	0.512826	-3.77587	-3.67221	-4.60038	-3.29237	-2.47	-2.29019
2.08941	-5.24944	1.10461	-2.39948	-2.13881	-0.0648117	-5.81097	-3.40509	-1.22382	-4.2849	-2.40327	7.8225	-1.42467	4.44386	1.70472	1.60332	2.2274	-2.10829	-0.0565968	1.69345	-0.321739	0.573358	5.73308	3.82477	3.33925	4.10421	3.74212	2.29221	3.70268	3.3485	2.91726	3.96316	2.97663	4.37185	1.85618	5.64692	3.48566	5.94409	2.91161	-0.306516	1.53452	5.21872	3.82683	4.64761	-3.45064	3.28085	1.20305	1.78093	4.34077	0.684216
-7.5241	-8.26472	-7.10255	-7.30537	-6.97661	-9.69712	-10.4146	-7.9677	-7.78488	-7.36287	-7.35053	0.338336	-0.017643	0.451847	0.147494	0.34276	-1.52283	-2.31637	0.0367813	-0.0271406	0.856808	0.33818	7.86243	8.24708	7.5544	7.45286	7.31937	8.17429	8.09822	8.00449	7.75774	8.21968	7.68871	5.08222	5.60457	5.46677	4.58786	3.6253	3.74715	3.13305	2.82991	5.35132	5.97458	5.5327	4.74388	5.62221	5.01493	4.44037	3.28254	5.26998
-0.866496	-1.15716	-6.82509	-1.97521	-4.25727	-5.23106	-3.78738	-2.86989	-4.21914	-4.37392	-3.53792	1.78514	-0.522905	-3.95322	1.15561	-2.25306	-0.823306	-0.498498	1.20854	-0.236936	-0.540344	0.278485	2.65164	0.63425	2.87188	3.13082	2.0042	4.40775	3.28888	4.07842	3.98221	3.83357	3.81641	0.0517235	-1.61049	-2.98825	-2.69211	-4.70774	1.78203	2.81927	2.48062	2.29927	3.13361	3.19062	-1.73342	-1.08758	0.96497	-3.84772	-2.45468	2.60533
-9.07195	-8.56124	-7.64463	-8.94131	-7.3661	-6.54527	-6.97749	-5.8439	-6.50523	-6.87399	-6.04619	-1.94985	-1.14864	0.314634	-1.04506	0.311346	0.348304	0.200957	1.75093	0.359935	-0.0604534	0.877582	7.1221	7.41261	7.95926	7.89624	7.67745	6.89357	7.17845	7.59484	6.86516	6.81354	6.92377	1.94052	2.85183	3.15824	2.20656	2.4423	2.43538	2.51329	2.1669	2.84508	3.80812	3.51509	3.89037	4.00047	2.84361	3.25162	2.13095	2.08708
-3.67211	-4.50357	-5.12728	-2.30848	-2.6864	-9.64718	-7.69816	-5.83432	-4.7535	-3.88264	-4.36026	2.16654	0.95015	0.350145	2.54054	2.30636	-3.81038	-1.69114	-1.36856	0.301515	1.32855	0.706578	5.83866	5.45372	5.47743	4.84902	4.99276	5.8368	6.00702	4.46576	5.05501	5.21118	5.06684	5.02941	4.85625	4.33366	5.50646	4.26107	1.50769	3.30281	2.93585	5.6016	4.31098	4.45364	2.86286	3.9061	3.98351	2.96592	1.9547	5.31807
-4.72909	-4.84521	-3.53912	-6.81011	-3.97491	-1.73727	-0.710593	-1.12001	-2.86076	-1.6483	-3.21337	-1.07624	-2.28437	0.194726	-2.96065	-0.365799	1.40704	2.83416	1.97328	0.306163	1.78131	0.436269	3.65285	2.56084	3.73385	3.84945	3.60911	3.14431	3.54476	3.09329	3.16692	3.42961	3.64964	-4.22375	-3.94389	-2.71712	-4.59877	-3.7997	-1.30398	-0.0285254	-2.337	-0.732705	0.619242	-0.205413	-3.14751	-1.65952	-2.91185	-1.63812	-3.4339	-2.71102
0.777308	-2.21233	-4.32528	-0.845986	-2.83985	-3.71016	-5.15282	-2.3195	-2.41419	-4.60736	-2.70641	2.20822	-1.82075	-3.199	-0.138438	-1.825	0.291799	-1.89333	0.91074	1.1784	-0.210089	1.00172	1.43091	0.391587	1.12628	0.707548	1.01485	4.00196	3.25949	3.23024	3.5926	4.39727	3.70812	1.89484	0.373072	-0.143032	-0.28643	-0.90971	3.90275	2.49963	3.15758	4.68141	5.01176	4.69495	-0.313375	2.19382	3.05597	-0.147992	0.915287	3.61095
2.10044	0.938475	0.795827	1.49109	4.18436	2.80817	3.02151	2.75324	3.06425	4.8884	3.34384	0.715774	-0.640964	-0.158816	0.584635	2.34927	2.86532	3.50494	3.17011	3.59917	3.70792	2.7355	-1.38466	-1.57944	-0.954643	-0.906456	-1.83509	0.0571489	0.483435	0.416862	0.534923	-1.18048	-0.608338	-1.69249	-4.2811	-3.38441	-3.59193	-0.973848	-0.0614586	1.9081	0.47451	0.580033	1.0934	-0.107194	-2.40827	-3.64014	-3.22559	-4.17656	-3.32312	-2.92678
0.782814	-3.98966	-4.06704	-1.90476	-0.61982	-4.68477	-5.56808	-0.829849	-2.37826	-5.15341	-4.58948	3.35702	-1.66675	-2.74737	-0.995866	-0.206498	-0.606032	-2.87479	2.68018	1.0302	-0.775719	-0.267564	2.57421	2.32291	1.31968	0.908894	0.413322	4.07874	2.69329	3.51003	3.40846	4.37769	4.32191	0.311121	-2.16105	-2.89286	-5.26734	-2.91755	1.9877	0.436376	3.26615	4.50745	3.82683	3.97913	-3.0459	-0.494307	-0.145489	-4.27147	-2.71106	2.59374
4.33628	1.2738	3.23853	1.70066	-2.03459	-4.21569	-6.6742	-1.32584	-1.33027	-2.02176	-0.0369091	5.0687	0.664815	1.60079	-0.742256	-3.02592	-2.40493	-4.61668	0.199533	0.104346	-0.31241	0.44539	0.732412	-0.608985	-1.63774	-2.44291	-0.991333	1.81076	2.05753	1.52537	1.43462	1.70935	0.482299	2.84829	-1.63599	-2.83046	-3.23864	-4.91723	-1.24919	-2.61633	0.101721	1.89435	1.79405	1.8126	-2.22041	-2.30081	-4.43125	-2.49638	-1.89131	1.15573
-3.92023	-5.13172	-3.83582	-5.98643	-13.1124	2.11679	-5.69494	-3.34879	-10.0337	-2.22865	-1.40973	0.868653	1.23512	1.37737	0.501204	-6.84372	5.65359	-2.88406	0.282894	-6.1748	0.782156	0.391129	4.78889	6.36685	5.21318	6.48763	6.26867	3.53681	2.81089	3.63168	3.85892	3.01081	1.80086	4.75855	4.25609	4.72054	4.48344	-4.15951	2.60534	1.22682	2.42506	-0.833001	1.41474	2.63312	3.88989	3.02097	3.34317	3.98223	2.68421	-3.04826
-10.6403	-9.60725	-5.85019	-9.49315	-13.2556	-7.80206	-8.30517	-6.47131	-7.69657	-7.32919	-7.63427	-3.2128	-3.27327	1.93952	-2.05643	-5.78327	0.147202	-0.770522	1.6213	-0.247317	0.226143	0.250474	7.42746	6.33398	7.78971	7.43672	7.47229	7.94926	7.53465	8.09261	7.44925	7.55533	7.88474	-0.198795	-0.22612	1.75794	-2.42603	-1.99645	4.31293	4.52562	4.3343	4.95167	5.90336	5.29863	3.01401	3.04715	-0.181581	-0.369599	3.78682	4.16572
4.1584	2.21243	-1.43523	1.22107	1.87015	-0.847431	-3.44683	-1.15392	-0.197088	-0.0155811	2.56762	3.39075	2.26859	-2.90552	0.582166	0.727261	0.117169	-1.84386	-0.765956	0.355948	1.19755	2.97867	-0.767651	0.0561552	-1.47029	-0.638906	-1.14289	0.964601	1.60298	0.387962	0.553037	1.21313	0.411052	-0.51577	0.633503	-2.83628	-2.82523	-3.19121	1.06075	-0.341891	-1.64184	0.122018	0.925974	1.90707	-3.90652	-1.63508	0.0692425	-3.4074	-3.91847	0.943585
-2.12621	-2.06972	-0.835335	-5.53611	3.52989	-2.02154	-3.81278	4.97043	-1.44276	-1.87658	-2.6481	1.53621	0.0650425	1.89043	-2.84056	5.82418	-0.325673	-1.91391	5.48634	0.701993	0.572872	-0.195966	3.66242	2.13476	2.72576	2.69555	2.2943	1.69586	1.89887	0.515907	2.14475	2.44945	2.45214	-1.22328	0.895798	0.22974	-3.87028	0.199017	1.68367	1.61135	2.27629	3.41865	3.86277	3.57357	-2.75949	0.830755	-1.66069	-1.02972	-5.62517	2.00934
1.43937	-2.23572	-1.33622	5.89538	-0.379703	-1.4295	-1.71662	0.515708	1.47143	1.7415	-0.147067	2.25582	-2.90799	-2.0277	2.63624	-3.06114	-1.33368	-0.743875	0.574077	0.227496	-1.38235	-1.33114	0.816446	-0.672267	-0.691487	-3.25915	-2.68144	0.0958109	0.972746	0.0583687	-1.24393	-3.12385	-1.18408	-1.22568	-0.336782	-1.4187	-0.674234	-4.20108	-2.99828	-2.49047	-3.13091	-0.0980272	-0.760868	-1.6113	-3.4815	2.5712	0.609003	-3.31047	-1.13994	-1.6646
0.814534	-4.10408	9.75639	-1.54978	-3.57745	4.16937	1.62402	5.89128	1.82375	0.790659	2.29696	-0.414964	-3.53378	6.15612	-1.20677	-3.97731	2.35845	-0.173637	0.052352	0.949616	-0.60582	-1.92194	-1.2295	0.570294	-3.60027	0.34301	-0.399857	-1.81092	-1.79765	-5.83893	-0.874137	-1.39648	-4.2189	1.52073	-0.60964	3.45164	-0.847784	-0.993977	-1.82135	-3.08184	-1.43616	1.2154	-0.627558	-0.757561	1.93569	2.92414	-2.70448	0.358989	2.98333	-4.1798
-11.3451	-11.2649	-10.0961	-12.4902	-10.485	-8.54551	-8.08224	-7.49856	-9.29177	-8.34094	-7.64303	-3.06293	-3.42681	-1.21556	-3.95816	-2.03138	0.38079	0.161941	1.29769	-0.838454	0.17988	1.03388	8.28221	7.83813	8.88058	8.53201	8.45366	8.9263	8.24418	8.79625	8.45332	8.52082	8.67691	1.36439	2.35304	2.57167	-0.517189	1.67746	3.47317	3.21756	3.53397	3.56767	5.52146	4.37016	4.42732	5.77985	3.78723	3.44097	3.70884	3.09238
6.2043	-4.88297	-3.25678	-3.26046	-1.04388	-3.72663	-0.000893593	-3.39313	-5.58676	-1.7164	-2.24092	4.01278	-1.97649	-0.749811	-0.161805	2.32673	-2.342	0.131701	-1.30953	-2.23684	-0.346886	-0.693341	-2.19152	2.90648	2.50697	3.09866	3.37061	1.38463	0.132595	2.0836	3.34992	1.36951	1.54758	4.31465	0.400137	2.62033	4.34748	4.82865	0.277552	2.50692	1.55282	3.13189	2.62783	2.61815	0.301871	2.37662	3.37014	4.50928	2.50192	2.61955
-4.95667	-5.9103	-5.36795	-5.10521	-6.08498	-5.78275	-9.54621	-3.28795	-6.05122	-5.8501	-4.48075	-1.01347	-1.28093	-1.29194	-1.26103	-2.46935	-0.369181	-4.39534	1.64785	-1.07525	-0.352377	-0.396222	3.9432	4.62937	4.07601	3.84418	3.61563	5.41357	5.15087	4.9358	4.97597	5.49772	4.08452	-1.07689	0.225733	-0.162937	-1.23854	-4.1567	-1.74055	-3.02831	-2.26052	-0.555211	0.820057	-1.12025	-0.0634241	1.50667	1.129	0.0224943	-1.68735	-1.37137
-8.32865	-8.68503	-7.88706	-9.39209	-6.76849	-8.1923	-6.47673	-8.09423	-7.24984	-4.12497	-4.76077	-0.0629148	-0.979156	0.131002	-0.877305	1.07491	-0.190511	1.3492	0.163778	-0.205091	1.3286	1.77743	8.26574	7.70587	8.01806	8.51478	7.84339	8.00179	7.82594	8.25801	7.04475	5.45357	6.5382	4.15548	3.80203	4.19761	4.43366	4.80429	6.27491	8.37537	6.56564	6.94361	5.98613	5.75296	4.21839	4.78119	4.06661	5.31096	3.72938	6.46542
-7.53039	-7.8042	-5.02164	-7.1778	-7.99418	-5.34697	-6.11064	-3.76605	-4.72393	-5.59748	-4.28548	-3.07211	-2.26651	1.17801	-1.19658	-2.40753	-0.453435	-0.749812	2.02595	0.285636	-1.00418	1.05719	4.45828	5.53769	6.19966	5.98122	5.58665	4.89354	5.36083	5.792	5.00956	4.5933	5.34267	-3.0977	-2.68408	-2.331	-3.14598	-2.46552	2.32905	1.98819	2.83053	2.42703	2.46702	2.34844	-0.025588	-0.417566	-3.50902	-1.9494	-0.0579891	2.78248
-9.61487	-8.33649	-7.1652	-8.27693	-7.7923	-9.22098	-9.9371	-5.21166	-7.60302	-7.09971	-5.74683	-1.47996	-0.246937	0.440823	-0.939363	-0.609661	-1.10122	-1.85327	2.80168	0.020009	1.01439	2.16472	8.13491	8.08956	7.60602	7.33756	7.18264	8.11976	8.08384	8.01335	7.62303	8.11409	7.91155	1.69856	2.3294	3.30656	0.691341	-1.07451	-0.0411358	-0.157483	-0.19499	2.28023	3.7444	2.6275	3.17852	2.57634	2.86574	1.6307	-0.464846	1.06008
-1.62684	0.982414	-2.16945	1.34618	0.754862	-2.62827	-2.25795	2.92368	0.272558	0.765066	1.59337	-0.330313	1.77519	-1.34746	1.03634	1.25145	-1.94055	-2.37346	3.35485	0.283811	-0.126087	-0.50954	1.29653	0.792773	0.821983	-0.309841	0.496592	0.687726	-0.115509	0.431171	0.0112524	-0.891153	-2.10291	-4.87803	-0.885178	-3.69797	-4.33212	-2.69442	-1.96242	-1.67594	1.66697	0.494885	1.49162	1.39386	-4.54772	-2.66037	-2.35051	-5.36846	-3.94587	-0.0218744
-1.27344	-5.27551	-5.34655	-6.99213	-4.68779	-5.43544	-4.00229	-3.95251	-5.92671	-4.9347	-2.99706	1.56673	-2.61034	-2.42534	-3.19987	-1.20531	-0.349406	0.313741	1.44437	-1.25884	0.0758743	-0.120448	2.84017	2.66517	2.92121	3.79226	3.48248	5.08603	4.31603	5.39688	4.66788	5.01057	2.87662	-2.60978	-1.91019	-3.00509	-2.64868	-1.22717	4.23751	4.46094	5.57123	3.65162	5.21026	4.96757	-4.17651	0.700148	-0.579748	0.551194	-0.0218639	4.58692
-8.35586	-11.0058	-8.08421	-10.1187	-5.95148	-8.3381	-0.863786	-1.66125	-6.11657	-7.31213	-5.65194	-1.41621	-4.4975	-0.566208	-2.78798	1.25928	-1.4245	4.89832	3.7826	0.156245	-0.728193	0.902886	6.93965	6.50833	7.51801	7.33068	7.21076	6.91359	5.7621	5.44385	6.27282	6.58393	6.55483	0.574547	-0.303522	2.73492	1.33152	3.50459	1.94085	4.52305	3.30072	3.34217	3.332	2.8657	1.99075	4.19398	3.30113	4.1195	2.24532	3.36536
0.205045	-2.52688	-1.74382	-3.41272	-3.09824	-3.82168	-2.84979	-0.488876	-1.46912	-2.94065	-1.22135	1.16536	-0.220011	0.24822	-1.50518	-1.17078	-0.729632	-0.0131884	0.677122	1.06338	0.209064	1.18009	0.960318	2.30687	1.99204	1.90755	1.92746	3.09205	2.83661	1.166	2.5325	3.14971	2.40144	-1.87914	-3.85244	-1.96806	-3.13041	-3.80842	0.086237	0.247712	0.70253	-0.886729	0.0157871	0.574449	-3.0445	-3.63243	-2.21628	-1.62523	-2.63764	0.815869
-1.50544	0.105853	1.9428	3.58877	-0.621216	0.0103805	0.685354	5.29395	3.97735	1.32027	4.60656	2.8935	1.20575	2.76702	3.70143	0.0455551	0.863844	1.68633	1.95409	4.69605	2.6544	4.0233	4.39894	1.0999	0.824215	0.112652	0.666771	0.853463	1.00098	-3.33987	0.718699	1.33414	-0.583261	-1.19742	-1.08801	-0.632885	-0.510036	-0.429356	-1.65861	-1.56117	-1.50111	1.51863	0.449968	-0.407084	-4.09092	-2.29377	-3.3999	-4.21146	-0.474911	-2.52245
-5.55862	-4.62374	-4.16923	-5.0762	-3.62668	-0.453014	-1.94101	2.86546	-1.88095	-1.5288	-1.33119	-2.25218	-1.58886	-0.39749	-1.98027	-0.587486	3.15819	2.05698	7.06697	2.05587	2.49103	2.98154	3.30645	3.03488	3.77174	3.09593	3.0392	3.61121	3.998	4.20151	3.93682	4.01983	4.31273	-0.669752	0.531631	0.779293	-0.617146	0.302416	3.17974	3.33307	3.55828	4.19385	5.48619	5.17998	1.58242	2.12049	1.17678	1.36313	0.889902	0.0215483
-0.855351	-2.80467	-2.62873	-2.91162	-1.79532	-6.71058	-3.1583	-3.03745	-1.04066	-3.30199	0.721365	3.11354	0.720167	1.0817	1.25584	1.83423	-4.37408	-0.718577	-2.3725	2.09863	1.19061	3.25356	3.96889	3.52484	3.71043	4.16746	3.62955	2.3365	2.43972	0.664948	3.1393	4.49261	2.53219	3.05033	3.33537	3.48497	3.54203	2.66641	-4.22838	2.6339	-1.67448	3.89016	0.206985	3.05655	-0.0632124	2.6152	2.40327	2.2862	0.832186	0.145698
-1.94495	2.52138	-1.18648	2.05628	-0.686501	0.599628	0.272215	5.73628	6.04763	2.44826	0.0665263	-0.399066	1.96121	-1.79254	1.46488	-2.13196	0.0867562	-1.14569	2.59066	1.77963	-0.0364418	0.0591147	1.54588	-0.560172	-0.606062	-0.591406	-1.44546	-0.512872	-1.4179	-3.14562	-4.26801	-2.4847	-0.00741159	1.4141	3.52662	1.21023	-0.433002	-0.830339	-3.23363	-2.88528	-1.46139	1.25603	-0.343964	-1.21339	1.81316	1.56541	3.00278	-1.89788	1.30162	-3.32038
-4.32234	-9.16859	-3.40656	-1.77154	0.996168	2.63552	0.71131	3.433	3.30084	-0.170135	-0.851029	2.61248	-2.083	3.84966	3.47972	3.42401	1.55513	-1.01504	1.15842	3.49937	1.27821	-0.209488	6.93482	7.08559	7.25623	5.25127	2.42785	-1.08039	-1.72635	-2.27459	0.198539	1.44835	0.641541	5.70236	4.42043	6.79933	6.71431	6.3505	-2.56027	-3.18231	-2.7915	-0.53744	0.572454	-0.569499	3.08988	6.50343	2.94967	3.23458	2.92649	-4.1154
-9.88173	-7.47035	-4.28686	-6.43792	-6.66774	-11.6052	-6.35208	-1.06421	-11.12	-0.425252	-2.86818	-2.14259	-0.886597	3.49861	0.194566	0.37849	-4.95085	0.60082	6.0732	-3.77343	6.05912	3.32112	7.73914	6.58376	7.78547	6.63249	7.04623	6.65434	6.9529	7.13741	7.34653	6.48438	6.1893	1.36612	2.36566	3.13234	0.426796	-0.032198	-2.72476	2.33721	2.92315	1.93743	4.5063	4.02683	3.5087	3.25226	-0.36627	0.23223	-0.410688	2.22608
0.480453	3.72925	-0.288321	-2.42658	5.45942	-5.88182	-0.914272	4.87321	-0.102118	4.6008	0.550594	1.68679	0.952844	1.44151	-0.7454	7.03477	-5.12268	-1.95506	3.06741	-1.28158	3.39107	0.8312	1.20634	-2.7764	1.72983	1.68118	1.57535	0.759131	-1.04079	-1.8058	-1.17947	-1.20973	0.280606	-2.01481	-0.379826	2.55466	-0.181713	1.81538	-2.89407	-3.51898	2.37115	-0.244025	0.234505	-2.21215	-3.70159	-1.33267	1.11315	0.563687	-5.21939	2.22862
-8.56249	-13.4037	-6.73041	-8.62011	-7.07207	-6.71487	-3.64899	-3.44482	-6.74657	-4.94501	-4.11176	-1.65138	-6.19542	0.535444	-1.39353	0.0690975	-0.0410681	2.87323	3.18427	-0.572043	1.26469	2.56464	6.91111	7.20828	7.26585	7.22659	7.14116	6.6738	6.52223	6.62909	6.17453	6.20969	6.6764	-1.0086	-3.17745	2.30975	1.47447	1.53818	0.624096	2.44822	-0.733459	0.778544	3.05735	2.76181	0.642772	3.01797	1.77431	2.86799	1.46908	0.665164
-8.51047	-9.26998	-7.33245	-11.9834	-7.51422	-7.22379	-4.93692	-5.47544	-5.81476	-5.27666	-4.14963	-1.88175	-3.84602	-0.390186	-5.08418	-0.657972	-1.18809	1.04428	0.579803	0.0636797	0.641508	1.7628	6.62872	5.42396	6.94226	6.89925	6.85625	6.0357	5.9812	6.05524	5.87844	5.91816	5.91243	-1.23554	-0.87369	-0.13089	-4.12322	-0.628759	-2.4097	0.789781	-0.294495	-0.0352106	1.82683	0.391812	0.646211	2.97233	0.259296	0.960963	0.029213	-1.22161
-4.78615	-4.58369	-8.53	-3.38221	5.27252	2.02673	-4.09593	0.450209	-1.8975	3.35164	3.1353	-1.25779	-0.448256	-9.56103	-0.805974	8.87334	0.846313	-0.528634	1.88721	0.968087	1.85113	1.04356	3.52836	4.13543	-1.03103	2.57624	3.60083	-1.18042	3.56729	1.437	2.86559	-1.50051	-2.09174	5.86704	6.39362	-2.57611	5.72824	5.30314	7.74329	6.73456	7.79734	6.84483	7.02839	7.31771	7.12483	6.84188	6.98492	6.53422	-3.5702	6.89698
4.68563	-5.09262	-0.0758514	0.374287	-2.73921	-5.46913	0.0967302	-1.37566	0.135019	-3.25551	0.982601	1.14835	-6.66276	-1.76805	-0.0643725	-2.25547	-3.96819	1.30685	-0.959097	2.63666	0.110842	3.09358	-3.53728	-1.57014	-1.6922	-0.43866	0.48374	1.50093	1.21012	0.416563	2.50164	3.36635	2.11098	-3.73456	-4.40765	-2.88384	-2.78519	-4.3706	-1.67292	1.2488	0.908474	5.30751	3.2802	3.31704	-4.88291	2.25511	-1.11579	-2.72082	-2.11513	2.29527
-7.83266	-8.95369	-7.19336	-7.90488	-6.10996	-5.85761	-9.93823	-3.52945	-4.44433	-5.98334	-3.33692	-0.42191	-1.84302	-0.507298	-1.83406	-0.171909	0.596818	-3.58951	3.07065	2.21815	1.04343	2.8389	7.41075	7.11067	6.68607	6.07082	5.93805	6.45443	6.34872	6.6001	6.66249	7.02677	6.17582	1.96375	1.61817	1.89011	-0.420931	-1.0098	1.2312	-0.679994	-1.12241	1.85598	1.36424	0.797488	2.38566	3.46119	2.39741	1.41313	-0.837887	0.634381
0.827085	-1.46101	-0.0854797	-2.9464	1.86668	-3.38151	-0.201942	6.25946	4.26134	-0.976208	2.47465	0.248691	-3.60038	1.35189	-2.88254	1.61129	-3.62513	-0.178166	4.45316	2.03439	-1.50055	1.51411	-0.578394	-2.13937	1.43737	0.0638599	-0.25539	-0.243617	0.0237759	-1.8063	-2.22695	-0.52434	-0.960547	0.359339	-3.8778	0.562536	-2.21612	-0.383364	-2.77995	0.46872	1.05541	-0.114696	-1.0018	-0.299624	0.110648	-0.27742	-0.789358	0.666423	-1.99465	0.84518
-5.17915	-5.95141	-4.19754	-5.20542	-5.03555	-15.6045	4.93637	-7.5251	9.14527	12.2286	-3.21724	1.08084	0.165197	1.60139	1.35991	0.305162	-10.2176	10.2922	-2.03464	7.91936	7.628	1.34072	6.25999	6.11661	5.79893	6.56533	5.34071	5.3869	5.35579	5.49047	-1.22591	-4.60057	4.55797	6.72831	5.82202	5.82224	6.40574	5.87794	-3.28908	7.4466	5.00442	5.76073	4.93232	-1.92964	5.64747	5.65682	4.22085	5.04583	5.57277	6.92849
[truncated: 20 more columns]
